# Supplementary material for: The Iron Maiden. Cytosolic Aconitase/IRP1 Conformational Transition in the Regulation of Ferritin Translation and Iron Hemostasis
Source: Biomolecules. 2021 Sep 9;11(9):1329. doi: 10.3390/biom11091329 (PMC8469783; doi:10.3390/biom11091329)
Supplement: Supplementary file 1 [file biomolecules-11-01329-s001.zip]

Archive with 13 entries (10 files):
- Supplementary/
- Supplementary/acoSF4_open.pdb
- Supplementary/aco_apo_open.pdb
- Supplementary/acoSF4_close.pdb
- Supplementary/VideoS1.mpg
- __MACOSX/
- __MACOSX/Supplementary/
- __MACOSX/Supplementary/._VideoS1.mpg
- Supplementary/SI_ironmaiden.pdf
- __MACOSX/Supplementary/._SI_ironmaiden.pdf
- Supplementary/VideoS2.mpg
- __MACOSX/Supplementary/._VideoS2.mpg
- Supplementary/aco_apo_close.pdb
