# Supplementary material for: The Iron Maiden. Cytosolic Aconitase/IRP1 Conformational Transition in the Regulation of Ferritin Translation and Iron Hemostasis
Source: Biomolecules. 2021 Sep 9;11(9):1329. doi: 10.3390/biom11091329 (PMC8469783; doi:10.3390/biom11091329)
Supplement: Supplementary file 1 [file biomolecules-11-01329-s001.zip › Supplementary/acoSF4_open.pdb]

CRYST1  119.900  119.900  119.290  90.00  90.00  90.00 P 1           1
ATOM      1  N   SER X   1     -29.926   3.838 -22.063  0.00  0.00            
ATOM      2  H1  SER X   1     -29.460   3.928 -21.171  0.00  0.00            
ATOM      3  H2  SER X   1     -30.714   3.212 -21.974  0.00  0.00            
ATOM      4  H3  SER X   1     -30.252   4.719 -22.433  0.00  0.00            
ATOM      5  CA  SER X   1     -29.069   3.280 -23.088  0.00  0.00            
ATOM      6  HA  SER X   1     -28.709   2.306 -22.758  0.00  0.00            
ATOM      7  CB  SER X   1     -29.838   3.204 -24.425  0.00  0.00            
ATOM      8  HB2 SER X   1     -30.163   4.229 -24.604  0.00  0.00            
ATOM      9  HB3 SER X   1     -29.215   3.076 -25.310  0.00  0.00            
ATOM     10  OG  SER X   1     -30.841   2.220 -24.271  0.00  0.00            
ATOM     11  HG  SER X   1     -30.525   1.324 -24.409  0.00  0.00            
ATOM     12  C   SER X   1     -27.938   4.168 -23.330  0.00  0.00            
ATOM     13  O   SER X   1     -28.187   5.406 -23.295  0.00  0.00            
ATOM     14  N   ASN X   2     -26.731   3.722 -23.799  0.00  0.00            
ATOM     15  H   ASN X   2     -26.631   2.763 -24.100  0.00  0.00            
ATOM     16  CA  ASN X   2     -25.550   4.518 -23.898  0.00  0.00            
ATOM     17  HA  ASN X   2     -25.487   5.175 -23.030  0.00  0.00            
ATOM     18  CB  ASN X   2     -24.356   3.479 -23.936  0.00  0.00            
ATOM     19  HB2 ASN X   2     -24.473   2.807 -23.086  0.00  0.00            
ATOM     20  HB3 ASN X   2     -24.472   2.849 -24.818  0.00  0.00            
ATOM     21  CG  ASN X   2     -22.977   4.181 -23.870  0.00  0.00            
ATOM     22  OD1 ASN X   2     -22.863   5.424 -23.940  0.00  0.00            
ATOM     23  ND2 ASN X   2     -21.874   3.450 -23.840  0.00  0.00            
ATOM     24 HD21 ASN X   2     -20.948   3.844 -23.755  0.00  0.00            
ATOM     25 HD22 ASN X   2     -21.990   2.448 -23.874  0.00  0.00            
ATOM     26  C   ASN X   2     -25.619   5.406 -25.199  0.00  0.00            
ATOM     27  O   ASN X   2     -25.516   4.812 -26.250  0.00  0.00            
ATOM     28  N   PRO X   3     -25.494   6.750 -25.040  0.00  0.00            
ATOM     29  CD  PRO X   3     -25.581   7.487 -23.702  0.00  0.00            
ATOM     30  HD2 PRO X   3     -24.544   7.614 -23.391  0.00  0.00            
ATOM     31  HD3 PRO X   3     -26.278   7.045 -22.990  0.00  0.00            
ATOM     32  CG  PRO X   3     -26.176   8.796 -24.204  0.00  0.00            
ATOM     33  HG2 PRO X   3     -26.256   9.557 -23.428  0.00  0.00            
ATOM     34  HG3 PRO X   3     -27.199   8.602 -24.527  0.00  0.00            
ATOM     35  CB  PRO X   3     -25.266   8.993 -25.374  0.00  0.00            
ATOM     36  HB2 PRO X   3     -24.285   9.356 -25.070  0.00  0.00            
ATOM     37  HB3 PRO X   3     -25.649   9.759 -26.049  0.00  0.00            
ATOM     38  CA  PRO X   3     -25.219   7.691 -26.096  0.00  0.00            
ATOM     39  HA  PRO X   3     -26.082   7.637 -26.759  0.00  0.00            
ATOM     40  C   PRO X   3     -23.926   7.421 -26.914  0.00  0.00            
ATOM     41  O   PRO X   3     -23.716   8.066 -27.948  0.00  0.00            
ATOM     42  N   PHE X   4     -22.966   6.668 -26.405  0.00  0.00            
ATOM     43  H   PHE X   4     -23.103   6.165 -25.540  0.00  0.00            
ATOM     44  CA  PHE X   4     -21.698   6.353 -27.001  0.00  0.00            
ATOM     45  HA  PHE X   4     -21.492   7.037 -27.824  0.00  0.00            
ATOM     46  CB  PHE X   4     -20.577   6.653 -25.982  0.00  0.00            
ATOM     47  HB2 PHE X   4     -20.846   6.118 -25.071  0.00  0.00            
ATOM     48  HB3 PHE X   4     -19.645   6.284 -26.409  0.00  0.00            
ATOM     49  CG  PHE X   4     -20.388   8.076 -25.664  0.00  0.00            
ATOM     50  CD1 PHE X   4     -19.777   8.946 -26.559  0.00  0.00            
ATOM     51  HD1 PHE X   4     -19.572   8.582 -27.555  0.00  0.00            
ATOM     52  CE1 PHE X   4     -19.921  10.351 -26.426  0.00  0.00            
ATOM     53  HE1 PHE X   4     -19.539  10.975 -27.221  0.00  0.00            
ATOM     54  CZ  PHE X   4     -20.670  10.804 -25.333  0.00  0.00            
ATOM     55  HZ  PHE X   4     -20.865  11.865 -25.279  0.00  0.00            
ATOM     56  CE2 PHE X   4     -21.414   9.950 -24.481  0.00  0.00            
ATOM     57  HE2 PHE X   4     -22.084  10.371 -23.746  0.00  0.00            
ATOM     58  CD2 PHE X   4     -21.114   8.560 -24.572  0.00  0.00            
ATOM     59  HD2 PHE X   4     -21.761   7.875 -24.044  0.00  0.00            
ATOM     60  C   PHE X   4     -21.571   4.915 -27.501  0.00  0.00            
ATOM     61  O   PHE X   4     -20.457   4.315 -27.561  0.00  0.00            
ATOM     62  N   ALA X   5     -22.740   4.271 -27.795  0.00  0.00            
ATOM     63  H   ALA X   5     -23.575   4.773 -27.527  0.00  0.00            
ATOM     64  CA  ALA X   5     -22.771   2.891 -28.351  0.00  0.00            
ATOM     65  HA  ALA X   5     -22.178   2.300 -27.652  0.00  0.00            
ATOM     66  CB  ALA X   5     -24.249   2.458 -28.232  0.00  0.00            
ATOM     67  HB1 ALA X   5     -24.527   2.537 -27.181  0.00  0.00            
ATOM     68  HB2 ALA X   5     -24.764   3.201 -28.841  0.00  0.00            
ATOM     69  HB3 ALA X   5     -24.267   1.403 -28.505  0.00  0.00            
ATOM     70  C   ALA X   5     -22.080   2.839 -29.780  0.00  0.00            
ATOM     71  O   ALA X   5     -21.324   1.904 -30.001  0.00  0.00            
ATOM     72  N   HIE X   6     -22.167   3.899 -30.588  0.00  0.00            
ATOM     73  H   HIE X   6     -22.594   4.643 -30.055  0.00  0.00            
ATOM     74  CA  HIE X   6     -21.571   4.116 -31.977  0.00  0.00            
ATOM     75  HA  HIE X   6     -21.702   3.285 -32.671  0.00  0.00            
ATOM     76  CB  HIE X   6     -22.266   5.367 -32.620  0.00  0.00            
ATOM     77  HB2 HIE X   6     -22.130   5.292 -33.699  0.00  0.00            
ATOM     78  HB3 HIE X   6     -23.338   5.319 -32.433  0.00  0.00            
ATOM     79  CG  HIE X   6     -21.710   6.658 -31.980  0.00  0.00            
ATOM     80  ND1 HIE X   6     -22.206   7.243 -30.846  0.00  0.00            
ATOM     81  CE1 HIE X   6     -21.640   8.472 -30.748  0.00  0.00            
ATOM     82  HE1 HIE X   6     -21.769   9.285 -30.050  0.00  0.00            
ATOM     83  NE2 HIE X   6     -20.872   8.675 -31.807  0.00  0.00            
ATOM     84  HE2 HIE X   6     -20.328   9.519 -31.915  0.00  0.00            
ATOM     85  CD2 HIE X   6     -20.848   7.522 -32.635  0.00  0.00            
ATOM     86  HD2 HIE X   6     -20.572   7.417 -33.674  0.00  0.00            
ATOM     87  C   HIE X   6     -20.030   4.282 -31.954  0.00  0.00            
ATOM     88  O   HIE X   6     -19.471   4.521 -33.007  0.00  0.00            
ATOM     89  N   LEU X   7     -19.330   4.209 -30.830  0.00  0.00            
ATOM     90  H   LEU X   7     -19.809   3.989 -29.968  0.00  0.00            
ATOM     91  CA  LEU X   7     -17.867   4.166 -30.765  0.00  0.00            
ATOM     92  HA  LEU X   7     -17.424   4.649 -31.636  0.00  0.00            
ATOM     93  CB  LEU X   7     -17.389   4.945 -29.512  0.00  0.00            
ATOM     94  HB2 LEU X   7     -17.730   4.365 -28.654  0.00  0.00            
ATOM     95  HB3 LEU X   7     -16.320   4.871 -29.313  0.00  0.00            
ATOM     96  CG  LEU X   7     -17.835   6.374 -29.263  0.00  0.00            
ATOM     97  HG  LEU X   7     -18.900   6.323 -29.035  0.00  0.00            
ATOM     98  CD1 LEU X   7     -17.210   6.919 -27.976  0.00  0.00            
ATOM     99 HD11 LEU X   7     -17.486   6.331 -27.101  0.00  0.00            
ATOM    100 HD12 LEU X   7     -16.121   6.897 -27.931  0.00  0.00            
ATOM    101 HD13 LEU X   7     -17.599   7.916 -27.770  0.00  0.00            
ATOM    102  CD2 LEU X   7     -17.646   7.378 -30.390  0.00  0.00            
ATOM    103 HD21 LEU X   7     -16.583   7.586 -30.509  0.00  0.00            
ATOM    104 HD22 LEU X   7     -18.108   7.052 -31.322  0.00  0.00            
ATOM    105 HD23 LEU X   7     -18.240   8.261 -30.152  0.00  0.00            
ATOM    106  C   LEU X   7     -17.313   2.750 -30.873  0.00  0.00            
ATOM    107  O   LEU X   7     -16.080   2.717 -31.016  0.00  0.00            
ATOM    108  N   ALA X   8     -18.101   1.701 -30.708  0.00  0.00            
ATOM    109  H   ALA X   8     -19.102   1.833 -30.749  0.00  0.00            
ATOM    110  CA  ALA X   8     -17.706   0.316 -30.659  0.00  0.00            
ATOM    111  HA  ALA X   8     -17.008   0.194 -29.831  0.00  0.00            
ATOM    112  CB  ALA X   8     -18.918  -0.510 -30.363  0.00  0.00            
ATOM    113  HB1 ALA X   8     -18.661  -1.545 -30.136  0.00  0.00            
ATOM    114  HB2 ALA X   8     -19.571  -0.023 -29.639  0.00  0.00            
ATOM    115  HB3 ALA X   8     -19.410  -0.546 -31.335  0.00  0.00            
ATOM    116  C   ALA X   8     -17.112  -0.182 -32.010  0.00  0.00            
ATOM    117  O   ALA X   8     -17.700  -0.076 -33.074  0.00  0.00            
ATOM    118  N   GLU X   9     -15.947  -0.858 -31.908  0.00  0.00            
ATOM    119  H   GLU X   9     -15.484  -0.850 -31.011  0.00  0.00            
ATOM    120  CA  GLU X   9     -15.120  -1.253 -33.048  0.00  0.00            
ATOM    121  HA  GLU X   9     -15.741  -1.571 -33.886  0.00  0.00            
ATOM    122  CB  GLU X   9     -14.171  -0.145 -33.506  0.00  0.00            
ATOM    123  HB2 GLU X   9     -13.509   0.216 -32.719  0.00  0.00            
ATOM    124  HB3 GLU X   9     -13.581  -0.581 -34.313  0.00  0.00            
ATOM    125  CG  GLU X   9     -14.876   1.060 -34.088  0.00  0.00            
ATOM    126  HG2 GLU X   9     -15.698   0.660 -34.681  0.00  0.00            
ATOM    127  HG3 GLU X   9     -15.323   1.617 -33.265  0.00  0.00            
ATOM    128  CD  GLU X   9     -13.997   1.899 -34.980  0.00  0.00            
ATOM    129  OE1 GLU X   9     -14.206   1.847 -36.209  0.00  0.00            
ATOM    130  OE2 GLU X   9     -13.164   2.669 -34.392  0.00  0.00            
ATOM    131  C   GLU X   9     -14.353  -2.533 -32.653  0.00  0.00            
ATOM    132  O   GLU X   9     -14.249  -2.795 -31.455  0.00  0.00            
ATOM    133  N   PRO X  10     -13.739  -3.331 -33.517  0.00  0.00            
ATOM    134  CD  PRO X  10     -13.827  -3.329 -34.981  0.00  0.00            
ATOM    135  HD2 PRO X  10     -13.419  -2.428 -35.438  0.00  0.00            
ATOM    136  HD3 PRO X  10     -14.897  -3.275 -35.182  0.00  0.00            
ATOM    137  CG  PRO X  10     -13.207  -4.613 -35.515  0.00  0.00            
ATOM    138  HG2 PRO X  10     -12.208  -4.451 -35.919  0.00  0.00            
ATOM    139  HG3 PRO X  10     -13.835  -5.050 -36.292  0.00  0.00            
ATOM    140  CB  PRO X  10     -12.954  -5.471 -34.254  0.00  0.00            
ATOM    141  HB2 PRO X  10     -12.063  -6.081 -34.402  0.00  0.00            
ATOM    142  HB3 PRO X  10     -13.840  -6.053 -34.000  0.00  0.00            
ATOM    143  CA  PRO X  10     -12.766  -4.348 -33.179  0.00  0.00            
ATOM    144  HA  PRO X  10     -12.986  -4.737 -32.185  0.00  0.00            
ATOM    145  C   PRO X  10     -11.395  -3.775 -33.167  0.00  0.00            
ATOM    146  O   PRO X  10     -11.215  -2.565 -33.231  0.00  0.00            
ATOM    147  N   LEU X  11     -10.349  -4.596 -32.921  0.00  0.00            
ATOM    148  H   LEU X  11     -10.512  -5.589 -33.010  0.00  0.00            
ATOM    149  CA  LEU X  11      -8.974  -4.232 -32.808  0.00  0.00            
ATOM    150  HA  LEU X  11      -8.868  -3.203 -33.151  0.00  0.00            
ATOM    151  CB  LEU X  11      -8.438  -4.446 -31.318  0.00  0.00            
ATOM    152  HB2 LEU X  11      -8.895  -5.282 -30.789  0.00  0.00            
ATOM    153  HB3 LEU X  11      -7.364  -4.625 -31.363  0.00  0.00            
ATOM    154  CG  LEU X  11      -8.491  -3.205 -30.387  0.00  0.00            
ATOM    155  HG  LEU X  11      -9.519  -2.933 -30.149  0.00  0.00            
ATOM    156  CD1 LEU X  11      -7.714  -3.588 -29.108  0.00  0.00            
ATOM    157 HD11 LEU X  11      -6.670  -3.865 -29.250  0.00  0.00            
ATOM    158 HD12 LEU X  11      -7.907  -2.815 -28.364  0.00  0.00            
ATOM    159 HD13 LEU X  11      -8.252  -4.425 -28.663  0.00  0.00            
ATOM    160  CD2 LEU X  11      -7.797  -1.946 -30.990  0.00  0.00            
ATOM    161 HD21 LEU X  11      -8.493  -1.563 -31.736  0.00  0.00            
ATOM    162 HD22 LEU X  11      -7.715  -1.232 -30.171  0.00  0.00            
ATOM    163 HD23 LEU X  11      -6.800  -2.152 -31.380  0.00  0.00            
ATOM    164  C   LEU X  11      -8.092  -5.059 -33.703  0.00  0.00            
ATOM    165  O   LEU X  11      -6.853  -5.039 -33.569  0.00  0.00            
ATOM    166  N   ASP X  12      -8.695  -5.804 -34.630  0.00  0.00            
ATOM    167  H   ASP X  12      -9.652  -5.597 -34.877  0.00  0.00            
ATOM    168  CA  ASP X  12      -8.021  -6.592 -35.685  0.00  0.00            
ATOM    169  HA  ASP X  12      -6.954  -6.371 -35.718  0.00  0.00            
ATOM    170  CB  ASP X  12      -8.286  -8.021 -35.306  0.00  0.00            
ATOM    171  HB2 ASP X  12      -7.884  -8.057 -34.293  0.00  0.00            
ATOM    172  HB3 ASP X  12      -9.374  -8.083 -35.320  0.00  0.00            
ATOM    173  CG  ASP X  12      -7.536  -9.053 -36.127  0.00  0.00            
ATOM    174  OD1 ASP X  12      -7.058 -10.010 -35.500  0.00  0.00            
ATOM    175  OD2 ASP X  12      -7.371  -8.824 -37.349  0.00  0.00            
ATOM    176  C   ASP X  12      -8.528  -6.227 -37.128  0.00  0.00            
ATOM    177  O   ASP X  12      -9.743  -6.230 -37.324  0.00  0.00            
ATOM    178  N   PRO X  13      -7.722  -6.001 -38.185  0.00  0.00            
ATOM    179  CD  PRO X  13      -6.316  -5.733 -38.173  0.00  0.00            
ATOM    180  HD2 PRO X  13      -5.801  -6.666 -37.947  0.00  0.00            
ATOM    181  HD3 PRO X  13      -5.988  -4.874 -37.587  0.00  0.00            
ATOM    182  CG  PRO X  13      -5.946  -5.371 -39.626  0.00  0.00            
ATOM    183  HG2 PRO X  13      -5.438  -6.209 -40.103  0.00  0.00            
ATOM    184  HG3 PRO X  13      -5.385  -4.439 -39.700  0.00  0.00            
ATOM    185  CB  PRO X  13      -7.237  -5.030 -40.386  0.00  0.00            
ATOM    186  HB2 PRO X  13      -7.168  -5.339 -41.429  0.00  0.00            
ATOM    187  HB3 PRO X  13      -7.437  -3.960 -40.347  0.00  0.00            
ATOM    188  CA  PRO X  13      -8.294  -5.711 -39.518  0.00  0.00            
ATOM    189  HA  PRO X  13      -9.154  -5.056 -39.380  0.00  0.00            
ATOM    190  C   PRO X  13      -8.805  -7.023 -40.292  0.00  0.00            
ATOM    191  O   PRO X  13      -9.634  -6.876 -41.185  0.00  0.00            
ATOM    192  N   VAL X  14      -8.353  -8.208 -39.941  0.00  0.00            
ATOM    193  H   VAL X  14      -7.910  -8.381 -39.051  0.00  0.00            
ATOM    194  CA  VAL X  14      -8.522  -9.409 -40.844  0.00  0.00            
ATOM    195  HA  VAL X  14      -9.247  -9.254 -41.643  0.00  0.00            
ATOM    196  CB  VAL X  14      -7.182  -9.629 -41.580  0.00  0.00            
ATOM    197  HB  VAL X  14      -6.852  -8.639 -41.895  0.00  0.00            
ATOM    198  CG1 VAL X  14      -6.075 -10.135 -40.586  0.00  0.00            
ATOM    199 HG11 VAL X  14      -5.176 -10.368 -41.155  0.00  0.00            
ATOM    200 HG12 VAL X  14      -5.811  -9.318 -39.915  0.00  0.00            
ATOM    201 HG13 VAL X  14      -6.376 -11.005 -40.002  0.00  0.00            
ATOM    202  CG2 VAL X  14      -7.239 -10.666 -42.789  0.00  0.00            
ATOM    203 HG21 VAL X  14      -7.571 -11.674 -42.543  0.00  0.00            
ATOM    204 HG22 VAL X  14      -7.824 -10.297 -43.631  0.00  0.00            
ATOM    205 HG23 VAL X  14      -6.250 -10.700 -43.247  0.00  0.00            
ATOM    206  C   VAL X  14      -9.090 -10.670 -40.196  0.00  0.00            
ATOM    207  O   VAL X  14      -9.585 -11.531 -40.910  0.00  0.00            
ATOM    208  N   GLN X  15      -9.094 -10.785 -38.849  0.00  0.00            
ATOM    209  H   GLN X  15      -8.694  -9.984 -38.382  0.00  0.00            
ATOM    210  CA  GLN X  15      -9.654 -11.916 -38.048  0.00  0.00            
ATOM    211  HA  GLN X  15     -10.198 -12.533 -38.764  0.00  0.00            
ATOM    212  CB  GLN X  15      -8.466 -12.765 -37.476  0.00  0.00            
ATOM    213  HB2 GLN X  15      -7.742 -12.138 -36.955  0.00  0.00            
ATOM    214  HB3 GLN X  15      -8.896 -13.399 -36.700  0.00  0.00            
ATOM    215  CG  GLN X  15      -7.640 -13.567 -38.449  0.00  0.00            
ATOM    216  HG2 GLN X  15      -8.298 -14.211 -39.032  0.00  0.00            
ATOM    217  HG3 GLN X  15      -7.093 -12.873 -39.087  0.00  0.00            
ATOM    218  CD  GLN X  15      -6.591 -14.407 -37.752  0.00  0.00            
ATOM    219  OE1 GLN X  15      -6.465 -14.365 -36.512  0.00  0.00            
ATOM    220  NE2 GLN X  15      -5.694 -15.094 -38.478  0.00  0.00            
ATOM    221 HE21 GLN X  15      -5.144 -15.795 -38.002  0.00  0.00            
ATOM    222 HE22 GLN X  15      -5.752 -15.041 -39.485  0.00  0.00            
ATOM    223  C   GLN X  15     -10.619 -11.506 -36.902  0.00  0.00            
ATOM    224  O   GLN X  15     -10.324 -10.538 -36.249  0.00  0.00            
ATOM    225  N   PRO X  16     -11.663 -12.253 -36.468  0.00  0.00            
ATOM    226  CD  PRO X  16     -12.059 -13.497 -36.981  0.00  0.00            
ATOM    227  HD2 PRO X  16     -11.398 -14.224 -36.511  0.00  0.00            
ATOM    228  HD3 PRO X  16     -11.923 -13.434 -38.061  0.00  0.00            
ATOM    229  CG  PRO X  16     -13.484 -13.751 -36.530  0.00  0.00            
ATOM    230  HG2 PRO X  16     -13.774 -14.783 -36.334  0.00  0.00            
ATOM    231  HG3 PRO X  16     -14.191 -13.413 -37.288  0.00  0.00            
ATOM    232  CB  PRO X  16     -13.568 -12.991 -35.240  0.00  0.00            
ATOM    233  HB2 PRO X  16     -13.361 -13.666 -34.409  0.00  0.00            
ATOM    234  HB3 PRO X  16     -14.553 -12.667 -34.905  0.00  0.00            
ATOM    235  CA  PRO X  16     -12.548 -11.888 -35.331  0.00  0.00            
ATOM    236  HA  PRO X  16     -13.041 -10.949 -35.585  0.00  0.00            
ATOM    237  C   PRO X  16     -11.777 -11.812 -33.996  0.00  0.00            
ATOM    238  O   PRO X  16     -10.805 -12.517 -33.793  0.00  0.00            
ATOM    239  N   GLY X  17     -12.239 -11.022 -33.038  0.00  0.00            
ATOM    240  H   GLY X  17     -13.180 -10.695 -33.206  0.00  0.00            
ATOM    241  CA  GLY X  17     -11.465 -10.566 -31.859  0.00  0.00            
ATOM    242  HA2 GLY X  17     -10.868 -11.413 -31.523  0.00  0.00            
ATOM    243  HA3 GLY X  17     -10.801  -9.793 -32.248  0.00  0.00            
ATOM    244  C   GLY X  17     -12.255  -9.951 -30.734  0.00  0.00            
ATOM    245  O   GLY X  17     -13.513  -9.927 -30.634  0.00  0.00            
ATOM    246  N   LYS X  18     -11.540  -9.415 -29.759  0.00  0.00            
ATOM    247  H   LYS X  18     -10.534  -9.480 -29.707  0.00  0.00            
ATOM    248  CA  LYS X  18     -12.297  -8.604 -28.703  0.00  0.00            
ATOM    249  HA  LYS X  18     -13.306  -9.012 -28.651  0.00  0.00            
ATOM    250  CB  LYS X  18     -11.695  -8.853 -27.329  0.00  0.00            
ATOM    251  HB2 LYS X  18     -10.635  -8.678 -27.511  0.00  0.00            
ATOM    252  HB3 LYS X  18     -12.209  -8.228 -26.599  0.00  0.00            
ATOM    253  CG  LYS X  18     -11.963 -10.321 -26.981  0.00  0.00            
ATOM    254  HG2 LYS X  18     -13.030 -10.544 -26.986  0.00  0.00            
ATOM    255  HG3 LYS X  18     -11.507 -10.936 -27.757  0.00  0.00            
ATOM    256  CD  LYS X  18     -11.378 -10.566 -25.558  0.00  0.00            
ATOM    257  HD2 LYS X  18     -10.298 -10.419 -25.555  0.00  0.00            
ATOM    258  HD3 LYS X  18     -11.858  -9.957 -24.792  0.00  0.00            
ATOM    259  CE  LYS X  18     -11.741 -12.031 -25.293  0.00  0.00            
ATOM    260  HE2 LYS X  18     -12.821 -12.125 -25.405  0.00  0.00            
ATOM    261  HE3 LYS X  18     -11.282 -12.642 -26.071  0.00  0.00            
ATOM    262  NZ  LYS X  18     -11.314 -12.484 -23.965  0.00  0.00            
ATOM    263  HZ1 LYS X  18     -11.897 -13.236 -23.626  0.00  0.00            
ATOM    264  HZ2 LYS X  18     -10.348 -12.775 -23.950  0.00  0.00            
ATOM    265  HZ3 LYS X  18     -11.341 -11.669 -23.369  0.00  0.00            
ATOM    266  C   LYS X  18     -12.515  -7.120 -29.144  0.00  0.00            
ATOM    267  O   LYS X  18     -11.750  -6.630 -29.961  0.00  0.00            
ATOM    268  N   LYS X  19     -13.602  -6.490 -28.728  0.00  0.00            
ATOM    269  H   LYS X  19     -14.116  -6.889 -27.955  0.00  0.00            
ATOM    270  CA  LYS X  19     -14.033  -5.165 -29.186  0.00  0.00            
ATOM    271  HA  LYS X  19     -13.511  -4.839 -30.086  0.00  0.00            
ATOM    272  CB  LYS X  19     -15.589  -5.237 -29.487  0.00  0.00            
ATOM    273  HB2 LYS X  19     -15.971  -5.383 -28.476  0.00  0.00            
ATOM    274  HB3 LYS X  19     -15.955  -4.297 -29.899  0.00  0.00            
ATOM    275  CG  LYS X  19     -15.973  -6.324 -30.467  0.00  0.00            
ATOM    276  HG2 LYS X  19     -15.613  -6.108 -31.473  0.00  0.00            
ATOM    277  HG3 LYS X  19     -15.587  -7.304 -30.188  0.00  0.00            
ATOM    278  CD  LYS X  19     -17.425  -6.575 -30.559  0.00  0.00            
ATOM    279  HD2 LYS X  19     -17.969  -5.636 -30.462  0.00  0.00            
ATOM    280  HD3 LYS X  19     -17.742  -7.103 -31.458  0.00  0.00            
ATOM    281  CE  LYS X  19     -17.913  -7.482 -29.373  0.00  0.00            
ATOM    282  HE2 LYS X  19     -17.377  -8.428 -29.453  0.00  0.00            
ATOM    283  HE3 LYS X  19     -17.781  -7.047 -28.382  0.00  0.00            
ATOM    284  NZ  LYS X  19     -19.365  -7.834 -29.502  0.00  0.00            
ATOM    285  HZ1 LYS X  19     -19.695  -8.232 -28.634  0.00  0.00            
ATOM    286  HZ2 LYS X  19     -19.931  -7.025 -29.715  0.00  0.00            
ATOM    287  HZ3 LYS X  19     -19.512  -8.434 -30.300  0.00  0.00            
ATOM    288  C   LYS X  19     -13.622  -4.027 -28.299  0.00  0.00            
ATOM    289  O   LYS X  19     -13.197  -4.261 -27.137  0.00  0.00            
ATOM    290  N   PHE X  20     -13.804  -2.790 -28.735  0.00  0.00            
ATOM    291  H   PHE X  20     -14.207  -2.656 -29.651  0.00  0.00            
ATOM    292  CA  PHE X  20     -13.631  -1.680 -27.883  0.00  0.00            
ATOM    293  HA  PHE X  20     -13.852  -2.031 -26.875  0.00  0.00            
ATOM    294  CB  PHE X  20     -12.107  -1.339 -27.728  0.00  0.00            
ATOM    295  HB2 PHE X  20     -11.882  -0.838 -26.787  0.00  0.00            
ATOM    296  HB3 PHE X  20     -11.590  -2.299 -27.719  0.00  0.00            
ATOM    297  CG  PHE X  20     -11.472  -0.598 -28.829  0.00  0.00            
ATOM    298  CD1 PHE X  20     -10.903   0.677 -28.577  0.00  0.00            
ATOM    299  HD1 PHE X  20     -10.940   1.010 -27.550  0.00  0.00            
ATOM    300  CE1 PHE X  20     -10.426   1.527 -29.560  0.00  0.00            
ATOM    301  HE1 PHE X  20      -9.970   2.492 -29.399  0.00  0.00            
ATOM    302  CZ  PHE X  20     -10.687   1.156 -30.855  0.00  0.00            
ATOM    303  HZ  PHE X  20     -10.284   1.840 -31.587  0.00  0.00            
ATOM    304  CE2 PHE X  20     -11.381  -0.016 -31.164  0.00  0.00            
ATOM    305  HE2 PHE X  20     -11.465  -0.321 -32.197  0.00  0.00            
ATOM    306  CD2 PHE X  20     -11.754  -0.933 -30.172  0.00  0.00            
ATOM    307  HD2 PHE X  20     -12.269  -1.809 -30.540  0.00  0.00            
ATOM    308  C   PHE X  20     -14.525  -0.493 -28.244  0.00  0.00            
ATOM    309  O   PHE X  20     -14.822  -0.345 -29.394  0.00  0.00            
ATOM    310  N   PHE X  21     -14.996   0.318 -27.270  0.00  0.00            
ATOM    311  H   PHE X  21     -14.940   0.070 -26.293  0.00  0.00            
ATOM    312  CA  PHE X  21     -15.551   1.661 -27.578  0.00  0.00            
ATOM    313  HA  PHE X  21     -16.150   1.637 -28.488  0.00  0.00            
ATOM    314  CB  PHE X  21     -16.494   2.106 -26.470  0.00  0.00            
ATOM    315  HB2 PHE X  21     -16.059   2.262 -25.483  0.00  0.00            
ATOM    316  HB3 PHE X  21     -16.850   3.108 -26.710  0.00  0.00            
ATOM    317  CG  PHE X  21     -17.621   1.122 -26.151  0.00  0.00            
ATOM    318  CD1 PHE X  21     -17.486   0.111 -25.230  0.00  0.00            
ATOM    319  HD1 PHE X  21     -16.598   0.141 -24.617  0.00  0.00            
ATOM    320  CE1 PHE X  21     -18.442  -0.859 -25.042  0.00  0.00            
ATOM    321  HE1 PHE X  21     -18.248  -1.658 -24.342  0.00  0.00            
ATOM    322  CZ  PHE X  21     -19.580  -0.940 -25.915  0.00  0.00            
ATOM    323  HZ  PHE X  21     -20.318  -1.714 -25.763  0.00  0.00            
ATOM    324  CE2 PHE X  21     -19.765   0.096 -26.877  0.00  0.00            
ATOM    325  HE2 PHE X  21     -20.668   0.147 -27.467  0.00  0.00            
ATOM    326  CD2 PHE X  21     -18.755   1.091 -27.025  0.00  0.00            
ATOM    327  HD2 PHE X  21     -18.900   1.873 -27.756  0.00  0.00            
ATOM    328  C   PHE X  21     -14.414   2.672 -27.905  0.00  0.00            
ATOM    329  O   PHE X  21     -13.806   3.199 -26.906  0.00  0.00            
ATOM    330  N   ASN X  22     -14.118   2.991 -29.180  0.00  0.00            
ATOM    331  H   ASN X  22     -14.582   2.478 -29.916  0.00  0.00            
ATOM    332  CA  ASN X  22     -13.058   3.948 -29.509  0.00  0.00            
ATOM    333  HA  ASN X  22     -12.107   3.632 -29.078  0.00  0.00            
ATOM    334  CB  ASN X  22     -12.816   3.877 -31.040  0.00  0.00            
ATOM    335  HB2 ASN X  22     -12.512   2.858 -31.278  0.00  0.00            
ATOM    336  HB3 ASN X  22     -13.808   4.065 -31.451  0.00  0.00            
ATOM    337  CG  ASN X  22     -11.826   4.835 -31.605  0.00  0.00            
ATOM    338  OD1 ASN X  22     -10.998   5.443 -30.923  0.00  0.00            
ATOM    339  ND2 ASN X  22     -12.011   4.959 -32.929  0.00  0.00            
ATOM    340 HD21 ASN X  22     -11.277   5.453 -33.417  0.00  0.00            
ATOM    341 HD22 ASN X  22     -12.604   4.309 -33.425  0.00  0.00            
ATOM    342  C   ASN X  22     -13.307   5.433 -29.120  0.00  0.00            
ATOM    343  O   ASN X  22     -14.152   6.220 -29.634  0.00  0.00            
ATOM    344  N   LEU X  23     -12.448   5.883 -28.302  0.00  0.00            
ATOM    345  H   LEU X  23     -11.819   5.153 -28.003  0.00  0.00            
ATOM    346  CA  LEU X  23     -12.326   7.276 -27.798  0.00  0.00            
ATOM    347  HA  LEU X  23     -13.315   7.634 -27.509  0.00  0.00            
ATOM    348  CB  LEU X  23     -11.452   7.257 -26.508  0.00  0.00            
ATOM    349  HB2 LEU X  23     -10.561   6.661 -26.704  0.00  0.00            
ATOM    350  HB3 LEU X  23     -11.299   8.253 -26.092  0.00  0.00            
ATOM    351  CG  LEU X  23     -12.258   6.483 -25.486  0.00  0.00            
ATOM    352  HG  LEU X  23     -12.404   5.447 -25.790  0.00  0.00            
ATOM    353  CD1 LEU X  23     -11.447   6.530 -24.202  0.00  0.00            
ATOM    354 HD11 LEU X  23     -10.518   5.959 -24.222  0.00  0.00            
ATOM    355 HD12 LEU X  23     -11.216   7.555 -23.914  0.00  0.00            
ATOM    356 HD13 LEU X  23     -12.036   6.146 -23.369  0.00  0.00            
ATOM    357  CD2 LEU X  23     -13.640   7.129 -25.072  0.00  0.00            
ATOM    358 HD21 LEU X  23     -14.315   7.251 -25.919  0.00  0.00            
ATOM    359 HD22 LEU X  23     -14.042   6.471 -24.302  0.00  0.00            
ATOM    360 HD23 LEU X  23     -13.397   8.112 -24.667  0.00  0.00            
ATOM    361  C   LEU X  23     -11.733   8.321 -28.870  0.00  0.00            
ATOM    362  O   LEU X  23     -11.853   9.567 -28.712  0.00  0.00            
ATOM    363  N   ASN X  24     -11.046   7.887 -29.917  0.00  0.00            
ATOM    364  H   ASN X  24     -10.932   6.889 -30.020  0.00  0.00            
ATOM    365  CA  ASN X  24     -10.540   8.622 -31.009  0.00  0.00            
ATOM    366  HA  ASN X  24      -9.961   9.498 -30.714  0.00  0.00            
ATOM    367  CB  ASN X  24      -9.577   7.784 -31.783  0.00  0.00            
ATOM    368  HB2 ASN X  24      -8.966   7.239 -31.063  0.00  0.00            
ATOM    369  HB3 ASN X  24     -10.108   7.178 -32.518  0.00  0.00            
ATOM    370  CG  ASN X  24      -8.567   8.553 -32.541  0.00  0.00            
ATOM    371  OD1 ASN X  24      -7.738   9.255 -32.035  0.00  0.00            
ATOM    372  ND2 ASN X  24      -8.682   8.529 -33.871  0.00  0.00            
ATOM    373 HD21 ASN X  24      -7.820   8.743 -34.352  0.00  0.00            
ATOM    374 HD22 ASN X  24      -9.335   8.019 -34.448  0.00  0.00            
ATOM    375  C   ASN X  24     -11.570   9.001 -32.043  0.00  0.00            
ATOM    376  O   ASN X  24     -11.537  10.084 -32.716  0.00  0.00            
ATOM    377  N   LYS X  25     -12.570   8.089 -32.133  0.00  0.00            
ATOM    378  H   LYS X  25     -12.448   7.238 -31.604  0.00  0.00            
ATOM    379  CA  LYS X  25     -13.836   8.369 -32.701  0.00  0.00            
ATOM    380  HA  LYS X  25     -13.558   8.944 -33.584  0.00  0.00            
ATOM    381  CB  LYS X  25     -14.595   7.071 -32.951  0.00  0.00            
ATOM    382  HB2 LYS X  25     -14.314   6.204 -32.353  0.00  0.00            
ATOM    383  HB3 LYS X  25     -15.626   7.181 -32.613  0.00  0.00            
ATOM    384  CG  LYS X  25     -14.539   6.671 -34.442  0.00  0.00            
ATOM    385  HG2 LYS X  25     -14.946   7.514 -35.001  0.00  0.00            
ATOM    386  HG3 LYS X  25     -13.499   6.477 -34.705  0.00  0.00            
ATOM    387  CD  LYS X  25     -15.273   5.380 -34.734  0.00  0.00            
ATOM    388  HD2 LYS X  25     -14.733   4.556 -34.267  0.00  0.00            
ATOM    389  HD3 LYS X  25     -16.292   5.487 -34.364  0.00  0.00            
ATOM    390  CE  LYS X  25     -15.309   5.139 -36.236  0.00  0.00            
ATOM    391  HE2 LYS X  25     -15.852   5.914 -36.777  0.00  0.00            
ATOM    392  HE3 LYS X  25     -14.316   5.138 -36.687  0.00  0.00            
ATOM    393  NZ  LYS X  25     -16.017   3.911 -36.668  0.00  0.00            
ATOM    394  HZ1 LYS X  25     -15.594   3.055 -36.341  0.00  0.00            
ATOM    395  HZ2 LYS X  25     -16.889   3.876 -36.160  0.00  0.00            
ATOM    396  HZ3 LYS X  25     -16.177   3.889 -37.665  0.00  0.00            
ATOM    397  C   LYS X  25     -14.835   9.359 -32.047  0.00  0.00            
ATOM    398  O   LYS X  25     -15.871   9.654 -32.632  0.00  0.00            
ATOM    399  N   LEU X  26     -14.547   9.902 -30.802  0.00  0.00            
ATOM    400  H   LEU X  26     -13.786   9.526 -30.254  0.00  0.00            
ATOM    401  CA  LEU X  26     -15.366  10.893 -30.172  0.00  0.00            
ATOM    402  HA  LEU X  26     -16.327  10.462 -29.890  0.00  0.00            
ATOM    403  CB  LEU X  26     -14.624  11.159 -28.881  0.00  0.00            
ATOM    404  HB2 LEU X  26     -14.271  10.212 -28.474  0.00  0.00            
ATOM    405  HB3 LEU X  26     -13.688  11.638 -29.166  0.00  0.00            
ATOM    406  CG  LEU X  26     -15.222  11.944 -27.816  0.00  0.00            
ATOM    407  HG  LEU X  26     -15.472  12.953 -28.144  0.00  0.00            
ATOM    408  CD1 LEU X  26     -16.571  11.448 -27.367  0.00  0.00            
ATOM    409 HD11 LEU X  26     -17.273  11.744 -28.147  0.00  0.00            
ATOM    410 HD12 LEU X  26     -16.566  10.360 -27.298  0.00  0.00            
ATOM    411 HD13 LEU X  26     -16.971  11.885 -26.452  0.00  0.00            
ATOM    412  CD2 LEU X  26     -14.282  11.913 -26.565  0.00  0.00            
ATOM    413 HD21 LEU X  26     -13.405  12.439 -26.943  0.00  0.00            
ATOM    414 HD22 LEU X  26     -14.805  12.460 -25.781  0.00  0.00            
ATOM    415 HD23 LEU X  26     -14.066  10.907 -26.206  0.00  0.00            
ATOM    416  C   LEU X  26     -15.748  12.185 -30.923  0.00  0.00            
ATOM    417  O   LEU X  26     -16.511  12.919 -30.316  0.00  0.00            
ATOM    418  N   GLU X  27     -15.378  12.516 -32.209  0.00  0.00            
ATOM    419  H   GLU X  27     -14.803  11.847 -32.701  0.00  0.00            
ATOM    420  CA  GLU X  27     -15.716  13.738 -33.015  0.00  0.00            
ATOM    421  HA  GLU X  27     -15.109  13.837 -33.915  0.00  0.00            
ATOM    422  CB  GLU X  27     -17.130  13.621 -33.653  0.00  0.00            
ATOM    423  HB2 GLU X  27     -17.764  13.494 -32.776  0.00  0.00            
ATOM    424  HB3 GLU X  27     -17.442  14.530 -34.166  0.00  0.00            
ATOM    425  CG  GLU X  27     -17.161  12.473 -34.644  0.00  0.00            
ATOM    426  HG2 GLU X  27     -16.599  12.697 -35.551  0.00  0.00            
ATOM    427  HG3 GLU X  27     -16.756  11.530 -34.278  0.00  0.00            
ATOM    428  CD  GLU X  27     -18.609  12.293 -35.019  0.00  0.00            
ATOM    429  OE1 GLU X  27     -19.256  11.289 -34.579  0.00  0.00            
ATOM    430  OE2 GLU X  27     -19.170  13.073 -35.821  0.00  0.00            
ATOM    431  C   GLU X  27     -15.497  15.075 -32.310  0.00  0.00            
ATOM    432  O   GLU X  27     -16.190  16.086 -32.513  0.00  0.00            
ATOM    433  N   ASP X  28     -14.417  15.140 -31.477  0.00  0.00            
ATOM    434  H   ASP X  28     -13.807  14.335 -31.476  0.00  0.00            
ATOM    435  CA  ASP X  28     -14.068  16.216 -30.577  0.00  0.00            
ATOM    436  HA  ASP X  28     -14.424  17.144 -31.024  0.00  0.00            
ATOM    437  CB  ASP X  28     -14.910  16.130 -29.314  0.00  0.00            
ATOM    438  HB2 ASP X  28     -15.847  15.622 -29.542  0.00  0.00            
ATOM    439  HB3 ASP X  28     -14.427  15.499 -28.568  0.00  0.00            
ATOM    440  CG  ASP X  28     -15.062  17.526 -28.716  0.00  0.00            
ATOM    441  OD1 ASP X  28     -14.106  18.260 -28.636  0.00  0.00            
ATOM    442  OD2 ASP X  28     -16.154  17.764 -28.182  0.00  0.00            
ATOM    443  C   ASP X  28     -12.611  16.475 -30.417  0.00  0.00            
ATOM    444  O   ASP X  28     -11.853  15.510 -30.213  0.00  0.00            
ATOM    445  N   SER X  29     -12.043  17.665 -30.670  0.00  0.00            
ATOM    446  H   SER X  29     -12.676  18.414 -30.914  0.00  0.00            
ATOM    447  CA  SER X  29     -10.610  17.980 -30.713  0.00  0.00            
ATOM    448  HA  SER X  29     -10.071  17.203 -31.255  0.00  0.00            
ATOM    449  CB  SER X  29     -10.341  19.287 -31.392  0.00  0.00            
ATOM    450  HB2 SER X  29     -10.737  20.115 -30.805  0.00  0.00            
ATOM    451  HB3 SER X  29      -9.257  19.338 -31.494  0.00  0.00            
ATOM    452  OG  SER X  29     -10.765  19.306 -32.729  0.00  0.00            
ATOM    453  HG  SER X  29     -11.716  19.231 -32.624  0.00  0.00            
ATOM    454  C   SER X  29     -10.035  17.987 -29.328  0.00  0.00            
ATOM    455  O   SER X  29      -8.849  18.369 -29.204  0.00  0.00            
ATOM    456  N   ARG X  30     -10.923  17.997 -28.274  0.00  0.00            
ATOM    457  H   ARG X  30     -11.901  17.789 -28.419  0.00  0.00            
ATOM    458  CA  ARG X  30     -10.557  18.218 -26.829  0.00  0.00            
ATOM    459  HA  ARG X  30      -9.800  19.001 -26.779  0.00  0.00            
ATOM    460  CB  ARG X  30     -11.737  18.703 -25.921  0.00  0.00            
ATOM    461  HB2 ARG X  30     -12.563  17.994 -25.970  0.00  0.00            
ATOM    462  HB3 ARG X  30     -11.397  18.820 -24.892  0.00  0.00            
ATOM    463  CG  ARG X  30     -12.162  20.086 -26.420  0.00  0.00            
ATOM    464  HG2 ARG X  30     -11.335  20.773 -26.241  0.00  0.00            
ATOM    465  HG3 ARG X  30     -12.310  20.118 -27.499  0.00  0.00            
ATOM    466  CD  ARG X  30     -13.358  20.537 -25.657  0.00  0.00            
ATOM    467  HD2 ARG X  30     -13.308  20.253 -24.606  0.00  0.00            
ATOM    468  HD3 ARG X  30     -13.486  21.617 -25.729  0.00  0.00            
ATOM    469  NE  ARG X  30     -14.561  19.991 -26.225  0.00  0.00            
ATOM    470  HE  ARG X  30     -14.494  19.547 -27.130  0.00  0.00            
ATOM    471  CZ  ARG X  30     -15.738  20.120 -25.648  0.00  0.00            
ATOM    472  NH1 ARG X  30     -15.994  20.749 -24.513  0.00  0.00            
ATOM    473 HH11 ARG X  30     -15.351  21.495 -24.289  0.00  0.00            
ATOM    474 HH12 ARG X  30     -16.826  20.507 -23.996  0.00  0.00            
ATOM    475  NH2 ARG X  30     -16.686  19.447 -26.143  0.00  0.00            
ATOM    476 HH21 ARG X  30     -16.444  18.777 -26.859  0.00  0.00            
ATOM    477 HH22 ARG X  30     -17.623  19.684 -25.849  0.00  0.00            
ATOM    478  C   ARG X  30      -9.860  17.008 -26.181  0.00  0.00            
ATOM    479  O   ARG X  30      -8.773  17.312 -25.627  0.00  0.00            
ATOM    480  N   TYR X  31     -10.299  15.786 -26.296  0.00  0.00            
ATOM    481  H   TYR X  31     -11.137  15.703 -26.854  0.00  0.00            
ATOM    482  CA  TYR X  31      -9.715  14.590 -25.678  0.00  0.00            
ATOM    483  HA  TYR X  31      -9.891  14.696 -24.608  0.00  0.00            
ATOM    484  CB  TYR X  31     -10.486  13.331 -26.116  0.00  0.00            
ATOM    485  HB2 TYR X  31     -11.518  13.527 -25.823  0.00  0.00            
ATOM    486  HB3 TYR X  31     -10.435  13.196 -27.196  0.00  0.00            
ATOM    487  CG  TYR X  31     -10.021  11.981 -25.477  0.00  0.00            
ATOM    488  CD1 TYR X  31     -10.344  11.745 -24.165  0.00  0.00            
ATOM    489  HD1 TYR X  31     -10.915  12.500 -23.645  0.00  0.00            
ATOM    490  CE1 TYR X  31     -10.000  10.538 -23.537  0.00  0.00            
ATOM    491  HE1 TYR X  31     -10.394  10.387 -22.543  0.00  0.00            
ATOM    492  CZ  TYR X  31      -9.281   9.622 -24.268  0.00  0.00            
ATOM    493  OH  TYR X  31      -8.858   8.518 -23.669  0.00  0.00            
ATOM    494  HH  TYR X  31      -8.325   7.980 -24.259  0.00  0.00            
ATOM    495  CE2 TYR X  31      -8.912   9.862 -25.564  0.00  0.00            
ATOM    496  HE2 TYR X  31      -8.320   9.090 -26.034  0.00  0.00            
ATOM    497  CD2 TYR X  31      -9.297  11.043 -26.188  0.00  0.00            
ATOM    498  HD2 TYR X  31      -9.011  11.302 -27.197  0.00  0.00            
ATOM    499  C   TYR X  31      -8.235  14.461 -25.822  0.00  0.00            
ATOM    500  O   TYR X  31      -7.513  14.221 -24.839  0.00  0.00            
ATOM    501  N   GLY X  32      -7.844  14.665 -27.084  0.00  0.00            
ATOM    502  H   GLY X  32      -8.618  14.713 -27.730  0.00  0.00            
ATOM    503  CA  GLY X  32      -6.471  14.745 -27.529  0.00  0.00            
ATOM    504  HA2 GLY X  32      -6.002  13.763 -27.479  0.00  0.00            
ATOM    505  HA3 GLY X  32      -6.462  15.106 -28.558  0.00  0.00            
ATOM    506  C   GLY X  32      -5.568  15.525 -26.609  0.00  0.00            
ATOM    507  O   GLY X  32      -4.400  15.241 -26.525  0.00  0.00            
ATOM    508  N   ARG X  33      -6.071  16.504 -25.817  0.00  0.00            
ATOM    509  H   ARG X  33      -7.072  16.610 -25.891  0.00  0.00            
ATOM    510  CA  ARG X  33      -5.421  17.533 -24.963  0.00  0.00            
ATOM    511  HA  ARG X  33      -4.362  17.295 -25.063  0.00  0.00            
ATOM    512  CB  ARG X  33      -5.606  18.870 -25.652  0.00  0.00            
ATOM    513  HB2 ARG X  33      -6.676  19.063 -25.577  0.00  0.00            
ATOM    514  HB3 ARG X  33      -5.099  19.623 -25.050  0.00  0.00            
ATOM    515  CG  ARG X  33      -5.198  19.093 -27.073  0.00  0.00            
ATOM    516  HG2 ARG X  33      -5.673  18.299 -27.649  0.00  0.00            
ATOM    517  HG3 ARG X  33      -5.583  20.045 -27.439  0.00  0.00            
ATOM    518  CD  ARG X  33      -3.655  19.082 -27.121  0.00  0.00            
ATOM    519  HD2 ARG X  33      -3.280  19.851 -26.445  0.00  0.00            
ATOM    520  HD3 ARG X  33      -3.297  18.121 -26.751  0.00  0.00            
ATOM    521  NE  ARG X  33      -3.093  19.486 -28.396  0.00  0.00            
ATOM    522  HE  ARG X  33      -3.693  19.952 -29.061  0.00  0.00            
ATOM    523  CZ  ARG X  33      -1.818  19.572 -28.634  0.00  0.00            
ATOM    524  NH1 ARG X  33      -0.928  19.336 -27.699  0.00  0.00            
ATOM    525 HH11 ARG X  33      -1.182  19.179 -26.734  0.00  0.00            
ATOM    526 HH12 ARG X  33       0.039  19.156 -27.927  0.00  0.00            
ATOM    527  NH2 ARG X  33      -1.411  19.891 -29.793  0.00  0.00            
ATOM    528 HH21 ARG X  33      -2.019  20.165 -30.552  0.00  0.00            
ATOM    529 HH22 ARG X  33      -0.422  19.853 -29.991  0.00  0.00            
ATOM    530  C   ARG X  33      -5.970  17.444 -23.548  0.00  0.00            
ATOM    531  O   ARG X  33      -5.788  18.383 -22.771  0.00  0.00            
ATOM    532  N   LEU X  34      -6.481  16.334 -23.148  0.00  0.00            
ATOM    533  H   LEU X  34      -6.368  15.572 -23.801  0.00  0.00            
ATOM    534  CA  LEU X  34      -7.089  16.152 -21.810  0.00  0.00            
ATOM    535  HA  LEU X  34      -7.261  17.160 -21.432  0.00  0.00            
ATOM    536  CB  LEU X  34      -8.425  15.411 -21.948  0.00  0.00            
ATOM    537  HB2 LEU X  34      -9.019  15.980 -22.663  0.00  0.00            
ATOM    538  HB3 LEU X  34      -8.176  14.440 -22.375  0.00  0.00            
ATOM    539  CG  LEU X  34      -9.349  15.225 -20.771  0.00  0.00            
ATOM    540  HG  LEU X  34      -8.800  14.671 -20.009  0.00  0.00            
ATOM    541  CD1 LEU X  34      -9.895  16.635 -20.233  0.00  0.00            
ATOM    542 HD11 LEU X  34     -10.633  16.405 -19.464  0.00  0.00            
ATOM    543 HD12 LEU X  34      -9.086  17.235 -19.816  0.00  0.00            
ATOM    544 HD13 LEU X  34     -10.322  17.239 -21.034  0.00  0.00            
ATOM    545  CD2 LEU X  34     -10.632  14.416 -21.193  0.00  0.00            
ATOM    546 HD21 LEU X  34     -11.325  15.037 -21.761  0.00  0.00            
ATOM    547 HD22 LEU X  34     -10.381  13.579 -21.845  0.00  0.00            
ATOM    548 HD23 LEU X  34     -11.079  13.993 -20.294  0.00  0.00            
ATOM    549  C   LEU X  34      -5.988  15.511 -20.915  0.00  0.00            
ATOM    550  O   LEU X  34      -5.244  14.642 -21.441  0.00  0.00            
ATOM    551  N   PRO X  35      -5.949  15.682 -19.606  0.00  0.00            
ATOM    552  CD  PRO X  35      -6.724  16.732 -18.924  0.00  0.00            
ATOM    553  HD2 PRO X  35      -7.697  16.388 -18.574  0.00  0.00            
ATOM    554  HD3 PRO X  35      -6.863  17.678 -19.448  0.00  0.00            
ATOM    555  CG  PRO X  35      -5.829  17.063 -17.782  0.00  0.00            
ATOM    556  HG2 PRO X  35      -6.507  17.463 -17.028  0.00  0.00            
ATOM    557  HG3 PRO X  35      -5.078  17.682 -18.273  0.00  0.00            
ATOM    558  CB  PRO X  35      -5.169  15.786 -17.320  0.00  0.00            
ATOM    559  HB2 PRO X  35      -5.723  15.212 -16.577  0.00  0.00            
ATOM    560  HB3 PRO X  35      -4.209  15.912 -16.819  0.00  0.00            
ATOM    561  CA  PRO X  35      -4.999  15.054 -18.617  0.00  0.00            
ATOM    562  HA  PRO X  35      -3.986  15.196 -18.993  0.00  0.00            
ATOM    563  C   PRO X  35      -5.202  13.539 -18.454  0.00  0.00            
ATOM    564  O   PRO X  35      -6.311  13.056 -18.359  0.00  0.00            
ATOM    565  N   PHE X  36      -4.175  12.726 -18.621  0.00  0.00            
ATOM    566  H   PHE X  36      -3.230  13.036 -18.448  0.00  0.00            
ATOM    567  CA  PHE X  36      -4.370  11.240 -18.728  0.00  0.00            
ATOM    568  HA  PHE X  36      -4.951  11.100 -19.640  0.00  0.00            
ATOM    569  CB  PHE X  36      -2.989  10.622 -18.996  0.00  0.00            
ATOM    570  HB2 PHE X  36      -2.216  11.070 -18.372  0.00  0.00            
ATOM    571  HB3 PHE X  36      -3.050   9.556 -18.776  0.00  0.00            
ATOM    572  CG  PHE X  36      -2.637  10.722 -20.502  0.00  0.00            
ATOM    573  CD1 PHE X  36      -2.379  11.973 -21.079  0.00  0.00            
ATOM    574  HD1 PHE X  36      -2.472  12.871 -20.487  0.00  0.00            
ATOM    575  CE1 PHE X  36      -1.755  12.034 -22.370  0.00  0.00            
ATOM    576  HE1 PHE X  36      -1.473  13.005 -22.748  0.00  0.00            
ATOM    577  CZ  PHE X  36      -1.507  10.775 -23.056  0.00  0.00            
ATOM    578  HZ  PHE X  36      -1.034  10.738 -24.026  0.00  0.00            
ATOM    579  CE2 PHE X  36      -1.814   9.566 -22.465  0.00  0.00            
ATOM    580  HE2 PHE X  36      -1.582   8.637 -22.965  0.00  0.00            
ATOM    581  CD2 PHE X  36      -2.309   9.487 -21.152  0.00  0.00            
ATOM    582  HD2 PHE X  36      -2.515   8.532 -20.691  0.00  0.00            
ATOM    583  C   PHE X  36      -5.062  10.646 -17.463  0.00  0.00            
ATOM    584  O   PHE X  36      -5.870   9.668 -17.503  0.00  0.00            
ATOM    585  N   SER X  37      -4.761  11.337 -16.348  0.00  0.00            
ATOM    586  H   SER X  37      -4.055  12.054 -16.435  0.00  0.00            
ATOM    587  CA  SER X  37      -5.643  11.200 -15.066  0.00  0.00            
ATOM    588  HA  SER X  37      -5.432  10.159 -14.823  0.00  0.00            
ATOM    589  CB  SER X  37      -5.160  12.115 -13.924  0.00  0.00            
ATOM    590  HB2 SER X  37      -5.766  11.817 -13.069  0.00  0.00            
ATOM    591  HB3 SER X  37      -4.112  11.838 -13.813  0.00  0.00            
ATOM    592  OG  SER X  37      -5.158  13.461 -14.392  0.00  0.00            
ATOM    593  HG  SER X  37      -4.356  13.676 -14.873  0.00  0.00            
ATOM    594  C   SER X  37      -7.162  11.406 -15.193  0.00  0.00            
ATOM    595  O   SER X  37      -7.962  10.642 -14.572  0.00  0.00            
ATOM    596  N   ILE X  38      -7.598  12.346 -16.081  0.00  0.00            
ATOM    597  H   ILE X  38      -6.858  12.893 -16.496  0.00  0.00            
ATOM    598  CA  ILE X  38      -9.000  12.591 -16.411  0.00  0.00            
ATOM    599  HA  ILE X  38      -9.721  12.317 -15.641  0.00  0.00            
ATOM    600  CB  ILE X  38      -9.226  14.032 -16.723  0.00  0.00            
ATOM    601  HB  ILE X  38      -8.664  14.280 -17.623  0.00  0.00            
ATOM    602  CG2 ILE X  38     -10.698  14.399 -17.009  0.00  0.00            
ATOM    603 HG21 ILE X  38     -10.932  15.462 -16.948  0.00  0.00            
ATOM    604 HG22 ILE X  38     -10.899  14.061 -18.025  0.00  0.00            
ATOM    605 HG23 ILE X  38     -11.408  13.880 -16.365  0.00  0.00            
ATOM    606  CG1 ILE X  38      -8.596  14.941 -15.636  0.00  0.00            
ATOM    607 HG12 ILE X  38      -7.515  14.817 -15.697  0.00  0.00            
ATOM    608 HG13 ILE X  38      -8.985  15.910 -15.950  0.00  0.00            
ATOM    609  CD1 ILE X  38      -9.199  14.710 -14.257  0.00  0.00            
ATOM    610 HD11 ILE X  38      -8.995  15.606 -13.671  0.00  0.00            
ATOM    611 HD12 ILE X  38     -10.262  14.489 -14.355  0.00  0.00            
ATOM    612 HD13 ILE X  38      -8.634  13.888 -13.819  0.00  0.00            
ATOM    613  C   ILE X  38      -9.391  11.604 -17.514  0.00  0.00            
ATOM    614  O   ILE X  38     -10.507  11.150 -17.465  0.00  0.00            
ATOM    615  N   ARG X  39      -8.554  11.236 -18.489  0.00  0.00            
ATOM    616  H   ARG X  39      -7.650  11.680 -18.423  0.00  0.00            
ATOM    617  CA  ARG X  39      -8.904  10.323 -19.649  0.00  0.00            
ATOM    618  HA  ARG X  39      -9.751  10.760 -20.178  0.00  0.00            
ATOM    619  CB  ARG X  39      -7.697  10.077 -20.565  0.00  0.00            
ATOM    620  HB2 ARG X  39      -6.833   9.768 -19.976  0.00  0.00            
ATOM    621  HB3 ARG X  39      -7.932   9.245 -21.228  0.00  0.00            
ATOM    622  CG  ARG X  39      -7.226  11.259 -21.403  0.00  0.00            
ATOM    623  HG2 ARG X  39      -7.988  11.579 -22.114  0.00  0.00            
ATOM    624  HG3 ARG X  39      -6.979  12.120 -20.783  0.00  0.00            
ATOM    625  CD  ARG X  39      -5.950  10.998 -22.234  0.00  0.00            
ATOM    626  HD2 ARG X  39      -5.288  10.398 -21.609  0.00  0.00            
ATOM    627  HD3 ARG X  39      -6.286  10.331 -23.028  0.00  0.00            
ATOM    628  NE  ARG X  39      -5.332  12.210 -22.858  0.00  0.00            
ATOM    629  HE  ARG X  39      -5.346  13.010 -22.241  0.00  0.00            
ATOM    630  CZ  ARG X  39      -4.686  12.376 -23.972  0.00  0.00            
ATOM    631  NH1 ARG X  39      -4.534  11.437 -24.824  0.00  0.00            
ATOM    632 HH11 ARG X  39      -4.939  10.546 -24.574  0.00  0.00            
ATOM    633 HH12 ARG X  39      -3.944  11.602 -25.627  0.00  0.00            
ATOM    634  NH2 ARG X  39      -4.208  13.550 -24.154  0.00  0.00            
ATOM    635 HH21 ARG X  39      -4.140  14.155 -23.348  0.00  0.00            
ATOM    636 HH22 ARG X  39      -3.653  13.748 -24.975  0.00  0.00            
ATOM    637  C   ARG X  39      -9.543   8.966 -19.180  0.00  0.00            
ATOM    638  O   ARG X  39     -10.564   8.558 -19.584  0.00  0.00            
ATOM    639  N   VAL X  40      -8.879   8.327 -18.149  0.00  0.00            
ATOM    640  H   VAL X  40      -8.016   8.734 -17.819  0.00  0.00            
ATOM    641  CA  VAL X  40      -9.469   7.153 -17.442  0.00  0.00            
ATOM    642  HA  VAL X  40      -9.482   6.310 -18.133  0.00  0.00            
ATOM    643  CB  VAL X  40      -8.499   6.515 -16.436  0.00  0.00            
ATOM    644  HB  VAL X  40      -8.996   5.682 -15.939  0.00  0.00            
ATOM    645  CG1 VAL X  40      -7.317   5.940 -17.234  0.00  0.00            
ATOM    646 HG11 VAL X  40      -7.749   5.169 -17.873  0.00  0.00            
ATOM    647 HG12 VAL X  40      -6.787   6.603 -17.916  0.00  0.00            
ATOM    648 HG13 VAL X  40      -6.676   5.465 -16.492  0.00  0.00            
ATOM    649  CG2 VAL X  40      -7.904   7.456 -15.413  0.00  0.00            
ATOM    650 HG21 VAL X  40      -6.983   7.935 -15.744  0.00  0.00            
ATOM    651 HG22 VAL X  40      -8.625   8.223 -15.131  0.00  0.00            
ATOM    652 HG23 VAL X  40      -7.574   6.884 -14.546  0.00  0.00            
ATOM    653  C   VAL X  40     -10.908   7.461 -16.908  0.00  0.00            
ATOM    654  O   VAL X  40     -11.751   6.619 -17.097  0.00  0.00            
ATOM    655  N   LEU X  41     -11.134   8.583 -16.235  0.00  0.00            
ATOM    656  H   LEU X  41     -10.369   9.240 -16.303  0.00  0.00            
ATOM    657  CA  LEU X  41     -12.364   9.038 -15.431  0.00  0.00            
ATOM    658  HA  LEU X  41     -12.760   8.172 -14.901  0.00  0.00            
ATOM    659  CB  LEU X  41     -11.934  10.144 -14.508  0.00  0.00            
ATOM    660  HB2 LEU X  41     -11.114   9.723 -13.926  0.00  0.00            
ATOM    661  HB3 LEU X  41     -11.481  10.898 -15.152  0.00  0.00            
ATOM    662  CG  LEU X  41     -13.049  10.792 -13.604  0.00  0.00            
ATOM    663  HG  LEU X  41     -13.730  11.399 -14.200  0.00  0.00            
ATOM    664  CD1 LEU X  41     -13.944   9.764 -12.788  0.00  0.00            
ATOM    665 HD11 LEU X  41     -13.343   9.151 -12.117  0.00  0.00            
ATOM    666 HD12 LEU X  41     -14.688  10.265 -12.168  0.00  0.00            
ATOM    667 HD13 LEU X  41     -14.383   9.045 -13.480  0.00  0.00            
ATOM    668  CD2 LEU X  41     -12.409  11.726 -12.622  0.00  0.00            
ATOM    669 HD21 LEU X  41     -11.730  11.141 -12.002  0.00  0.00            
ATOM    670 HD22 LEU X  41     -11.765  12.419 -13.163  0.00  0.00            
ATOM    671 HD23 LEU X  41     -13.100  12.318 -12.021  0.00  0.00            
ATOM    672  C   LEU X  41     -13.481   9.526 -16.460  0.00  0.00            
ATOM    673  O   LEU X  41     -14.648   9.423 -16.135  0.00  0.00            
ATOM    674  N   LEU X  42     -13.061   9.913 -17.642  0.00  0.00            
ATOM    675  H   LEU X  42     -12.065  10.038 -17.757  0.00  0.00            
ATOM    676  CA  LEU X  42     -13.882  10.124 -18.826  0.00  0.00            
ATOM    677  HA  LEU X  42     -14.732  10.776 -18.627  0.00  0.00            
ATOM    678  CB  LEU X  42     -13.176  10.734 -20.011  0.00  0.00            
ATOM    679  HB2 LEU X  42     -12.538  11.579 -19.753  0.00  0.00            
ATOM    680  HB3 LEU X  42     -12.545   9.950 -20.430  0.00  0.00            
ATOM    681  CG  LEU X  42     -14.115  11.290 -21.050  0.00  0.00            
ATOM    682  HG  LEU X  42     -14.794  10.439 -21.094  0.00  0.00            
ATOM    683  CD1 LEU X  42     -14.712  12.623 -20.675  0.00  0.00            
ATOM    684 HD11 LEU X  42     -13.952  13.402 -20.734  0.00  0.00            
ATOM    685 HD12 LEU X  42     -15.487  12.879 -21.398  0.00  0.00            
ATOM    686 HD13 LEU X  42     -15.092  12.477 -19.664  0.00  0.00            
ATOM    687  CD2 LEU X  42     -13.394  11.324 -22.369  0.00  0.00            
ATOM    688 HD21 LEU X  42     -12.600  12.070 -22.418  0.00  0.00            
ATOM    689 HD22 LEU X  42     -12.967  10.347 -22.595  0.00  0.00            
ATOM    690 HD23 LEU X  42     -14.071  11.634 -23.165  0.00  0.00            
ATOM    691  C   LEU X  42     -14.475   8.792 -19.337  0.00  0.00            
ATOM    692  O   LEU X  42     -15.669   8.582 -19.606  0.00  0.00            
ATOM    693  N   GLU X  43     -13.633   7.734 -19.540  0.00  0.00            
ATOM    694  H   GLU X  43     -12.656   7.874 -19.326  0.00  0.00            
ATOM    695  CA  GLU X  43     -14.033   6.386 -20.056  0.00  0.00            
ATOM    696  HA  GLU X  43     -14.570   6.598 -20.981  0.00  0.00            
ATOM    697  CB  GLU X  43     -12.744   5.640 -20.196  0.00  0.00            
ATOM    698  HB2 GLU X  43     -12.035   6.248 -20.757  0.00  0.00            
ATOM    699  HB3 GLU X  43     -12.194   5.551 -19.260  0.00  0.00            
ATOM    700  CG  GLU X  43     -12.905   4.288 -20.744  0.00  0.00            
ATOM    701  HG2 GLU X  43     -13.671   4.343 -21.518  0.00  0.00            
ATOM    702  HG3 GLU X  43     -11.993   3.900 -21.198  0.00  0.00            
ATOM    703  CD  GLU X  43     -13.375   3.255 -19.655  0.00  0.00            
ATOM    704  OE1 GLU X  43     -12.771   3.247 -18.591  0.00  0.00            
ATOM    705  OE2 GLU X  43     -14.214   2.385 -20.033  0.00  0.00            
ATOM    706  C   GLU X  43     -15.000   5.694 -19.026  0.00  0.00            
ATOM    707  O   GLU X  43     -16.004   5.105 -19.375  0.00  0.00            
ATOM    708  N   ALA X  44     -14.636   5.872 -17.718  0.00  0.00            
ATOM    709  H   ALA X  44     -13.762   6.306 -17.458  0.00  0.00            
ATOM    710  CA  ALA X  44     -15.424   5.258 -16.709  0.00  0.00            
ATOM    711  HA  ALA X  44     -15.717   4.219 -16.859  0.00  0.00            
ATOM    712  CB  ALA X  44     -14.566   5.295 -15.468  0.00  0.00            
ATOM    713  HB1 ALA X  44     -13.653   4.729 -15.652  0.00  0.00            
ATOM    714  HB2 ALA X  44     -14.438   6.325 -15.135  0.00  0.00            
ATOM    715  HB3 ALA X  44     -15.111   4.788 -14.672  0.00  0.00            
ATOM    716  C   ALA X  44     -16.711   6.012 -16.398  0.00  0.00            
ATOM    717  O   ALA X  44     -17.618   5.398 -15.808  0.00  0.00            
ATOM    718  N   ALA X  45     -16.739   7.318 -16.776  0.00  0.00            
ATOM    719  H   ALA X  45     -15.914   7.772 -17.141  0.00  0.00            
ATOM    720  CA  ALA X  45     -18.057   7.991 -16.844  0.00  0.00            
ATOM    721  HA  ALA X  45     -18.601   7.716 -15.940  0.00  0.00            
ATOM    722  CB  ALA X  45     -17.821   9.447 -16.821  0.00  0.00            
ATOM    723  HB1 ALA X  45     -18.789   9.948 -16.843  0.00  0.00            
ATOM    724  HB2 ALA X  45     -17.275   9.791 -15.943  0.00  0.00            
ATOM    725  HB3 ALA X  45     -17.377   9.779 -17.759  0.00  0.00            
ATOM    726  C   ALA X  45     -18.822   7.544 -18.123  0.00  0.00            
ATOM    727  O   ALA X  45     -20.052   7.418 -18.082  0.00  0.00            
ATOM    728  N   ILE X  46     -18.174   7.222 -19.284  0.00  0.00            
ATOM    729  H   ILE X  46     -17.243   7.584 -19.432  0.00  0.00            
ATOM    730  CA  ILE X  46     -18.898   6.729 -20.560  0.00  0.00            
ATOM    731  HA  ILE X  46     -19.715   7.432 -20.723  0.00  0.00            
ATOM    732  CB  ILE X  46     -17.927   6.744 -21.785  0.00  0.00            
ATOM    733  HB  ILE X  46     -16.984   6.234 -21.591  0.00  0.00            
ATOM    734  CG2 ILE X  46     -18.674   6.050 -22.944  0.00  0.00            
ATOM    735 HG21 ILE X  46     -18.079   5.980 -23.854  0.00  0.00            
ATOM    736 HG22 ILE X  46     -18.841   4.989 -22.760  0.00  0.00            
ATOM    737 HG23 ILE X  46     -19.623   6.556 -23.123  0.00  0.00            
ATOM    738  CG1 ILE X  46     -17.582   8.233 -22.152  0.00  0.00            
ATOM    739 HG12 ILE X  46     -18.481   8.633 -22.620  0.00  0.00            
ATOM    740 HG13 ILE X  46     -17.454   8.899 -21.298  0.00  0.00            
ATOM    741  CD1 ILE X  46     -16.449   8.591 -23.127  0.00  0.00            
ATOM    742 HD11 ILE X  46     -16.500   7.872 -23.945  0.00  0.00            
ATOM    743 HD12 ILE X  46     -16.566   9.573 -23.586  0.00  0.00            
ATOM    744 HD13 ILE X  46     -15.474   8.506 -22.647  0.00  0.00            
ATOM    745  C   ILE X  46     -19.629   5.333 -20.324  0.00  0.00            
ATOM    746  O   ILE X  46     -20.745   5.204 -20.619  0.00  0.00            
ATOM    747  N   ARG X  47     -18.993   4.528 -19.517  0.00  0.00            
ATOM    748  H   ARG X  47     -18.035   4.810 -19.368  0.00  0.00            
ATOM    749  CA  ARG X  47     -19.427   3.156 -19.062  0.00  0.00            
ATOM    750  HA  ARG X  47     -19.706   2.739 -20.029  0.00  0.00            
ATOM    751  CB  ARG X  47     -18.217   2.280 -18.475  0.00  0.00            
ATOM    752  HB2 ARG X  47     -17.425   3.027 -18.506  0.00  0.00            
ATOM    753  HB3 ARG X  47     -18.438   1.943 -17.462  0.00  0.00            
ATOM    754  CG  ARG X  47     -17.915   0.988 -19.318  0.00  0.00            
ATOM    755  HG2 ARG X  47     -18.830   0.447 -19.559  0.00  0.00            
ATOM    756  HG3 ARG X  47     -17.352   1.291 -20.200  0.00  0.00            
ATOM    757  CD  ARG X  47     -17.015   0.076 -18.547  0.00  0.00            
ATOM    758  HD2 ARG X  47     -17.412  -0.238 -17.581  0.00  0.00            
ATOM    759  HD3 ARG X  47     -16.884  -0.840 -19.123  0.00  0.00            
ATOM    760  NE  ARG X  47     -15.667   0.609 -18.315  0.00  0.00            
ATOM    761  HE  ARG X  47     -15.388   1.208 -19.078  0.00  0.00            
ATOM    762  CZ  ARG X  47     -14.916   0.541 -17.231  0.00  0.00            
ATOM    763  NH1 ARG X  47     -15.318  -0.156 -16.183  0.00  0.00            
ATOM    764 HH11 ARG X  47     -16.016  -0.880 -16.283  0.00  0.00            
ATOM    765 HH12 ARG X  47     -14.719  -0.162 -15.371  0.00  0.00            
ATOM    766  NH2 ARG X  47     -13.868   1.314 -17.003  0.00  0.00            
ATOM    767 HH21 ARG X  47     -13.592   2.012 -17.678  0.00  0.00            
ATOM    768 HH22 ARG X  47     -13.299   1.294 -16.168  0.00  0.00            
ATOM    769  C   ARG X  47     -20.599   3.179 -18.061  0.00  0.00            
ATOM    770  O   ARG X  47     -21.088   2.107 -17.693  0.00  0.00            
ATOM    771  N   ASN X  48     -20.987   4.378 -17.591  0.00  0.00            
ATOM    772  H   ASN X  48     -20.588   5.216 -17.989  0.00  0.00            
ATOM    773  CA  ASN X  48     -22.193   4.558 -16.770  0.00  0.00            
ATOM    774  HA  ASN X  48     -22.564   3.540 -16.646  0.00  0.00            
ATOM    775  CB  ASN X  48     -21.898   5.183 -15.354  0.00  0.00            
ATOM    776  HB2 ASN X  48     -21.169   4.605 -14.787  0.00  0.00            
ATOM    777  HB3 ASN X  48     -21.421   6.141 -15.559  0.00  0.00            
ATOM    778  CG  ASN X  48     -23.125   5.417 -14.496  0.00  0.00            
ATOM    779  OD1 ASN X  48     -24.162   4.756 -14.471  0.00  0.00            
ATOM    780  ND2 ASN X  48     -22.987   6.273 -13.552  0.00  0.00            
ATOM    781 HD21 ASN X  48     -23.818   6.340 -12.981  0.00  0.00            
ATOM    782 HD22 ASN X  48     -22.324   7.022 -13.692  0.00  0.00            
ATOM    783  C   ASN X  48     -23.218   5.511 -17.552  0.00  0.00            
ATOM    784  O   ASN X  48     -24.350   5.702 -17.112  0.00  0.00            
ATOM    785  N   CYS X  49     -22.876   6.030 -18.710  0.00  0.00            
ATOM    786  H   CYS X  49     -21.985   5.780 -19.114  0.00  0.00            
ATOM    787  CA  CYS X  49     -23.711   6.962 -19.479  0.00  0.00            
ATOM    788  HA  CYS X  49     -24.147   7.759 -18.877  0.00  0.00            
ATOM    789  CB  CYS X  49     -22.826   7.649 -20.458  0.00  0.00            
ATOM    790  HB2 CYS X  49     -21.829   7.802 -20.044  0.00  0.00            
ATOM    791  HB3 CYS X  49     -22.654   6.948 -21.274  0.00  0.00            
ATOM    792  SG  CYS X  49     -23.428   9.266 -21.066  0.00  0.00            
ATOM    793  HG  CYS X  49     -23.242   9.861 -19.884  0.00  0.00            
ATOM    794  C   CYS X  49     -24.856   6.237 -20.283  0.00  0.00            
ATOM    795  O   CYS X  49     -24.617   5.373 -21.123  0.00  0.00            
ATOM    796  N   ASP X  50     -26.106   6.438 -19.738  0.00  0.00            
ATOM    797  H   ASP X  50     -26.139   7.138 -19.011  0.00  0.00            
ATOM    798  CA  ASP X  50     -27.337   5.653 -20.026  0.00  0.00            
ATOM    799  HA  ASP X  50     -27.207   5.163 -20.991  0.00  0.00            
ATOM    800  CB  ASP X  50     -27.582   4.587 -18.849  0.00  0.00            
ATOM    801  HB2 ASP X  50     -26.620   4.491 -18.346  0.00  0.00            
ATOM    802  HB3 ASP X  50     -28.378   4.878 -18.164  0.00  0.00            
ATOM    803  CG  ASP X  50     -28.001   3.231 -19.487  0.00  0.00            
ATOM    804  OD1 ASP X  50     -28.794   2.482 -18.838  0.00  0.00            
ATOM    805  OD2 ASP X  50     -27.668   2.938 -20.687  0.00  0.00            
ATOM    806  C   ASP X  50     -28.626   6.509 -20.192  0.00  0.00            
ATOM    807  O   ASP X  50     -29.751   5.932 -20.062  0.00  0.00            
ATOM    808  N   GLU X  51     -28.485   7.842 -20.199  0.00  0.00            
ATOM    809  H   GLU X  51     -27.529   8.144 -20.079  0.00  0.00            
ATOM    810  CA  GLU X  51     -29.457   8.890 -20.030  0.00  0.00            
ATOM    811  HA  GLU X  51     -28.946   9.851 -19.965  0.00  0.00            
ATOM    812  CB  GLU X  51     -30.417   8.917 -21.265  0.00  0.00            
ATOM    813  HB2 GLU X  51     -31.167   8.147 -21.083  0.00  0.00            
ATOM    814  HB3 GLU X  51     -30.959   9.861 -21.310  0.00  0.00            
ATOM    815  CG  GLU X  51     -29.811   8.692 -22.697  0.00  0.00            
ATOM    816  HG2 GLU X  51     -28.825   9.158 -22.685  0.00  0.00            
ATOM    817  HG3 GLU X  51     -29.753   7.608 -22.792  0.00  0.00            
ATOM    818  CD  GLU X  51     -30.656   9.204 -23.887  0.00  0.00            
ATOM    819  OE1 GLU X  51     -31.430  10.210 -23.730  0.00  0.00            
ATOM    820  OE2 GLU X  51     -30.540   8.599 -24.972  0.00  0.00            
ATOM    821  C   GLU X  51     -30.251   8.971 -18.712  0.00  0.00            
ATOM    822  O   GLU X  51     -30.917   9.973 -18.417  0.00  0.00            
ATOM    823  N   PHE X  52     -30.188   7.911 -17.907  0.00  0.00            
ATOM    824  H   PHE X  52     -29.480   7.220 -18.110  0.00  0.00            
ATOM    825  CA  PHE X  52     -30.894   7.790 -16.637  0.00  0.00            
ATOM    826  HA  PHE X  52     -31.820   8.360 -16.718  0.00  0.00            
ATOM    827  CB  PHE X  52     -31.156   6.300 -16.335  0.00  0.00            
ATOM    828  HB2 PHE X  52     -31.813   5.961 -17.135  0.00  0.00            
ATOM    829  HB3 PHE X  52     -30.222   5.751 -16.457  0.00  0.00            
ATOM    830  CG  PHE X  52     -31.817   6.065 -14.984  0.00  0.00            
ATOM    831  CD1 PHE X  52     -33.194   6.291 -14.733  0.00  0.00            
ATOM    832  HD1 PHE X  52     -33.745   6.602 -15.608  0.00  0.00            
ATOM    833  CE1 PHE X  52     -33.692   6.000 -13.455  0.00  0.00            
ATOM    834  HE1 PHE X  52     -34.724   6.224 -13.229  0.00  0.00            
ATOM    835  CZ  PHE X  52     -32.812   5.469 -12.472  0.00  0.00            
ATOM    836  HZ  PHE X  52     -33.157   5.322 -11.459  0.00  0.00            
ATOM    837  CE2 PHE X  52     -31.479   5.240 -12.673  0.00  0.00            
ATOM    838  HE2 PHE X  52     -30.853   4.964 -11.838  0.00  0.00            
ATOM    839  CD2 PHE X  52     -31.040   5.460 -13.955  0.00  0.00            
ATOM    840  HD2 PHE X  52     -29.983   5.378 -14.161  0.00  0.00            
ATOM    841  C   PHE X  52     -30.210   8.453 -15.422  0.00  0.00            
ATOM    842  O   PHE X  52     -30.683   9.515 -15.039  0.00  0.00            
ATOM    843  N   LEU X  53     -29.075   7.957 -14.971  0.00  0.00            
ATOM    844  H   LEU X  53     -28.718   7.164 -15.484  0.00  0.00            
ATOM    845  CA  LEU X  53     -28.257   8.527 -13.895  0.00  0.00            
ATOM    846  HA  LEU X  53     -28.812   9.233 -13.277  0.00  0.00            
ATOM    847  CB  LEU X  53     -27.782   7.323 -13.073  0.00  0.00            
ATOM    848  HB2 LEU X  53     -28.590   6.853 -12.513  0.00  0.00            
ATOM    849  HB3 LEU X  53     -27.534   6.559 -13.810  0.00  0.00            
ATOM    850  CG  LEU X  53     -26.538   7.531 -12.196  0.00  0.00            
ATOM    851  HG  LEU X  53     -25.707   7.934 -12.776  0.00  0.00            
ATOM    852  CD1 LEU X  53     -26.952   8.629 -11.152  0.00  0.00            
ATOM    853 HD11 LEU X  53     -27.161   9.558 -11.682  0.00  0.00            
ATOM    854 HD12 LEU X  53     -27.798   8.233 -10.589  0.00  0.00            
ATOM    855 HD13 LEU X  53     -26.165   8.752 -10.408  0.00  0.00            
ATOM    856  CD2 LEU X  53     -26.077   6.209 -11.463  0.00  0.00            
ATOM    857 HD21 LEU X  53     -26.960   5.683 -11.100  0.00  0.00            
ATOM    858 HD22 LEU X  53     -25.516   5.571 -12.147  0.00  0.00            
ATOM    859 HD23 LEU X  53     -25.475   6.458 -10.589  0.00  0.00            
ATOM    860  C   LEU X  53     -27.216   9.489 -14.478  0.00  0.00            
ATOM    861  O   LEU X  53     -27.143  10.695 -14.154  0.00  0.00            
ATOM    862  N   VAL X  54     -26.436   9.015 -15.412  0.00  0.00            
ATOM    863  H   VAL X  54     -26.610   8.058 -15.684  0.00  0.00            
ATOM    864  CA  VAL X  54     -25.531   9.743 -16.334  0.00  0.00            
ATOM    865  HA  VAL X  54     -25.432  10.676 -15.779  0.00  0.00            
ATOM    866  CB  VAL X  54     -24.119   9.109 -16.470  0.00  0.00            
ATOM    867  HB  VAL X  54     -24.201   8.111 -16.899  0.00  0.00            
ATOM    868  CG1 VAL X  54     -23.196   9.943 -17.343  0.00  0.00            
ATOM    869 HG11 VAL X  54     -23.666  10.062 -18.319  0.00  0.00            
ATOM    870 HG12 VAL X  54     -23.017  10.871 -16.800  0.00  0.00            
ATOM    871 HG13 VAL X  54     -22.229   9.465 -17.498  0.00  0.00            
ATOM    872  CG2 VAL X  54     -23.467   9.034 -15.135  0.00  0.00            
ATOM    873 HG21 VAL X  54     -24.155   8.562 -14.433  0.00  0.00            
ATOM    874 HG22 VAL X  54     -22.549   8.448 -15.092  0.00  0.00            
ATOM    875 HG23 VAL X  54     -23.207  10.008 -14.719  0.00  0.00            
ATOM    876  C   VAL X  54     -26.090  10.079 -17.676  0.00  0.00            
ATOM    877  O   VAL X  54     -26.484   9.147 -18.355  0.00  0.00            
ATOM    878  N   LYS X  55     -26.199  11.346 -17.983  0.00  0.00            
ATOM    879  H   LYS X  55     -25.790  11.994 -17.324  0.00  0.00            
ATOM    880  CA  LYS X  55     -26.519  11.771 -19.355  0.00  0.00            
ATOM    881  HA  LYS X  55     -27.020  11.007 -19.948  0.00  0.00            
ATOM    882  CB  LYS X  55     -27.462  13.000 -19.286  0.00  0.00            
ATOM    883  HB2 LYS X  55     -27.322  13.657 -18.428  0.00  0.00            
ATOM    884  HB3 LYS X  55     -27.559  13.546 -20.225  0.00  0.00            
ATOM    885  CG  LYS X  55     -28.832  12.533 -19.055  0.00  0.00            
ATOM    886  HG2 LYS X  55     -29.188  12.307 -20.060  0.00  0.00            
ATOM    887  HG3 LYS X  55     -28.766  11.649 -18.422  0.00  0.00            
ATOM    888  CD  LYS X  55     -29.730  13.674 -18.605  0.00  0.00            
ATOM    889  HD2 LYS X  55     -29.495  13.856 -17.557  0.00  0.00            
ATOM    890  HD3 LYS X  55     -29.467  14.576 -19.158  0.00  0.00            
ATOM    891  CE  LYS X  55     -31.241  13.616 -18.729  0.00  0.00            
ATOM    892  HE2 LYS X  55     -31.570  13.798 -19.752  0.00  0.00            
ATOM    893  HE3 LYS X  55     -31.578  12.666 -18.314  0.00  0.00            
ATOM    894  NZ  LYS X  55     -31.909  14.699 -17.874  0.00  0.00            
ATOM    895  HZ1 LYS X  55     -31.749  15.627 -18.237  0.00  0.00            
ATOM    896  HZ2 LYS X  55     -32.899  14.499 -17.834  0.00  0.00            
ATOM    897  HZ3 LYS X  55     -31.514  14.732 -16.945  0.00  0.00            
ATOM    898  C   LYS X  55     -25.297  12.018 -20.231  0.00  0.00            
ATOM    899  O   LYS X  55     -24.159  12.046 -19.753  0.00  0.00            
ATOM    900  N   LYS X  56     -25.393  12.222 -21.554  0.00  0.00            
ATOM    901  H   LYS X  56     -26.362  12.321 -21.821  0.00  0.00            
ATOM    902  CA  LYS X  56     -24.295  12.539 -22.431  0.00  0.00            
ATOM    903  HA  LYS X  56     -23.531  11.825 -22.125  0.00  0.00            
ATOM    904  CB  LYS X  56     -24.767  12.382 -23.941  0.00  0.00            
ATOM    905  HB2 LYS X  56     -24.737  11.300 -24.072  0.00  0.00            
ATOM    906  HB3 LYS X  56     -25.771  12.755 -24.144  0.00  0.00            
ATOM    907  CG  LYS X  56     -23.835  13.076 -25.028  0.00  0.00            
ATOM    908  HG2 LYS X  56     -23.789  14.157 -24.899  0.00  0.00            
ATOM    909  HG3 LYS X  56     -22.811  12.782 -24.796  0.00  0.00            
ATOM    910  CD  LYS X  56     -23.913  12.827 -26.578  0.00  0.00            
ATOM    911  HD2 LYS X  56     -22.970  13.191 -26.983  0.00  0.00            
ATOM    912  HD3 LYS X  56     -23.865  11.743 -26.685  0.00  0.00            
ATOM    913  CE  LYS X  56     -25.106  13.546 -27.237  0.00  0.00            
ATOM    914  HE2 LYS X  56     -25.526  13.062 -28.118  0.00  0.00            
ATOM    915  HE3 LYS X  56     -25.890  13.474 -26.483  0.00  0.00            
ATOM    916  NZ  LYS X  56     -24.794  14.929 -27.503  0.00  0.00            
ATOM    917  HZ1 LYS X  56     -24.166  15.316 -26.813  0.00  0.00            
ATOM    918  HZ2 LYS X  56     -24.261  15.020 -28.356  0.00  0.00            
ATOM    919  HZ3 LYS X  56     -25.637  15.463 -27.663  0.00  0.00            
ATOM    920  C   LYS X  56     -23.752  13.924 -22.168  0.00  0.00            
ATOM    921  O   LYS X  56     -22.553  14.118 -22.173  0.00  0.00            
ATOM    922  N   GLN X  57     -24.544  14.901 -21.746  0.00  0.00            
ATOM    923  H   GLN X  57     -25.513  14.646 -21.620  0.00  0.00            
ATOM    924  CA  GLN X  57     -24.082  16.219 -21.335  0.00  0.00            
ATOM    925  HA  GLN X  57     -23.631  16.742 -22.179  0.00  0.00            
ATOM    926  CB  GLN X  57     -25.336  16.991 -21.007  0.00  0.00            
ATOM    927  HB2 GLN X  57     -25.049  18.023 -20.805  0.00  0.00            
ATOM    928  HB3 GLN X  57     -25.949  17.046 -21.907  0.00  0.00            
ATOM    929  CG  GLN X  57     -26.036  16.498 -19.718  0.00  0.00            
ATOM    930  HG2 GLN X  57     -26.244  15.429 -19.773  0.00  0.00            
ATOM    931  HG3 GLN X  57     -25.466  16.749 -18.824  0.00  0.00            
ATOM    932  CD  GLN X  57     -27.480  17.058 -19.651  0.00  0.00            
ATOM    933  OE1 GLN X  57     -27.778  17.748 -18.725  0.00  0.00            
ATOM    934  NE2 GLN X  57     -28.277  16.743 -20.557  0.00  0.00            
ATOM    935 HE21 GLN X  57     -29.222  17.018 -20.327  0.00  0.00            
ATOM    936 HE22 GLN X  57     -27.990  16.131 -21.307  0.00  0.00            
ATOM    937  C   GLN X  57     -23.136  16.223 -20.158  0.00  0.00            
ATOM    938  O   GLN X  57     -22.238  17.050 -20.085  0.00  0.00            
ATOM    939  N   ASP X  58     -23.095  15.165 -19.335  0.00  0.00            
ATOM    940  H   ASP X  58     -23.794  14.453 -19.493  0.00  0.00            
ATOM    941  CA  ASP X  58     -22.028  14.933 -18.403  0.00  0.00            
ATOM    942  HA  ASP X  58     -22.003  15.820 -17.771  0.00  0.00            
ATOM    943  CB  ASP X  58     -22.482  13.850 -17.521  0.00  0.00            
ATOM    944  HB2 ASP X  58     -22.520  12.999 -18.202  0.00  0.00            
ATOM    945  HB3 ASP X  58     -21.723  13.663 -16.762  0.00  0.00            
ATOM    946  CG  ASP X  58     -23.897  14.055 -16.835  0.00  0.00            
ATOM    947  OD1 ASP X  58     -24.632  13.127 -16.443  0.00  0.00            
ATOM    948  OD2 ASP X  58     -24.332  15.172 -16.620  0.00  0.00            
ATOM    949  C   ASP X  58     -20.703  14.656 -18.966  0.00  0.00            
ATOM    950  O   ASP X  58     -19.734  15.418 -18.721  0.00  0.00            
ATOM    951  N   ILE X  59     -20.634  13.727 -19.896  0.00  0.00            
ATOM    952  H   ILE X  59     -21.473  13.245 -20.187  0.00  0.00            
ATOM    953  CA  ILE X  59     -19.380  13.375 -20.564  0.00  0.00            
ATOM    954  HA  ILE X  59     -18.644  13.143 -19.794  0.00  0.00            
ATOM    955  CB  ILE X  59     -19.573  12.136 -21.546  0.00  0.00            
ATOM    956  HB  ILE X  59     -20.153  12.450 -22.413  0.00  0.00            
ATOM    957  CG2 ILE X  59     -18.194  11.670 -22.070  0.00  0.00            
ATOM    958 HG21 ILE X  59     -18.336  10.935 -22.863  0.00  0.00            
ATOM    959 HG22 ILE X  59     -17.607  12.483 -22.497  0.00  0.00            
ATOM    960 HG23 ILE X  59     -17.672  11.225 -21.223  0.00  0.00            
ATOM    961  CG1 ILE X  59     -20.409  10.982 -20.955  0.00  0.00            
ATOM    962 HG12 ILE X  59     -21.426  11.374 -20.962  0.00  0.00            
ATOM    963 HG13 ILE X  59     -20.386  10.253 -21.765  0.00  0.00            
ATOM    964  CD1 ILE X  59     -20.158  10.365 -19.621  0.00  0.00            
ATOM    965 HD11 ILE X  59     -21.027   9.758 -19.369  0.00  0.00            
ATOM    966 HD12 ILE X  59     -19.261   9.747 -19.655  0.00  0.00            
ATOM    967 HD13 ILE X  59     -19.921  11.164 -18.919  0.00  0.00            
ATOM    968  C   ILE X  59     -18.805  14.598 -21.410  0.00  0.00            
ATOM    969  O   ILE X  59     -17.617  14.851 -21.478  0.00  0.00            
ATOM    970  N   GLU X  60     -19.694  15.392 -21.993  0.00  0.00            
ATOM    971  H   GLU X  60     -20.644  15.220 -21.694  0.00  0.00            
ATOM    972  CA  GLU X  60     -19.354  16.676 -22.608  0.00  0.00            
ATOM    973  HA  GLU X  60     -18.472  16.571 -23.241  0.00  0.00            
ATOM    974  CB  GLU X  60     -20.562  17.179 -23.350  0.00  0.00            
ATOM    975  HB2 GLU X  60     -21.372  17.270 -22.627  0.00  0.00            
ATOM    976  HB3 GLU X  60     -20.274  18.180 -23.672  0.00  0.00            
ATOM    977  CG  GLU X  60     -20.960  16.317 -24.575  0.00  0.00            
ATOM    978  HG2 GLU X  60     -20.164  16.196 -25.310  0.00  0.00            
ATOM    979  HG3 GLU X  60     -21.352  15.367 -24.213  0.00  0.00            
ATOM    980  CD  GLU X  60     -22.144  16.935 -25.388  0.00  0.00            
ATOM    981  OE1 GLU X  60     -22.167  18.183 -25.449  0.00  0.00            
ATOM    982  OE2 GLU X  60     -23.116  16.299 -25.838  0.00  0.00            
ATOM    983  C   GLU X  60     -18.899  17.734 -21.662  0.00  0.00            
ATOM    984  O   GLU X  60     -18.084  18.615 -21.952  0.00  0.00            
ATOM    985  N   ASN X  61     -19.311  17.651 -20.403  0.00  0.00            
ATOM    986  H   ASN X  61     -19.924  16.895 -20.132  0.00  0.00            
ATOM    987  CA  ASN X  61     -18.807  18.516 -19.327  0.00  0.00            
ATOM    988  HA  ASN X  61     -18.608  19.520 -19.703  0.00  0.00            
ATOM    989  CB  ASN X  61     -19.863  18.452 -18.148  0.00  0.00            
ATOM    990  HB2 ASN X  61     -20.647  17.704 -18.267  0.00  0.00            
ATOM    991  HB3 ASN X  61     -19.363  18.047 -17.268  0.00  0.00            
ATOM    992  CG  ASN X  61     -20.411  19.792 -17.655  0.00  0.00            
ATOM    993  OD1 ASN X  61     -20.144  20.838 -18.207  0.00  0.00            
ATOM    994  ND2 ASN X  61     -21.286  19.717 -16.709  0.00  0.00            
ATOM    995 HD21 ASN X  61     -21.689  20.566 -16.339  0.00  0.00            
ATOM    996 HD22 ASN X  61     -21.442  18.828 -16.256  0.00  0.00            
ATOM    997  C   ASN X  61     -17.462  18.075 -18.694  0.00  0.00            
ATOM    998  O   ASN X  61     -16.578  18.926 -18.486  0.00  0.00            
ATOM    999  N   ILE X  62     -17.136  16.778 -18.524  0.00  0.00            
ATOM   1000  H   ILE X  62     -17.913  16.139 -18.612  0.00  0.00            
ATOM   1001  CA  ILE X  62     -15.748  16.348 -18.153  0.00  0.00            
ATOM   1002  HA  ILE X  62     -15.400  16.863 -17.258  0.00  0.00            
ATOM   1003  CB  ILE X  62     -15.820  14.843 -17.817  0.00  0.00            
ATOM   1004  HB  ILE X  62     -16.107  14.327 -18.733  0.00  0.00            
ATOM   1005  CG2 ILE X  62     -14.541  14.410 -17.185  0.00  0.00            
ATOM   1006 HG21 ILE X  62     -13.797  14.324 -17.978  0.00  0.00            
ATOM   1007 HG22 ILE X  62     -14.351  15.095 -16.359  0.00  0.00            
ATOM   1008 HG23 ILE X  62     -14.622  13.395 -16.796  0.00  0.00            
ATOM   1009  CG1 ILE X  62     -16.935  14.369 -16.859  0.00  0.00            
ATOM   1010 HG12 ILE X  62     -17.899  14.523 -17.344  0.00  0.00            
ATOM   1011 HG13 ILE X  62     -16.969  13.290 -16.707  0.00  0.00            
ATOM   1012  CD1 ILE X  62     -16.979  14.925 -15.442  0.00  0.00            
ATOM   1013 HD11 ILE X  62     -17.054  16.012 -15.419  0.00  0.00            
ATOM   1014 HD12 ILE X  62     -17.835  14.542 -14.887  0.00  0.00            
ATOM   1015 HD13 ILE X  62     -16.147  14.402 -14.970  0.00  0.00            
ATOM   1016  C   ILE X  62     -14.822  16.529 -19.299  0.00  0.00            
ATOM   1017  O   ILE X  62     -13.602  16.788 -19.157  0.00  0.00            
ATOM   1018  N   LEU X  63     -15.269  16.458 -20.538  0.00  0.00            
ATOM   1019  H   LEU X  63     -16.181  16.046 -20.673  0.00  0.00            
ATOM   1020  CA  LEU X  63     -14.454  16.751 -21.778  0.00  0.00            
ATOM   1021  HA  LEU X  63     -13.517  16.203 -21.675  0.00  0.00            
ATOM   1022  CB  LEU X  63     -15.255  16.272 -23.035  0.00  0.00            
ATOM   1023  HB2 LEU X  63     -15.504  15.224 -22.864  0.00  0.00            
ATOM   1024  HB3 LEU X  63     -16.217  16.770 -22.918  0.00  0.00            
ATOM   1025  CG  LEU X  63     -14.702  16.386 -24.491  0.00  0.00            
ATOM   1026  HG  LEU X  63     -14.541  17.449 -24.672  0.00  0.00            
ATOM   1027  CD1 LEU X  63     -13.570  15.394 -24.581  0.00  0.00            
ATOM   1028 HD11 LEU X  63     -13.758  14.329 -24.717  0.00  0.00            
ATOM   1029 HD12 LEU X  63     -12.887  15.822 -25.315  0.00  0.00            
ATOM   1030 HD13 LEU X  63     -13.041  15.372 -23.628  0.00  0.00            
ATOM   1031  CD2 LEU X  63     -15.703  15.856 -25.548  0.00  0.00            
ATOM   1032 HD21 LEU X  63     -16.638  16.416 -25.566  0.00  0.00            
ATOM   1033 HD22 LEU X  63     -15.312  15.923 -26.564  0.00  0.00            
ATOM   1034 HD23 LEU X  63     -15.894  14.820 -25.266  0.00  0.00            
ATOM   1035  C   LEU X  63     -14.132  18.228 -21.837  0.00  0.00            
ATOM   1036  O   LEU X  63     -13.162  18.609 -22.488  0.00  0.00            
ATOM   1037  N   HIE X  64     -14.822  19.033 -21.101  0.00  0.00            
ATOM   1038  H   HIE X  64     -15.615  18.614 -20.636  0.00  0.00            
ATOM   1039  CA  HIE X  64     -14.592  20.505 -20.951  0.00  0.00            
ATOM   1040  HA  HIE X  64     -14.089  20.731 -21.891  0.00  0.00            
ATOM   1041  CB  HIE X  64     -15.920  21.291 -21.003  0.00  0.00            
ATOM   1042  HB2 HIE X  64     -16.597  20.651 -21.568  0.00  0.00            
ATOM   1043  HB3 HIE X  64     -16.350  21.389 -20.006  0.00  0.00            
ATOM   1044  CG  HIE X  64     -15.764  22.670 -21.568  0.00  0.00            
ATOM   1045  ND1 HIE X  64     -15.102  22.961 -22.755  0.00  0.00            
ATOM   1046  CE1 HIE X  64     -15.276  24.254 -22.885  0.00  0.00            
ATOM   1047  HE1 HIE X  64     -14.847  24.865 -23.666  0.00  0.00            
ATOM   1048  NE2 HIE X  64     -15.873  24.806 -21.864  0.00  0.00            
ATOM   1049  HE2 HIE X  64     -16.024  25.800 -21.763  0.00  0.00            
ATOM   1050  CD2 HIE X  64     -16.263  23.815 -21.021  0.00  0.00            
ATOM   1051  HD2 HIE X  64     -16.770  23.998 -20.084  0.00  0.00            
ATOM   1052  C   HIE X  64     -13.730  20.978 -19.716  0.00  0.00            
ATOM   1053  O   HIE X  64     -13.759  22.168 -19.298  0.00  0.00            
ATOM   1054  N   TRP X  65     -12.904  20.067 -19.294  0.00  0.00            
ATOM   1055  H   TRP X  65     -12.983  19.137 -19.682  0.00  0.00            
ATOM   1056  CA  TRP X  65     -11.993  20.212 -18.123  0.00  0.00            
ATOM   1057  HA  TRP X  65     -12.532  20.099 -17.182  0.00  0.00            
ATOM   1058  CB  TRP X  65     -11.071  19.016 -18.293  0.00  0.00            
ATOM   1059  HB2 TRP X  65     -11.719  18.140 -18.256  0.00  0.00            
ATOM   1060  HB3 TRP X  65     -10.585  18.975 -19.268  0.00  0.00            
ATOM   1061  CG  TRP X  65     -10.036  19.014 -17.244  0.00  0.00            
ATOM   1062  CD1 TRP X  65     -10.256  18.545 -15.961  0.00  0.00            
ATOM   1063  HD1 TRP X  65     -11.220  18.131 -15.704  0.00  0.00            
ATOM   1064  NE1 TRP X  65      -9.052  18.721 -15.247  0.00  0.00            
ATOM   1065  HE1 TRP X  65      -9.036  18.653 -14.239  0.00  0.00            
ATOM   1066  CE2 TRP X  65      -8.073  19.436 -15.925  0.00  0.00            
ATOM   1067  CZ2 TRP X  65      -6.827  19.961 -15.618  0.00  0.00            
ATOM   1068  HZ2 TRP X  65      -6.436  19.895 -14.613  0.00  0.00            
ATOM   1069  CH2 TRP X  65      -6.084  20.681 -16.582  0.00  0.00            
ATOM   1070  HH2 TRP X  65      -5.129  21.078 -16.269  0.00  0.00            
ATOM   1071  CZ3 TRP X  65      -6.637  20.821 -17.927  0.00  0.00            
ATOM   1072  HZ3 TRP X  65      -6.099  21.367 -18.688  0.00  0.00            
ATOM   1073  CE3 TRP X  65      -7.936  20.389 -18.163  0.00  0.00            
ATOM   1074  HE3 TRP X  65      -8.411  20.570 -19.116  0.00  0.00            
ATOM   1075  CD2 TRP X  65      -8.689  19.648 -17.207  0.00  0.00            
ATOM   1076  C   TRP X  65     -11.164  21.513 -18.099  0.00  0.00            
ATOM   1077  O   TRP X  65     -10.980  22.012 -17.003  0.00  0.00            
ATOM   1078  N   ASN X  66     -10.811  22.044 -19.265  0.00  0.00            
ATOM   1079  H   ASN X  66     -11.023  21.496 -20.086  0.00  0.00            
ATOM   1080  CA  ASN X  66     -10.167  23.238 -19.519  0.00  0.00            
ATOM   1081  HA  ASN X  66      -9.161  23.160 -19.109  0.00  0.00            
ATOM   1082  CB  ASN X  66     -10.143  23.564 -21.044  0.00  0.00            
ATOM   1083  HB2 ASN X  66      -9.533  24.451 -21.220  0.00  0.00            
ATOM   1084  HB3 ASN X  66      -9.588  22.828 -21.626  0.00  0.00            
ATOM   1085  CG  ASN X  66     -11.508  24.030 -21.530  0.00  0.00            
ATOM   1086  OD1 ASN X  66     -11.925  25.188 -21.356  0.00  0.00            
ATOM   1087  ND2 ASN X  66     -12.228  23.130 -22.221  0.00  0.00            
ATOM   1088 HD21 ASN X  66     -13.182  23.338 -22.480  0.00  0.00            
ATOM   1089 HD22 ASN X  66     -11.976  22.158 -22.109  0.00  0.00            
ATOM   1090  C   ASN X  66     -10.743  24.448 -18.738  0.00  0.00            
ATOM   1091  O   ASN X  66      -9.985  25.308 -18.334  0.00  0.00            
ATOM   1092  N   VAL X  67     -12.043  24.451 -18.496  0.00  0.00            
ATOM   1093  H   VAL X  67     -12.683  23.768 -18.874  0.00  0.00            
ATOM   1094  CA  VAL X  67     -12.660  25.313 -17.483  0.00  0.00            
ATOM   1095  HA  VAL X  67     -11.878  25.678 -16.818  0.00  0.00            
ATOM   1096  CB  VAL X  67     -13.528  26.454 -18.195  0.00  0.00            
ATOM   1097  HB  VAL X  67     -14.148  26.834 -17.382  0.00  0.00            
ATOM   1098  CG1 VAL X  67     -12.620  27.508 -18.875  0.00  0.00            
ATOM   1099 HG11 VAL X  67     -11.976  27.018 -19.605  0.00  0.00            
ATOM   1100 HG12 VAL X  67     -13.103  28.430 -19.198  0.00  0.00            
ATOM   1101 HG13 VAL X  67     -11.931  27.882 -18.118  0.00  0.00            
ATOM   1102  CG2 VAL X  67     -14.514  25.993 -19.254  0.00  0.00            
ATOM   1103 HG21 VAL X  67     -15.160  25.263 -18.767  0.00  0.00            
ATOM   1104 HG22 VAL X  67     -15.076  26.847 -19.632  0.00  0.00            
ATOM   1105 HG23 VAL X  67     -13.959  25.532 -20.070  0.00  0.00            
ATOM   1106  C   VAL X  67     -13.645  24.639 -16.531  0.00  0.00            
ATOM   1107  O   VAL X  67     -13.643  25.101 -15.379  0.00  0.00            
ATOM   1108  N   THR X  68     -14.157  23.417 -16.819  0.00  0.00            
ATOM   1109  H   THR X  68     -14.002  22.993 -17.723  0.00  0.00            
ATOM   1110  CA  THR X  68     -15.028  22.738 -15.937  0.00  0.00            
ATOM   1111  HA  THR X  68     -15.616  23.500 -15.426  0.00  0.00            
ATOM   1112  CB  THR X  68     -15.858  21.649 -16.618  0.00  0.00            
ATOM   1113  HB  THR X  68     -16.492  21.217 -15.844  0.00  0.00            
ATOM   1114  CG2 THR X  68     -16.771  22.308 -17.612  0.00  0.00            
ATOM   1115 HG21 THR X  68     -17.454  21.594 -18.071  0.00  0.00            
ATOM   1116 HG22 THR X  68     -17.409  23.093 -17.206  0.00  0.00            
ATOM   1117 HG23 THR X  68     -16.156  22.701 -18.422  0.00  0.00            
ATOM   1118  OG1 THR X  68     -15.081  20.657 -17.217  0.00  0.00            
ATOM   1119  HG1 THR X  68     -15.638  19.918 -17.471  0.00  0.00            
ATOM   1120  C   THR X  68     -14.346  22.085 -14.785  0.00  0.00            
ATOM   1121  O   THR X  68     -14.962  21.651 -13.789  0.00  0.00            
ATOM   1122  N   GLN X  69     -13.023  22.191 -14.730  0.00  0.00            
ATOM   1123  H   GLN X  69     -12.488  22.540 -15.512  0.00  0.00            
ATOM   1124  CA  GLN X  69     -12.228  21.749 -13.531  0.00  0.00            
ATOM   1125  HA  GLN X  69     -12.535  20.751 -13.217  0.00  0.00            
ATOM   1126  CB  GLN X  69     -10.717  21.667 -13.895  0.00  0.00            
ATOM   1127  HB2 GLN X  69     -10.237  20.991 -13.187  0.00  0.00            
ATOM   1128  HB3 GLN X  69     -10.602  21.241 -14.892  0.00  0.00            
ATOM   1129  CG  GLN X  69      -9.979  22.998 -13.922  0.00  0.00            
ATOM   1130  HG2 GLN X  69     -10.644  23.660 -14.478  0.00  0.00            
ATOM   1131  HG3 GLN X  69      -9.813  23.386 -12.917  0.00  0.00            
ATOM   1132  CD  GLN X  69      -8.673  22.982 -14.546  0.00  0.00            
ATOM   1133  OE1 GLN X  69      -7.591  22.979 -13.974  0.00  0.00            
ATOM   1134  NE2 GLN X  69      -8.615  23.013 -15.871  0.00  0.00            
ATOM   1135 HE21 GLN X  69      -7.734  22.787 -16.310  0.00  0.00            
ATOM   1136 HE22 GLN X  69      -9.483  23.222 -16.343  0.00  0.00            
ATOM   1137  C   GLN X  69     -12.699  22.652 -12.332  0.00  0.00            
ATOM   1138  O   GLN X  69     -12.852  22.190 -11.182  0.00  0.00            
ATOM   1139  N   HIE X  70     -12.776  23.969 -12.596  0.00  0.00            
ATOM   1140  H   HIE X  70     -12.406  24.310 -13.472  0.00  0.00            
ATOM   1141  CA  HIE X  70     -13.199  24.987 -11.633  0.00  0.00            
ATOM   1142  HA  HIE X  70     -12.878  24.756 -10.617  0.00  0.00            
ATOM   1143  CB  HIE X  70     -12.521  26.358 -12.012  0.00  0.00            
ATOM   1144  HB2 HIE X  70     -12.898  26.691 -12.979  0.00  0.00            
ATOM   1145  HB3 HIE X  70     -12.709  27.073 -11.211  0.00  0.00            
ATOM   1146  CG  HIE X  70     -10.999  26.316 -12.126  0.00  0.00            
ATOM   1147  ND1 HIE X  70     -10.278  26.454 -13.388  0.00  0.00            
ATOM   1148  CE1 HIE X  70      -8.985  26.507 -13.042  0.00  0.00            
ATOM   1149  HE1 HIE X  70      -8.187  26.814 -13.702  0.00  0.00            
ATOM   1150  NE2 HIE X  70      -8.823  26.514 -11.702  0.00  0.00            
ATOM   1151  HE2 HIE X  70      -7.940  26.665 -11.235  0.00  0.00            
ATOM   1152  CD2 HIE X  70     -10.084  26.403 -11.089  0.00  0.00            
ATOM   1153  HD2 HIE X  70     -10.296  26.321 -10.033  0.00  0.00            
ATOM   1154  C   HIE X  70     -14.716  25.178 -11.502  0.00  0.00            
ATOM   1155  O   HIE X  70     -15.145  26.268 -10.989  0.00  0.00            
ATOM   1156  N   LYS X  71     -15.500  24.155 -11.881  0.00  0.00            
ATOM   1157  H   LYS X  71     -15.110  23.367 -12.378  0.00  0.00            
ATOM   1158  CA  LYS X  71     -16.975  24.249 -11.634  0.00  0.00            
ATOM   1159  HA  LYS X  71     -17.127  25.243 -11.212  0.00  0.00            
ATOM   1160  CB  LYS X  71     -17.754  24.056 -12.880  0.00  0.00            
ATOM   1161  HB2 LYS X  71     -17.166  24.351 -13.749  0.00  0.00            
ATOM   1162  HB3 LYS X  71     -17.987  23.020 -13.125  0.00  0.00            
ATOM   1163  CG  LYS X  71     -19.059  24.855 -13.124  0.00  0.00            
ATOM   1164  HG2 LYS X  71     -19.524  24.677 -14.094  0.00  0.00            
ATOM   1165  HG3 LYS X  71     -19.699  24.476 -12.327  0.00  0.00            
ATOM   1166  CD  LYS X  71     -19.014  26.398 -12.980  0.00  0.00            
ATOM   1167  HD2 LYS X  71     -18.880  26.681 -11.936  0.00  0.00            
ATOM   1168  HD3 LYS X  71     -18.182  26.767 -13.579  0.00  0.00            
ATOM   1169  CE  LYS X  71     -20.292  27.041 -13.600  0.00  0.00            
ATOM   1170  HE2 LYS X  71     -20.167  28.118 -13.489  0.00  0.00            
ATOM   1171  HE3 LYS X  71     -20.303  26.874 -14.677  0.00  0.00            
ATOM   1172  NZ  LYS X  71     -21.512  26.610 -12.895  0.00  0.00            
ATOM   1173  HZ1 LYS X  71     -21.609  26.995 -11.967  0.00  0.00            
ATOM   1174  HZ2 LYS X  71     -22.290  27.133 -13.273  0.00  0.00            
ATOM   1175  HZ3 LYS X  71     -21.689  25.617 -12.945  0.00  0.00            
ATOM   1176  C   LYS X  71     -17.452  23.319 -10.522  0.00  0.00            
ATOM   1177  O   LYS X  71     -18.638  23.218 -10.296  0.00  0.00            
ATOM   1178  N   ASN X  72     -16.539  22.695  -9.795  0.00  0.00            
ATOM   1179  H   ASN X  72     -15.559  22.792 -10.021  0.00  0.00            
ATOM   1180  CA  ASN X  72     -16.909  21.838  -8.647  0.00  0.00            
ATOM   1181  HA  ASN X  72     -16.030  21.282  -8.322  0.00  0.00            
ATOM   1182  CB  ASN X  72     -17.211  22.741  -7.441  0.00  0.00            
ATOM   1183  HB2 ASN X  72     -16.500  23.564  -7.372  0.00  0.00            
ATOM   1184  HB3 ASN X  72     -18.152  23.240  -7.673  0.00  0.00            
ATOM   1185  CG  ASN X  72     -17.339  22.022  -6.089  0.00  0.00            
ATOM   1186  OD1 ASN X  72     -16.399  21.558  -5.505  0.00  0.00            
ATOM   1187  ND2 ASN X  72     -18.420  22.091  -5.417  0.00  0.00            
ATOM   1188 HD21 ASN X  72     -18.499  21.688  -4.494  0.00  0.00            
ATOM   1189 HD22 ASN X  72     -19.269  22.546  -5.721  0.00  0.00            
ATOM   1190  C   ASN X  72     -17.907  20.720  -8.898  0.00  0.00            
ATOM   1191  O   ASN X  72     -18.678  20.298  -8.072  0.00  0.00            
ATOM   1192  N   ILE X  73     -17.834  20.104 -10.134  0.00  0.00            
ATOM   1193  H   ILE X  73     -17.172  20.382 -10.845  0.00  0.00            
ATOM   1194  CA  ILE X  73     -18.882  19.135 -10.575  0.00  0.00            
ATOM   1195  HA  ILE X  73     -19.837  19.489 -10.186  0.00  0.00            
ATOM   1196  CB  ILE X  73     -19.178  19.204 -12.104  0.00  0.00            
ATOM   1197  HB  ILE X  73     -19.924  18.459 -12.382  0.00  0.00            
ATOM   1198  CG2 ILE X  73     -19.740  20.607 -12.412  0.00  0.00            
ATOM   1199 HG21 ILE X  73     -18.939  21.347 -12.425  0.00  0.00            
ATOM   1200 HG22 ILE X  73     -20.122  20.527 -13.430  0.00  0.00            
ATOM   1201 HG23 ILE X  73     -20.558  20.957 -11.784  0.00  0.00            
ATOM   1202  CG1 ILE X  73     -17.880  18.778 -12.966  0.00  0.00            
ATOM   1203 HG12 ILE X  73     -17.019  19.426 -12.801  0.00  0.00            
ATOM   1204 HG13 ILE X  73     -17.536  17.787 -12.671  0.00  0.00            
ATOM   1205  CD1 ILE X  73     -18.126  18.765 -14.464  0.00  0.00            
ATOM   1206 HD11 ILE X  73     -18.339  19.771 -14.824  0.00  0.00            
ATOM   1207 HD12 ILE X  73     -17.232  18.412 -14.977  0.00  0.00            
ATOM   1208 HD13 ILE X  73     -18.931  18.153 -14.871  0.00  0.00            
ATOM   1209  C   ILE X  73     -18.613  17.759  -9.960  0.00  0.00            
ATOM   1210  O   ILE X  73     -17.485  17.313  -9.963  0.00  0.00            
ATOM   1211  N   GLU X  74     -19.669  17.137  -9.424  0.00  0.00            
ATOM   1212  H   GLU X  74     -20.579  17.541  -9.591  0.00  0.00            
ATOM   1213  CA  GLU X  74     -19.615  15.726  -8.982  0.00  0.00            
ATOM   1214  HA  GLU X  74     -18.579  15.541  -8.698  0.00  0.00            
ATOM   1215  CB  GLU X  74     -20.521  15.489  -7.780  0.00  0.00            
ATOM   1216  HB2 GLU X  74     -20.388  16.270  -7.032  0.00  0.00            
ATOM   1217  HB3 GLU X  74     -21.557  15.465  -8.118  0.00  0.00            
ATOM   1218  CG  GLU X  74     -20.102  14.227  -7.053  0.00  0.00            
ATOM   1219  HG2 GLU X  74     -20.102  13.381  -7.740  0.00  0.00            
ATOM   1220  HG3 GLU X  74     -19.112  14.302  -6.604  0.00  0.00            
ATOM   1221  CD  GLU X  74     -21.022  14.053  -5.894  0.00  0.00            
ATOM   1222  OE1 GLU X  74     -21.801  13.090  -5.935  0.00  0.00            
ATOM   1223  OE2 GLU X  74     -21.022  14.807  -4.903  0.00  0.00            
ATOM   1224  C   GLU X  74     -20.032  14.898 -10.181  0.00  0.00            
ATOM   1225  O   GLU X  74     -20.935  15.259 -10.904  0.00  0.00            
ATOM   1226  N   VAL X  75     -19.320  13.775 -10.348  0.00  0.00            
ATOM   1227  H   VAL X  75     -18.512  13.563  -9.780  0.00  0.00            
ATOM   1228  CA  VAL X  75     -19.468  12.738 -11.378  0.00  0.00            
ATOM   1229  HA  VAL X  75     -20.360  12.956 -11.965  0.00  0.00            
ATOM   1230  CB  VAL X  75     -18.359  12.819 -12.503  0.00  0.00            
ATOM   1231  HB  VAL X  75     -18.416  13.843 -12.873  0.00  0.00            
ATOM   1232  CG1 VAL X  75     -16.942  12.532 -12.080  0.00  0.00            
ATOM   1233 HG11 VAL X  75     -16.261  12.900 -12.848  0.00  0.00            
ATOM   1234 HG12 VAL X  75     -16.712  13.091 -11.173  0.00  0.00            
ATOM   1235 HG13 VAL X  75     -16.740  11.482 -11.871  0.00  0.00            
ATOM   1236  CG2 VAL X  75     -18.643  11.763 -13.613  0.00  0.00            
ATOM   1237 HG21 VAL X  75     -19.618  11.869 -14.089  0.00  0.00            
ATOM   1238 HG22 VAL X  75     -17.832  11.801 -14.339  0.00  0.00            
ATOM   1239 HG23 VAL X  75     -18.447  10.770 -13.209  0.00  0.00            
ATOM   1240  C   VAL X  75     -19.590  11.278 -10.840  0.00  0.00            
ATOM   1241  O   VAL X  75     -18.705  10.877 -10.137  0.00  0.00            
ATOM   1242  N   PRO X  76     -20.600  10.392 -11.270  0.00  0.00            
ATOM   1243  CD  PRO X  76     -21.849  10.680 -11.964  0.00  0.00            
ATOM   1244  HD2 PRO X  76     -21.705  10.723 -13.043  0.00  0.00            
ATOM   1245  HD3 PRO X  76     -22.274  11.644 -11.684  0.00  0.00            
ATOM   1246  CG  PRO X  76     -22.840   9.611 -11.555  0.00  0.00            
ATOM   1247  HG2 PRO X  76     -23.298   9.122 -12.415  0.00  0.00            
ATOM   1248  HG3 PRO X  76     -23.712  10.002 -11.031  0.00  0.00            
ATOM   1249  CB  PRO X  76     -22.058   8.745 -10.557  0.00  0.00            
ATOM   1250  HB2 PRO X  76     -22.323   7.699 -10.709  0.00  0.00            
ATOM   1251  HB3 PRO X  76     -22.224   9.037  -9.520  0.00  0.00            
ATOM   1252  CA  PRO X  76     -20.571   9.001 -10.927  0.00  0.00            
ATOM   1253  HA  PRO X  76     -19.923   8.817 -10.070  0.00  0.00            
ATOM   1254  C   PRO X  76     -20.072   8.117 -12.070  0.00  0.00            
ATOM   1255  O   PRO X  76     -20.673   8.035 -13.181  0.00  0.00            
ATOM   1256  N   PHE X  77     -18.943   7.466 -11.838  0.00  0.00            
ATOM   1257  H   PHE X  77     -18.667   7.509 -10.867  0.00  0.00            
ATOM   1258  CA  PHE X  77     -18.178   6.475 -12.587  0.00  0.00            
ATOM   1259  HA  PHE X  77     -18.558   6.571 -13.605  0.00  0.00            
ATOM   1260  CB  PHE X  77     -16.746   6.990 -12.507  0.00  0.00            
ATOM   1261  HB2 PHE X  77     -16.280   6.509 -13.367  0.00  0.00            
ATOM   1262  HB3 PHE X  77     -16.735   8.073 -12.632  0.00  0.00            
ATOM   1263  CG  PHE X  77     -16.045   6.648 -11.221  0.00  0.00            
ATOM   1264  CD1 PHE X  77     -16.249   7.443 -10.115  0.00  0.00            
ATOM   1265  HD1 PHE X  77     -16.832   8.351 -10.174  0.00  0.00            
ATOM   1266  CE1 PHE X  77     -15.695   7.069  -8.880  0.00  0.00            
ATOM   1267  HE1 PHE X  77     -15.839   7.624  -7.965  0.00  0.00            
ATOM   1268  CZ  PHE X  77     -14.836   5.992  -8.850  0.00  0.00            
ATOM   1269  HZ  PHE X  77     -14.225   5.805  -7.980  0.00  0.00            
ATOM   1270  CE2 PHE X  77     -14.727   5.091  -9.920  0.00  0.00            
ATOM   1271  HE2 PHE X  77     -14.159   4.181  -9.796  0.00  0.00            
ATOM   1272  CD2 PHE X  77     -15.384   5.421 -11.077  0.00  0.00            
ATOM   1273  HD2 PHE X  77     -15.370   4.767 -11.936  0.00  0.00            
ATOM   1274  C   PHE X  77     -18.331   4.992 -12.186  0.00  0.00            
ATOM   1275  O   PHE X  77     -18.535   4.716 -11.002  0.00  0.00            
ATOM   1276  N   LYS X  78     -18.188   4.056 -13.160  0.00  0.00            
ATOM   1277  H   LYS X  78     -18.080   4.424 -14.095  0.00  0.00            
ATOM   1278  CA  LYS X  78     -18.132   2.571 -12.935  0.00  0.00            
ATOM   1279  HA  LYS X  78     -18.870   2.391 -12.153  0.00  0.00            
ATOM   1280  CB  LYS X  78     -18.559   1.837 -14.148  0.00  0.00            
ATOM   1281  HB2 LYS X  78     -18.429   2.396 -15.075  0.00  0.00            
ATOM   1282  HB3 LYS X  78     -18.059   0.873 -14.058  0.00  0.00            
ATOM   1283  CG  LYS X  78     -20.065   1.354 -14.057  0.00  0.00            
ATOM   1284  HG2 LYS X  78     -20.225   1.031 -13.028  0.00  0.00            
ATOM   1285  HG3 LYS X  78     -20.730   2.195 -14.251  0.00  0.00            
ATOM   1286  CD  LYS X  78     -20.293   0.168 -15.023  0.00  0.00            
ATOM   1287  HD2 LYS X  78     -20.133   0.383 -16.080  0.00  0.00            
ATOM   1288  HD3 LYS X  78     -19.764  -0.700 -14.631  0.00  0.00            
ATOM   1289  CE  LYS X  78     -21.758  -0.058 -14.688  0.00  0.00            
ATOM   1290  HE2 LYS X  78     -21.829  -0.297 -13.627  0.00  0.00            
ATOM   1291  HE3 LYS X  78     -22.353   0.848 -14.805  0.00  0.00            
ATOM   1292  NZ  LYS X  78     -22.424  -1.215 -15.383  0.00  0.00            
ATOM   1293  HZ1 LYS X  78     -22.007  -2.102 -15.140  0.00  0.00            
ATOM   1294  HZ2 LYS X  78     -23.411  -1.157 -15.178  0.00  0.00            
ATOM   1295  HZ3 LYS X  78     -22.319  -1.226 -16.387  0.00  0.00            
ATOM   1296  C   LYS X  78     -16.749   2.161 -12.468  0.00  0.00            
ATOM   1297  O   LYS X  78     -15.675   2.663 -12.967  0.00  0.00            
ATOM   1298  N   PRO X  79     -16.731   1.116 -11.690  0.00  0.00            
ATOM   1299  CD  PRO X  79     -17.848   0.471 -10.998  0.00  0.00            
ATOM   1300  HD2 PRO X  79     -18.460  -0.017 -11.756  0.00  0.00            
ATOM   1301  HD3 PRO X  79     -18.334   1.280 -10.453  0.00  0.00            
ATOM   1302  CG  PRO X  79     -17.207  -0.570 -10.019  0.00  0.00            
ATOM   1303  HG2 PRO X  79     -17.173  -1.541 -10.512  0.00  0.00            
ATOM   1304  HG3 PRO X  79     -17.776  -0.549  -9.089  0.00  0.00            
ATOM   1305  CB  PRO X  79     -15.841  -0.053  -9.851  0.00  0.00            
ATOM   1306  HB2 PRO X  79     -15.066  -0.733  -9.495  0.00  0.00            
ATOM   1307  HB3 PRO X  79     -15.987   0.852  -9.262  0.00  0.00            
ATOM   1308  CA  PRO X  79     -15.487   0.458 -11.260  0.00  0.00            
ATOM   1309  HA  PRO X  79     -14.594   1.077 -11.356  0.00  0.00            
ATOM   1310  C   PRO X  79     -14.994  -0.739 -12.151  0.00  0.00            
ATOM   1311  O   PRO X  79     -15.641  -1.076 -13.128  0.00  0.00            
ATOM   1312  N   ALA X  80     -13.892  -1.415 -11.758  0.00  0.00            
ATOM   1313  H   ALA X  80     -13.514  -1.124 -10.868  0.00  0.00            
ATOM   1314  CA  ALA X  80     -13.564  -2.741 -12.235  0.00  0.00            
ATOM   1315  HA  ALA X  80     -14.293  -3.159 -12.929  0.00  0.00            
ATOM   1316  CB  ALA X  80     -12.261  -2.797 -13.008  0.00  0.00            
ATOM   1317  HB1 ALA X  80     -12.073  -3.863 -13.140  0.00  0.00            
ATOM   1318  HB2 ALA X  80     -12.436  -2.285 -13.954  0.00  0.00            
ATOM   1319  HB3 ALA X  80     -11.532  -2.232 -12.427  0.00  0.00            
ATOM   1320  C   ALA X  80     -13.573  -3.690 -11.012  0.00  0.00            
ATOM   1321  O   ALA X  80     -14.292  -4.622 -11.055  0.00  0.00            
ATOM   1322  N   ARG X  81     -12.806  -3.415  -9.997  0.00  0.00            
ATOM   1323  H   ARG X  81     -12.273  -2.559 -10.056  0.00  0.00            
ATOM   1324  CA  ARG X  81     -12.518  -4.310  -8.900  0.00  0.00            
ATOM   1325  HA  ARG X  81     -13.431  -4.874  -8.711  0.00  0.00            
ATOM   1326  CB  ARG X  81     -11.283  -5.227  -9.197  0.00  0.00            
ATOM   1327  HB2 ARG X  81     -11.118  -5.861  -8.326  0.00  0.00            
ATOM   1328  HB3 ARG X  81     -11.437  -5.860 -10.071  0.00  0.00            
ATOM   1329  CG  ARG X  81     -10.134  -4.355  -9.694  0.00  0.00            
ATOM   1330  HG2 ARG X  81     -10.277  -4.009 -10.717  0.00  0.00            
ATOM   1331  HG3 ARG X  81      -9.871  -3.573  -8.982  0.00  0.00            
ATOM   1332  CD  ARG X  81      -8.927  -5.275  -9.828  0.00  0.00            
ATOM   1333  HD2 ARG X  81      -8.758  -5.835  -8.908  0.00  0.00            
ATOM   1334  HD3 ARG X  81      -9.135  -6.051 -10.565  0.00  0.00            
ATOM   1335  NE  ARG X  81      -7.734  -4.440 -10.268  0.00  0.00            
ATOM   1336  HE  ARG X  81      -7.850  -3.986 -11.162  0.00  0.00            
ATOM   1337  CZ  ARG X  81      -6.769  -4.032  -9.538  0.00  0.00            
ATOM   1338  NH1 ARG X  81      -6.683  -4.325  -8.267  0.00  0.00            
ATOM   1339 HH11 ARG X  81      -7.283  -4.991  -7.803  0.00  0.00            
ATOM   1340 HH12 ARG X  81      -5.840  -4.041  -7.789  0.00  0.00            
ATOM   1341  NH2 ARG X  81      -5.877  -3.208  -9.991  0.00  0.00            
ATOM   1342 HH21 ARG X  81      -5.991  -2.776 -10.897  0.00  0.00            
ATOM   1343 HH22 ARG X  81      -5.239  -2.802  -9.323  0.00  0.00            
ATOM   1344  C   ARG X  81     -12.207  -3.419  -7.660  0.00  0.00            
ATOM   1345  O   ARG X  81     -12.021  -2.226  -7.757  0.00  0.00            
ATOM   1346  N   VAL X  82     -12.151  -4.135  -6.541  0.00  0.00            
ATOM   1347  H   VAL X  82     -12.300  -5.134  -6.556  0.00  0.00            
ATOM   1348  CA  VAL X  82     -12.005  -3.518  -5.191  0.00  0.00            
ATOM   1349  HA  VAL X  82     -11.607  -2.508  -5.292  0.00  0.00            
ATOM   1350  CB  VAL X  82     -13.397  -3.404  -4.448  0.00  0.00            
ATOM   1351  HB  VAL X  82     -13.979  -2.640  -4.963  0.00  0.00            
ATOM   1352  CG1 VAL X  82     -14.081  -4.718  -4.341  0.00  0.00            
ATOM   1353 HG11 VAL X  82     -13.399  -5.476  -3.956  0.00  0.00            
ATOM   1354 HG12 VAL X  82     -14.946  -4.615  -3.686  0.00  0.00            
ATOM   1355 HG13 VAL X  82     -14.438  -5.129  -5.285  0.00  0.00            
ATOM   1356  CG2 VAL X  82     -13.199  -2.897  -2.986  0.00  0.00            
ATOM   1357 HG21 VAL X  82     -12.896  -1.856  -3.095  0.00  0.00            
ATOM   1358 HG22 VAL X  82     -14.204  -2.850  -2.567  0.00  0.00            
ATOM   1359 HG23 VAL X  82     -12.506  -3.563  -2.472  0.00  0.00            
ATOM   1360  C   VAL X  82     -10.985  -4.377  -4.396  0.00  0.00            
ATOM   1361  O   VAL X  82     -10.848  -5.554  -4.563  0.00  0.00            
ATOM   1362  N   ILE X  83     -10.307  -3.746  -3.485  0.00  0.00            
ATOM   1363  H   ILE X  83     -10.654  -2.838  -3.209  0.00  0.00            
ATOM   1364  CA  ILE X  83      -9.408  -4.334  -2.529  0.00  0.00            
ATOM   1365  HA  ILE X  83      -9.305  -5.385  -2.801  0.00  0.00            
ATOM   1366  CB  ILE X  83      -7.960  -3.730  -2.603  0.00  0.00            
ATOM   1367  HB  ILE X  83      -7.559  -3.996  -3.581  0.00  0.00            
ATOM   1368  CG2 ILE X  83      -7.922  -2.156  -2.496  0.00  0.00            
ATOM   1369 HG21 ILE X  83      -6.954  -1.720  -2.742  0.00  0.00            
ATOM   1370 HG22 ILE X  83      -8.590  -1.662  -3.201  0.00  0.00            
ATOM   1371 HG23 ILE X  83      -8.076  -1.772  -1.487  0.00  0.00            
ATOM   1372  CG1 ILE X  83      -6.960  -4.362  -1.602  0.00  0.00            
ATOM   1373 HG12 ILE X  83      -7.140  -3.933  -0.616  0.00  0.00            
ATOM   1374 HG13 ILE X  83      -6.994  -5.450  -1.557  0.00  0.00            
ATOM   1375  CD1 ILE X  83      -5.475  -4.067  -1.914  0.00  0.00            
ATOM   1376 HD11 ILE X  83      -4.806  -4.510  -1.176  0.00  0.00            
ATOM   1377 HD12 ILE X  83      -5.215  -4.462  -2.896  0.00  0.00            
ATOM   1378 HD13 ILE X  83      -5.274  -2.996  -1.931  0.00  0.00            
ATOM   1379  C   ILE X  83     -10.004  -4.207  -1.131  0.00  0.00            
ATOM   1380  O   ILE X  83     -10.410  -3.087  -0.752  0.00  0.00            
ATOM   1381  N   LEU X  84      -9.967  -5.324  -0.364  0.00  0.00            
ATOM   1382  H   LEU X  84      -9.560  -6.167  -0.742  0.00  0.00            
ATOM   1383  CA  LEU X  84     -10.470  -5.302   1.006  0.00  0.00            
ATOM   1384  HA  LEU X  84     -10.430  -4.255   1.307  0.00  0.00            
ATOM   1385  CB  LEU X  84     -11.852  -5.850   1.230  0.00  0.00            
ATOM   1386  HB2 LEU X  84     -11.762  -6.934   1.160  0.00  0.00            
ATOM   1387  HB3 LEU X  84     -12.176  -5.660   2.253  0.00  0.00            
ATOM   1388  CG  LEU X  84     -13.037  -5.426   0.320  0.00  0.00            
ATOM   1389  HG  LEU X  84     -12.743  -5.608  -0.714  0.00  0.00            
ATOM   1390  CD1 LEU X  84     -14.216  -6.308   0.674  0.00  0.00            
ATOM   1391 HD11 LEU X  84     -15.045  -6.098  -0.001  0.00  0.00            
ATOM   1392 HD12 LEU X  84     -14.014  -7.378   0.640  0.00  0.00            
ATOM   1393 HD13 LEU X  84     -14.531  -6.062   1.689  0.00  0.00            
ATOM   1394  CD2 LEU X  84     -13.497  -3.958   0.461  0.00  0.00            
ATOM   1395 HD21 LEU X  84     -14.231  -3.733  -0.313  0.00  0.00            
ATOM   1396 HD22 LEU X  84     -13.950  -3.727   1.425  0.00  0.00            
ATOM   1397 HD23 LEU X  84     -12.690  -3.225   0.440  0.00  0.00            
ATOM   1398  C   LEU X  84      -9.469  -6.000   1.919  0.00  0.00            
ATOM   1399  O   LEU X  84      -8.569  -6.759   1.517  0.00  0.00            
ATOM   1400  N   GLN X  85      -9.592  -5.732   3.204  0.00  0.00            
ATOM   1401  H   GLN X  85     -10.382  -5.130   3.387  0.00  0.00            
ATOM   1402  CA  GLN X  85      -8.944  -6.468   4.294  0.00  0.00            
ATOM   1403  HA  GLN X  85      -8.388  -7.280   3.825  0.00  0.00            
ATOM   1404  CB  GLN X  85      -7.987  -5.527   5.019  0.00  0.00            
ATOM   1405  HB2 GLN X  85      -7.362  -6.145   5.664  0.00  0.00            
ATOM   1406  HB3 GLN X  85      -7.257  -5.117   4.321  0.00  0.00            
ATOM   1407  CG  GLN X  85      -8.677  -4.394   5.845  0.00  0.00            
ATOM   1408  HG2 GLN X  85      -9.258  -4.886   6.625  0.00  0.00            
ATOM   1409  HG3 GLN X  85      -7.907  -3.742   6.258  0.00  0.00            
ATOM   1410  CD  GLN X  85      -9.625  -3.509   5.044  0.00  0.00            
ATOM   1411  OE1 GLN X  85     -10.793  -3.368   5.258  0.00  0.00            
ATOM   1412  NE2 GLN X  85      -9.182  -2.901   4.029  0.00  0.00            
ATOM   1413 HE21 GLN X  85      -9.766  -2.221   3.564  0.00  0.00            
ATOM   1414 HE22 GLN X  85      -8.182  -2.812   3.917  0.00  0.00            
ATOM   1415  C   GLN X  85     -10.034  -7.066   5.212  0.00  0.00            
ATOM   1416  O   GLN X  85     -11.144  -6.510   5.327  0.00  0.00            
ATOM   1417  N   ASP X  86      -9.641  -7.982   6.053  0.00  0.00            
ATOM   1418  H   ASP X  86      -8.736  -8.428   6.009  0.00  0.00            
ATOM   1419  CA  ASP X  86     -10.512  -8.698   7.048  0.00  0.00            
ATOM   1420  HA  ASP X  86     -11.067  -9.436   6.468  0.00  0.00            
ATOM   1421  CB  ASP X  86      -9.479  -9.456   7.926  0.00  0.00            
ATOM   1422  HB2 ASP X  86      -9.965 -10.281   8.446  0.00  0.00            
ATOM   1423  HB3 ASP X  86      -8.800  -9.991   7.262  0.00  0.00            
ATOM   1424  CG  ASP X  86      -8.631  -8.637   8.891  0.00  0.00            
ATOM   1425  OD1 ASP X  86      -8.883  -8.681  10.094  0.00  0.00            
ATOM   1426  OD2 ASP X  86      -7.685  -7.885   8.430  0.00  0.00            
ATOM   1427  C   ASP X  86     -11.485  -7.830   7.870  0.00  0.00            
ATOM   1428  O   ASP X  86     -12.620  -8.222   7.987  0.00  0.00            
ATOM   1429  N   PHE X  87     -11.072  -6.626   8.300  0.00  0.00            
ATOM   1430  H   PHE X  87     -10.082  -6.428   8.317  0.00  0.00            
ATOM   1431  CA  PHE X  87     -11.977  -5.609   8.897  0.00  0.00            
ATOM   1432  HA  PHE X  87     -12.495  -5.891   9.814  0.00  0.00            
ATOM   1433  CB  PHE X  87     -11.015  -4.394   9.067  0.00  0.00            
ATOM   1434  HB2 PHE X  87     -10.150  -4.751   9.626  0.00  0.00            
ATOM   1435  HB3 PHE X  87     -10.652  -4.019   8.109  0.00  0.00            
ATOM   1436  CG  PHE X  87     -11.594  -3.206   9.831  0.00  0.00            
ATOM   1437  CD1 PHE X  87     -12.095  -2.093   9.140  0.00  0.00            
ATOM   1438  HD1 PHE X  87     -11.982  -2.041   8.068  0.00  0.00            
ATOM   1439  CE1 PHE X  87     -12.629  -0.982   9.825  0.00  0.00            
ATOM   1440  HE1 PHE X  87     -12.997  -0.104   9.314  0.00  0.00            
ATOM   1441  CZ  PHE X  87     -12.575  -0.988  11.219  0.00  0.00            
ATOM   1442  HZ  PHE X  87     -12.823  -0.103  11.786  0.00  0.00            
ATOM   1443  CE2 PHE X  87     -12.257  -2.121  11.959  0.00  0.00            
ATOM   1444  HE2 PHE X  87     -12.353  -2.191  13.033  0.00  0.00            
ATOM   1445  CD2 PHE X  87     -11.769  -3.199  11.223  0.00  0.00            
ATOM   1446  HD2 PHE X  87     -11.616  -4.143  11.723  0.00  0.00            
ATOM   1447  C   PHE X  87     -13.242  -5.205   8.044  0.00  0.00            
ATOM   1448  O   PHE X  87     -14.261  -4.853   8.610  0.00  0.00            
ATOM   1449  N   THR X  88     -13.157  -5.284   6.681  0.00  0.00            
ATOM   1450  H   THR X  88     -12.277  -5.458   6.215  0.00  0.00            
ATOM   1451  CA  THR X  88     -14.351  -4.974   5.888  0.00  0.00            
ATOM   1452  HA  THR X  88     -15.107  -4.531   6.536  0.00  0.00            
ATOM   1453  CB  THR X  88     -14.054  -3.847   4.865  0.00  0.00            
ATOM   1454  HB  THR X  88     -14.929  -3.677   4.237  0.00  0.00            
ATOM   1455  CG2 THR X  88     -13.752  -2.608   5.691  0.00  0.00            
ATOM   1456 HG21 THR X  88     -12.854  -2.767   6.287  0.00  0.00            
ATOM   1457 HG22 THR X  88     -13.575  -1.818   4.961  0.00  0.00            
ATOM   1458 HG23 THR X  88     -14.593  -2.360   6.340  0.00  0.00            
ATOM   1459  OG1 THR X  88     -12.942  -4.084   4.005  0.00  0.00            
ATOM   1460  HG1 THR X  88     -12.133  -3.879   4.480  0.00  0.00            
ATOM   1461  C   THR X  88     -14.821  -6.259   5.244  0.00  0.00            
ATOM   1462  O   THR X  88     -16.048  -6.506   5.194  0.00  0.00            
ATOM   1463  N   GLY X  89     -13.947  -7.176   4.748  0.00  0.00            
ATOM   1464  H   GLY X  89     -12.990  -6.877   4.875  0.00  0.00            
ATOM   1465  CA  GLY X  89     -14.257  -8.481   4.162  0.00  0.00            
ATOM   1466  HA2 GLY X  89     -14.866  -8.290   3.279  0.00  0.00            
ATOM   1467  HA3 GLY X  89     -13.468  -9.125   3.773  0.00  0.00            
ATOM   1468  C   GLY X  89     -15.088  -9.445   5.034  0.00  0.00            
ATOM   1469  O   GLY X  89     -15.963 -10.019   4.477  0.00  0.00            
ATOM   1470  N   VAL X  90     -14.727  -9.595   6.353  0.00  0.00            
ATOM   1471  H   VAL X  90     -13.901  -9.204   6.782  0.00  0.00            
ATOM   1472  CA  VAL X  90     -15.503 -10.513   7.185  0.00  0.00            
ATOM   1473  HA  VAL X  90     -15.623 -11.407   6.573  0.00  0.00            
ATOM   1474  CB  VAL X  90     -14.879 -10.934   8.538  0.00  0.00            
ATOM   1475  HB  VAL X  90     -14.627 -10.064   9.144  0.00  0.00            
ATOM   1476  CG1 VAL X  90     -15.841 -11.766   9.427  0.00  0.00            
ATOM   1477 HG11 VAL X  90     -16.621 -11.202   9.938  0.00  0.00            
ATOM   1478 HG12 VAL X  90     -16.189 -12.531   8.732  0.00  0.00            
ATOM   1479 HG13 VAL X  90     -15.312 -12.299  10.217  0.00  0.00            
ATOM   1480  CG2 VAL X  90     -13.611 -11.806   8.249  0.00  0.00            
ATOM   1481 HG21 VAL X  90     -13.025 -11.852   9.167  0.00  0.00            
ATOM   1482 HG22 VAL X  90     -13.935 -12.798   7.933  0.00  0.00            
ATOM   1483 HG23 VAL X  90     -12.901 -11.347   7.562  0.00  0.00            
ATOM   1484  C   VAL X  90     -16.965 -10.031   7.365  0.00  0.00            
ATOM   1485  O   VAL X  90     -17.862 -10.872   7.103  0.00  0.00            
ATOM   1486  N   PRO X  91     -17.172  -8.753   7.725  0.00  0.00            
ATOM   1487  CD  PRO X  91     -16.262  -7.984   8.470  0.00  0.00            
ATOM   1488  HD2 PRO X  91     -15.447  -7.599   7.856  0.00  0.00            
ATOM   1489  HD3 PRO X  91     -15.809  -8.499   9.317  0.00  0.00            
ATOM   1490  CG  PRO X  91     -17.116  -6.872   9.025  0.00  0.00            
ATOM   1491  HG2 PRO X  91     -16.590  -5.927   9.156  0.00  0.00            
ATOM   1492  HG3 PRO X  91     -17.411  -7.266   9.998  0.00  0.00            
ATOM   1493  CB  PRO X  91     -18.313  -6.786   8.155  0.00  0.00            
ATOM   1494  HB2 PRO X  91     -18.147  -6.099   7.324  0.00  0.00            
ATOM   1495  HB3 PRO X  91     -19.202  -6.490   8.711  0.00  0.00            
ATOM   1496  CA  PRO X  91     -18.495  -8.129   7.653  0.00  0.00            
ATOM   1497  HA  PRO X  91     -19.154  -8.629   8.363  0.00  0.00            
ATOM   1498  C   PRO X  91     -19.206  -8.147   6.267  0.00  0.00            
ATOM   1499  O   PRO X  91     -20.440  -8.246   6.273  0.00  0.00            
ATOM   1500  N   ALA X  92     -18.455  -8.181   5.132  0.00  0.00            
ATOM   1501  H   ALA X  92     -17.446  -8.144   5.157  0.00  0.00            
ATOM   1502  CA  ALA X  92     -19.125  -8.433   3.812  0.00  0.00            
ATOM   1503  HA  ALA X  92     -20.056  -7.876   3.916  0.00  0.00            
ATOM   1504  CB  ALA X  92     -18.266  -7.835   2.718  0.00  0.00            
ATOM   1505  HB1 ALA X  92     -18.413  -6.760   2.622  0.00  0.00            
ATOM   1506  HB2 ALA X  92     -17.209  -8.021   2.908  0.00  0.00            
ATOM   1507  HB3 ALA X  92     -18.632  -8.246   1.777  0.00  0.00            
ATOM   1508  C   ALA X  92     -19.469  -9.904   3.639  0.00  0.00            
ATOM   1509  O   ALA X  92     -20.524 -10.226   3.118  0.00  0.00            
ATOM   1510  N   VAL X  93     -18.640 -10.867   4.051  0.00  0.00            
ATOM   1511  H   VAL X  93     -17.728 -10.621   4.409  0.00  0.00            
ATOM   1512  CA  VAL X  93     -18.954 -12.314   3.995  0.00  0.00            
ATOM   1513  HA  VAL X  93     -19.231 -12.579   2.974  0.00  0.00            
ATOM   1514  CB  VAL X  93     -17.766 -13.215   4.437  0.00  0.00            
ATOM   1515  HB  VAL X  93     -17.325 -12.927   5.391  0.00  0.00            
ATOM   1516  CG1 VAL X  93     -18.140 -14.722   4.519  0.00  0.00            
ATOM   1517 HG11 VAL X  93     -19.067 -14.821   5.085  0.00  0.00            
ATOM   1518 HG12 VAL X  93     -18.310 -15.206   3.557  0.00  0.00            
ATOM   1519 HG13 VAL X  93     -17.289 -15.290   4.894  0.00  0.00            
ATOM   1520  CG2 VAL X  93     -16.649 -13.152   3.282  0.00  0.00            
ATOM   1521 HG21 VAL X  93     -17.010 -13.671   2.394  0.00  0.00            
ATOM   1522 HG22 VAL X  93     -16.468 -12.085   3.152  0.00  0.00            
ATOM   1523 HG23 VAL X  93     -15.783 -13.601   3.768  0.00  0.00            
ATOM   1524  C   VAL X  93     -20.196 -12.611   4.855  0.00  0.00            
ATOM   1525  O   VAL X  93     -21.035 -13.397   4.394  0.00  0.00            
ATOM   1526  N   VAL X  94     -20.315 -12.026   6.041  0.00  0.00            
ATOM   1527  H   VAL X  94     -19.545 -11.488   6.413  0.00  0.00            
ATOM   1528  CA  VAL X  94     -21.519 -12.161   6.897  0.00  0.00            
ATOM   1529  HA  VAL X  94     -21.698 -13.193   7.199  0.00  0.00            
ATOM   1530  CB  VAL X  94     -21.284 -11.341   8.184  0.00  0.00            
ATOM   1531  HB  VAL X  94     -20.917 -10.329   8.012  0.00  0.00            
ATOM   1532  CG1 VAL X  94     -22.533 -11.136   9.051  0.00  0.00            
ATOM   1533 HG11 VAL X  94     -23.155 -10.352   8.620  0.00  0.00            
ATOM   1534 HG12 VAL X  94     -23.249 -11.957   9.068  0.00  0.00            
ATOM   1535 HG13 VAL X  94     -22.292 -10.711  10.026  0.00  0.00            
ATOM   1536  CG2 VAL X  94     -20.259 -12.065   9.089  0.00  0.00            
ATOM   1537 HG21 VAL X  94     -19.772 -11.357   9.760  0.00  0.00            
ATOM   1538 HG22 VAL X  94     -20.805 -12.809   9.668  0.00  0.00            
ATOM   1539 HG23 VAL X  94     -19.469 -12.477   8.461  0.00  0.00            
ATOM   1540  C   VAL X  94     -22.777 -11.782   6.139  0.00  0.00            
ATOM   1541  O   VAL X  94     -23.878 -12.301   6.343  0.00  0.00            
ATOM   1542  N   ASP X  95     -22.661 -10.723   5.272  0.00  0.00            
ATOM   1543  H   ASP X  95     -21.742 -10.327   5.134  0.00  0.00            
ATOM   1544  CA  ASP X  95     -23.758 -10.104   4.502  0.00  0.00            
ATOM   1545  HA  ASP X  95     -24.693 -10.108   5.063  0.00  0.00            
ATOM   1546  CB  ASP X  95     -23.452  -8.632   4.337  0.00  0.00            
ATOM   1547  HB2 ASP X  95     -23.238  -8.280   5.346  0.00  0.00            
ATOM   1548  HB3 ASP X  95     -22.559  -8.440   3.742  0.00  0.00            
ATOM   1549  CG  ASP X  95     -24.598  -7.713   3.761  0.00  0.00            
ATOM   1550  OD1 ASP X  95     -24.348  -7.285   2.584  0.00  0.00            
ATOM   1551  OD2 ASP X  95     -25.669  -7.456   4.335  0.00  0.00            
ATOM   1552  C   ASP X  95     -24.109 -10.674   3.169  0.00  0.00            
ATOM   1553  O   ASP X  95     -25.302 -10.854   2.812  0.00  0.00            
ATOM   1554  N   PHE X  96     -23.120 -11.181   2.424  0.00  0.00            
ATOM   1555  H   PHE X  96     -22.141 -11.087   2.652  0.00  0.00            
ATOM   1556  CA  PHE X  96     -23.367 -12.080   1.306  0.00  0.00            
ATOM   1557  HA  PHE X  96     -24.214 -11.704   0.732  0.00  0.00            
ATOM   1558  CB  PHE X  96     -22.261 -12.143   0.318  0.00  0.00            
ATOM   1559  HB2 PHE X  96     -21.393 -11.812   0.887  0.00  0.00            
ATOM   1560  HB3 PHE X  96     -22.140 -13.162  -0.049  0.00  0.00            
ATOM   1561  CG  PHE X  96     -22.509 -11.289  -0.925  0.00  0.00            
ATOM   1562  CD1 PHE X  96     -23.478 -11.695  -1.869  0.00  0.00            
ATOM   1563  HD1 PHE X  96     -24.002 -12.639  -1.841  0.00  0.00            
ATOM   1564  CE1 PHE X  96     -23.867 -10.844  -2.943  0.00  0.00            
ATOM   1565  HE1 PHE X  96     -24.644 -11.217  -3.593  0.00  0.00            
ATOM   1566  CZ  PHE X  96     -23.253  -9.545  -3.034  0.00  0.00            
ATOM   1567  HZ  PHE X  96     -23.534  -8.813  -3.776  0.00  0.00            
ATOM   1568  CE2 PHE X  96     -22.351  -9.175  -2.018  0.00  0.00            
ATOM   1569  HE2 PHE X  96     -21.853  -8.216  -2.005  0.00  0.00            
ATOM   1570  CD2 PHE X  96     -21.912 -10.036  -1.000  0.00  0.00            
ATOM   1571  HD2 PHE X  96     -21.135  -9.742  -0.309  0.00  0.00            
ATOM   1572  C   PHE X  96     -23.876 -13.430   1.744  0.00  0.00            
ATOM   1573  O   PHE X  96     -24.832 -13.901   1.098  0.00  0.00            
ATOM   1574  N   ALA X  97     -23.379 -14.018   2.787  0.00  0.00            
ATOM   1575  H   ALA X  97     -22.664 -13.529   3.307  0.00  0.00            
ATOM   1576  CA  ALA X  97     -23.945 -15.195   3.519  0.00  0.00            
ATOM   1577  HA  ALA X  97     -23.881 -16.025   2.816  0.00  0.00            
ATOM   1578  CB  ALA X  97     -23.053 -15.580   4.725  0.00  0.00            
ATOM   1579  HB1 ALA X  97     -22.786 -14.751   5.379  0.00  0.00            
ATOM   1580  HB2 ALA X  97     -23.556 -16.359   5.298  0.00  0.00            
ATOM   1581  HB3 ALA X  97     -22.100 -16.046   4.474  0.00  0.00            
ATOM   1582  C   ALA X  97     -25.455 -15.015   3.867  0.00  0.00            
ATOM   1583  O   ALA X  97     -26.319 -15.708   3.309  0.00  0.00            
ATOM   1584  N   ALA X  98     -25.813 -13.981   4.650  0.00  0.00            
ATOM   1585  H   ALA X  98     -25.162 -13.265   4.940  0.00  0.00            
ATOM   1586  CA  ALA X  98     -27.176 -13.514   4.983  0.00  0.00            
ATOM   1587  HA  ALA X  98     -27.759 -14.182   5.617  0.00  0.00            
ATOM   1588  CB  ALA X  98     -27.026 -12.261   5.832  0.00  0.00            
ATOM   1589  HB1 ALA X  98     -26.394 -12.326   6.717  0.00  0.00            
ATOM   1590  HB2 ALA X  98     -26.632 -11.426   5.252  0.00  0.00            
ATOM   1591  HB3 ALA X  98     -28.041 -12.109   6.198  0.00  0.00            
ATOM   1592  C   ALA X  98     -28.074 -13.159   3.756  0.00  0.00            
ATOM   1593  O   ALA X  98     -29.257 -13.470   3.806  0.00  0.00            
ATOM   1594  N   MET X  99     -27.499 -12.801   2.618  0.00  0.00            
ATOM   1595  H   MET X  99     -26.515 -12.586   2.694  0.00  0.00            
ATOM   1596  CA  MET X  99     -28.244 -12.663   1.350  0.00  0.00            
ATOM   1597  HA  MET X  99     -29.130 -12.055   1.536  0.00  0.00            
ATOM   1598  CB  MET X  99     -27.353 -11.832   0.368  0.00  0.00            
ATOM   1599  HB2 MET X  99     -26.756 -11.125   0.944  0.00  0.00            
ATOM   1600  HB3 MET X  99     -26.605 -12.450  -0.129  0.00  0.00            
ATOM   1601  CG  MET X  99     -28.064 -10.863  -0.605  0.00  0.00            
ATOM   1602  HG2 MET X  99     -28.530 -11.503  -1.354  0.00  0.00            
ATOM   1603  HG3 MET X  99     -28.809 -10.313  -0.029  0.00  0.00            
ATOM   1604  SD  MET X  99     -27.024  -9.616  -1.392  0.00  0.00            
ATOM   1605  CE  MET X  99     -25.942  -8.974  -0.097  0.00  0.00            
ATOM   1606  HE1 MET X  99     -25.231  -8.306  -0.582  0.00  0.00            
ATOM   1607  HE2 MET X  99     -26.410  -8.456   0.740  0.00  0.00            
ATOM   1608  HE3 MET X  99     -25.438  -9.794   0.416  0.00  0.00            
ATOM   1609  C   MET X  99     -28.663 -14.030   0.724  0.00  0.00            
ATOM   1610  O   MET X  99     -29.859 -14.242   0.392  0.00  0.00            
ATOM   1611  N   ARG X 100     -27.761 -15.040   0.724  0.00  0.00            
ATOM   1612  H   ARG X 100     -26.801 -14.830   0.954  0.00  0.00            
ATOM   1613  CA  ARG X 100     -28.086 -16.424   0.358  0.00  0.00            
ATOM   1614  HA  ARG X 100     -28.493 -16.427  -0.654  0.00  0.00            
ATOM   1615  CB  ARG X 100     -26.794 -17.302   0.242  0.00  0.00            
ATOM   1616  HB2 ARG X 100     -26.281 -17.261   1.203  0.00  0.00            
ATOM   1617  HB3 ARG X 100     -27.066 -18.355   0.172  0.00  0.00            
ATOM   1618  CG  ARG X 100     -25.891 -17.036  -0.928  0.00  0.00            
ATOM   1619  HG2 ARG X 100     -26.486 -17.029  -1.841  0.00  0.00            
ATOM   1620  HG3 ARG X 100     -25.540 -16.007  -0.845  0.00  0.00            
ATOM   1621  CD  ARG X 100     -24.745 -18.011  -1.123  0.00  0.00            
ATOM   1622  HD2 ARG X 100     -24.030 -17.956  -0.303  0.00  0.00            
ATOM   1623  HD3 ARG X 100     -25.293 -18.950  -1.197  0.00  0.00            
ATOM   1624  NE  ARG X 100     -24.123 -17.732  -2.398  0.00  0.00            
ATOM   1625  HE  ARG X 100     -24.626 -17.187  -3.083  0.00  0.00            
ATOM   1626  CZ  ARG X 100     -22.871 -18.047  -2.691  0.00  0.00            
ATOM   1627  NH1 ARG X 100     -22.086 -18.750  -1.860  0.00  0.00            
ATOM   1628 HH11 ARG X 100     -22.590 -19.203  -1.111  0.00  0.00            
ATOM   1629 HH12 ARG X 100     -21.098 -18.876  -2.026  0.00  0.00            
ATOM   1630  NH2 ARG X 100     -22.417 -17.684  -3.762  0.00  0.00            
ATOM   1631 HH21 ARG X 100     -23.107 -17.244  -4.355  0.00  0.00            
ATOM   1632 HH22 ARG X 100     -21.518 -18.086  -3.983  0.00  0.00            
ATOM   1633  C   ARG X 100     -29.054 -17.074   1.328  0.00  0.00            
ATOM   1634  O   ARG X 100     -29.970 -17.800   0.915  0.00  0.00            
ATOM   1635  N   ASP X 101     -28.934 -16.791   2.642  0.00  0.00            
ATOM   1636  H   ASP X 101     -28.262 -16.083   2.904  0.00  0.00            
ATOM   1637  CA  ASP X 101     -29.810 -17.364   3.703  0.00  0.00            
ATOM   1638  HA  ASP X 101     -29.860 -18.451   3.632  0.00  0.00            
ATOM   1639  CB  ASP X 101     -29.121 -17.244   5.077  0.00  0.00            
ATOM   1640  HB2 ASP X 101     -28.175 -17.773   4.960  0.00  0.00            
ATOM   1641  HB3 ASP X 101     -29.001 -16.171   5.224  0.00  0.00            
ATOM   1642  CG  ASP X 101     -30.001 -17.811   6.141  0.00  0.00            
ATOM   1643  OD1 ASP X 101     -30.213 -19.046   6.100  0.00  0.00            
ATOM   1644  OD2 ASP X 101     -30.356 -17.050   7.042  0.00  0.00            
ATOM   1645  C   ASP X 101     -31.249 -16.808   3.753  0.00  0.00            
ATOM   1646  O   ASP X 101     -32.127 -17.654   3.706  0.00  0.00            
ATOM   1647  N   ALA X 102     -31.424 -15.468   3.536  0.00  0.00            
ATOM   1648  H   ALA X 102     -30.655 -14.819   3.451  0.00  0.00            
ATOM   1649  CA  ALA X 102     -32.755 -14.907   3.538  0.00  0.00            
ATOM   1650  HA  ALA X 102     -33.285 -15.372   4.369  0.00  0.00            
ATOM   1651  CB  ALA X 102     -32.652 -13.344   3.840  0.00  0.00            
ATOM   1652  HB1 ALA X 102     -32.070 -13.093   4.727  0.00  0.00            
ATOM   1653  HB2 ALA X 102     -32.279 -12.814   2.964  0.00  0.00            
ATOM   1654  HB3 ALA X 102     -33.661 -13.014   4.087  0.00  0.00            
ATOM   1655  C   ALA X 102     -33.528 -15.155   2.185  0.00  0.00            
ATOM   1656  O   ALA X 102     -34.774 -15.112   2.216  0.00  0.00            
ATOM   1657  N   VAL X 103     -32.865 -15.313   1.014  0.00  0.00            
ATOM   1658  H   VAL X 103     -31.888 -15.056   1.012  0.00  0.00            
ATOM   1659  CA  VAL X 103     -33.524 -15.713  -0.224  0.00  0.00            
ATOM   1660  HA  VAL X 103     -34.514 -15.267  -0.320  0.00  0.00            
ATOM   1661  CB  VAL X 103     -32.751 -15.218  -1.427  0.00  0.00            
ATOM   1662  HB  VAL X 103     -31.711 -15.538  -1.377  0.00  0.00            
ATOM   1663  CG1 VAL X 103     -33.382 -15.753  -2.697  0.00  0.00            
ATOM   1664 HG11 VAL X 103     -34.406 -15.397  -2.807  0.00  0.00            
ATOM   1665 HG12 VAL X 103     -32.812 -15.500  -3.591  0.00  0.00            
ATOM   1666 HG13 VAL X 103     -33.490 -16.832  -2.586  0.00  0.00            
ATOM   1667  CG2 VAL X 103     -32.651 -13.662  -1.426  0.00  0.00            
ATOM   1668 HG21 VAL X 103     -32.140 -13.380  -0.506  0.00  0.00            
ATOM   1669 HG22 VAL X 103     -32.128 -13.280  -2.303  0.00  0.00            
ATOM   1670 HG23 VAL X 103     -33.646 -13.218  -1.451  0.00  0.00            
ATOM   1671  C   VAL X 103     -33.874 -17.217  -0.150  0.00  0.00            
ATOM   1672  O   VAL X 103     -34.995 -17.611  -0.536  0.00  0.00            
ATOM   1673  N   LYS X 104     -33.017 -18.080   0.390  0.00  0.00            
ATOM   1674  H   LYS X 104     -32.126 -17.692   0.664  0.00  0.00            
ATOM   1675  CA  LYS X 104     -33.382 -19.534   0.667  0.00  0.00            
ATOM   1676  HA  LYS X 104     -33.801 -19.861  -0.285  0.00  0.00            
ATOM   1677  CB  LYS X 104     -32.117 -20.308   1.083  0.00  0.00            
ATOM   1678  HB2 LYS X 104     -31.323 -20.154   0.352  0.00  0.00            
ATOM   1679  HB3 LYS X 104     -31.755 -19.898   2.026  0.00  0.00            
ATOM   1680  CG  LYS X 104     -32.303 -21.818   1.315  0.00  0.00            
ATOM   1681  HG2 LYS X 104     -33.159 -21.997   1.966  0.00  0.00            
ATOM   1682  HG3 LYS X 104     -32.597 -22.230   0.349  0.00  0.00            
ATOM   1683  CD  LYS X 104     -31.081 -22.506   1.761  0.00  0.00            
ATOM   1684  HD2 LYS X 104     -30.401 -22.560   0.910  0.00  0.00            
ATOM   1685  HD3 LYS X 104     -30.708 -22.031   2.668  0.00  0.00            
ATOM   1686  CE  LYS X 104     -31.547 -23.927   2.085  0.00  0.00            
ATOM   1687  HE2 LYS X 104     -32.006 -23.890   3.073  0.00  0.00            
ATOM   1688  HE3 LYS X 104     -32.308 -24.280   1.389  0.00  0.00            
ATOM   1689  NZ  LYS X 104     -30.458 -24.917   2.130  0.00  0.00            
ATOM   1690  HZ1 LYS X 104     -30.843 -25.836   2.296  0.00  0.00            
ATOM   1691  HZ2 LYS X 104     -29.965 -24.992   1.251  0.00  0.00            
ATOM   1692  HZ3 LYS X 104     -29.767 -24.713   2.837  0.00  0.00            
ATOM   1693  C   LYS X 104     -34.544 -19.710   1.698  0.00  0.00            
ATOM   1694  O   LYS X 104     -35.363 -20.633   1.444  0.00  0.00            
ATOM   1695  N   LYS X 105     -34.777 -18.792   2.662  0.00  0.00            
ATOM   1696  H   LYS X 105     -34.091 -18.053   2.707  0.00  0.00            
ATOM   1697  CA  LYS X 105     -35.953 -18.649   3.549  0.00  0.00            
ATOM   1698  HA  LYS X 105     -36.328 -19.610   3.902  0.00  0.00            
ATOM   1699  CB  LYS X 105     -35.427 -17.938   4.810  0.00  0.00            
ATOM   1700  HB2 LYS X 105     -34.586 -17.326   4.484  0.00  0.00            
ATOM   1701  HB3 LYS X 105     -36.138 -17.271   5.299  0.00  0.00            
ATOM   1702  CG  LYS X 105     -34.803 -18.852   5.879  0.00  0.00            
ATOM   1703  HG2 LYS X 105     -35.669 -19.291   6.376  0.00  0.00            
ATOM   1704  HG3 LYS X 105     -34.501 -19.720   5.292  0.00  0.00            
ATOM   1705  CD  LYS X 105     -33.918 -18.180   6.868  0.00  0.00            
ATOM   1706  HD2 LYS X 105     -33.149 -17.724   6.244  0.00  0.00            
ATOM   1707  HD3 LYS X 105     -34.470 -17.434   7.439  0.00  0.00            
ATOM   1708  CE  LYS X 105     -33.295 -19.087   7.900  0.00  0.00            
ATOM   1709  HE2 LYS X 105     -34.020 -19.430   8.639  0.00  0.00            
ATOM   1710  HE3 LYS X 105     -32.721 -19.864   7.395  0.00  0.00            
ATOM   1711  NZ  LYS X 105     -32.338 -18.384   8.728  0.00  0.00            
ATOM   1712  HZ1 LYS X 105     -31.873 -18.955   9.420  0.00  0.00            
ATOM   1713  HZ2 LYS X 105     -31.596 -17.944   8.202  0.00  0.00            
ATOM   1714  HZ3 LYS X 105     -32.907 -17.715   9.226  0.00  0.00            
ATOM   1715  C   LYS X 105     -37.211 -18.007   2.951  0.00  0.00            
ATOM   1716  O   LYS X 105     -38.298 -18.313   3.421  0.00  0.00            
ATOM   1717  N   LEU X 106     -37.091 -17.305   1.783  0.00  0.00            
ATOM   1718  H   LEU X 106     -36.187 -17.207   1.343  0.00  0.00            
ATOM   1719  CA  LEU X 106     -38.215 -17.012   0.948  0.00  0.00            
ATOM   1720  HA  LEU X 106     -39.012 -16.841   1.671  0.00  0.00            
ATOM   1721  CB  LEU X 106     -37.919 -15.670   0.219  0.00  0.00            
ATOM   1722  HB2 LEU X 106     -37.631 -14.869   0.899  0.00  0.00            
ATOM   1723  HB3 LEU X 106     -37.059 -15.833  -0.430  0.00  0.00            
ATOM   1724  CG  LEU X 106     -39.213 -15.102  -0.508  0.00  0.00            
ATOM   1725  HG  LEU X 106     -39.575 -15.817  -1.248  0.00  0.00            
ATOM   1726  CD1 LEU X 106     -40.283 -14.667   0.602  0.00  0.00            
ATOM   1727 HD11 LEU X 106     -41.108 -14.175   0.086  0.00  0.00            
ATOM   1728 HD12 LEU X 106     -40.640 -15.560   1.116  0.00  0.00            
ATOM   1729 HD13 LEU X 106     -39.822 -13.960   1.291  0.00  0.00            
ATOM   1730  CD2 LEU X 106     -38.740 -13.889  -1.347  0.00  0.00            
ATOM   1731 HD21 LEU X 106     -38.073 -14.069  -2.190  0.00  0.00            
ATOM   1732 HD22 LEU X 106     -39.632 -13.393  -1.728  0.00  0.00            
ATOM   1733 HD23 LEU X 106     -38.274 -13.143  -0.704  0.00  0.00            
ATOM   1734  C   LEU X 106     -38.639 -18.035  -0.136  0.00  0.00            
ATOM   1735  O   LEU X 106     -39.807 -18.271  -0.418  0.00  0.00            
ATOM   1736  N   GLY X 107     -37.585 -18.691  -0.730  0.00  0.00            
ATOM   1737  H   GLY X 107     -36.665 -18.303  -0.578  0.00  0.00            
ATOM   1738  CA  GLY X 107     -37.694 -19.861  -1.534  0.00  0.00            
ATOM   1739  HA2 GLY X 107     -37.400 -20.739  -0.960  0.00  0.00            
ATOM   1740  HA3 GLY X 107     -38.768 -20.000  -1.663  0.00  0.00            
ATOM   1741  C   GLY X 107     -37.047 -19.706  -2.925  0.00  0.00            
ATOM   1742  O   GLY X 107     -37.191 -20.577  -3.819  0.00  0.00            
ATOM   1743  N   GLY X 108     -36.358 -18.605  -3.163  0.00  0.00            
ATOM   1744  H   GLY X 108     -36.201 -17.953  -2.407  0.00  0.00            
ATOM   1745  CA  GLY X 108     -35.468 -18.306  -4.269  0.00  0.00            
ATOM   1746  HA2 GLY X 108     -35.920 -18.619  -5.210  0.00  0.00            
ATOM   1747  HA3 GLY X 108     -35.215 -17.249  -4.347  0.00  0.00            
ATOM   1748  C   GLY X 108     -34.201 -19.170  -4.224  0.00  0.00            
ATOM   1749  O   GLY X 108     -33.830 -19.770  -3.178  0.00  0.00            
ATOM   1750  N   ASP X 109     -33.440 -19.195  -5.301  0.00  0.00            
ATOM   1751  H   ASP X 109     -33.781 -18.600  -6.042  0.00  0.00            
ATOM   1752  CA  ASP X 109     -32.214 -19.944  -5.412  0.00  0.00            
ATOM   1753  HA  ASP X 109     -32.406 -20.894  -4.913  0.00  0.00            
ATOM   1754  CB  ASP X 109     -32.098 -20.257  -6.935  0.00  0.00            
ATOM   1755  HB2 ASP X 109     -32.939 -20.851  -7.294  0.00  0.00            
ATOM   1756  HB3 ASP X 109     -32.166 -19.288  -7.429  0.00  0.00            
ATOM   1757  CG  ASP X 109     -30.720 -20.875  -7.278  0.00  0.00            
ATOM   1758  OD1 ASP X 109     -30.109 -21.543  -6.404  0.00  0.00            
ATOM   1759  OD2 ASP X 109     -30.325 -20.879  -8.496  0.00  0.00            
ATOM   1760  C   ASP X 109     -30.919 -19.222  -4.913  0.00  0.00            
ATOM   1761  O   ASP X 109     -30.605 -18.116  -5.413  0.00  0.00            
ATOM   1762  N   PRO X 110     -30.181 -19.740  -3.953  0.00  0.00            
ATOM   1763  CD  PRO X 110     -30.539 -20.921  -3.142  0.00  0.00            
ATOM   1764  HD2 PRO X 110     -30.630 -21.780  -3.808  0.00  0.00            
ATOM   1765  HD3 PRO X 110     -31.381 -20.710  -2.482  0.00  0.00            
ATOM   1766  CG  PRO X 110     -29.344 -21.171  -2.192  0.00  0.00            
ATOM   1767  HG2 PRO X 110     -28.599 -21.751  -2.737  0.00  0.00            
ATOM   1768  HG3 PRO X 110     -29.595 -21.757  -1.308  0.00  0.00            
ATOM   1769  CB  PRO X 110     -28.775 -19.763  -1.960  0.00  0.00            
ATOM   1770  HB2 PRO X 110     -27.769 -19.807  -1.541  0.00  0.00            
ATOM   1771  HB3 PRO X 110     -29.447 -19.149  -1.360  0.00  0.00            
ATOM   1772  CA  PRO X 110     -28.964 -19.128  -3.364  0.00  0.00            
ATOM   1773  HA  PRO X 110     -29.095 -18.062  -3.181  0.00  0.00            
ATOM   1774  C   PRO X 110     -27.674 -19.166  -4.207  0.00  0.00            
ATOM   1775  O   PRO X 110     -26.751 -18.396  -4.034  0.00  0.00            
ATOM   1776  N   GLU X 111     -27.643 -20.130  -5.135  0.00  0.00            
ATOM   1777  H   GLU X 111     -28.475 -20.676  -5.307  0.00  0.00            
ATOM   1778  CA  GLU X 111     -26.475 -20.270  -6.020  0.00  0.00            
ATOM   1779  HA  GLU X 111     -25.649 -20.364  -5.316  0.00  0.00            
ATOM   1780  CB  GLU X 111     -26.605 -21.541  -6.865  0.00  0.00            
ATOM   1781  HB2 GLU X 111     -27.644 -21.639  -7.179  0.00  0.00            
ATOM   1782  HB3 GLU X 111     -26.117 -21.457  -7.836  0.00  0.00            
ATOM   1783  CG  GLU X 111     -26.172 -22.788  -6.084  0.00  0.00            
ATOM   1784  HG2 GLU X 111     -25.130 -22.736  -5.769  0.00  0.00            
ATOM   1785  HG3 GLU X 111     -26.809 -22.847  -5.201  0.00  0.00            
ATOM   1786  CD  GLU X 111     -26.296 -24.061  -6.934  0.00  0.00            
ATOM   1787  OE1 GLU X 111     -25.818 -24.210  -8.073  0.00  0.00            
ATOM   1788  OE2 GLU X 111     -27.246 -24.839  -6.614  0.00  0.00            
ATOM   1789  C   GLU X 111     -26.291 -19.069  -6.972  0.00  0.00            
ATOM   1790  O   GLU X 111     -25.121 -18.854  -7.330  0.00  0.00            
ATOM   1791  N   LYS X 112     -27.247 -18.213  -7.188  0.00  0.00            
ATOM   1792  H   LYS X 112     -28.130 -18.416  -6.743  0.00  0.00            
ATOM   1793  CA  LYS X 112     -27.240 -16.960  -7.951  0.00  0.00            
ATOM   1794  HA  LYS X 112     -26.680 -17.087  -8.878  0.00  0.00            
ATOM   1795  CB  LYS X 112     -28.695 -16.773  -8.408  0.00  0.00            
ATOM   1796  HB2 LYS X 112     -29.142 -17.685  -8.802  0.00  0.00            
ATOM   1797  HB3 LYS X 112     -29.311 -16.486  -7.556  0.00  0.00            
ATOM   1798  CG  LYS X 112     -29.067 -15.755  -9.526  0.00  0.00            
ATOM   1799  HG2 LYS X 112     -30.110 -15.830  -9.833  0.00  0.00            
ATOM   1800  HG3 LYS X 112     -28.958 -14.760  -9.095  0.00  0.00            
ATOM   1801  CD  LYS X 112     -28.251 -15.794 -10.858  0.00  0.00            
ATOM   1802  HD2 LYS X 112     -27.214 -16.019 -10.610  0.00  0.00            
ATOM   1803  HD3 LYS X 112     -28.380 -16.701 -11.449  0.00  0.00            
ATOM   1804  CE  LYS X 112     -28.282 -14.598 -11.760  0.00  0.00            
ATOM   1805  HE2 LYS X 112     -27.687 -13.749 -11.422  0.00  0.00            
ATOM   1806  HE3 LYS X 112     -27.901 -14.838 -12.753  0.00  0.00            
ATOM   1807  NZ  LYS X 112     -29.666 -14.121 -11.939  0.00  0.00            
ATOM   1808  HZ1 LYS X 112     -29.927 -13.565 -11.137  0.00  0.00            
ATOM   1809  HZ2 LYS X 112     -29.741 -13.583 -12.790  0.00  0.00            
ATOM   1810  HZ3 LYS X 112     -30.183 -14.983 -12.040  0.00  0.00            
ATOM   1811  C   LYS X 112     -26.821 -15.724  -7.218  0.00  0.00            
ATOM   1812  O   LYS X 112     -26.403 -14.780  -7.826  0.00  0.00            
ATOM   1813  N   ILE X 113     -26.703 -15.773  -5.921  0.00  0.00            
ATOM   1814  H   ILE X 113     -26.723 -16.694  -5.508  0.00  0.00            
ATOM   1815  CA  ILE X 113     -26.373 -14.611  -5.092  0.00  0.00            
ATOM   1816  HA  ILE X 113     -26.674 -13.713  -5.632  0.00  0.00            
ATOM   1817  CB  ILE X 113     -27.199 -14.691  -3.824  0.00  0.00            
ATOM   1818  HB  ILE X 113     -26.898 -15.615  -3.331  0.00  0.00            
ATOM   1819  CG2 ILE X 113     -27.058 -13.561  -2.754  0.00  0.00            
ATOM   1820 HG21 ILE X 113     -27.317 -12.587  -3.168  0.00  0.00            
ATOM   1821 HG22 ILE X 113     -27.635 -13.854  -1.877  0.00  0.00            
ATOM   1822 HG23 ILE X 113     -26.011 -13.560  -2.450  0.00  0.00            
ATOM   1823  CG1 ILE X 113     -28.755 -14.792  -4.077  0.00  0.00            
ATOM   1824 HG12 ILE X 113     -29.017 -15.689  -4.639  0.00  0.00            
ATOM   1825 HG13 ILE X 113     -29.278 -14.959  -3.135  0.00  0.00            
ATOM   1826  CD1 ILE X 113     -29.428 -13.570  -4.838  0.00  0.00            
ATOM   1827 HD11 ILE X 113     -30.491 -13.814  -4.829  0.00  0.00            
ATOM   1828 HD12 ILE X 113     -29.254 -12.616  -4.341  0.00  0.00            
ATOM   1829 HD13 ILE X 113     -29.191 -13.588  -5.902  0.00  0.00            
ATOM   1830  C   ILE X 113     -24.835 -14.557  -4.821  0.00  0.00            
ATOM   1831  O   ILE X 113     -24.237 -15.506  -4.292  0.00  0.00            
ATOM   1832  N   ASN X 114     -24.116 -13.524  -5.326  0.00  0.00            
ATOM   1833  H   ASN X 114     -24.542 -12.734  -5.789  0.00  0.00            
ATOM   1834  CA  ASN X 114     -22.682 -13.371  -5.323  0.00  0.00            
ATOM   1835  HA  ASN X 114     -22.351 -13.708  -4.340  0.00  0.00            
ATOM   1836  CB  ASN X 114     -22.151 -14.233  -6.547  0.00  0.00            
ATOM   1837  HB2 ASN X 114     -22.559 -15.244  -6.557  0.00  0.00            
ATOM   1838  HB3 ASN X 114     -22.367 -13.718  -7.483  0.00  0.00            
ATOM   1839  CG  ASN X 114     -20.661 -14.376  -6.376  0.00  0.00            
ATOM   1840  OD1 ASN X 114     -20.156 -15.261  -5.761  0.00  0.00            
ATOM   1841  ND2 ASN X 114     -19.842 -13.570  -7.056  0.00  0.00            
ATOM   1842 HD21 ASN X 114     -18.835 -13.647  -7.046  0.00  0.00            
ATOM   1843 HD22 ASN X 114     -20.184 -12.715  -7.471  0.00  0.00            
ATOM   1844  C   ASN X 114     -22.272 -11.845  -5.473  0.00  0.00            
ATOM   1845  O   ASN X 114     -22.931 -11.126  -6.238  0.00  0.00            
ATOM   1846  N   PRO X 115     -21.187 -11.387  -4.819  0.00  0.00            
ATOM   1847  CD  PRO X 115     -20.308 -12.059  -3.827  0.00  0.00            
ATOM   1848  HD2 PRO X 115     -19.959 -12.958  -4.336  0.00  0.00            
ATOM   1849  HD3 PRO X 115     -20.825 -12.310  -2.900  0.00  0.00            
ATOM   1850  CG  PRO X 115     -19.202 -11.174  -3.466  0.00  0.00            
ATOM   1851  HG2 PRO X 115     -18.328 -11.806  -3.307  0.00  0.00            
ATOM   1852  HG3 PRO X 115     -19.450 -10.465  -2.677  0.00  0.00            
ATOM   1853  CB  PRO X 115     -19.051 -10.266  -4.709  0.00  0.00            
ATOM   1854  HB2 PRO X 115     -18.442 -10.640  -5.531  0.00  0.00            
ATOM   1855  HB3 PRO X 115     -18.722  -9.247  -4.504  0.00  0.00            
ATOM   1856  CA  PRO X 115     -20.489 -10.140  -5.214  0.00  0.00            
ATOM   1857  HA  PRO X 115     -20.897  -9.302  -4.649  0.00  0.00            
ATOM   1858  C   PRO X 115     -20.414  -9.797  -6.780  0.00  0.00            
ATOM   1859  O   PRO X 115     -19.667 -10.429  -7.531  0.00  0.00            
ATOM   1860  N   VAL X 116     -21.021  -8.701  -7.141  0.00  0.00            
ATOM   1861  H   VAL X 116     -21.464  -8.253  -6.351  0.00  0.00            
ATOM   1862  CA  VAL X 116     -21.212  -8.121  -8.520  0.00  0.00            
ATOM   1863  HA  VAL X 116     -21.250  -9.011  -9.149  0.00  0.00            
ATOM   1864  CB  VAL X 116     -22.626  -7.408  -8.660  0.00  0.00            
ATOM   1865  HB  VAL X 116     -22.603  -6.416  -8.209  0.00  0.00            
ATOM   1866  CG1 VAL X 116     -22.982  -7.107 -10.109  0.00  0.00            
ATOM   1867 HG11 VAL X 116     -23.097  -8.021 -10.691  0.00  0.00            
ATOM   1868 HG12 VAL X 116     -23.942  -6.592 -10.056  0.00  0.00            
ATOM   1869 HG13 VAL X 116     -22.343  -6.376 -10.604  0.00  0.00            
ATOM   1870  CG2 VAL X 116     -23.794  -8.186  -7.966  0.00  0.00            
ATOM   1871 HG21 VAL X 116     -23.711  -8.047  -6.888  0.00  0.00            
ATOM   1872 HG22 VAL X 116     -24.770  -7.794  -8.255  0.00  0.00            
ATOM   1873 HG23 VAL X 116     -23.688  -9.256  -8.144  0.00  0.00            
ATOM   1874  C   VAL X 116     -19.979  -7.359  -9.033  0.00  0.00            
ATOM   1875  O   VAL X 116     -19.927  -7.180 -10.263  0.00  0.00            
ATOM   1876  N   CYS X 117     -19.111  -6.902  -8.139  0.00  0.00            
ATOM   1877  H   CYS X 117     -19.312  -7.124  -7.174  0.00  0.00            
ATOM   1878  CA  CYS X 117     -17.783  -6.412  -8.465  0.00  0.00            
ATOM   1879  HA  CYS X 117     -17.670  -6.375  -9.549  0.00  0.00            
ATOM   1880  CB  CYS X 117     -17.746  -4.975  -7.926  0.00  0.00            
ATOM   1881  HB2 CYS X 117     -18.447  -4.374  -8.505  0.00  0.00            
ATOM   1882  HB3 CYS X 117     -18.029  -5.098  -6.881  0.00  0.00            
ATOM   1883  SG  CYS X 117     -16.107  -4.252  -8.106  0.00  0.00            
ATOM   1884  HG  CYS X 117     -16.246  -4.294  -9.434  0.00  0.00            
ATOM   1885  C   CYS X 117     -16.824  -7.390  -7.758  0.00  0.00            
ATOM   1886  O   CYS X 117     -17.038  -7.726  -6.596  0.00  0.00            
ATOM   1887  N   PRO X 118     -15.706  -7.810  -8.458  0.00  0.00            
ATOM   1888  CD  PRO X 118     -15.482  -7.748  -9.924  0.00  0.00            
ATOM   1889  HD2 PRO X 118     -15.816  -6.860 -10.461  0.00  0.00            
ATOM   1890  HD3 PRO X 118     -15.944  -8.559 -10.487  0.00  0.00            
ATOM   1891  CG  PRO X 118     -13.958  -7.834 -10.083  0.00  0.00            
ATOM   1892  HG2 PRO X 118     -13.453  -6.884  -9.906  0.00  0.00            
ATOM   1893  HG3 PRO X 118     -13.651  -8.131 -11.086  0.00  0.00            
ATOM   1894  CB  PRO X 118     -13.607  -8.793  -8.994  0.00  0.00            
ATOM   1895  HB2 PRO X 118     -12.605  -8.662  -8.586  0.00  0.00            
ATOM   1896  HB3 PRO X 118     -13.571  -9.770  -9.475  0.00  0.00            
ATOM   1897  CA  PRO X 118     -14.585  -8.647  -7.888  0.00  0.00            
ATOM   1898  HA  PRO X 118     -14.846  -9.657  -7.571  0.00  0.00            
ATOM   1899  C   PRO X 118     -13.875  -8.006  -6.711  0.00  0.00            
ATOM   1900  O   PRO X 118     -13.522  -6.828  -6.817  0.00  0.00            
ATOM   1901  N   ALA X 119     -13.510  -8.821  -5.727  0.00  0.00            
ATOM   1902  H   ALA X 119     -13.774  -9.783  -5.886  0.00  0.00            
ATOM   1903  CA  ALA X 119     -12.640  -8.491  -4.632  0.00  0.00            
ATOM   1904  HA  ALA X 119     -12.391  -7.436  -4.748  0.00  0.00            
ATOM   1905  CB  ALA X 119     -13.426  -8.744  -3.319  0.00  0.00            
ATOM   1906  HB1 ALA X 119     -12.937  -8.318  -2.443  0.00  0.00            
ATOM   1907  HB2 ALA X 119     -14.404  -8.278  -3.440  0.00  0.00            
ATOM   1908  HB3 ALA X 119     -13.386  -9.833  -3.275  0.00  0.00            
ATOM   1909  C   ALA X 119     -11.316  -9.244  -4.699  0.00  0.00            
ATOM   1910  O   ALA X 119     -11.353 -10.432  -5.060  0.00  0.00            
ATOM   1911  N   ASP X 120     -10.230  -8.656  -4.191  0.00  0.00            
ATOM   1912  H   ASP X 120     -10.198  -7.647  -4.165  0.00  0.00            
ATOM   1913  CA  ASP X 120      -9.085  -9.362  -3.563  0.00  0.00            
ATOM   1914  HA  ASP X 120      -9.251 -10.420  -3.767  0.00  0.00            
ATOM   1915  CB  ASP X 120      -7.805  -9.004  -4.321  0.00  0.00            
ATOM   1916  HB2 ASP X 120      -7.644  -7.926  -4.289  0.00  0.00            
ATOM   1917  HB3 ASP X 120      -6.883  -9.409  -3.903  0.00  0.00            
ATOM   1918  CG  ASP X 120      -7.851  -9.654  -5.681  0.00  0.00            
ATOM   1919  OD1 ASP X 120      -7.112 -10.629  -5.973  0.00  0.00            
ATOM   1920  OD2 ASP X 120      -8.589  -9.140  -6.546  0.00  0.00            
ATOM   1921  C   ASP X 120      -8.911  -9.014  -2.063  0.00  0.00            
ATOM   1922  O   ASP X 120      -9.013  -7.806  -1.638  0.00  0.00            
ATOM   1923  N   LEU X 121      -8.776 -10.005  -1.238  0.00  0.00            
ATOM   1924  H   LEU X 121      -8.873 -10.903  -1.689  0.00  0.00            
ATOM   1925  CA  LEU X 121      -8.618 -10.004   0.241  0.00  0.00            
ATOM   1926  HA  LEU X 121      -8.916  -9.005   0.560  0.00  0.00            
ATOM   1927  CB  LEU X 121      -9.543 -11.058   0.862  0.00  0.00            
ATOM   1928  HB2 LEU X 121      -9.200 -12.033   0.515  0.00  0.00            
ATOM   1929  HB3 LEU X 121      -9.510 -10.961   1.947  0.00  0.00            
ATOM   1930  CG  LEU X 121     -11.026 -11.069   0.473  0.00  0.00            
ATOM   1931  HG  LEU X 121     -11.074 -11.382  -0.570  0.00  0.00            
ATOM   1932  CD1 LEU X 121     -11.753 -12.139   1.342  0.00  0.00            
ATOM   1933 HD11 LEU X 121     -12.812 -12.224   1.101  0.00  0.00            
ATOM   1934 HD12 LEU X 121     -11.175 -13.062   1.291  0.00  0.00            
ATOM   1935 HD13 LEU X 121     -11.715 -11.814   2.382  0.00  0.00            
ATOM   1936  CD2 LEU X 121     -11.668  -9.646   0.582  0.00  0.00            
ATOM   1937 HD21 LEU X 121     -12.754  -9.660   0.489  0.00  0.00            
ATOM   1938 HD22 LEU X 121     -11.568  -9.223   1.582  0.00  0.00            
ATOM   1939 HD23 LEU X 121     -11.410  -8.941  -0.209  0.00  0.00            
ATOM   1940  C   LEU X 121      -7.242 -10.171   0.792  0.00  0.00            
ATOM   1941  O   LEU X 121      -6.622 -11.170   0.571  0.00  0.00            
ATOM   1942  N   VAL X 122      -6.887  -9.312   1.757  0.00  0.00            
ATOM   1943  H   VAL X 122      -7.491  -8.517   1.904  0.00  0.00            
ATOM   1944  CA  VAL X 122      -5.705  -9.499   2.626  0.00  0.00            
ATOM   1945  HA  VAL X 122      -5.291 -10.490   2.438  0.00  0.00            
ATOM   1946  CB  VAL X 122      -4.539  -8.506   2.472  0.00  0.00            
ATOM   1947  HB  VAL X 122      -3.722  -8.730   3.158  0.00  0.00            
ATOM   1948  CG1 VAL X 122      -3.886  -8.624   1.041  0.00  0.00            
ATOM   1949 HG11 VAL X 122      -3.374  -9.580   0.937  0.00  0.00            
ATOM   1950 HG12 VAL X 122      -4.719  -8.531   0.344  0.00  0.00            
ATOM   1951 HG13 VAL X 122      -3.101  -7.872   0.964  0.00  0.00            
ATOM   1952  CG2 VAL X 122      -5.002  -7.057   2.752  0.00  0.00            
ATOM   1953 HG21 VAL X 122      -4.134  -6.459   3.028  0.00  0.00            
ATOM   1954 HG22 VAL X 122      -5.475  -6.710   1.833  0.00  0.00            
ATOM   1955 HG23 VAL X 122      -5.650  -7.044   3.628  0.00  0.00            
ATOM   1956  C   VAL X 122      -6.086  -9.608   4.072  0.00  0.00            
ATOM   1957  O   VAL X 122      -7.210  -9.133   4.374  0.00  0.00            
ATOM   1958  N   ILE X 123      -5.253 -10.169   4.984  0.00  0.00            
ATOM   1959  H   ILE X 123      -4.359 -10.449   4.607  0.00  0.00            
ATOM   1960  CA  ILE X 123      -5.456  -9.991   6.445  0.00  0.00            
ATOM   1961  HA  ILE X 123      -6.479  -9.649   6.602  0.00  0.00            
ATOM   1962  CB  ILE X 123      -5.062 -11.272   7.261  0.00  0.00            
ATOM   1963  HB  ILE X 123      -4.085 -11.542   6.860  0.00  0.00            
ATOM   1964  CG2 ILE X 123      -4.928 -10.843   8.758  0.00  0.00            
ATOM   1965 HG21 ILE X 123      -4.234 -10.021   8.936  0.00  0.00            
ATOM   1966 HG22 ILE X 123      -5.834 -10.285   8.995  0.00  0.00            
ATOM   1967 HG23 ILE X 123      -4.711 -11.667   9.438  0.00  0.00            
ATOM   1968  CG1 ILE X 123      -6.126 -12.459   7.092  0.00  0.00            
ATOM   1969 HG12 ILE X 123      -6.019 -13.158   7.921  0.00  0.00            
ATOM   1970 HG13 ILE X 123      -7.134 -12.071   7.237  0.00  0.00            
ATOM   1971  CD1 ILE X 123      -6.170 -13.272   5.758  0.00  0.00            
ATOM   1972 HD11 ILE X 123      -5.202 -13.770   5.701  0.00  0.00            
ATOM   1973 HD12 ILE X 123      -6.902 -14.079   5.784  0.00  0.00            
ATOM   1974 HD13 ILE X 123      -6.270 -12.541   4.955  0.00  0.00            
ATOM   1975  C   ILE X 123      -4.542  -8.832   6.830  0.00  0.00            
ATOM   1976  O   ILE X 123      -3.377  -8.821   6.458  0.00  0.00            
ATOM   1977  N   ASP X 124      -5.116  -7.838   7.500  0.00  0.00            
ATOM   1978  H   ASP X 124      -6.066  -7.938   7.827  0.00  0.00            
ATOM   1979  CA  ASP X 124      -4.389  -6.573   7.848  0.00  0.00            
ATOM   1980  HA  ASP X 124      -3.308  -6.708   7.878  0.00  0.00            
ATOM   1981  CB  ASP X 124      -4.577  -5.546   6.694  0.00  0.00            
ATOM   1982  HB2 ASP X 124      -3.954  -6.016   5.934  0.00  0.00            
ATOM   1983  HB3 ASP X 124      -5.583  -5.391   6.303  0.00  0.00            
ATOM   1984  CG  ASP X 124      -3.958  -4.192   7.070  0.00  0.00            
ATOM   1985  OD1 ASP X 124      -4.636  -3.153   6.989  0.00  0.00            
ATOM   1986  OD2 ASP X 124      -2.741  -4.116   7.351  0.00  0.00            
ATOM   1987  C   ASP X 124      -4.795  -6.051   9.238  0.00  0.00            
ATOM   1988  O   ASP X 124      -3.955  -5.637   9.967  0.00  0.00            
ATOM   1989  N   HIE X 125      -6.047  -6.139   9.572  0.00  0.00            
ATOM   1990  H   HIE X 125      -6.691  -6.667   9.002  0.00  0.00            
ATOM   1991  CA  HIE X 125      -6.492  -5.626  10.904  0.00  0.00            
ATOM   1992  HA  HIE X 125      -5.878  -4.759  11.148  0.00  0.00            
ATOM   1993  CB  HIE X 125      -8.018  -5.233  10.786  0.00  0.00            
ATOM   1994  HB2 HIE X 125      -8.079  -4.436  10.046  0.00  0.00            
ATOM   1995  HB3 HIE X 125      -8.642  -6.069  10.470  0.00  0.00            
ATOM   1996  CG  HIE X 125      -8.679  -4.709  12.054  0.00  0.00            
ATOM   1997  ND1 HIE X 125      -9.061  -5.500  13.218  0.00  0.00            
ATOM   1998  CE1 HIE X 125      -9.435  -4.607  14.160  0.00  0.00            
ATOM   1999  HE1 HIE X 125      -9.653  -4.801  15.200  0.00  0.00            
ATOM   2000  NE2 HIE X 125      -9.328  -3.363  13.684  0.00  0.00            
ATOM   2001  HE2 HIE X 125      -9.413  -2.565  14.298  0.00  0.00            
ATOM   2002  CD2 HIE X 125      -8.793  -3.357  12.391  0.00  0.00            
ATOM   2003  HD2 HIE X 125      -8.462  -2.549  11.756  0.00  0.00            
ATOM   2004  C   HIE X 125      -6.199  -6.648  12.015  0.00  0.00            
ATOM   2005  O   HIE X 125      -5.805  -6.375  13.160  0.00  0.00            
ATOM   2006  N   SER X 126      -6.416  -7.935  11.624  0.00  0.00            
ATOM   2007  H   SER X 126      -6.817  -8.025  10.701  0.00  0.00            
ATOM   2008  CA  SER X 126      -6.122  -9.117  12.486  0.00  0.00            
ATOM   2009  HA  SER X 126      -6.468  -8.850  13.485  0.00  0.00            
ATOM   2010  CB  SER X 126      -7.000 -10.340  11.994  0.00  0.00            
ATOM   2011  HB2 SER X 126      -6.822 -10.414  10.921  0.00  0.00            
ATOM   2012  HB3 SER X 126      -6.687 -11.258  12.491  0.00  0.00            
ATOM   2013  OG  SER X 126      -8.310 -10.029  12.216  0.00  0.00            
ATOM   2014  HG  SER X 126      -8.635  -9.471  11.506  0.00  0.00            
ATOM   2015  C   SER X 126      -4.643  -9.479  12.577  0.00  0.00            
ATOM   2016  O   SER X 126      -4.266 -10.629  12.258  0.00  0.00            
ATOM   2017  N   ILE X 127      -3.796  -8.506  12.927  0.00  0.00            
ATOM   2018  H   ILE X 127      -4.237  -7.629  13.166  0.00  0.00            
ATOM   2019  CA  ILE X 127      -2.392  -8.486  13.001  0.00  0.00            
ATOM   2020  HA  ILE X 127      -2.047  -9.513  12.875  0.00  0.00            
ATOM   2021  CB  ILE X 127      -1.717  -7.692  11.850  0.00  0.00            
ATOM   2022  HB  ILE X 127      -2.195  -6.727  11.682  0.00  0.00            
ATOM   2023  CG2 ILE X 127      -0.216  -7.362  12.129  0.00  0.00            
ATOM   2024 HG21 ILE X 127       0.365  -7.134  11.235  0.00  0.00            
ATOM   2025 HG22 ILE X 127      -0.166  -6.687  12.983  0.00  0.00            
ATOM   2026 HG23 ILE X 127       0.218  -8.302  12.470  0.00  0.00            
ATOM   2027  CG1 ILE X 127      -1.931  -8.544  10.568  0.00  0.00            
ATOM   2028 HG12 ILE X 127      -1.604  -9.563  10.775  0.00  0.00            
ATOM   2029 HG13 ILE X 127      -3.000  -8.669  10.391  0.00  0.00            
ATOM   2030  CD1 ILE X 127      -1.286  -7.910   9.322  0.00  0.00            
ATOM   2031 HD11 ILE X 127      -1.655  -6.907   9.105  0.00  0.00            
ATOM   2032 HD12 ILE X 127      -0.200  -7.924   9.413  0.00  0.00            
ATOM   2033 HD13 ILE X 127      -1.622  -8.485   8.458  0.00  0.00            
ATOM   2034  C   ILE X 127      -1.966  -7.957  14.411  0.00  0.00            
ATOM   2035  O   ILE X 127      -2.444  -6.889  14.885  0.00  0.00            
ATOM   2036  N   GLN X 128      -1.142  -8.799  15.045  0.00  0.00            
ATOM   2037  H   GLN X 128      -0.636  -9.496  14.517  0.00  0.00            
ATOM   2038  CA  GLN X 128      -0.731  -8.692  16.472  0.00  0.00            
ATOM   2039  HA  GLN X 128      -0.811  -7.662  16.821  0.00  0.00            
ATOM   2040  CB  GLN X 128      -1.627  -9.652  17.313  0.00  0.00            
ATOM   2041  HB2 GLN X 128      -1.260  -9.595  18.338  0.00  0.00            
ATOM   2042  HB3 GLN X 128      -2.682  -9.386  17.249  0.00  0.00            
ATOM   2043  CG  GLN X 128      -1.562 -11.077  16.822  0.00  0.00            
ATOM   2044  HG2 GLN X 128      -0.546 -11.310  16.502  0.00  0.00            
ATOM   2045  HG3 GLN X 128      -1.973 -11.703  17.614  0.00  0.00            
ATOM   2046  CD  GLN X 128      -2.465 -11.521  15.643  0.00  0.00            
ATOM   2047  OE1 GLN X 128      -3.514 -10.978  15.342  0.00  0.00            
ATOM   2048  NE2 GLN X 128      -2.089 -12.588  15.009  0.00  0.00            
ATOM   2049 HE21 GLN X 128      -2.631 -13.173  14.390  0.00  0.00            
ATOM   2050 HE22 GLN X 128      -1.114 -12.776  15.191  0.00  0.00            
ATOM   2051  C   GLN X 128       0.773  -9.026  16.593  0.00  0.00            
ATOM   2052  O   GLN X 128       1.512  -9.280  15.668  0.00  0.00            
ATOM   2053  N   VAL X 129       1.279  -8.767  17.830  0.00  0.00            
ATOM   2054  H   VAL X 129       0.584  -8.409  18.470  0.00  0.00            
ATOM   2055  CA  VAL X 129       2.525  -9.243  18.293  0.00  0.00            
ATOM   2056  HA  VAL X 129       2.633 -10.252  17.895  0.00  0.00            
ATOM   2057  CB  VAL X 129       3.606  -8.268  17.774  0.00  0.00            
ATOM   2058  HB  VAL X 129       3.707  -8.132  16.697  0.00  0.00            
ATOM   2059  CG1 VAL X 129       3.425  -6.845  18.287  0.00  0.00            
ATOM   2060 HG11 VAL X 129       3.635  -6.781  19.355  0.00  0.00            
ATOM   2061 HG12 VAL X 129       4.117  -6.221  17.722  0.00  0.00            
ATOM   2062 HG13 VAL X 129       2.410  -6.540  18.031  0.00  0.00            
ATOM   2063  CG2 VAL X 129       5.023  -8.694  18.185  0.00  0.00            
ATOM   2064 HG21 VAL X 129       5.724  -8.035  17.673  0.00  0.00            
ATOM   2065 HG22 VAL X 129       5.209  -8.586  19.253  0.00  0.00            
ATOM   2066 HG23 VAL X 129       5.246  -9.744  17.994  0.00  0.00            
ATOM   2067  C   VAL X 129       2.465  -9.259  19.902  0.00  0.00            
ATOM   2068  O   VAL X 129       1.913  -8.321  20.526  0.00  0.00            
ATOM   2069  N   ASP X 130       3.148 -10.275  20.499  0.00  0.00            
ATOM   2070  H   ASP X 130       3.654 -10.903  19.891  0.00  0.00            
ATOM   2071  CA  ASP X 130       3.275 -10.529  21.942  0.00  0.00            
ATOM   2072  HA  ASP X 130       3.216  -9.519  22.347  0.00  0.00            
ATOM   2073  CB  ASP X 130       2.132 -11.340  22.466  0.00  0.00            
ATOM   2074  HB2 ASP X 130       1.222 -10.846  22.128  0.00  0.00            
ATOM   2075  HB3 ASP X 130       2.108 -12.292  21.936  0.00  0.00            
ATOM   2076  CG  ASP X 130       2.281 -11.741  23.985  0.00  0.00            
ATOM   2077  OD1 ASP X 130       1.978 -10.861  24.808  0.00  0.00            
ATOM   2078  OD2 ASP X 130       2.537 -12.902  24.332  0.00  0.00            
ATOM   2079  C   ASP X 130       4.610 -11.020  22.419  0.00  0.00            
ATOM   2080  O   ASP X 130       5.000 -10.570  23.491  0.00  0.00            
ATOM   2081  N   PHE X 131       5.385 -11.800  21.648  0.00  0.00            
ATOM   2082  H   PHE X 131       4.980 -12.110  20.776  0.00  0.00            
ATOM   2083  CA  PHE X 131       6.517 -12.612  22.128  0.00  0.00            
ATOM   2084  HA  PHE X 131       6.335 -12.671  23.201  0.00  0.00            
ATOM   2085  CB  PHE X 131       6.490 -14.090  21.654  0.00  0.00            
ATOM   2086  HB2 PHE X 131       6.454 -14.076  20.564  0.00  0.00            
ATOM   2087  HB3 PHE X 131       7.463 -14.476  21.955  0.00  0.00            
ATOM   2088  CG  PHE X 131       5.420 -15.014  22.204  0.00  0.00            
ATOM   2089  CD1 PHE X 131       5.757 -15.879  23.294  0.00  0.00            
ATOM   2090  HD1 PHE X 131       6.703 -15.890  23.814  0.00  0.00            
ATOM   2091  CE1 PHE X 131       4.778 -16.748  23.797  0.00  0.00            
ATOM   2092  HE1 PHE X 131       5.052 -17.412  24.605  0.00  0.00            
ATOM   2093  CZ  PHE X 131       3.453 -16.751  23.335  0.00  0.00            
ATOM   2094  HZ  PHE X 131       2.759 -17.378  23.875  0.00  0.00            
ATOM   2095  CE2 PHE X 131       3.123 -15.795  22.340  0.00  0.00            
ATOM   2096  HE2 PHE X 131       2.147 -15.713  21.884  0.00  0.00            
ATOM   2097  CD2 PHE X 131       4.098 -14.978  21.776  0.00  0.00            
ATOM   2098  HD2 PHE X 131       3.886 -14.428  20.872  0.00  0.00            
ATOM   2099  C   PHE X 131       7.887 -11.893  21.970  0.00  0.00            
ATOM   2100  O   PHE X 131       8.846 -12.349  21.441  0.00  0.00            
ATOM   2101  N   ASN X 132       7.927 -10.601  22.513  0.00  0.00            
ATOM   2102  H   ASN X 132       7.093 -10.322  23.010  0.00  0.00            
ATOM   2103  CA  ASN X 132       9.054  -9.640  22.457  0.00  0.00            
ATOM   2104  HA  ASN X 132       8.962  -9.083  21.524  0.00  0.00            
ATOM   2105  CB  ASN X 132       8.989  -8.677  23.644  0.00  0.00            
ATOM   2106  HB2 ASN X 132       8.052  -8.120  23.645  0.00  0.00            
ATOM   2107  HB3 ASN X 132       9.033  -9.219  24.589  0.00  0.00            
ATOM   2108  CG  ASN X 132      10.071  -7.598  23.587  0.00  0.00            
ATOM   2109  OD1 ASN X 132      10.744  -7.239  22.593  0.00  0.00            
ATOM   2110  ND2 ASN X 132      10.231  -6.902  24.723  0.00  0.00            
ATOM   2111 HD21 ASN X 132      10.931  -6.175  24.702  0.00  0.00            
ATOM   2112 HD22 ASN X 132       9.636  -7.039  25.528  0.00  0.00            
ATOM   2113  C   ASN X 132      10.401 -10.351  22.446  0.00  0.00            
ATOM   2114  O   ASN X 132      10.755 -11.024  23.374  0.00  0.00            
ATOM   2115  N   ARG X 133      11.185 -10.117  21.425  0.00  0.00            
ATOM   2116  H   ARG X 133      10.829  -9.590  20.640  0.00  0.00            
ATOM   2117  CA  ARG X 133      12.584 -10.607  21.198  0.00  0.00            
ATOM   2118  HA  ARG X 133      12.655 -10.477  20.118  0.00  0.00            
ATOM   2119  CB  ARG X 133      13.643  -9.780  21.908  0.00  0.00            
ATOM   2120  HB2 ARG X 133      14.528 -10.358  21.642  0.00  0.00            
ATOM   2121  HB3 ARG X 133      13.783  -8.844  21.367  0.00  0.00            
ATOM   2122  CG  ARG X 133      13.643  -9.614  23.433  0.00  0.00            
ATOM   2123  HG2 ARG X 133      14.417  -8.865  23.603  0.00  0.00            
ATOM   2124  HG3 ARG X 133      12.681  -9.274  23.818  0.00  0.00            
ATOM   2125  CD  ARG X 133      13.883 -10.906  24.205  0.00  0.00            
ATOM   2126  HD2 ARG X 133      13.171 -11.662  23.873  0.00  0.00            
ATOM   2127  HD3 ARG X 133      14.903 -11.221  23.983  0.00  0.00            
ATOM   2128  NE  ARG X 133      13.679 -10.614  25.610  0.00  0.00            
ATOM   2129  HE  ARG X 133      14.457 -10.388  26.214  0.00  0.00            
ATOM   2130  CZ  ARG X 133      12.589 -10.564  26.362  0.00  0.00            
ATOM   2131  NH1 ARG X 133      11.443 -11.025  25.948  0.00  0.00            
ATOM   2132 HH11 ARG X 133      11.321 -11.166  24.955  0.00  0.00            
ATOM   2133 HH12 ARG X 133      10.713 -11.024  26.647  0.00  0.00            
ATOM   2134  NH2 ARG X 133      12.707 -10.089  27.600  0.00  0.00            
ATOM   2135 HH21 ARG X 133      13.656 -10.019  27.939  0.00  0.00            
ATOM   2136 HH22 ARG X 133      11.914 -10.042  28.224  0.00  0.00            
ATOM   2137  C   ARG X 133      12.850 -12.134  21.275  0.00  0.00            
ATOM   2138  O   ARG X 133      13.970 -12.622  21.255  0.00  0.00            
ATOM   2139  N   ARG X 134      11.804 -12.941  21.403  0.00  0.00            
ATOM   2140  H   ARG X 134      10.903 -12.519  21.572  0.00  0.00            
ATOM   2141  CA  ARG X 134      11.958 -14.451  21.637  0.00  0.00            
ATOM   2142  HA  ARG X 134      12.742 -14.562  22.386  0.00  0.00            
ATOM   2143  CB  ARG X 134      10.648 -15.167  22.151  0.00  0.00            
ATOM   2144  HB2 ARG X 134       9.856 -15.068  21.409  0.00  0.00            
ATOM   2145  HB3 ARG X 134      10.773 -16.239  22.300  0.00  0.00            
ATOM   2146  CG  ARG X 134      10.155 -14.570  23.381  0.00  0.00            
ATOM   2147  HG2 ARG X 134       9.973 -13.512  23.195  0.00  0.00            
ATOM   2148  HG3 ARG X 134       9.191 -15.015  23.627  0.00  0.00            
ATOM   2149  CD  ARG X 134      11.112 -14.670  24.560  0.00  0.00            
ATOM   2150  HD2 ARG X 134      11.343 -15.714  24.772  0.00  0.00            
ATOM   2151  HD3 ARG X 134      12.048 -14.213  24.238  0.00  0.00            
ATOM   2152  NE  ARG X 134      10.616 -14.014  25.864  0.00  0.00            
ATOM   2153  HE  ARG X 134       9.626 -13.817  25.904  0.00  0.00            
ATOM   2154  CZ  ARG X 134      11.351 -13.893  26.970  0.00  0.00            
ATOM   2155  NH1 ARG X 134      12.618 -14.187  26.919  0.00  0.00            
ATOM   2156 HH11 ARG X 134      13.073 -14.414  26.046  0.00  0.00            
ATOM   2157 HH12 ARG X 134      13.215 -14.117  27.730  0.00  0.00            
ATOM   2158  NH2 ARG X 134      10.742 -13.433  28.015  0.00  0.00            
ATOM   2159 HH21 ARG X 134       9.773 -13.155  27.955  0.00  0.00            
ATOM   2160 HH22 ARG X 134      11.235 -13.378  28.895  0.00  0.00            
ATOM   2161  C   ARG X 134      12.596 -15.146  20.412  0.00  0.00            
ATOM   2162  O   ARG X 134      12.049 -15.085  19.338  0.00  0.00            
ATOM   2163  N   ALA X 135      13.727 -15.907  20.622  0.00  0.00            
ATOM   2164  H   ALA X 135      14.024 -15.992  21.584  0.00  0.00            
ATOM   2165  CA  ALA X 135      14.355 -16.665  19.579  0.00  0.00            
ATOM   2166  HA  ALA X 135      14.476 -16.048  18.689  0.00  0.00            
ATOM   2167  CB  ALA X 135      15.803 -16.965  20.021  0.00  0.00            
ATOM   2168  HB1 ALA X 135      15.666 -17.415  21.005  0.00  0.00            
ATOM   2169  HB2 ALA X 135      16.323 -17.579  19.286  0.00  0.00            
ATOM   2170  HB3 ALA X 135      16.440 -16.091  20.159  0.00  0.00            
ATOM   2171  C   ALA X 135      13.564 -18.034  19.272  0.00  0.00            
ATOM   2172  O   ALA X 135      13.793 -18.735  18.271  0.00  0.00            
ATOM   2173  N   ASP X 136      12.660 -18.531  20.174  0.00  0.00            
ATOM   2174  H   ASP X 136      12.491 -18.067  21.055  0.00  0.00            
ATOM   2175  CA  ASP X 136      11.724 -19.650  19.949  0.00  0.00            
ATOM   2176  HA  ASP X 136      11.758 -19.971  18.908  0.00  0.00            
ATOM   2177  CB  ASP X 136      12.255 -20.771  20.808  0.00  0.00            
ATOM   2178  HB2 ASP X 136      13.302 -20.918  20.540  0.00  0.00            
ATOM   2179  HB3 ASP X 136      12.173 -20.561  21.874  0.00  0.00            
ATOM   2180  CG  ASP X 136      11.446 -22.044  20.470  0.00  0.00            
ATOM   2181  OD1 ASP X 136      11.258 -22.424  19.324  0.00  0.00            
ATOM   2182  OD2 ASP X 136      11.013 -22.633  21.462  0.00  0.00            
ATOM   2183  C   ASP X 136      10.316 -19.247  20.425  0.00  0.00            
ATOM   2184  O   ASP X 136      10.011 -19.201  21.633  0.00  0.00            
ATOM   2185  N   SER X 137       9.459 -18.973  19.456  0.00  0.00            
ATOM   2186  H   SER X 137       9.909 -18.790  18.571  0.00  0.00            
ATOM   2187  CA  SER X 137       8.059 -18.560  19.635  0.00  0.00            
ATOM   2188  HA  SER X 137       7.635 -19.112  20.474  0.00  0.00            
ATOM   2189  CB  SER X 137       7.973 -17.072  20.027  0.00  0.00            
ATOM   2190  HB2 SER X 137       6.957 -16.681  20.060  0.00  0.00            
ATOM   2191  HB3 SER X 137       8.470 -16.984  20.993  0.00  0.00            
ATOM   2192  OG  SER X 137       8.659 -16.271  19.092  0.00  0.00            
ATOM   2193  HG  SER X 137       8.084 -16.128  18.337  0.00  0.00            
ATOM   2194  C   SER X 137       7.170 -18.774  18.380  0.00  0.00            
ATOM   2195  O   SER X 137       6.089 -18.276  18.293  0.00  0.00            
ATOM   2196  N   LEU X 138       7.673 -19.407  17.314  0.00  0.00            
ATOM   2197  H   LEU X 138       8.566 -19.873  17.396  0.00  0.00            
ATOM   2198  CA  LEU X 138       7.089 -19.447  15.949  0.00  0.00            
ATOM   2199  HA  LEU X 138       6.925 -18.431  15.589  0.00  0.00            
ATOM   2200  CB  LEU X 138       8.121 -20.018  14.994  0.00  0.00            
ATOM   2201  HB2 LEU X 138       9.110 -19.761  15.373  0.00  0.00            
ATOM   2202  HB3 LEU X 138       8.140 -21.105  15.066  0.00  0.00            
ATOM   2203  CG  LEU X 138       7.998 -19.622  13.467  0.00  0.00            
ATOM   2204  HG  LEU X 138       7.318 -18.771  13.435  0.00  0.00            
ATOM   2205  CD1 LEU X 138       9.369 -19.158  13.045  0.00  0.00            
ATOM   2206 HD11 LEU X 138      10.015 -20.026  12.914  0.00  0.00            
ATOM   2207 HD12 LEU X 138       9.376 -18.617  12.099  0.00  0.00            
ATOM   2208 HD13 LEU X 138       9.796 -18.461  13.766  0.00  0.00            
ATOM   2209  CD2 LEU X 138       7.318 -20.655  12.583  0.00  0.00            
ATOM   2210 HD21 LEU X 138       7.938 -21.552  12.607  0.00  0.00            
ATOM   2211 HD22 LEU X 138       6.370 -20.948  13.033  0.00  0.00            
ATOM   2212 HD23 LEU X 138       7.243 -20.331  11.545  0.00  0.00            
ATOM   2213  C   LEU X 138       5.682 -20.028  15.787  0.00  0.00            
ATOM   2214  O   LEU X 138       4.888 -19.547  14.975  0.00  0.00            
ATOM   2215  N   GLN X 139       5.466 -21.053  16.636  0.00  0.00            
ATOM   2216  H   GLN X 139       6.213 -21.336  17.254  0.00  0.00            
ATOM   2217  CA  GLN X 139       4.193 -21.698  16.927  0.00  0.00            
ATOM   2218  HA  GLN X 139       3.709 -21.560  15.960  0.00  0.00            
ATOM   2219  CB  GLN X 139       4.415 -23.181  17.152  0.00  0.00            
ATOM   2220  HB2 GLN X 139       5.074 -23.615  16.401  0.00  0.00            
ATOM   2221  HB3 GLN X 139       4.895 -23.218  18.130  0.00  0.00            
ATOM   2222  CG  GLN X 139       3.146 -24.125  17.167  0.00  0.00            
ATOM   2223  HG2 GLN X 139       2.535 -24.008  16.272  0.00  0.00            
ATOM   2224  HG3 GLN X 139       3.432 -25.169  17.292  0.00  0.00            
ATOM   2225  CD  GLN X 139       2.170 -23.926  18.278  0.00  0.00            
ATOM   2226  OE1 GLN X 139       2.475 -23.459  19.340  0.00  0.00            
ATOM   2227  NE2 GLN X 139       0.951 -24.474  18.203  0.00  0.00            
ATOM   2228 HE21 GLN X 139       0.321 -24.322  18.978  0.00  0.00            
ATOM   2229 HE22 GLN X 139       0.638 -24.680  17.265  0.00  0.00            
ATOM   2230  C   GLN X 139       3.455 -20.990  18.040  0.00  0.00            
ATOM   2231  O   GLN X 139       2.259 -20.936  17.873  0.00  0.00            
ATOM   2232  N   LYS X 140       4.011 -20.547  19.153  0.00  0.00            
ATOM   2233  H   LYS X 140       4.972 -20.824  19.293  0.00  0.00            
ATOM   2234  CA  LYS X 140       3.284 -19.867  20.219  0.00  0.00            
ATOM   2235  HA  LYS X 140       2.557 -20.627  20.503  0.00  0.00            
ATOM   2236  CB  LYS X 140       4.233 -19.552  21.447  0.00  0.00            
ATOM   2237  HB2 LYS X 140       4.903 -18.712  21.262  0.00  0.00            
ATOM   2238  HB3 LYS X 140       3.546 -19.229  22.229  0.00  0.00            
ATOM   2239  CG  LYS X 140       4.993 -20.735  21.983  0.00  0.00            
ATOM   2240  HG2 LYS X 140       4.158 -21.321  22.369  0.00  0.00            
ATOM   2241  HG3 LYS X 140       5.525 -21.212  21.160  0.00  0.00            
ATOM   2242  CD  LYS X 140       5.896 -20.393  23.188  0.00  0.00            
ATOM   2243  HD2 LYS X 140       6.757 -19.799  22.882  0.00  0.00            
ATOM   2244  HD3 LYS X 140       5.348 -19.853  23.961  0.00  0.00            
ATOM   2245  CE  LYS X 140       6.406 -21.731  23.741  0.00  0.00            
ATOM   2246  HE2 LYS X 140       5.622 -22.480  23.625  0.00  0.00            
ATOM   2247  HE3 LYS X 140       7.263 -22.028  23.137  0.00  0.00            
ATOM   2248  NZ  LYS X 140       6.932 -21.511  25.116  0.00  0.00            
ATOM   2249  HZ1 LYS X 140       7.731 -20.900  25.216  0.00  0.00            
ATOM   2250  HZ2 LYS X 140       6.238 -21.287  25.814  0.00  0.00            
ATOM   2251  HZ3 LYS X 140       7.444 -22.304  25.476  0.00  0.00            
ATOM   2252  C   LYS X 140       2.601 -18.568  19.659  0.00  0.00            
ATOM   2253  O   LYS X 140       1.560 -18.268  20.205  0.00  0.00            
ATOM   2254  N   ASN X 141       3.208 -17.856  18.715  0.00  0.00            
ATOM   2255  H   ASN X 141       4.113 -18.148  18.377  0.00  0.00            
ATOM   2256  CA  ASN X 141       2.651 -16.694  18.081  0.00  0.00            
ATOM   2257  HA  ASN X 141       2.274 -15.928  18.759  0.00  0.00            
ATOM   2258  CB  ASN X 141       3.778 -16.037  17.188  0.00  0.00            
ATOM   2259  HB2 ASN X 141       4.598 -15.762  17.851  0.00  0.00            
ATOM   2260  HB3 ASN X 141       4.165 -16.842  16.563  0.00  0.00            
ATOM   2261  CG  ASN X 141       3.275 -14.779  16.514  0.00  0.00            
ATOM   2262  OD1 ASN X 141       2.948 -13.835  17.260  0.00  0.00            
ATOM   2263  ND2 ASN X 141       3.345 -14.724  15.215  0.00  0.00            
ATOM   2264 HD21 ASN X 141       2.924 -13.902  14.806  0.00  0.00            
ATOM   2265 HD22 ASN X 141       3.427 -15.463  14.531  0.00  0.00            
ATOM   2266  C   ASN X 141       1.389 -17.094  17.286  0.00  0.00            
ATOM   2267  O   ASN X 141       0.429 -16.272  17.241  0.00  0.00            
ATOM   2268  N   GLN X 142       1.268 -18.402  16.862  0.00  0.00            
ATOM   2269  H   GLN X 142       2.150 -18.891  16.917  0.00  0.00            
ATOM   2270  CA  GLN X 142       0.116 -18.924  16.090  0.00  0.00            
ATOM   2271  HA  GLN X 142      -0.373 -18.151  15.497  0.00  0.00            
ATOM   2272  CB  GLN X 142       0.525 -19.942  15.087  0.00  0.00            
ATOM   2273  HB2 GLN X 142       1.222 -20.634  15.559  0.00  0.00            
ATOM   2274  HB3 GLN X 142      -0.315 -20.541  14.734  0.00  0.00            
ATOM   2275  CG  GLN X 142       1.254 -19.178  13.964  0.00  0.00            
ATOM   2276  HG2 GLN X 142       0.668 -18.438  13.419  0.00  0.00            
ATOM   2277  HG3 GLN X 142       2.148 -18.705  14.369  0.00  0.00            
ATOM   2278  CD  GLN X 142       1.788 -20.194  13.013  0.00  0.00            
ATOM   2279  OE1 GLN X 142       1.066 -20.782  12.248  0.00  0.00            
ATOM   2280  NE2 GLN X 142       3.065 -20.434  12.987  0.00  0.00            
ATOM   2281 HE21 GLN X 142       3.230 -21.379  12.673  0.00  0.00            
ATOM   2282 HE22 GLN X 142       3.739 -19.880  13.497  0.00  0.00            
ATOM   2283  C   GLN X 142      -0.965 -19.478  17.078  0.00  0.00            
ATOM   2284  O   GLN X 142      -2.161 -19.469  16.785  0.00  0.00            
ATOM   2285  N   ASP X 143      -0.552 -19.926  18.234  0.00  0.00            
ATOM   2286  H   ASP X 143       0.427 -20.144  18.353  0.00  0.00            
ATOM   2287  CA  ASP X 143      -1.434 -20.408  19.374  0.00  0.00            
ATOM   2288  HA  ASP X 143      -2.132 -21.188  19.070  0.00  0.00            
ATOM   2289  CB  ASP X 143      -0.517 -20.927  20.499  0.00  0.00            
ATOM   2290  HB2 ASP X 143       0.152 -21.715  20.151  0.00  0.00            
ATOM   2291  HB3 ASP X 143       0.152 -20.129  20.819  0.00  0.00            
ATOM   2292  CG  ASP X 143      -1.219 -21.562  21.752  0.00  0.00            
ATOM   2293  OD1 ASP X 143      -1.785 -22.648  21.641  0.00  0.00            
ATOM   2294  OD2 ASP X 143      -1.301 -20.879  22.801  0.00  0.00            
ATOM   2295  C   ASP X 143      -2.273 -19.324  19.966  0.00  0.00            
ATOM   2296  O   ASP X 143      -3.334 -19.544  20.497  0.00  0.00            
ATOM   2297  N   LEU X 144      -1.862 -18.107  19.763  0.00  0.00            
ATOM   2298  H   LEU X 144      -1.096 -18.036  19.108  0.00  0.00            
ATOM   2299  CA  LEU X 144      -2.554 -16.859  19.905  0.00  0.00            
ATOM   2300  HA  LEU X 144      -3.179 -16.973  20.791  0.00  0.00            
ATOM   2301  CB  LEU X 144      -1.523 -15.758  20.247  0.00  0.00            
ATOM   2302  HB2 LEU X 144      -0.787 -16.116  20.966  0.00  0.00            
ATOM   2303  HB3 LEU X 144      -1.119 -15.302  19.343  0.00  0.00            
ATOM   2304  CG  LEU X 144      -2.146 -14.511  20.920  0.00  0.00            
ATOM   2305  HG  LEU X 144      -3.098 -14.236  20.466  0.00  0.00            
ATOM   2306  CD1 LEU X 144      -2.602 -14.796  22.314  0.00  0.00            
ATOM   2307 HD11 LEU X 144      -3.549 -15.335  22.337  0.00  0.00            
ATOM   2308 HD12 LEU X 144      -1.860 -15.235  22.981  0.00  0.00            
ATOM   2309 HD13 LEU X 144      -2.843 -13.834  22.766  0.00  0.00            
ATOM   2310  CD2 LEU X 144      -1.190 -13.268  20.986  0.00  0.00            
ATOM   2311 HD21 LEU X 144      -0.286 -13.466  21.563  0.00  0.00            
ATOM   2312 HD22 LEU X 144      -1.075 -12.980  19.941  0.00  0.00            
ATOM   2313 HD23 LEU X 144      -1.734 -12.592  21.646  0.00  0.00            
ATOM   2314  C   LEU X 144      -3.528 -16.526  18.707  0.00  0.00            
ATOM   2315  O   LEU X 144      -4.341 -15.673  18.796  0.00  0.00            
ATOM   2316  N   GLU X 145      -3.378 -17.137  17.533  0.00  0.00            
ATOM   2317  H   GLU X 145      -2.709 -17.880  17.392  0.00  0.00            
ATOM   2318  CA  GLU X 145      -4.439 -17.099  16.504  0.00  0.00            
ATOM   2319  HA  GLU X 145      -4.915 -16.129  16.651  0.00  0.00            
ATOM   2320  CB  GLU X 145      -3.740 -17.171  15.129  0.00  0.00            
ATOM   2321  HB2 GLU X 145      -3.199 -18.112  15.036  0.00  0.00            
ATOM   2322  HB3 GLU X 145      -4.577 -17.295  14.443  0.00  0.00            
ATOM   2323  CG  GLU X 145      -2.781 -16.000  14.874  0.00  0.00            
ATOM   2324  HG2 GLU X 145      -3.202 -15.059  15.229  0.00  0.00            
ATOM   2325  HG3 GLU X 145      -1.813 -16.096  15.366  0.00  0.00            
ATOM   2326  CD  GLU X 145      -2.578 -15.722  13.400  0.00  0.00            
ATOM   2327  OE1 GLU X 145      -3.214 -14.737  12.942  0.00  0.00            
ATOM   2328  OE2 GLU X 145      -1.820 -16.484  12.747  0.00  0.00            
ATOM   2329  C   GLU X 145      -5.571 -18.167  16.683  0.00  0.00            
ATOM   2330  O   GLU X 145      -6.721 -17.993  16.207  0.00  0.00            
ATOM   2331  N   PHE X 146      -5.234 -19.281  17.375  0.00  0.00            
ATOM   2332  H   PHE X 146      -4.362 -19.355  17.879  0.00  0.00            
ATOM   2333  CA  PHE X 146      -6.026 -20.484  17.395  0.00  0.00            
ATOM   2334  HA  PHE X 146      -6.290 -20.758  16.373  0.00  0.00            
ATOM   2335  CB  PHE X 146      -5.154 -21.580  18.055  0.00  0.00            
ATOM   2336  HB2 PHE X 146      -4.246 -21.741  17.473  0.00  0.00            
ATOM   2337  HB3 PHE X 146      -4.914 -21.281  19.076  0.00  0.00            
ATOM   2338  CG  PHE X 146      -5.728 -22.920  18.093  0.00  0.00            
ATOM   2339  CD1 PHE X 146      -5.762 -23.832  16.989  0.00  0.00            
ATOM   2340  HD1 PHE X 146      -5.249 -23.474  16.109  0.00  0.00            
ATOM   2341  CE1 PHE X 146      -6.229 -25.176  17.068  0.00  0.00            
ATOM   2342  HE1 PHE X 146      -6.098 -25.973  16.351  0.00  0.00            
ATOM   2343  CZ  PHE X 146      -6.849 -25.500  18.278  0.00  0.00            
ATOM   2344  HZ  PHE X 146      -7.041 -26.553  18.424  0.00  0.00            
ATOM   2345  CE2 PHE X 146      -6.926 -24.622  19.380  0.00  0.00            
ATOM   2346  HE2 PHE X 146      -7.396 -24.978  20.284  0.00  0.00            
ATOM   2347  CD2 PHE X 146      -6.288 -23.372  19.284  0.00  0.00            
ATOM   2348  HD2 PHE X 146      -6.196 -22.768  20.175  0.00  0.00            
ATOM   2349  C   PHE X 146      -7.342 -20.356  18.223  0.00  0.00            
ATOM   2350  O   PHE X 146      -8.310 -21.151  18.093  0.00  0.00            
ATOM   2351  N   GLU X 147      -7.436 -19.396  19.150  0.00  0.00            
ATOM   2352  H   GLU X 147      -6.591 -18.882  19.357  0.00  0.00            
ATOM   2353  CA  GLU X 147      -8.692 -19.021  19.797  0.00  0.00            
ATOM   2354  HA  GLU X 147      -9.465 -19.708  19.451  0.00  0.00            
ATOM   2355  CB  GLU X 147      -8.678 -19.333  21.281  0.00  0.00            
ATOM   2356  HB2 GLU X 147      -8.093 -20.239  21.436  0.00  0.00            
ATOM   2357  HB3 GLU X 147      -8.235 -18.517  21.853  0.00  0.00            
ATOM   2358  CG  GLU X 147     -10.131 -19.557  21.764  0.00  0.00            
ATOM   2359  HG2 GLU X 147     -10.751 -18.673  21.615  0.00  0.00            
ATOM   2360  HG3 GLU X 147     -10.633 -20.366  21.232  0.00  0.00            
ATOM   2361  CD  GLU X 147     -10.269 -19.935  23.270  0.00  0.00            
ATOM   2362  OE1 GLU X 147     -10.513 -21.092  23.666  0.00  0.00            
ATOM   2363  OE2 GLU X 147     -10.124 -19.053  24.105  0.00  0.00            
ATOM   2364  C   GLU X 147      -9.116 -17.540  19.539  0.00  0.00            
ATOM   2365  O   GLU X 147     -10.311 -17.216  19.435  0.00  0.00            
ATOM   2366  N   ARG X 148      -8.165 -16.564  19.566  0.00  0.00            
ATOM   2367  H   ARG X 148      -7.217 -16.912  19.596  0.00  0.00            
ATOM   2368  CA  ARG X 148      -8.406 -15.103  19.409  0.00  0.00            
ATOM   2369  HA  ARG X 148      -9.249 -14.695  19.966  0.00  0.00            
ATOM   2370  CB  ARG X 148      -7.190 -14.341  19.985  0.00  0.00            
ATOM   2371  HB2 ARG X 148      -6.902 -14.726  20.964  0.00  0.00            
ATOM   2372  HB3 ARG X 148      -6.359 -14.589  19.325  0.00  0.00            
ATOM   2373  CG  ARG X 148      -7.325 -12.805  20.190  0.00  0.00            
ATOM   2374  HG2 ARG X 148      -7.257 -12.194  19.290  0.00  0.00            
ATOM   2375  HG3 ARG X 148      -8.327 -12.622  20.577  0.00  0.00            
ATOM   2376  CD  ARG X 148      -6.231 -12.415  21.161  0.00  0.00            
ATOM   2377  HD2 ARG X 148      -6.532 -12.833  22.122  0.00  0.00            
ATOM   2378  HD3 ARG X 148      -5.230 -12.801  20.967  0.00  0.00            
ATOM   2379  NE  ARG X 148      -6.257 -10.902  21.357  0.00  0.00            
ATOM   2380  HE  ARG X 148      -6.471 -10.523  22.268  0.00  0.00            
ATOM   2381  CZ  ARG X 148      -5.861 -10.005  20.487  0.00  0.00            
ATOM   2382  NH1 ARG X 148      -5.576 -10.208  19.214  0.00  0.00            
ATOM   2383 HH11 ARG X 148      -5.614 -11.081  18.708  0.00  0.00            
ATOM   2384 HH12 ARG X 148      -5.233  -9.441  18.654  0.00  0.00            
ATOM   2385  NH2 ARG X 148      -5.791  -8.794  20.879  0.00  0.00            
ATOM   2386 HH21 ARG X 148      -5.699  -8.700  21.880  0.00  0.00            
ATOM   2387 HH22 ARG X 148      -5.457  -8.078  20.250  0.00  0.00            
ATOM   2388  C   ARG X 148      -8.680 -14.664  17.984  0.00  0.00            
ATOM   2389  O   ARG X 148      -9.262 -13.583  17.813  0.00  0.00            
ATOM   2390  N   ASN X 149      -8.173 -15.423  16.951  0.00  0.00            
ATOM   2391  H   ASN X 149      -7.679 -16.285  17.133  0.00  0.00            
ATOM   2392  CA  ASN X 149      -8.415 -15.152  15.514  0.00  0.00            
ATOM   2393  HA  ASN X 149      -8.980 -14.222  15.455  0.00  0.00            
ATOM   2394  CB  ASN X 149      -7.119 -14.826  14.703  0.00  0.00            
ATOM   2395  HB2 ASN X 149      -6.431 -15.569  15.108  0.00  0.00            
ATOM   2396  HB3 ASN X 149      -7.204 -15.031  13.635  0.00  0.00            
ATOM   2397  CG  ASN X 149      -6.528 -13.477  14.806  0.00  0.00            
ATOM   2398  OD1 ASN X 149      -6.936 -12.556  15.485  0.00  0.00            
ATOM   2399  ND2 ASN X 149      -5.416 -13.268  14.224  0.00  0.00            
ATOM   2400 HD21 ASN X 149      -4.992 -12.436  14.608  0.00  0.00            
ATOM   2401 HD22 ASN X 149      -5.120 -13.931  13.521  0.00  0.00            
ATOM   2402  C   ASN X 149      -9.279 -16.129  14.701  0.00  0.00            
ATOM   2403  O   ASN X 149      -9.874 -15.740  13.740  0.00  0.00            
ATOM   2404  N   ARG X 150      -9.222 -17.446  15.007  0.00  0.00            
ATOM   2405  H   ARG X 150      -8.472 -17.666  15.647  0.00  0.00            
ATOM   2406  CA  ARG X 150      -9.690 -18.559  14.238  0.00  0.00            
ATOM   2407  HA  ARG X 150      -9.077 -18.595  13.338  0.00  0.00            
ATOM   2408  CB  ARG X 150      -9.404 -19.898  14.993  0.00  0.00            
ATOM   2409  HB2 ARG X 150      -8.412 -19.852  15.442  0.00  0.00            
ATOM   2410  HB3 ARG X 150     -10.056 -19.809  15.862  0.00  0.00            
ATOM   2411  CG  ARG X 150      -9.724 -21.204  14.221  0.00  0.00            
ATOM   2412  HG2 ARG X 150     -10.743 -21.156  13.837  0.00  0.00            
ATOM   2413  HG3 ARG X 150      -8.927 -21.312  13.485  0.00  0.00            
ATOM   2414  CD  ARG X 150      -9.672 -22.443  15.123  0.00  0.00            
ATOM   2415  HD2 ARG X 150      -8.783 -22.314  15.739  0.00  0.00            
ATOM   2416  HD3 ARG X 150     -10.450 -22.337  15.880  0.00  0.00            
ATOM   2417  NE  ARG X 150      -9.714 -23.646  14.233  0.00  0.00            
ATOM   2418  HE  ARG X 150      -8.845 -24.155  14.160  0.00  0.00            
ATOM   2419  CZ  ARG X 150     -10.682 -24.210  13.547  0.00  0.00            
ATOM   2420  NH1 ARG X 150     -11.902 -23.819  13.393  0.00  0.00            
ATOM   2421 HH11 ARG X 150     -12.199 -22.959  13.831  0.00  0.00            
ATOM   2422 HH12 ARG X 150     -12.581 -24.446  12.986  0.00  0.00            
ATOM   2423  NH2 ARG X 150     -10.443 -25.349  12.982  0.00  0.00            
ATOM   2424 HH21 ARG X 150      -9.538 -25.792  13.055  0.00  0.00            
ATOM   2425 HH22 ARG X 150     -11.150 -25.694  12.349  0.00  0.00            
ATOM   2426  C   ARG X 150     -11.129 -18.683  13.710  0.00  0.00            
ATOM   2427  O   ARG X 150     -11.364 -18.975  12.508  0.00  0.00            
ATOM   2428  N   GLU X 151     -12.122 -18.298  14.521  0.00  0.00            
ATOM   2429  H   GLU X 151     -11.888 -18.145  15.492  0.00  0.00            
ATOM   2430  CA  GLU X 151     -13.502 -18.325  14.153  0.00  0.00            
ATOM   2431  HA  GLU X 151     -13.701 -19.366  13.896  0.00  0.00            
ATOM   2432  CB  GLU X 151     -14.345 -18.042  15.379  0.00  0.00            
ATOM   2433  HB2 GLU X 151     -14.282 -18.923  16.017  0.00  0.00            
ATOM   2434  HB3 GLU X 151     -13.913 -17.234  15.970  0.00  0.00            
ATOM   2435  CG  GLU X 151     -15.851 -17.681  15.176  0.00  0.00            
ATOM   2436  HG2 GLU X 151     -16.060 -16.950  14.395  0.00  0.00            
ATOM   2437  HG3 GLU X 151     -16.257 -18.657  14.910  0.00  0.00            
ATOM   2438  CD  GLU X 151     -16.531 -17.250  16.469  0.00  0.00            
ATOM   2439  OE1 GLU X 151     -17.067 -16.126  16.495  0.00  0.00            
ATOM   2440  OE2 GLU X 151     -16.418 -17.942  17.528  0.00  0.00            
ATOM   2441  C   GLU X 151     -13.840 -17.314  13.020  0.00  0.00            
ATOM   2442  O   GLU X 151     -14.521 -17.688  12.098  0.00  0.00            
ATOM   2443  N   ARG X 152     -13.155 -16.192  12.893  0.00  0.00            
ATOM   2444  H   ARG X 152     -12.438 -15.993  13.577  0.00  0.00            
ATOM   2445  CA  ARG X 152     -13.296 -15.311  11.705  0.00  0.00            
ATOM   2446  HA  ARG X 152     -14.299 -15.463  11.305  0.00  0.00            
ATOM   2447  CB  ARG X 152     -13.233 -13.892  12.162  0.00  0.00            
ATOM   2448  HB2 ARG X 152     -13.648 -13.231  11.401  0.00  0.00            
ATOM   2449  HB3 ARG X 152     -13.812 -13.813  13.082  0.00  0.00            
ATOM   2450  CG  ARG X 152     -11.847 -13.394  12.494  0.00  0.00            
ATOM   2451  HG2 ARG X 152     -11.426 -13.978  13.313  0.00  0.00            
ATOM   2452  HG3 ARG X 152     -11.202 -13.423  11.616  0.00  0.00            
ATOM   2453  CD  ARG X 152     -11.955 -11.901  12.901  0.00  0.00            
ATOM   2454  HD2 ARG X 152     -12.278 -11.382  11.999  0.00  0.00            
ATOM   2455  HD3 ARG X 152     -12.664 -11.898  13.729  0.00  0.00            
ATOM   2456  NE  ARG X 152     -10.686 -11.344  13.308  0.00  0.00            
ATOM   2457  HE  ARG X 152     -10.379 -10.534  12.787  0.00  0.00            
ATOM   2458  CZ  ARG X 152     -10.144 -11.469  14.493  0.00  0.00            
ATOM   2459  NH1 ARG X 152     -10.629 -12.106  15.477  0.00  0.00            
ATOM   2460 HH11 ARG X 152     -11.379 -12.769  15.340  0.00  0.00            
ATOM   2461 HH12 ARG X 152     -10.208 -12.111  16.395  0.00  0.00            
ATOM   2462  NH2 ARG X 152      -9.043 -10.881  14.781  0.00  0.00            
ATOM   2463 HH21 ARG X 152      -8.678 -10.383  13.982  0.00  0.00            
ATOM   2464 HH22 ARG X 152      -8.398 -11.222  15.480  0.00  0.00            
ATOM   2465  C   ARG X 152     -12.271 -15.507  10.589  0.00  0.00            
ATOM   2466  O   ARG X 152     -12.535 -14.988   9.499  0.00  0.00            
ATOM   2467  N   PHE X 153     -11.228 -16.244  10.892  0.00  0.00            
ATOM   2468  H   PHE X 153     -11.158 -16.531  11.858  0.00  0.00            
ATOM   2469  CA  PHE X 153     -10.309 -16.721   9.848  0.00  0.00            
ATOM   2470  HA  PHE X 153     -10.178 -15.842   9.217  0.00  0.00            
ATOM   2471  CB  PHE X 153      -8.979 -17.179  10.529  0.00  0.00            
ATOM   2472  HB2 PHE X 153      -9.316 -17.376  11.547  0.00  0.00            
ATOM   2473  HB3 PHE X 153      -8.693 -18.088  10.001  0.00  0.00            
ATOM   2474  CG  PHE X 153      -7.830 -16.206  10.665  0.00  0.00            
ATOM   2475  CD1 PHE X 153      -7.896 -14.854  10.266  0.00  0.00            
ATOM   2476  HD1 PHE X 153      -8.853 -14.497   9.917  0.00  0.00            
ATOM   2477  CE1 PHE X 153      -6.751 -14.019  10.312  0.00  0.00            
ATOM   2478  HE1 PHE X 153      -6.723 -12.972  10.046  0.00  0.00            
ATOM   2479  CZ  PHE X 153      -5.497 -14.584  10.727  0.00  0.00            
ATOM   2480  HZ  PHE X 153      -4.556 -14.062  10.635  0.00  0.00            
ATOM   2481  CE2 PHE X 153      -5.450 -15.893  11.234  0.00  0.00            
ATOM   2482  HE2 PHE X 153      -4.535 -16.426  11.447  0.00  0.00            
ATOM   2483  CD2 PHE X 153      -6.580 -16.698  11.172  0.00  0.00            
ATOM   2484  HD2 PHE X 153      -6.471 -17.719  11.506  0.00  0.00            
ATOM   2485  C   PHE X 153     -10.910 -17.905   9.082  0.00  0.00            
ATOM   2486  O   PHE X 153     -10.933 -17.912   7.835  0.00  0.00            
ATOM   2487  N   GLU X 154     -11.484 -18.870   9.771  0.00  0.00            
ATOM   2488  H   GLU X 154     -11.470 -18.820  10.780  0.00  0.00            
ATOM   2489  CA  GLU X 154     -12.342 -19.918   9.242  0.00  0.00            
ATOM   2490  HA  GLU X 154     -11.676 -20.468   8.577  0.00  0.00            
ATOM   2491  CB  GLU X 154     -12.919 -20.803  10.344  0.00  0.00            
ATOM   2492  HB2 GLU X 154     -12.118 -21.070  11.033  0.00  0.00            
ATOM   2493  HB3 GLU X 154     -13.437 -20.119  11.016  0.00  0.00            
ATOM   2494  CG  GLU X 154     -13.707 -22.079  10.099  0.00  0.00            
ATOM   2495  HG2 GLU X 154     -14.416 -21.687   9.370  0.00  0.00            
ATOM   2496  HG3 GLU X 154     -13.008 -22.757   9.609  0.00  0.00            
ATOM   2497  CD  GLU X 154     -14.351 -22.763  11.368  0.00  0.00            
ATOM   2498  OE1 GLU X 154     -15.106 -22.026  12.142  0.00  0.00            
ATOM   2499  OE2 GLU X 154     -14.283 -24.023  11.525  0.00  0.00            
ATOM   2500  C   GLU X 154     -13.464 -19.270   8.336  0.00  0.00            
ATOM   2501  O   GLU X 154     -13.734 -19.801   7.289  0.00  0.00            
ATOM   2502  N   PHE X 155     -14.146 -18.199   8.707  0.00  0.00            
ATOM   2503  H   PHE X 155     -13.913 -17.794   9.603  0.00  0.00            
ATOM   2504  CA  PHE X 155     -15.326 -17.722   7.985  0.00  0.00            
ATOM   2505  HA  PHE X 155     -15.837 -18.628   7.659  0.00  0.00            
ATOM   2506  CB  PHE X 155     -16.253 -16.893   8.946  0.00  0.00            
ATOM   2507  HB2 PHE X 155     -16.197 -17.287   9.961  0.00  0.00            
ATOM   2508  HB3 PHE X 155     -15.890 -15.866   8.980  0.00  0.00            
ATOM   2509  CG  PHE X 155     -17.672 -16.860   8.492  0.00  0.00            
ATOM   2510  CD1 PHE X 155     -18.489 -18.000   8.645  0.00  0.00            
ATOM   2511  HD1 PHE X 155     -18.113 -18.911   9.087  0.00  0.00            
ATOM   2512  CE1 PHE X 155     -19.849 -17.989   8.309  0.00  0.00            
ATOM   2513  HE1 PHE X 155     -20.456 -18.872   8.449  0.00  0.00            
ATOM   2514  CZ  PHE X 155     -20.408 -16.784   7.764  0.00  0.00            
ATOM   2515  HZ  PHE X 155     -21.431 -16.672   7.436  0.00  0.00            
ATOM   2516  CE2 PHE X 155     -19.587 -15.636   7.715  0.00  0.00            
ATOM   2517  HE2 PHE X 155     -20.012 -14.730   7.310  0.00  0.00            
ATOM   2518  CD2 PHE X 155     -18.238 -15.684   7.966  0.00  0.00            
ATOM   2519  HD2 PHE X 155     -17.680 -14.775   7.792  0.00  0.00            
ATOM   2520  C   PHE X 155     -14.863 -16.947   6.744  0.00  0.00            
ATOM   2521  O   PHE X 155     -15.527 -16.945   5.710  0.00  0.00            
ATOM   2522  N   LEU X 156     -13.705 -16.289   6.787  0.00  0.00            
ATOM   2523  H   LEU X 156     -13.121 -16.330   7.610  0.00  0.00            
ATOM   2524  CA  LEU X 156     -13.149 -15.582   5.674  0.00  0.00            
ATOM   2525  HA  LEU X 156     -14.012 -15.075   5.243  0.00  0.00            
ATOM   2526  CB  LEU X 156     -12.085 -14.593   6.257  0.00  0.00            
ATOM   2527  HB2 LEU X 156     -12.478 -14.073   7.131  0.00  0.00            
ATOM   2528  HB3 LEU X 156     -11.171 -15.070   6.613  0.00  0.00            
ATOM   2529  CG  LEU X 156     -11.775 -13.510   5.167  0.00  0.00            
ATOM   2530  HG  LEU X 156     -11.284 -14.040   4.351  0.00  0.00            
ATOM   2531  CD1 LEU X 156     -12.945 -12.745   4.573  0.00  0.00            
ATOM   2532 HD11 LEU X 156     -13.627 -12.455   5.372  0.00  0.00            
ATOM   2533 HD12 LEU X 156     -12.632 -11.761   4.223  0.00  0.00            
ATOM   2534 HD13 LEU X 156     -13.506 -13.293   3.816  0.00  0.00            
ATOM   2535  CD2 LEU X 156     -10.675 -12.557   5.675  0.00  0.00            
ATOM   2536 HD21 LEU X 156     -10.857 -12.234   6.700  0.00  0.00            
ATOM   2537 HD22 LEU X 156      -9.727 -13.085   5.574  0.00  0.00            
ATOM   2538 HD23 LEU X 156     -10.584 -11.665   5.056  0.00  0.00            
ATOM   2539  C   LEU X 156     -12.504 -16.536   4.651  0.00  0.00            
ATOM   2540  O   LEU X 156     -12.684 -16.323   3.455  0.00  0.00            
ATOM   2541  N   LYS X 157     -11.916 -17.644   5.069  0.00  0.00            
ATOM   2542  H   LYS X 157     -11.673 -17.733   6.046  0.00  0.00            
ATOM   2543  CA  LYS X 157     -11.342 -18.641   4.220  0.00  0.00            
ATOM   2544  HA  LYS X 157     -10.778 -18.210   3.393  0.00  0.00            
ATOM   2545  CB  LYS X 157     -10.440 -19.458   5.139  0.00  0.00            
ATOM   2546  HB2 LYS X 157      -9.856 -18.698   5.657  0.00  0.00            
ATOM   2547  HB3 LYS X 157     -11.023 -19.987   5.894  0.00  0.00            
ATOM   2548  CG  LYS X 157      -9.371 -20.488   4.540  0.00  0.00            
ATOM   2549  HG2 LYS X 157      -9.907 -21.351   4.143  0.00  0.00            
ATOM   2550  HG3 LYS X 157      -8.840 -20.001   3.723  0.00  0.00            
ATOM   2551  CD  LYS X 157      -8.383 -20.967   5.606  0.00  0.00            
ATOM   2552  HD2 LYS X 157      -7.991 -20.127   6.179  0.00  0.00            
ATOM   2553  HD3 LYS X 157      -8.791 -21.626   6.373  0.00  0.00            
ATOM   2554  CE  LYS X 157      -7.068 -21.541   5.022  0.00  0.00            
ATOM   2555  HE2 LYS X 157      -6.978 -21.174   3.999  0.00  0.00            
ATOM   2556  HE3 LYS X 157      -6.246 -21.166   5.632  0.00  0.00            
ATOM   2557  NZ  LYS X 157      -7.107 -23.003   4.952  0.00  0.00            
ATOM   2558  HZ1 LYS X 157      -7.164 -23.460   5.851  0.00  0.00            
ATOM   2559  HZ2 LYS X 157      -7.909 -23.246   4.389  0.00  0.00            
ATOM   2560  HZ3 LYS X 157      -6.336 -23.339   4.392  0.00  0.00            
ATOM   2561  C   LYS X 157     -12.473 -19.486   3.595  0.00  0.00            
ATOM   2562  O   LYS X 157     -12.288 -19.783   2.454  0.00  0.00            
ATOM   2563  N   TRP X 158     -13.555 -19.642   4.283  0.00  0.00            
ATOM   2564  H   TRP X 158     -13.564 -19.483   5.281  0.00  0.00            
ATOM   2565  CA  TRP X 158     -14.821 -20.075   3.744  0.00  0.00            
ATOM   2566  HA  TRP X 158     -14.549 -20.970   3.185  0.00  0.00            
ATOM   2567  CB  TRP X 158     -15.848 -20.428   4.825  0.00  0.00            
ATOM   2568  HB2 TRP X 158     -15.373 -21.303   5.270  0.00  0.00            
ATOM   2569  HB3 TRP X 158     -15.912 -19.589   5.517  0.00  0.00            
ATOM   2570  CG  TRP X 158     -17.176 -20.855   4.309  0.00  0.00            
ATOM   2571  CD1 TRP X 158     -17.466 -22.071   3.764  0.00  0.00            
ATOM   2572  HD1 TRP X 158     -16.802 -22.923   3.737  0.00  0.00            
ATOM   2573  NE1 TRP X 158     -18.814 -22.102   3.433  0.00  0.00            
ATOM   2574  HE1 TRP X 158     -19.413 -22.915   3.401  0.00  0.00            
ATOM   2575  CE2 TRP X 158     -19.421 -20.862   3.470  0.00  0.00            
ATOM   2576  CZ2 TRP X 158     -20.755 -20.424   3.294  0.00  0.00            
ATOM   2577  HZ2 TRP X 158     -21.447 -21.073   2.778  0.00  0.00            
ATOM   2578  CH2 TRP X 158     -21.035 -19.106   3.634  0.00  0.00            
ATOM   2579  HH2 TRP X 158     -22.015 -18.671   3.507  0.00  0.00            
ATOM   2580  CZ3 TRP X 158     -20.024 -18.297   4.179  0.00  0.00            
ATOM   2581  HZ3 TRP X 158     -20.238 -17.294   4.520  0.00  0.00            
ATOM   2582  CE3 TRP X 158     -18.694 -18.733   4.414  0.00  0.00            
ATOM   2583  HE3 TRP X 158     -17.921 -18.141   4.881  0.00  0.00            
ATOM   2584  CD2 TRP X 158     -18.414 -20.041   4.145  0.00  0.00            
ATOM   2585  C   TRP X 158     -15.403 -19.150   2.592  0.00  0.00            
ATOM   2586  O   TRP X 158     -15.377 -19.582   1.415  0.00  0.00            
ATOM   2587  N   GLY X 159     -15.623 -17.850   2.945  0.00  0.00            
ATOM   2588  H   GLY X 159     -15.343 -17.593   3.881  0.00  0.00            
ATOM   2589  CA  GLY X 159     -16.263 -16.862   2.040  0.00  0.00            
ATOM   2590  HA2 GLY X 159     -17.320 -17.113   1.951  0.00  0.00            
ATOM   2591  HA3 GLY X 159     -16.069 -15.976   2.645  0.00  0.00            
ATOM   2592  C   GLY X 159     -15.605 -16.619   0.698  0.00  0.00            
ATOM   2593  O   GLY X 159     -16.256 -16.262  -0.293  0.00  0.00            
ATOM   2594  N   SER X 160     -14.278 -16.821   0.698  0.00  0.00            
ATOM   2595  H   SER X 160     -13.802 -17.199   1.505  0.00  0.00            
ATOM   2596  CA  SER X 160     -13.393 -16.544  -0.444  0.00  0.00            
ATOM   2597  HA  SER X 160     -13.851 -15.783  -1.075  0.00  0.00            
ATOM   2598  CB  SER X 160     -11.972 -16.071   0.004  0.00  0.00            
ATOM   2599  HB2 SER X 160     -11.234 -16.143  -0.795  0.00  0.00            
ATOM   2600  HB3 SER X 160     -11.921 -15.006   0.226  0.00  0.00            
ATOM   2601  OG  SER X 160     -11.454 -16.781   1.131  0.00  0.00            
ATOM   2602  HG  SER X 160     -11.908 -16.518   1.935  0.00  0.00            
ATOM   2603  C   SER X 160     -13.275 -17.732  -1.389  0.00  0.00            
ATOM   2604  O   SER X 160     -12.447 -17.658  -2.339  0.00  0.00            
ATOM   2605  N   GLN X 161     -13.926 -18.846  -1.088  0.00  0.00            
ATOM   2606  H   GLN X 161     -14.390 -18.838  -0.190  0.00  0.00            
ATOM   2607  CA  GLN X 161     -14.067 -20.061  -1.902  0.00  0.00            
ATOM   2608  HA  GLN X 161     -13.492 -19.913  -2.816  0.00  0.00            
ATOM   2609  CB  GLN X 161     -13.456 -21.244  -1.162  0.00  0.00            
ATOM   2610  HB2 GLN X 161     -12.394 -21.037  -1.023  0.00  0.00            
ATOM   2611  HB3 GLN X 161     -13.993 -21.346  -0.219  0.00  0.00            
ATOM   2612  CG  GLN X 161     -13.640 -22.604  -1.963  0.00  0.00            
ATOM   2613  HG2 GLN X 161     -14.690 -22.885  -2.047  0.00  0.00            
ATOM   2614  HG3 GLN X 161     -13.069 -22.635  -2.891  0.00  0.00            
ATOM   2615  CD  GLN X 161     -13.060 -23.829  -1.205  0.00  0.00            
ATOM   2616  OE1 GLN X 161     -13.471 -24.131  -0.047  0.00  0.00            
ATOM   2617  NE2 GLN X 161     -12.041 -24.539  -1.703  0.00  0.00            
ATOM   2618 HE21 GLN X 161     -11.473 -25.097  -1.082  0.00  0.00            
ATOM   2619 HE22 GLN X 161     -11.691 -24.358  -2.633  0.00  0.00            
ATOM   2620  C   GLN X 161     -15.539 -20.315  -2.203  0.00  0.00            
ATOM   2621  O   GLN X 161     -15.851 -20.624  -3.336  0.00  0.00            
ATOM   2622  N   ALA X 162     -16.473 -20.153  -1.229  0.00  0.00            
ATOM   2623  H   ALA X 162     -16.121 -20.027  -0.290  0.00  0.00            
ATOM   2624  CA  ALA X 162     -17.930 -20.346  -1.321  0.00  0.00            
ATOM   2625  HA  ALA X 162     -18.206 -21.345  -1.658  0.00  0.00            
ATOM   2626  CB  ALA X 162     -18.517 -20.109   0.074  0.00  0.00            
ATOM   2627  HB1 ALA X 162     -18.512 -19.058   0.365  0.00  0.00            
ATOM   2628  HB2 ALA X 162     -19.545 -20.471   0.074  0.00  0.00            
ATOM   2629  HB3 ALA X 162     -17.909 -20.700   0.759  0.00  0.00            
ATOM   2630  C   ALA X 162     -18.615 -19.330  -2.263  0.00  0.00            
ATOM   2631  O   ALA X 162     -19.714 -19.659  -2.784  0.00  0.00            
ATOM   2632  N   PHE X 163     -18.022 -18.157  -2.424  0.00  0.00            
ATOM   2633  H   PHE X 163     -17.146 -17.943  -1.970  0.00  0.00            
ATOM   2634  CA  PHE X 163     -18.364 -17.081  -3.347  0.00  0.00            
ATOM   2635  HA  PHE X 163     -19.257 -17.427  -3.867  0.00  0.00            
ATOM   2636  CB  PHE X 163     -18.638 -15.744  -2.567  0.00  0.00            
ATOM   2637  HB2 PHE X 163     -17.730 -15.564  -1.993  0.00  0.00            
ATOM   2638  HB3 PHE X 163     -18.704 -14.921  -3.279  0.00  0.00            
ATOM   2639  CG  PHE X 163     -19.888 -15.717  -1.603  0.00  0.00            
ATOM   2640  CD1 PHE X 163     -21.170 -15.339  -2.045  0.00  0.00            
ATOM   2641  HD1 PHE X 163     -21.375 -14.997  -3.048  0.00  0.00            
ATOM   2642  CE1 PHE X 163     -22.239 -15.479  -1.143  0.00  0.00            
ATOM   2643  HE1 PHE X 163     -23.189 -15.148  -1.534  0.00  0.00            
ATOM   2644  CZ  PHE X 163     -22.055 -15.874   0.206  0.00  0.00            
ATOM   2645  HZ  PHE X 163     -22.928 -16.039   0.820  0.00  0.00            
ATOM   2646  CE2 PHE X 163     -20.739 -16.137   0.635  0.00  0.00            
ATOM   2647  HE2 PHE X 163     -20.562 -16.418   1.662  0.00  0.00            
ATOM   2648  CD2 PHE X 163     -19.674 -16.100  -0.232  0.00  0.00            
ATOM   2649  HD2 PHE X 163     -18.693 -16.371   0.131  0.00  0.00            
ATOM   2650  C   PHE X 163     -17.334 -16.881  -4.402  0.00  0.00            
ATOM   2651  O   PHE X 163     -16.113 -16.960  -4.139  0.00  0.00            
ATOM   2652  N   HIE X 164     -17.698 -16.597  -5.626  0.00  0.00            
ATOM   2653  H   HIE X 164     -18.650 -16.272  -5.714  0.00  0.00            
ATOM   2654  CA  HIE X 164     -16.842 -16.330  -6.788  0.00  0.00            
ATOM   2655  HA  HIE X 164     -15.928 -16.923  -6.742  0.00  0.00            
ATOM   2656  CB  HIE X 164     -17.598 -16.747  -8.083  0.00  0.00            
ATOM   2657  HB2 HIE X 164     -17.757 -17.824  -8.033  0.00  0.00            
ATOM   2658  HB3 HIE X 164     -18.531 -16.193  -8.191  0.00  0.00            
ATOM   2659  CG  HIE X 164     -16.761 -16.441  -9.320  0.00  0.00            
ATOM   2660  ND1 HIE X 164     -15.411 -16.763  -9.440  0.00  0.00            
ATOM   2661  CE1 HIE X 164     -15.051 -16.337 -10.642  0.00  0.00            
ATOM   2662  HE1 HIE X 164     -14.028 -16.415 -10.979  0.00  0.00            
ATOM   2663  NE2 HIE X 164     -16.106 -15.719 -11.270  0.00  0.00            
ATOM   2664  HE2 HIE X 164     -15.957 -15.150 -12.091  0.00  0.00            
ATOM   2665  CD2 HIE X 164     -17.198 -15.827 -10.450  0.00  0.00            
ATOM   2666  HD2 HIE X 164     -18.204 -15.491 -10.656  0.00  0.00            
ATOM   2667  C   HIE X 164     -16.363 -14.867  -6.716  0.00  0.00            
ATOM   2668  O   HIE X 164     -17.035 -13.977  -6.288  0.00  0.00            
ATOM   2669  N   ASN X 165     -15.162 -14.641  -7.243  0.00  0.00            
ATOM   2670  H   ASN X 165     -14.715 -15.510  -7.495  0.00  0.00            
ATOM   2671  CA  ASN X 165     -14.433 -13.470  -7.501  0.00  0.00            
ATOM   2672  HA  ASN X 165     -13.480 -13.827  -7.892  0.00  0.00            
ATOM   2673  CB  ASN X 165     -15.057 -12.687  -8.678  0.00  0.00            
ATOM   2674  HB2 ASN X 165     -14.567 -11.756  -8.962  0.00  0.00            
ATOM   2675  HB3 ASN X 165     -15.128 -13.376  -9.520  0.00  0.00            
ATOM   2676  CG  ASN X 165     -16.510 -12.352  -8.547  0.00  0.00            
ATOM   2677  OD1 ASN X 165     -17.390 -12.640  -9.326  0.00  0.00            
ATOM   2678  ND2 ASN X 165     -16.835 -11.491  -7.591  0.00  0.00            
ATOM   2679 HD21 ASN X 165     -17.788 -11.157  -7.618  0.00  0.00            
ATOM   2680 HD22 ASN X 165     -16.140 -11.107  -6.967  0.00  0.00            
ATOM   2681  C   ASN X 165     -14.011 -12.717  -6.197  0.00  0.00            
ATOM   2682  O   ASN X 165     -14.316 -11.515  -6.065  0.00  0.00            
ATOM   2683  N   MET X 166     -13.567 -13.441  -5.173  0.00  0.00            
ATOM   2684  H   MET X 166     -13.469 -14.430  -5.351  0.00  0.00            
ATOM   2685  CA  MET X 166     -13.328 -13.067  -3.837  0.00  0.00            
ATOM   2686  HA  MET X 166     -13.269 -11.983  -3.743  0.00  0.00            
ATOM   2687  CB  MET X 166     -14.420 -13.552  -2.832  0.00  0.00            
ATOM   2688  HB2 MET X 166     -15.357 -13.151  -3.219  0.00  0.00            
ATOM   2689  HB3 MET X 166     -14.605 -14.626  -2.825  0.00  0.00            
ATOM   2690  CG  MET X 166     -14.215 -12.976  -1.441  0.00  0.00            
ATOM   2691  HG2 MET X 166     -13.713 -13.663  -0.761  0.00  0.00            
ATOM   2692  HG3 MET X 166     -13.639 -12.077  -1.662  0.00  0.00            
ATOM   2693  SD  MET X 166     -15.690 -12.521  -0.611  0.00  0.00            
ATOM   2694  CE  MET X 166     -16.045 -10.880  -1.251  0.00  0.00            
ATOM   2695  HE1 MET X 166     -15.196 -10.222  -1.067  0.00  0.00            
ATOM   2696  HE2 MET X 166     -16.249 -10.973  -2.317  0.00  0.00            
ATOM   2697  HE3 MET X 166     -16.907 -10.531  -0.683  0.00  0.00            
ATOM   2698  C   MET X 166     -11.953 -13.717  -3.413  0.00  0.00            
ATOM   2699  O   MET X 166     -11.816 -14.569  -2.527  0.00  0.00            
ATOM   2700  N   ARG X 167     -10.902 -13.341  -4.137  0.00  0.00            
ATOM   2701  H   ARG X 167     -11.110 -12.656  -4.850  0.00  0.00            
ATOM   2702  CA  ARG X 167      -9.496 -13.943  -4.131  0.00  0.00            
ATOM   2703  HA  ARG X 167      -9.675 -15.017  -4.076  0.00  0.00            
ATOM   2704  CB  ARG X 167      -8.651 -13.446  -5.303  0.00  0.00            
ATOM   2705  HB2 ARG X 167      -8.612 -12.361  -5.211  0.00  0.00            
ATOM   2706  HB3 ARG X 167      -7.671 -13.902  -5.161  0.00  0.00            
ATOM   2707  CG  ARG X 167      -9.220 -14.001  -6.625  0.00  0.00            
ATOM   2708  HG2 ARG X 167      -9.559 -15.032  -6.527  0.00  0.00            
ATOM   2709  HG3 ARG X 167     -10.092 -13.370  -6.794  0.00  0.00            
ATOM   2710  CD  ARG X 167      -8.284 -13.833  -7.820  0.00  0.00            
ATOM   2711  HD2 ARG X 167      -7.496 -14.585  -7.814  0.00  0.00            
ATOM   2712  HD3 ARG X 167      -8.826 -14.045  -8.742  0.00  0.00            
ATOM   2713  NE  ARG X 167      -7.683 -12.529  -7.888  0.00  0.00            
ATOM   2714  HE  ARG X 167      -7.782 -11.941  -7.073  0.00  0.00            
ATOM   2715  CZ  ARG X 167      -6.911 -12.097  -8.826  0.00  0.00            
ATOM   2716  NH1 ARG X 167      -6.703 -12.743  -9.946  0.00  0.00            
ATOM   2717 HH11 ARG X 167      -7.103 -13.669  -9.903  0.00  0.00            
ATOM   2718 HH12 ARG X 167      -5.936 -12.507 -10.560  0.00  0.00            
ATOM   2719  NH2 ARG X 167      -6.582 -10.863  -8.818  0.00  0.00            
ATOM   2720 HH21 ARG X 167      -6.897 -10.336  -8.016  0.00  0.00            
ATOM   2721 HH22 ARG X 167      -6.077 -10.492  -9.611  0.00  0.00            
ATOM   2722  C   ARG X 167      -8.902 -13.639  -2.795  0.00  0.00            
ATOM   2723  O   ARG X 167      -9.148 -12.603  -2.219  0.00  0.00            
ATOM   2724  N   ILE X 168      -7.965 -14.474  -2.360  0.00  0.00            
ATOM   2725  H   ILE X 168      -7.577 -15.171  -2.981  0.00  0.00            
ATOM   2726  CA  ILE X 168      -7.221 -14.204  -1.081  0.00  0.00            
ATOM   2727  HA  ILE X 168      -7.159 -13.123  -0.957  0.00  0.00            
ATOM   2728  CB  ILE X 168      -8.052 -14.870   0.065  0.00  0.00            
ATOM   2729  HB  ILE X 168      -9.080 -14.508   0.025  0.00  0.00            
ATOM   2730  CG2 ILE X 168      -7.918 -16.460   0.131  0.00  0.00            
ATOM   2731 HG21 ILE X 168      -6.991 -16.853   0.548  0.00  0.00            
ATOM   2732 HG22 ILE X 168      -8.744 -16.829   0.739  0.00  0.00            
ATOM   2733 HG23 ILE X 168      -8.164 -16.787  -0.879  0.00  0.00            
ATOM   2734  CG1 ILE X 168      -7.624 -14.433   1.432  0.00  0.00            
ATOM   2735 HG12 ILE X 168      -6.677 -14.902   1.700  0.00  0.00            
ATOM   2736 HG13 ILE X 168      -7.322 -13.396   1.284  0.00  0.00            
ATOM   2737  CD1 ILE X 168      -8.627 -14.447   2.627  0.00  0.00            
ATOM   2738 HD11 ILE X 168      -8.976 -15.476   2.704  0.00  0.00            
ATOM   2739 HD12 ILE X 168      -8.108 -14.180   3.548  0.00  0.00            
ATOM   2740 HD13 ILE X 168      -9.396 -13.715   2.380  0.00  0.00            
ATOM   2741  C   ILE X 168      -5.812 -14.744  -0.934  0.00  0.00            
ATOM   2742  O   ILE X 168      -5.544 -15.872  -1.437  0.00  0.00            
ATOM   2743  N   ILE X 169      -4.928 -14.036  -0.207  0.00  0.00            
ATOM   2744  H   ILE X 169      -5.204 -13.088   0.008  0.00  0.00            
ATOM   2745  CA  ILE X 169      -3.574 -14.549   0.055  0.00  0.00            
ATOM   2746  HA  ILE X 169      -3.441 -15.568  -0.308  0.00  0.00            
ATOM   2747  CB  ILE X 169      -2.485 -13.584  -0.510  0.00  0.00            
ATOM   2748  HB  ILE X 169      -1.459 -13.939  -0.418  0.00  0.00            
ATOM   2749  CG2 ILE X 169      -2.637 -13.814  -2.021  0.00  0.00            
ATOM   2750 HG21 ILE X 169      -3.628 -13.624  -2.431  0.00  0.00            
ATOM   2751 HG22 ILE X 169      -1.956 -13.119  -2.513  0.00  0.00            
ATOM   2752 HG23 ILE X 169      -2.329 -14.837  -2.238  0.00  0.00            
ATOM   2753  CG1 ILE X 169      -2.684 -12.075  -0.210  0.00  0.00            
ATOM   2754 HG12 ILE X 169      -3.346 -11.681  -0.981  0.00  0.00            
ATOM   2755 HG13 ILE X 169      -3.275 -11.986   0.702  0.00  0.00            
ATOM   2756  CD1 ILE X 169      -1.411 -11.246   0.028  0.00  0.00            
ATOM   2757 HD11 ILE X 169      -0.636 -11.570  -0.666  0.00  0.00            
ATOM   2758 HD12 ILE X 169      -1.568 -10.191  -0.198  0.00  0.00            
ATOM   2759 HD13 ILE X 169      -1.075 -11.491   1.035  0.00  0.00            
ATOM   2760  C   ILE X 169      -3.445 -14.692   1.637  0.00  0.00            
ATOM   2761  O   ILE X 169      -4.077 -13.992   2.391  0.00  0.00            
ATOM   2762  N   PRO X 170      -2.576 -15.576   2.130  0.00  0.00            
ATOM   2763  CD  PRO X 170      -1.597 -16.310   1.400  0.00  0.00            
ATOM   2764  HD2 PRO X 170      -0.870 -15.734   0.829  0.00  0.00            
ATOM   2765  HD3 PRO X 170      -2.185 -17.004   0.799  0.00  0.00            
ATOM   2766  CG  PRO X 170      -0.747 -17.140   2.387  0.00  0.00            
ATOM   2767  HG2 PRO X 170       0.106 -16.568   2.750  0.00  0.00            
ATOM   2768  HG3 PRO X 170      -0.442 -18.067   1.901  0.00  0.00            
ATOM   2769  CB  PRO X 170      -1.751 -17.321   3.484  0.00  0.00            
ATOM   2770  HB2 PRO X 170      -1.316 -17.573   4.451  0.00  0.00            
ATOM   2771  HB3 PRO X 170      -2.401 -18.125   3.139  0.00  0.00            
ATOM   2772  CA  PRO X 170      -2.542 -16.045   3.499  0.00  0.00            
ATOM   2773  HA  PRO X 170      -3.515 -16.254   3.943  0.00  0.00            
ATOM   2774  C   PRO X 170      -1.895 -14.961   4.395  0.00  0.00            
ATOM   2775  O   PRO X 170      -1.252 -14.022   3.861  0.00  0.00            
ATOM   2776  N   PRO X 171      -2.141 -15.056   5.725  0.00  0.00            
ATOM   2777  CD  PRO X 171      -2.901 -16.111   6.397  0.00  0.00            
ATOM   2778  HD2 PRO X 171      -2.424 -17.074   6.211  0.00  0.00            
ATOM   2779  HD3 PRO X 171      -3.962 -16.130   6.147  0.00  0.00            
ATOM   2780  CG  PRO X 171      -2.874 -15.681   7.877  0.00  0.00            
ATOM   2781  HG2 PRO X 171      -2.219 -16.387   8.388  0.00  0.00            
ATOM   2782  HG3 PRO X 171      -3.854 -15.730   8.350  0.00  0.00            
ATOM   2783  CB  PRO X 171      -2.376 -14.216   7.967  0.00  0.00            
ATOM   2784  HB2 PRO X 171      -1.903 -13.990   8.923  0.00  0.00            
ATOM   2785  HB3 PRO X 171      -3.256 -13.574   7.933  0.00  0.00            
ATOM   2786  CA  PRO X 171      -1.514 -14.151   6.720  0.00  0.00            
ATOM   2787  HA  PRO X 171      -1.575 -13.169   6.249  0.00  0.00            
ATOM   2788  C   PRO X 171      -0.059 -14.498   7.007  0.00  0.00            
ATOM   2789  O   PRO X 171       0.437 -15.640   6.726  0.00  0.00            
ATOM   2790  N   GLY X 172       0.725 -13.615   7.571  0.00  0.00            
ATOM   2791  H   GLY X 172       0.292 -12.742   7.837  0.00  0.00            
ATOM   2792  CA  GLY X 172       2.158 -13.729   7.940  0.00  0.00            
ATOM   2793  HA2 GLY X 172       2.273 -12.980   8.723  0.00  0.00            
ATOM   2794  HA3 GLY X 172       2.271 -14.710   8.401  0.00  0.00            
ATOM   2795  C   GLY X 172       3.154 -13.557   6.855  0.00  0.00            
ATOM   2796  O   GLY X 172       4.268 -13.120   7.139  0.00  0.00            
ATOM   2797  N   SER X 173       2.859 -13.947   5.600  0.00  0.00            
ATOM   2798  H   SER X 173       1.913 -14.219   5.375  0.00  0.00            
ATOM   2799  CA  SER X 173       3.908 -13.989   4.589  0.00  0.00            
ATOM   2800  HA  SER X 173       4.744 -14.631   4.866  0.00  0.00            
ATOM   2801  CB  SER X 173       3.401 -14.799   3.399  0.00  0.00            
ATOM   2802  HB2 SER X 173       2.548 -14.310   2.927  0.00  0.00            
ATOM   2803  HB3 SER X 173       4.218 -14.850   2.680  0.00  0.00            
ATOM   2804  OG  SER X 173       2.953 -16.118   3.665  0.00  0.00            
ATOM   2805  HG  SER X 173       3.121 -16.647   2.881  0.00  0.00            
ATOM   2806  C   SER X 173       4.536 -12.631   4.226  0.00  0.00            
ATOM   2807  O   SER X 173       5.272 -12.513   3.267  0.00  0.00            
ATOM   2808  N   GLY X 174       4.024 -11.514   4.729  0.00  0.00            
ATOM   2809  H   GLY X 174       3.347 -11.552   5.477  0.00  0.00            
ATOM   2810  CA  GLY X 174       4.178 -10.125   4.256  0.00  0.00            
ATOM   2811  HA2 GLY X 174       5.020  -9.665   4.773  0.00  0.00            
ATOM   2812  HA3 GLY X 174       4.319 -10.097   3.175  0.00  0.00            
ATOM   2813  C   GLY X 174       2.943  -9.241   4.499  0.00  0.00            
ATOM   2814  O   GLY X 174       2.065  -9.579   5.242  0.00  0.00            
ATOM   2815  N   ILE X 175       2.856  -8.106   3.795  0.00  0.00            
ATOM   2816  H   ILE X 175       3.642  -7.776   3.254  0.00  0.00            
ATOM   2817  CA  ILE X 175       1.850  -7.085   4.063  0.00  0.00            
ATOM   2818  HA  ILE X 175       0.931  -7.569   4.395  0.00  0.00            
ATOM   2819  CB  ILE X 175       2.366  -6.056   5.128  0.00  0.00            
ATOM   2820  HB  ILE X 175       1.616  -5.271   5.233  0.00  0.00            
ATOM   2821  CG2 ILE X 175       2.412  -6.712   6.524  0.00  0.00            
ATOM   2822 HG21 ILE X 175       1.522  -7.323   6.680  0.00  0.00            
ATOM   2823 HG22 ILE X 175       3.233  -7.429   6.557  0.00  0.00            
ATOM   2824 HG23 ILE X 175       2.336  -6.009   7.354  0.00  0.00            
ATOM   2825  CG1 ILE X 175       3.703  -5.344   4.759  0.00  0.00            
ATOM   2826 HG12 ILE X 175       4.448  -6.139   4.719  0.00  0.00            
ATOM   2827 HG13 ILE X 175       3.635  -4.818   3.806  0.00  0.00            
ATOM   2828  CD1 ILE X 175       4.079  -4.336   5.838  0.00  0.00            
ATOM   2829 HD11 ILE X 175       4.221  -4.748   6.837  0.00  0.00            
ATOM   2830 HD12 ILE X 175       4.999  -3.927   5.420  0.00  0.00            
ATOM   2831 HD13 ILE X 175       3.466  -3.440   5.933  0.00  0.00            
ATOM   2832  C   ILE X 175       1.365  -6.379   2.774  0.00  0.00            
ATOM   2833  O   ILE X 175       2.058  -6.292   1.747  0.00  0.00            
ATOM   2834  N   ILE X 176       0.208  -5.699   2.817  0.00  0.00            
ATOM   2835  H   ILE X 176      -0.416  -5.825   3.600  0.00  0.00            
ATOM   2836  CA  ILE X 176      -0.372  -5.016   1.672  0.00  0.00            
ATOM   2837  HA  ILE X 176      -0.694  -5.827   1.019  0.00  0.00            
ATOM   2838  CB  ILE X 176      -1.698  -4.243   2.214  0.00  0.00            
ATOM   2839  HB  ILE X 176      -2.386  -5.015   2.559  0.00  0.00            
ATOM   2840  CG2 ILE X 176      -1.430  -3.123   3.350  0.00  0.00            
ATOM   2841 HG21 ILE X 176      -0.973  -3.557   4.240  0.00  0.00            
ATOM   2842 HG22 ILE X 176      -1.021  -2.189   2.965  0.00  0.00            
ATOM   2843 HG23 ILE X 176      -2.374  -2.853   3.824  0.00  0.00            
ATOM   2844  CG1 ILE X 176      -2.477  -3.494   1.084  0.00  0.00            
ATOM   2845 HG12 ILE X 176      -1.964  -2.578   0.791  0.00  0.00            
ATOM   2846 HG13 ILE X 176      -2.523  -4.098   0.177  0.00  0.00            
ATOM   2847  CD1 ILE X 176      -3.951  -3.074   1.442  0.00  0.00            
ATOM   2848 HD11 ILE X 176      -4.450  -2.789   0.516  0.00  0.00            
ATOM   2849 HD12 ILE X 176      -4.357  -3.980   1.893  0.00  0.00            
ATOM   2850 HD13 ILE X 176      -3.891  -2.205   2.098  0.00  0.00            
ATOM   2851  C   ILE X 176       0.447  -3.925   0.935  0.00  0.00            
ATOM   2852  O   ILE X 176       0.495  -4.004  -0.256  0.00  0.00            
ATOM   2853  N   HIE X 177       1.339  -3.185   1.609  0.00  0.00            
ATOM   2854  H   HIE X 177       1.276  -3.198   2.617  0.00  0.00            
ATOM   2855  CA  HIE X 177       2.195  -2.179   0.977  0.00  0.00            
ATOM   2856  HA  HIE X 177       1.554  -1.485   0.434  0.00  0.00            
ATOM   2857  CB  HIE X 177       2.926  -1.518   2.169  0.00  0.00            
ATOM   2858  HB2 HIE X 177       3.593  -2.221   2.668  0.00  0.00            
ATOM   2859  HB3 HIE X 177       3.551  -0.691   1.833  0.00  0.00            
ATOM   2860  CG  HIE X 177       1.938  -0.818   3.126  0.00  0.00            
ATOM   2861  ND1 HIE X 177       1.185   0.303   2.816  0.00  0.00            
ATOM   2862  CE1 HIE X 177       0.395   0.549   3.887  0.00  0.00            
ATOM   2863  HE1 HIE X 177      -0.528   1.104   3.800  0.00  0.00            
ATOM   2864  NE2 HIE X 177       0.722  -0.286   4.874  0.00  0.00            
ATOM   2865  HE2 HIE X 177       0.254  -0.392   5.762  0.00  0.00            
ATOM   2866  CD2 HIE X 177       1.677  -1.141   4.464  0.00  0.00            
ATOM   2867  HD2 HIE X 177       2.142  -1.943   5.017  0.00  0.00            
ATOM   2868  C   HIE X 177       3.238  -2.494  -0.118  0.00  0.00            
ATOM   2869  O   HIE X 177       3.794  -1.641  -0.822  0.00  0.00            
ATOM   2870  N   GLN X 178       3.316  -3.814  -0.495  0.00  0.00            
ATOM   2871  H   GLN X 178       2.807  -4.443   0.110  0.00  0.00            
ATOM   2872  CA  GLN X 178       4.112  -4.401  -1.610  0.00  0.00            
ATOM   2873  HA  GLN X 178       4.653  -3.630  -2.158  0.00  0.00            
ATOM   2874  CB  GLN X 178       5.097  -5.333  -0.931  0.00  0.00            
ATOM   2875  HB2 GLN X 178       4.548  -6.061  -0.334  0.00  0.00            
ATOM   2876  HB3 GLN X 178       5.778  -5.770  -1.661  0.00  0.00            
ATOM   2877  CG  GLN X 178       6.058  -4.687   0.108  0.00  0.00            
ATOM   2878  HG2 GLN X 178       5.621  -4.266   1.013  0.00  0.00            
ATOM   2879  HG3 GLN X 178       6.824  -5.425   0.351  0.00  0.00            
ATOM   2880  CD  GLN X 178       6.759  -3.495  -0.534  0.00  0.00            
ATOM   2881  OE1 GLN X 178       6.624  -2.402  -0.012  0.00  0.00            
ATOM   2882  NE2 GLN X 178       7.601  -3.708  -1.545  0.00  0.00            
ATOM   2883 HE21 GLN X 178       8.159  -2.910  -1.815  0.00  0.00            
ATOM   2884 HE22 GLN X 178       7.634  -4.582  -2.049  0.00  0.00            
ATOM   2885  C   GLN X 178       3.277  -5.140  -2.671  0.00  0.00            
ATOM   2886  O   GLN X 178       3.408  -4.854  -3.886  0.00  0.00            
ATOM   2887  N   VAL X 179       2.309  -6.007  -2.248  0.00  0.00            
ATOM   2888  H   VAL X 179       2.282  -6.100  -1.242  0.00  0.00            
ATOM   2889  CA  VAL X 179       1.559  -6.901  -3.172  0.00  0.00            
ATOM   2890  HA  VAL X 179       2.233  -7.380  -3.882  0.00  0.00            
ATOM   2891  CB  VAL X 179       1.075  -8.088  -2.385  0.00  0.00            
ATOM   2892  HB  VAL X 179       1.924  -8.454  -1.806  0.00  0.00            
ATOM   2893  CG1 VAL X 179      -0.081  -7.727  -1.494  0.00  0.00            
ATOM   2894 HG11 VAL X 179       0.160  -6.965  -0.752  0.00  0.00            
ATOM   2895 HG12 VAL X 179      -0.995  -7.500  -2.043  0.00  0.00            
ATOM   2896 HG13 VAL X 179      -0.235  -8.555  -0.803  0.00  0.00            
ATOM   2897  CG2 VAL X 179       0.550  -9.327  -3.269  0.00  0.00            
ATOM   2898 HG21 VAL X 179       0.146 -10.137  -2.662  0.00  0.00            
ATOM   2899 HG22 VAL X 179      -0.241  -9.066  -3.972  0.00  0.00            
ATOM   2900 HG23 VAL X 179       1.381  -9.661  -3.891  0.00  0.00            
ATOM   2901  C   VAL X 179       0.509  -6.280  -4.111  0.00  0.00            
ATOM   2902  O   VAL X 179       0.335  -6.618  -5.278  0.00  0.00            
ATOM   2903  N   ASN X 180      -0.237  -5.225  -3.606  0.00  0.00            
ATOM   2904  H   ASN X 180      -0.157  -4.967  -2.633  0.00  0.00            
ATOM   2905  CA  ASN X 180      -1.308  -4.511  -4.337  0.00  0.00            
ATOM   2906  HA  ASN X 180      -2.098  -5.169  -4.698  0.00  0.00            
ATOM   2907  CB  ASN X 180      -1.922  -3.525  -3.265  0.00  0.00            
ATOM   2908  HB2 ASN X 180      -2.289  -4.050  -2.383  0.00  0.00            
ATOM   2909  HB3 ASN X 180      -1.085  -2.978  -2.830  0.00  0.00            
ATOM   2910  CG  ASN X 180      -3.023  -2.703  -3.817  0.00  0.00            
ATOM   2911  OD1 ASN X 180      -3.740  -3.175  -4.692  0.00  0.00            
ATOM   2912  ND2 ASN X 180      -3.276  -1.554  -3.281  0.00  0.00            
ATOM   2913 HD21 ASN X 180      -4.047  -1.089  -3.738  0.00  0.00            
ATOM   2914 HD22 ASN X 180      -2.634  -1.081  -2.662  0.00  0.00            
ATOM   2915  C   ASN X 180      -0.747  -3.684  -5.555  0.00  0.00            
ATOM   2916  O   ASN X 180      -1.496  -3.571  -6.572  0.00  0.00            
ATOM   2917  N   LEU X 181       0.513  -3.271  -5.562  0.00  0.00            
ATOM   2918  H   LEU X 181       1.033  -3.151  -4.704  0.00  0.00            
ATOM   2919  CA  LEU X 181       1.182  -2.814  -6.783  0.00  0.00            
ATOM   2920  HA  LEU X 181       0.493  -2.462  -7.551  0.00  0.00            
ATOM   2921  CB  LEU X 181       2.126  -1.669  -6.547  0.00  0.00            
ATOM   2922  HB2 LEU X 181       1.806  -1.046  -5.712  0.00  0.00            
ATOM   2923  HB3 LEU X 181       3.067  -2.094  -6.198  0.00  0.00            
ATOM   2924  CG  LEU X 181       2.405  -0.904  -7.845  0.00  0.00            
ATOM   2925  HG  LEU X 181       2.780  -1.474  -8.695  0.00  0.00            
ATOM   2926  CD1 LEU X 181       1.172  -0.049  -8.325  0.00  0.00            
ATOM   2927 HD11 LEU X 181       0.930   0.751  -7.626  0.00  0.00            
ATOM   2928 HD12 LEU X 181       1.412   0.483  -9.246  0.00  0.00            
ATOM   2929 HD13 LEU X 181       0.279  -0.646  -8.509  0.00  0.00            
ATOM   2930  CD2 LEU X 181       3.478   0.160  -7.452  0.00  0.00            
ATOM   2931 HD21 LEU X 181       4.435  -0.360  -7.429  0.00  0.00            
ATOM   2932 HD22 LEU X 181       3.470   0.897  -8.255  0.00  0.00            
ATOM   2933 HD23 LEU X 181       3.273   0.544  -6.453  0.00  0.00            
ATOM   2934  C   LEU X 181       1.842  -4.050  -7.442  0.00  0.00            
ATOM   2935  O   LEU X 181       1.715  -4.120  -8.646  0.00  0.00            
ATOM   2936  N   GLU X 182       2.604  -4.825  -6.707  0.00  0.00            
ATOM   2937  H   GLU X 182       2.558  -4.613  -5.721  0.00  0.00            
ATOM   2938  CA  GLU X 182       3.533  -5.878  -7.222  0.00  0.00            
ATOM   2939  HA  GLU X 182       4.179  -5.547  -8.036  0.00  0.00            
ATOM   2940  CB  GLU X 182       4.556  -6.327  -6.162  0.00  0.00            
ATOM   2941  HB2 GLU X 182       4.915  -5.455  -5.615  0.00  0.00            
ATOM   2942  HB3 GLU X 182       4.141  -7.117  -5.537  0.00  0.00            
ATOM   2943  CG  GLU X 182       5.858  -6.943  -6.715  0.00  0.00            
ATOM   2944  HG2 GLU X 182       5.699  -7.901  -7.212  0.00  0.00            
ATOM   2945  HG3 GLU X 182       6.218  -6.311  -7.527  0.00  0.00            
ATOM   2946  CD  GLU X 182       6.882  -7.108  -5.643  0.00  0.00            
ATOM   2947  OE1 GLU X 182       6.512  -7.784  -4.630  0.00  0.00            
ATOM   2948  OE2 GLU X 182       8.021  -6.574  -5.816  0.00  0.00            
ATOM   2949  C   GLU X 182       2.832  -7.171  -7.836  0.00  0.00            
ATOM   2950  O   GLU X 182       3.450  -7.960  -8.510  0.00  0.00            
ATOM   2951  N   TYR X 183       1.558  -7.370  -7.509  0.00  0.00            
ATOM   2952  H   TYR X 183       1.213  -6.663  -6.874  0.00  0.00            
ATOM   2953  CA  TYR X 183       0.737  -8.479  -8.091  0.00  0.00            
ATOM   2954  HA  TYR X 183       1.243  -8.931  -8.944  0.00  0.00            
ATOM   2955  CB  TYR X 183       0.541  -9.639  -6.988  0.00  0.00            
ATOM   2956  HB2 TYR X 183       1.492  -9.991  -6.588  0.00  0.00            
ATOM   2957  HB3 TYR X 183       0.223  -9.162  -6.061  0.00  0.00            
ATOM   2958  CG  TYR X 183      -0.390 -10.748  -7.279  0.00  0.00            
ATOM   2959  CD1 TYR X 183      -0.479 -11.306  -8.554  0.00  0.00            
ATOM   2960  HD1 TYR X 183       0.277 -11.123  -9.303  0.00  0.00            
ATOM   2961  CE1 TYR X 183      -1.455 -12.347  -8.778  0.00  0.00            
ATOM   2962  HE1 TYR X 183      -1.526 -12.832  -9.740  0.00  0.00            
ATOM   2963  CZ  TYR X 183      -2.285 -12.779  -7.722  0.00  0.00            
ATOM   2964  OH  TYR X 183      -3.100 -13.852  -7.842  0.00  0.00            
ATOM   2965  HH  TYR X 183      -3.659 -13.982  -7.073  0.00  0.00            
ATOM   2966  CE2 TYR X 183      -2.178 -12.207  -6.455  0.00  0.00            
ATOM   2967  HE2 TYR X 183      -2.867 -12.554  -5.700  0.00  0.00            
ATOM   2968  CD2 TYR X 183      -1.323 -11.104  -6.259  0.00  0.00            
ATOM   2969  HD2 TYR X 183      -1.184 -10.704  -5.266  0.00  0.00            
ATOM   2970  C   TYR X 183      -0.676  -8.072  -8.508  0.00  0.00            
ATOM   2971  O   TYR X 183      -1.191  -8.419  -9.623  0.00  0.00            
ATOM   2972  N   LEU X 184      -1.387  -7.205  -7.662  0.00  0.00            
ATOM   2973  H   LEU X 184      -1.028  -6.952  -6.753  0.00  0.00            
ATOM   2974  CA  LEU X 184      -2.833  -6.988  -8.022  0.00  0.00            
ATOM   2975  HA  LEU X 184      -3.283  -7.894  -8.427  0.00  0.00            
ATOM   2976  CB  LEU X 184      -3.646  -6.697  -6.770  0.00  0.00            
ATOM   2977  HB2 LEU X 184      -3.180  -5.821  -6.319  0.00  0.00            
ATOM   2978  HB3 LEU X 184      -4.684  -6.492  -7.032  0.00  0.00            
ATOM   2979  CG  LEU X 184      -3.550  -7.814  -5.721  0.00  0.00            
ATOM   2980  HG  LEU X 184      -2.517  -8.138  -5.596  0.00  0.00            
ATOM   2981  CD1 LEU X 184      -4.183  -7.369  -4.319  0.00  0.00            
ATOM   2982 HD11 LEU X 184      -3.419  -6.817  -3.772  0.00  0.00            
ATOM   2983 HD12 LEU X 184      -5.098  -6.859  -4.619  0.00  0.00            
ATOM   2984 HD13 LEU X 184      -4.504  -8.262  -3.783  0.00  0.00            
ATOM   2985  CD2 LEU X 184      -4.444  -8.940  -6.130  0.00  0.00            
ATOM   2986 HD21 LEU X 184      -4.128  -9.334  -7.097  0.00  0.00            
ATOM   2987 HD22 LEU X 184      -4.354  -9.773  -5.433  0.00  0.00            
ATOM   2988 HD23 LEU X 184      -5.473  -8.583  -6.108  0.00  0.00            
ATOM   2989  C   LEU X 184      -3.161  -5.943  -9.125  0.00  0.00            
ATOM   2990  O   LEU X 184      -4.237  -5.993  -9.712  0.00  0.00            
ATOM   2991  N   ALA X 185      -2.267  -4.998  -9.450  0.00  0.00            
ATOM   2992  H   ALA X 185      -1.350  -5.085  -9.036  0.00  0.00            
ATOM   2993  CA  ALA X 185      -2.495  -3.951 -10.482  0.00  0.00            
ATOM   2994  HA  ALA X 185      -3.496  -3.522 -10.435  0.00  0.00            
ATOM   2995  CB  ALA X 185      -1.530  -2.868 -10.131  0.00  0.00            
ATOM   2996  HB1 ALA X 185      -1.545  -2.065 -10.868  0.00  0.00            
ATOM   2997  HB2 ALA X 185      -1.777  -2.326  -9.218  0.00  0.00            
ATOM   2998  HB3 ALA X 185      -0.482  -3.169 -10.143  0.00  0.00            
ATOM   2999  C   ALA X 185      -2.324  -4.534 -11.918  0.00  0.00            
ATOM   3000  O   ALA X 185      -1.396  -5.308 -12.118  0.00  0.00            
ATOM   3001  N   ARG X 186      -3.186  -4.170 -12.952  0.00  0.00            
ATOM   3002  H   ARG X 186      -3.925  -3.499 -12.799  0.00  0.00            
ATOM   3003  CA  ARG X 186      -3.217  -4.868 -14.292  0.00  0.00            
ATOM   3004  HA  ARG X 186      -2.445  -5.634 -14.370  0.00  0.00            
ATOM   3005  CB  ARG X 186      -4.510  -5.632 -14.530  0.00  0.00            
ATOM   3006  HB2 ARG X 186      -5.251  -4.851 -14.701  0.00  0.00            
ATOM   3007  HB3 ARG X 186      -4.447  -6.261 -15.417  0.00  0.00            
ATOM   3008  CG  ARG X 186      -4.967  -6.515 -13.394  0.00  0.00            
ATOM   3009  HG2 ARG X 186      -4.343  -7.396 -13.245  0.00  0.00            
ATOM   3010  HG3 ARG X 186      -5.121  -5.955 -12.472  0.00  0.00            
ATOM   3011  CD  ARG X 186      -6.303  -7.053 -13.790  0.00  0.00            
ATOM   3012  HD2 ARG X 186      -6.338  -7.359 -14.836  0.00  0.00            
ATOM   3013  HD3 ARG X 186      -6.439  -7.882 -13.095  0.00  0.00            
ATOM   3014  NE  ARG X 186      -7.353  -6.162 -13.603  0.00  0.00            
ATOM   3015  HE  ARG X 186      -7.152  -5.174 -13.649  0.00  0.00            
ATOM   3016  CZ  ARG X 186      -8.647  -6.359 -13.668  0.00  0.00            
ATOM   3017  NH1 ARG X 186      -9.187  -7.472 -13.673  0.00  0.00            
ATOM   3018 HH11 ARG X 186      -8.580  -8.280 -13.678  0.00  0.00            
ATOM   3019 HH12 ARG X 186     -10.193  -7.473 -13.591  0.00  0.00            
ATOM   3020  NH2 ARG X 186      -9.459  -5.305 -13.588  0.00  0.00            
ATOM   3021 HH21 ARG X 186      -8.961  -4.426 -13.569  0.00  0.00            
ATOM   3022 HH22 ARG X 186     -10.463  -5.411 -13.611  0.00  0.00            
ATOM   3023  C   ARG X 186      -3.051  -3.910 -15.488  0.00  0.00            
ATOM   3024  O   ARG X 186      -2.593  -4.388 -16.530  0.00  0.00            
ATOM   3025  N   VAL X 187      -3.416  -2.625 -15.277  0.00  0.00            
ATOM   3026  H   VAL X 187      -3.959  -2.477 -14.438  0.00  0.00            
ATOM   3027  CA  VAL X 187      -3.267  -1.542 -16.234  0.00  0.00            
ATOM   3028  HA  VAL X 187      -3.525  -0.644 -15.672  0.00  0.00            
ATOM   3029  CB  VAL X 187      -1.776  -1.328 -16.690  0.00  0.00            
ATOM   3030  HB  VAL X 187      -1.418  -2.275 -17.094  0.00  0.00            
ATOM   3031  CG1 VAL X 187      -1.677  -0.336 -17.878  0.00  0.00            
ATOM   3032 HG11 VAL X 187      -2.096   0.595 -17.497  0.00  0.00            
ATOM   3033 HG12 VAL X 187      -0.633  -0.206 -18.165  0.00  0.00            
ATOM   3034 HG13 VAL X 187      -2.314  -0.718 -18.675  0.00  0.00            
ATOM   3035  CG2 VAL X 187      -0.889  -1.014 -15.557  0.00  0.00            
ATOM   3036 HG21 VAL X 187       0.111  -0.756 -15.904  0.00  0.00            
ATOM   3037 HG22 VAL X 187      -1.229  -0.073 -15.124  0.00  0.00            
ATOM   3038 HG23 VAL X 187      -0.967  -1.791 -14.796  0.00  0.00            
ATOM   3039  C   VAL X 187      -4.316  -1.517 -17.308  0.00  0.00            
ATOM   3040  O   VAL X 187      -4.963  -0.481 -17.554  0.00  0.00            
ATOM   3041  N   VAL X 188      -4.599  -2.663 -17.899  0.00  0.00            
ATOM   3042  H   VAL X 188      -3.899  -3.342 -17.635  0.00  0.00            
ATOM   3043  CA  VAL X 188      -5.770  -3.150 -18.690  0.00  0.00            
ATOM   3044  HA  VAL X 188      -6.471  -2.316 -18.665  0.00  0.00            
ATOM   3045  CB  VAL X 188      -5.331  -3.505 -20.124  0.00  0.00            
ATOM   3046  HB  VAL X 188      -6.220  -3.891 -20.621  0.00  0.00            
ATOM   3047  CG1 VAL X 188      -4.724  -2.300 -20.816  0.00  0.00            
ATOM   3048 HG11 VAL X 188      -5.393  -1.454 -20.653  0.00  0.00            
ATOM   3049 HG12 VAL X 188      -3.768  -2.009 -20.380  0.00  0.00            
ATOM   3050 HG13 VAL X 188      -4.745  -2.452 -21.895  0.00  0.00            
ATOM   3051  CG2 VAL X 188      -4.258  -4.562 -20.087  0.00  0.00            
ATOM   3052 HG21 VAL X 188      -3.365  -4.330 -19.507  0.00  0.00            
ATOM   3053 HG22 VAL X 188      -4.678  -5.452 -19.619  0.00  0.00            
ATOM   3054 HG23 VAL X 188      -3.841  -4.857 -21.050  0.00  0.00            
ATOM   3055  C   VAL X 188      -6.560  -4.316 -18.026  0.00  0.00            
ATOM   3056  O   VAL X 188      -6.086  -5.048 -17.196  0.00  0.00            
ATOM   3057  N   PHE X 189      -7.754  -4.633 -18.501  0.00  0.00            
ATOM   3058  H   PHE X 189      -8.069  -4.052 -19.265  0.00  0.00            
ATOM   3059  CA  PHE X 189      -8.404  -5.906 -18.372  0.00  0.00            
ATOM   3060  HA  PHE X 189      -7.669  -6.697 -18.519  0.00  0.00            
ATOM   3061  CB  PHE X 189      -9.116  -5.903 -17.060  0.00  0.00            
ATOM   3062  HB2 PHE X 189      -9.118  -6.896 -16.612  0.00  0.00            
ATOM   3063  HB3 PHE X 189      -8.453  -5.357 -16.389  0.00  0.00            
ATOM   3064  CG  PHE X 189     -10.581  -5.365 -16.863  0.00  0.00            
ATOM   3065  CD1 PHE X 189     -10.590  -3.992 -16.799  0.00  0.00            
ATOM   3066  HD1 PHE X 189      -9.675  -3.420 -16.764  0.00  0.00            
ATOM   3067  CE1 PHE X 189     -11.858  -3.309 -16.576  0.00  0.00            
ATOM   3068  HE1 PHE X 189     -11.832  -2.293 -16.211  0.00  0.00            
ATOM   3069  CZ  PHE X 189     -13.056  -4.030 -16.543  0.00  0.00            
ATOM   3070  HZ  PHE X 189     -14.008  -3.537 -16.416  0.00  0.00            
ATOM   3071  CE2 PHE X 189     -13.067  -5.448 -16.707  0.00  0.00            
ATOM   3072  HE2 PHE X 189     -13.978  -6.027 -16.758  0.00  0.00            
ATOM   3073  CD2 PHE X 189     -11.832  -6.112 -16.821  0.00  0.00            
ATOM   3074  HD2 PHE X 189     -11.807  -7.178 -16.989  0.00  0.00            
ATOM   3075  C   PHE X 189      -9.315  -6.066 -19.610  0.00  0.00            
ATOM   3076  O   PHE X 189      -9.501  -5.189 -20.449  0.00  0.00            
ATOM   3077  N   ASP X 190     -10.103  -7.150 -19.607  0.00  0.00            
ATOM   3078  H   ASP X 190      -9.909  -7.958 -19.033  0.00  0.00            
ATOM   3079  CA  ASP X 190     -11.160  -7.424 -20.550  0.00  0.00            
ATOM   3080  HA  ASP X 190     -11.494  -6.457 -20.927  0.00  0.00            
ATOM   3081  CB  ASP X 190     -10.661  -8.224 -21.761  0.00  0.00            
ATOM   3082  HB2 ASP X 190     -11.373  -8.180 -22.585  0.00  0.00            
ATOM   3083  HB3 ASP X 190      -9.732  -7.742 -22.064  0.00  0.00            
ATOM   3084  CG  ASP X 190     -10.102  -9.608 -21.423  0.00  0.00            
ATOM   3085  OD1 ASP X 190     -10.639 -10.482 -22.150  0.00  0.00            
ATOM   3086  OD2 ASP X 190      -9.053  -9.877 -20.768  0.00  0.00            
ATOM   3087  C   ASP X 190     -12.348  -8.226 -19.841  0.00  0.00            
ATOM   3088  O   ASP X 190     -12.106  -9.031 -18.955  0.00  0.00            
ATOM   3089  N   GLN X 191     -13.593  -8.018 -20.321  0.00  0.00            
ATOM   3090  H   GLN X 191     -13.763  -7.447 -21.137  0.00  0.00            
ATOM   3091  CA  GLN X 191     -14.760  -8.737 -19.954  0.00  0.00            
ATOM   3092  HA  GLN X 191     -14.452  -9.741 -19.663  0.00  0.00            
ATOM   3093  CB  GLN X 191     -15.282  -8.017 -18.679  0.00  0.00            
ATOM   3094  HB2 GLN X 191     -14.553  -8.088 -17.872  0.00  0.00            
ATOM   3095  HB3 GLN X 191     -15.549  -6.990 -18.931  0.00  0.00            
ATOM   3096  CG  GLN X 191     -16.602  -8.507 -18.101  0.00  0.00            
ATOM   3097  HG2 GLN X 191     -17.330  -8.204 -18.853  0.00  0.00            
ATOM   3098  HG3 GLN X 191     -16.522  -9.591 -18.021  0.00  0.00            
ATOM   3099  CD  GLN X 191     -16.961  -7.971 -16.712  0.00  0.00            
ATOM   3100  OE1 GLN X 191     -16.260  -7.236 -16.054  0.00  0.00            
ATOM   3101  NE2 GLN X 191     -18.168  -8.190 -16.248  0.00  0.00            
ATOM   3102 HE21 GLN X 191     -18.413  -7.843 -15.332  0.00  0.00            
ATOM   3103 HE22 GLN X 191     -18.796  -8.713 -16.842  0.00  0.00            
ATOM   3104  C   GLN X 191     -15.807  -8.901 -21.038  0.00  0.00            
ATOM   3105  O   GLN X 191     -16.082  -7.877 -21.621  0.00  0.00            
ATOM   3106  N   ASP X 192     -16.466 -10.052 -21.170  0.00  0.00            
ATOM   3107  H   ASP X 192     -16.105 -10.893 -20.743  0.00  0.00            
ATOM   3108  CA  ASP X 192     -17.628 -10.300 -21.962  0.00  0.00            
ATOM   3109  HA  ASP X 192     -17.742 -11.384 -21.976  0.00  0.00            
ATOM   3110  CB  ASP X 192     -18.874  -9.759 -21.260  0.00  0.00            
ATOM   3111  HB2 ASP X 192     -19.052 -10.279 -20.319  0.00  0.00            
ATOM   3112  HB3 ASP X 192     -18.719  -8.688 -21.124  0.00  0.00            
ATOM   3113  CG  ASP X 192     -20.098 -10.131 -22.137  0.00  0.00            
ATOM   3114  OD1 ASP X 192     -20.855  -9.226 -22.389  0.00  0.00            
ATOM   3115  OD2 ASP X 192     -20.501 -11.276 -22.408  0.00  0.00            
ATOM   3116  C   ASP X 192     -17.375  -9.938 -23.501  0.00  0.00            
ATOM   3117  O   ASP X 192     -18.303  -9.677 -24.255  0.00  0.00            
ATOM   3118  N   GLY X 193     -16.111  -9.907 -23.851  0.00  0.00            
ATOM   3119  H   GLY X 193     -15.393 -10.423 -23.361  0.00  0.00            
ATOM   3120  CA  GLY X 193     -15.750  -9.565 -25.241  0.00  0.00            
ATOM   3121  HA2 GLY X 193     -15.027 -10.251 -25.683  0.00  0.00            
ATOM   3122  HA3 GLY X 193     -16.646  -9.674 -25.851  0.00  0.00            
ATOM   3123  C   GLY X 193     -15.244  -8.130 -25.457  0.00  0.00            
ATOM   3124  O   GLY X 193     -15.106  -7.693 -26.597  0.00  0.00            
ATOM   3125  N   TYR X 194     -14.963  -7.329 -24.417  0.00  0.00            
ATOM   3126  H   TYR X 194     -15.211  -7.645 -23.490  0.00  0.00            
ATOM   3127  CA  TYR X 194     -14.538  -5.940 -24.564  0.00  0.00            
ATOM   3128  HA  TYR X 194     -14.206  -5.672 -25.567  0.00  0.00            
ATOM   3129  CB  TYR X 194     -15.793  -5.119 -24.360  0.00  0.00            
ATOM   3130  HB2 TYR X 194     -16.307  -5.492 -23.474  0.00  0.00            
ATOM   3131  HB3 TYR X 194     -15.377  -4.146 -24.098  0.00  0.00            
ATOM   3132  CG  TYR X 194     -16.768  -4.946 -25.492  0.00  0.00            
ATOM   3133  CD1 TYR X 194     -16.632  -3.818 -26.348  0.00  0.00            
ATOM   3134  HD1 TYR X 194     -15.786  -3.167 -26.187  0.00  0.00            
ATOM   3135  CE1 TYR X 194     -17.613  -3.577 -27.330  0.00  0.00            
ATOM   3136  HE1 TYR X 194     -17.585  -2.666 -27.909  0.00  0.00            
ATOM   3137  CZ  TYR X 194     -18.733  -4.328 -27.371  0.00  0.00            
ATOM   3138  OH  TYR X 194     -19.738  -4.018 -28.288  0.00  0.00            
ATOM   3139  HH  TYR X 194     -20.520  -4.542 -28.097  0.00  0.00            
ATOM   3140  CE2 TYR X 194     -18.861  -5.447 -26.596  0.00  0.00            
ATOM   3141  HE2 TYR X 194     -19.770  -6.012 -26.740  0.00  0.00            
ATOM   3142  CD2 TYR X 194     -17.864  -5.834 -25.684  0.00  0.00            
ATOM   3143  HD2 TYR X 194     -18.035  -6.781 -25.193  0.00  0.00            
ATOM   3144  C   TYR X 194     -13.346  -5.617 -23.654  0.00  0.00            
ATOM   3145  O   TYR X 194     -13.246  -6.127 -22.535  0.00  0.00            
ATOM   3146  N   TYR X 195     -12.427  -4.700 -24.153  0.00  0.00            
ATOM   3147  H   TYR X 195     -12.390  -4.359 -25.103  0.00  0.00            
ATOM   3148  CA  TYR X 195     -11.232  -4.314 -23.396  0.00  0.00            
ATOM   3149  HA  TYR X 195     -10.875  -5.151 -22.797  0.00  0.00            
ATOM   3150  CB  TYR X 195     -10.064  -3.925 -24.376  0.00  0.00            
ATOM   3151  HB2 TYR X 195     -10.401  -3.095 -24.996  0.00  0.00            
ATOM   3152  HB3 TYR X 195      -9.296  -3.541 -23.705  0.00  0.00            
ATOM   3153  CG  TYR X 195      -9.488  -5.130 -25.141  0.00  0.00            
ATOM   3154  CD1 TYR X 195      -8.917  -6.160 -24.397  0.00  0.00            
ATOM   3155  HD1 TYR X 195      -8.730  -5.975 -23.350  0.00  0.00            
ATOM   3156  CE1 TYR X 195      -8.404  -7.282 -25.059  0.00  0.00            
ATOM   3157  HE1 TYR X 195      -7.905  -8.028 -24.458  0.00  0.00            
ATOM   3158  CZ  TYR X 195      -8.538  -7.468 -26.422  0.00  0.00            
ATOM   3159  OH  TYR X 195      -7.861  -8.472 -27.067  0.00  0.00            
ATOM   3160  HH  TYR X 195      -7.584  -8.291 -27.968  0.00  0.00            
ATOM   3161  CE2 TYR X 195      -9.109  -6.438 -27.194  0.00  0.00            
ATOM   3162  HE2 TYR X 195      -9.226  -6.539 -28.263  0.00  0.00            
ATOM   3163  CD2 TYR X 195      -9.630  -5.253 -26.563  0.00  0.00            
ATOM   3164  HD2 TYR X 195     -10.034  -4.443 -27.152  0.00  0.00            
ATOM   3165  C   TYR X 195     -11.535  -3.009 -22.635  0.00  0.00            
ATOM   3166  O   TYR X 195     -12.293  -2.088 -23.093  0.00  0.00            
ATOM   3167  N   TYR X 196     -10.788  -2.789 -21.560  0.00  0.00            
ATOM   3168  H   TYR X 196     -10.203  -3.519 -21.179  0.00  0.00            
ATOM   3169  CA  TYR X 196     -10.839  -1.569 -20.756  0.00  0.00            
ATOM   3170  HA  TYR X 196     -10.998  -0.702 -21.398  0.00  0.00            
ATOM   3171  CB  TYR X 196     -12.045  -1.630 -19.752  0.00  0.00            
ATOM   3172  HB2 TYR X 196     -11.854  -2.317 -18.928  0.00  0.00            
ATOM   3173  HB3 TYR X 196     -12.177  -0.639 -19.317  0.00  0.00            
ATOM   3174  CG  TYR X 196     -13.413  -2.154 -20.288  0.00  0.00            
ATOM   3175  CD1 TYR X 196     -14.331  -1.237 -20.846  0.00  0.00            
ATOM   3176  HD1 TYR X 196     -14.126  -0.181 -20.944  0.00  0.00            
ATOM   3177  CE1 TYR X 196     -15.530  -1.651 -21.386  0.00  0.00            
ATOM   3178  HE1 TYR X 196     -16.270  -0.977 -21.792  0.00  0.00            
ATOM   3179  CZ  TYR X 196     -15.820  -3.026 -21.368  0.00  0.00            
ATOM   3180  OH  TYR X 196     -17.063  -3.361 -21.864  0.00  0.00            
ATOM   3181  HH  TYR X 196     -17.257  -4.299 -21.800  0.00  0.00            
ATOM   3182  CE2 TYR X 196     -14.900  -3.954 -20.858  0.00  0.00            
ATOM   3183  HE2 TYR X 196     -15.212  -4.985 -20.783  0.00  0.00            
ATOM   3184  CD2 TYR X 196     -13.749  -3.486 -20.194  0.00  0.00            
ATOM   3185  HD2 TYR X 196     -13.009  -4.142 -19.760  0.00  0.00            
ATOM   3186  C   TYR X 196      -9.600  -1.287 -19.930  0.00  0.00            
ATOM   3187  O   TYR X 196      -8.727  -2.161 -19.761  0.00  0.00            
ATOM   3188  N   PRO X 197      -9.393  -0.000 -19.538  0.00  0.00            
ATOM   3189  CD  PRO X 197     -10.156   1.156 -19.827  0.00  0.00            
ATOM   3190  HD2 PRO X 197     -11.063   1.182 -19.222  0.00  0.00            
ATOM   3191  HD3 PRO X 197     -10.428   1.229 -20.881  0.00  0.00            
ATOM   3192  CG  PRO X 197      -9.299   2.387 -19.445  0.00  0.00            
ATOM   3193  HG2 PRO X 197      -9.833   3.265 -19.081  0.00  0.00            
ATOM   3194  HG3 PRO X 197      -8.638   2.696 -20.254  0.00  0.00            
ATOM   3195  CB  PRO X 197      -8.553   1.758 -18.225  0.00  0.00            
ATOM   3196  HB2 PRO X 197      -9.288   1.901 -17.432  0.00  0.00            
ATOM   3197  HB3 PRO X 197      -7.593   2.212 -17.981  0.00  0.00            
ATOM   3198  CA  PRO X 197      -8.427   0.289 -18.524  0.00  0.00            
ATOM   3199  HA  PRO X 197      -7.433   0.123 -18.941  0.00  0.00            
ATOM   3200  C   PRO X 197      -8.781  -0.418 -17.223  0.00  0.00            
ATOM   3201  O   PRO X 197      -9.936  -0.503 -16.800  0.00  0.00            
ATOM   3202  N   ASP X 198      -7.755  -0.685 -16.419  0.00  0.00            
ATOM   3203  H   ASP X 198      -6.840  -0.389 -16.726  0.00  0.00            
ATOM   3204  CA  ASP X 198      -7.968  -1.245 -15.075  0.00  0.00            
ATOM   3205  HA  ASP X 198      -8.746  -2.007 -15.123  0.00  0.00            
ATOM   3206  CB  ASP X 198      -6.665  -1.984 -14.774  0.00  0.00            
ATOM   3207  HB2 ASP X 198      -6.532  -2.768 -15.520  0.00  0.00            
ATOM   3208  HB3 ASP X 198      -5.850  -1.261 -14.822  0.00  0.00            
ATOM   3209  CG  ASP X 198      -6.666  -2.630 -13.396  0.00  0.00            
ATOM   3210  OD1 ASP X 198      -7.686  -3.243 -13.023  0.00  0.00            
ATOM   3211  OD2 ASP X 198      -5.647  -2.631 -12.615  0.00  0.00            
ATOM   3212  C   ASP X 198      -8.251  -0.135 -14.068  0.00  0.00            
ATOM   3213  O   ASP X 198      -7.823   0.981 -14.348  0.00  0.00            
ATOM   3214  N   SER X 199      -8.929  -0.531 -13.005  0.00  0.00            
ATOM   3215  H   SER X 199      -9.071  -1.523 -12.880  0.00  0.00            
ATOM   3216  CA  SER X 199      -9.177   0.466 -11.892  0.00  0.00            
ATOM   3217  HA  SER X 199      -8.244   1.003 -11.720  0.00  0.00            
ATOM   3218  CB  SER X 199     -10.406   1.394 -12.231  0.00  0.00            
ATOM   3219  HB2 SER X 199     -10.635   1.978 -11.339  0.00  0.00            
ATOM   3220  HB3 SER X 199     -10.138   2.103 -13.015  0.00  0.00            
ATOM   3221  OG  SER X 199     -11.466   0.661 -12.631  0.00  0.00            
ATOM   3222  HG  SER X 199     -11.613   0.849 -13.561  0.00  0.00            
ATOM   3223  C   SER X 199      -9.372  -0.206 -10.544  0.00  0.00            
ATOM   3224  O   SER X 199      -9.696  -1.411 -10.504  0.00  0.00            
ATOM   3225  N   LEU X 200      -9.214   0.494  -9.422  0.00  0.00            
ATOM   3226  H   LEU X 200      -8.958   1.471  -9.406  0.00  0.00            
ATOM   3227  CA  LEU X 200      -9.186  -0.035  -8.073  0.00  0.00            
ATOM   3228  HA  LEU X 200      -9.866  -0.886  -8.038  0.00  0.00            
ATOM   3229  CB  LEU X 200      -7.783  -0.527  -7.713  0.00  0.00            
ATOM   3230  HB2 LEU X 200      -7.421  -1.268  -8.426  0.00  0.00            
ATOM   3231  HB3 LEU X 200      -7.038   0.268  -7.748  0.00  0.00            
ATOM   3232  CG  LEU X 200      -7.852  -1.136  -6.283  0.00  0.00            
ATOM   3233  HG  LEU X 200      -7.925  -0.294  -5.595  0.00  0.00            
ATOM   3234  CD1 LEU X 200      -8.896  -2.199  -6.068  0.00  0.00            
ATOM   3235 HD11 LEU X 200      -8.717  -2.808  -5.182  0.00  0.00            
ATOM   3236 HD12 LEU X 200      -9.905  -1.792  -6.131  0.00  0.00            
ATOM   3237 HD13 LEU X 200      -8.878  -2.886  -6.914  0.00  0.00            
ATOM   3238  CD2 LEU X 200      -6.568  -1.822  -5.936  0.00  0.00            
ATOM   3239 HD21 LEU X 200      -6.723  -2.483  -5.084  0.00  0.00            
ATOM   3240 HD22 LEU X 200      -6.306  -2.496  -6.751  0.00  0.00            
ATOM   3241 HD23 LEU X 200      -5.764  -1.107  -5.757  0.00  0.00            
ATOM   3242  C   LEU X 200      -9.711   0.966  -6.979  0.00  0.00            
ATOM   3243  O   LEU X 200      -9.010   1.855  -6.478  0.00  0.00            
ATOM   3244  N   VAL X 201     -10.857   0.660  -6.407  0.00  0.00            
ATOM   3245  H   VAL X 201     -11.278  -0.195  -6.742  0.00  0.00            
ATOM   3246  CA  VAL X 201     -11.439   1.331  -5.189  0.00  0.00            
ATOM   3247  HA  VAL X 201     -10.873   2.257  -5.086  0.00  0.00            
ATOM   3248  CB  VAL X 201     -12.979   1.673  -5.373  0.00  0.00            
ATOM   3249  HB  VAL X 201     -13.191   2.164  -4.424  0.00  0.00            
ATOM   3250  CG1 VAL X 201     -13.259   2.540  -6.603  0.00  0.00            
ATOM   3251 HG11 VAL X 201     -12.464   3.272  -6.748  0.00  0.00            
ATOM   3252 HG12 VAL X 201     -13.316   1.919  -7.497  0.00  0.00            
ATOM   3253 HG13 VAL X 201     -14.276   2.917  -6.499  0.00  0.00            
ATOM   3254  CG2 VAL X 201     -13.777   0.330  -5.506  0.00  0.00            
ATOM   3255 HG21 VAL X 201     -13.252  -0.347  -6.180  0.00  0.00            
ATOM   3256 HG22 VAL X 201     -13.789  -0.119  -4.513  0.00  0.00            
ATOM   3257 HG23 VAL X 201     -14.782   0.478  -5.902  0.00  0.00            
ATOM   3258  C   VAL X 201     -11.108   0.540  -3.914  0.00  0.00            
ATOM   3259  O   VAL X 201     -11.015  -0.640  -3.964  0.00  0.00            
ATOM   3260  N   GLY X 202     -10.810   1.195  -2.822  0.00  0.00            
ATOM   3261  H   GLY X 202     -10.690   2.195  -2.891  0.00  0.00            
ATOM   3262  CA  GLY X 202     -10.415   0.517  -1.531  0.00  0.00            
ATOM   3263  HA2 GLY X 202     -10.767  -0.514  -1.567  0.00  0.00            
ATOM   3264  HA3 GLY X 202      -9.328   0.435  -1.502  0.00  0.00            
ATOM   3265  C   GLY X 202     -10.987   1.128  -0.243  0.00  0.00            
ATOM   3266  O   GLY X 202     -11.309   2.304  -0.146  0.00  0.00            
ATOM   3267  N   THR X 203     -11.149   0.324   0.823  0.00  0.00            
ATOM   3268  H   THR X 203     -10.849  -0.631   0.687  0.00  0.00            
ATOM   3269  CA  THR X 203     -11.583   0.580   2.177  0.00  0.00            
ATOM   3270  HA  THR X 203     -12.272   1.425   2.149  0.00  0.00            
ATOM   3271  CB  THR X 203     -12.314  -0.681   2.722  0.00  0.00            
ATOM   3272  HB  THR X 203     -12.476  -0.516   3.787  0.00  0.00            
ATOM   3273  CG2 THR X 203     -13.658  -0.815   1.999  0.00  0.00            
ATOM   3274 HG21 THR X 203     -13.567  -0.892   0.916  0.00  0.00            
ATOM   3275 HG22 THR X 203     -14.191  -1.644   2.465  0.00  0.00            
ATOM   3276 HG23 THR X 203     -14.189   0.136   2.038  0.00  0.00            
ATOM   3277  OG1 THR X 203     -11.550  -1.875   2.413  0.00  0.00            
ATOM   3278  HG1 THR X 203     -12.011  -2.622   2.801  0.00  0.00            
ATOM   3279  C   THR X 203     -10.436   0.944   3.097  0.00  0.00            
ATOM   3280  O   THR X 203     -10.743   1.553   4.191  0.00  0.00            
ATOM   3281  N   ASP X 204      -9.176   0.734   2.742  0.00  0.00            
ATOM   3282  H   ASP X 204      -9.035   0.219   1.885  0.00  0.00            
ATOM   3283  CA  ASP X 204      -7.998   1.294   3.401  0.00  0.00            
ATOM   3284  HA  ASP X 204      -8.255   1.825   4.317  0.00  0.00            
ATOM   3285  CB  ASP X 204      -7.137   0.158   3.951  0.00  0.00            
ATOM   3286  HB2 ASP X 204      -7.662  -0.481   4.661  0.00  0.00            
ATOM   3287  HB3 ASP X 204      -6.847  -0.483   3.119  0.00  0.00            
ATOM   3288  CG  ASP X 204      -5.766   0.515   4.560  0.00  0.00            
ATOM   3289  OD1 ASP X 204      -4.778  -0.193   4.225  0.00  0.00            
ATOM   3290  OD2 ASP X 204      -5.756   1.392   5.440  0.00  0.00            
ATOM   3291  C   ASP X 204      -7.214   2.217   2.495  0.00  0.00            
ATOM   3292  O   ASP X 204      -7.283   2.045   1.268  0.00  0.00            
ATOM   3293  N   SER X 205      -6.484   3.123   3.079  0.00  0.00            
ATOM   3294  H   SER X 205      -6.521   3.284   4.076  0.00  0.00            
ATOM   3295  CA  SER X 205      -5.791   4.245   2.300  0.00  0.00            
ATOM   3296  HA  SER X 205      -6.621   4.752   1.807  0.00  0.00            
ATOM   3297  CB  SER X 205      -5.245   5.241   3.250  0.00  0.00            
ATOM   3298  HB2 SER X 205      -4.768   6.019   2.653  0.00  0.00            
ATOM   3299  HB3 SER X 205      -6.044   5.537   3.929  0.00  0.00            
ATOM   3300  OG  SER X 205      -4.169   4.890   4.110  0.00  0.00            
ATOM   3301  HG  SER X 205      -4.506   4.365   4.839  0.00  0.00            
ATOM   3302  C   SER X 205      -4.776   3.892   1.150  0.00  0.00            
ATOM   3303  O   SER X 205      -4.326   4.722   0.331  0.00  0.00            
ATOM   3304  N   HIE X 206      -4.303   2.660   1.122  0.00  0.00            
ATOM   3305  H   HIE X 206      -4.733   1.955   1.704  0.00  0.00            
ATOM   3306  CA  HIE X 206      -3.178   2.241   0.233  0.00  0.00            
ATOM   3307  HA  HIE X 206      -2.264   2.757   0.526  0.00  0.00            
ATOM   3308  CB  HIE X 206      -2.841   0.784   0.414  0.00  0.00            
ATOM   3309  HB2 HIE X 206      -2.835   0.517   1.471  0.00  0.00            
ATOM   3310  HB3 HIE X 206      -3.673   0.190   0.033  0.00  0.00            
ATOM   3311  CG  HIE X 206      -1.563   0.320  -0.210  0.00  0.00            
ATOM   3312  ND1 HIE X 206      -1.558  -0.366  -1.416  0.00  0.00            
ATOM   3313  CE1 HIE X 206      -0.312  -0.261  -1.907  0.00  0.00            
ATOM   3314  HE1 HIE X 206       0.047  -0.543  -2.885  0.00  0.00            
ATOM   3315  NE2 HIE X 206       0.402   0.433  -1.006  0.00  0.00            
ATOM   3316  HE2 HIE X 206       1.367   0.705  -1.129  0.00  0.00            
ATOM   3317  CD2 HIE X 206      -0.352   0.763   0.025  0.00  0.00            
ATOM   3318  HD2 HIE X 206      -0.124   1.427   0.845  0.00  0.00            
ATOM   3319  C   HIE X 206      -3.497   2.454  -1.321  0.00  0.00            
ATOM   3320  O   HIE X 206      -2.552   2.404  -2.150  0.00  0.00            
ATOM   3321  N   THR X 207      -4.714   2.724  -1.746  0.00  0.00            
ATOM   3322  H   THR X 207      -5.503   2.607  -1.126  0.00  0.00            
ATOM   3323  CA  THR X 207      -4.993   3.194  -3.127  0.00  0.00            
ATOM   3324  HA  THR X 207      -4.853   2.373  -3.831  0.00  0.00            
ATOM   3325  CB  THR X 207      -6.486   3.626  -3.244  0.00  0.00            
ATOM   3326  HB  THR X 207      -6.558   4.091  -4.227  0.00  0.00            
ATOM   3327  CG2 THR X 207      -7.595   2.576  -3.106  0.00  0.00            
ATOM   3328 HG21 THR X 207      -7.644   2.217  -2.078  0.00  0.00            
ATOM   3329 HG22 THR X 207      -8.546   3.001  -3.426  0.00  0.00            
ATOM   3330 HG23 THR X 207      -7.481   1.780  -3.842  0.00  0.00            
ATOM   3331  OG1 THR X 207      -6.805   4.596  -2.274  0.00  0.00            
ATOM   3332  HG1 THR X 207      -7.049   5.364  -2.796  0.00  0.00            
ATOM   3333  C   THR X 207      -4.167   4.448  -3.535  0.00  0.00            
ATOM   3334  O   THR X 207      -3.850   4.605  -4.716  0.00  0.00            
ATOM   3335  N   THR X 208      -3.761   5.283  -2.570  0.00  0.00            
ATOM   3336  H   THR X 208      -4.176   5.057  -1.677  0.00  0.00            
ATOM   3337  CA  THR X 208      -2.965   6.508  -2.793  0.00  0.00            
ATOM   3338  HA  THR X 208      -3.402   7.250  -3.461  0.00  0.00            
ATOM   3339  CB  THR X 208      -2.804   7.361  -1.523  0.00  0.00            
ATOM   3340  HB  THR X 208      -2.083   8.133  -1.792  0.00  0.00            
ATOM   3341  CG2 THR X 208      -4.131   8.000  -0.995  0.00  0.00            
ATOM   3342 HG21 THR X 208      -4.944   7.279  -0.906  0.00  0.00            
ATOM   3343 HG22 THR X 208      -3.982   8.472  -0.023  0.00  0.00            
ATOM   3344 HG23 THR X 208      -4.555   8.745  -1.669  0.00  0.00            
ATOM   3345  OG1 THR X 208      -2.354   6.652  -0.344  0.00  0.00            
ATOM   3346  HG1 THR X 208      -3.082   6.126  -0.005  0.00  0.00            
ATOM   3347  C   THR X 208      -1.504   6.099  -3.214  0.00  0.00            
ATOM   3348  O   THR X 208      -0.770   7.014  -3.679  0.00  0.00            
ATOM   3349  N   MET X 209      -1.161   4.806  -3.218  0.00  0.00            
ATOM   3350  H   MET X 209      -1.786   4.149  -2.773  0.00  0.00            
ATOM   3351  CA  MET X 209       0.104   4.291  -3.812  0.00  0.00            
ATOM   3352  HA  MET X 209       0.811   5.119  -3.832  0.00  0.00            
ATOM   3353  CB  MET X 209       0.658   3.129  -2.913  0.00  0.00            
ATOM   3354  HB2 MET X 209       0.422   3.308  -1.864  0.00  0.00            
ATOM   3355  HB3 MET X 209       0.165   2.218  -3.254  0.00  0.00            
ATOM   3356  CG  MET X 209       2.185   3.131  -3.115  0.00  0.00            
ATOM   3357  HG2 MET X 209       2.388   3.108  -4.186  0.00  0.00            
ATOM   3358  HG3 MET X 209       2.605   4.051  -2.709  0.00  0.00            
ATOM   3359  SD  MET X 209       3.100   1.781  -2.313  0.00  0.00            
ATOM   3360  CE  MET X 209       3.718   2.522  -0.746  0.00  0.00            
ATOM   3361  HE1 MET X 209       4.385   3.354  -0.972  0.00  0.00            
ATOM   3362  HE2 MET X 209       2.908   2.777  -0.062  0.00  0.00            
ATOM   3363  HE3 MET X 209       4.248   1.698  -0.268  0.00  0.00            
ATOM   3364  C   MET X 209      -0.029   3.845  -5.288  0.00  0.00            
ATOM   3365  O   MET X 209       0.886   3.974  -6.103  0.00  0.00            
ATOM   3366  N   ILE X 210      -1.272   3.554  -5.751  0.00  0.00            
ATOM   3367  H   ILE X 210      -1.959   3.545  -5.010  0.00  0.00            
ATOM   3368  CA  ILE X 210      -1.576   3.037  -7.107  0.00  0.00            
ATOM   3369  HA  ILE X 210      -0.787   2.353  -7.419  0.00  0.00            
ATOM   3370  CB  ILE X 210      -2.822   2.124  -7.019  0.00  0.00            
ATOM   3371  HB  ILE X 210      -3.649   2.760  -6.703  0.00  0.00            
ATOM   3372  CG2 ILE X 210      -3.138   1.474  -8.269  0.00  0.00            
ATOM   3373 HG21 ILE X 210      -3.605   2.180  -8.956  0.00  0.00            
ATOM   3374 HG22 ILE X 210      -2.141   1.122  -8.534  0.00  0.00            
ATOM   3375 HG23 ILE X 210      -3.798   0.610  -8.183  0.00  0.00            
ATOM   3376  CG1 ILE X 210      -2.728   1.046  -5.890  0.00  0.00            
ATOM   3377 HG12 ILE X 210      -2.524   1.615  -4.983  0.00  0.00            
ATOM   3378 HG13 ILE X 210      -3.654   0.479  -5.793  0.00  0.00            
ATOM   3379  CD1 ILE X 210      -1.615  -0.020  -6.129  0.00  0.00            
ATOM   3380 HD11 ILE X 210      -1.588  -0.676  -5.259  0.00  0.00            
ATOM   3381 HD12 ILE X 210      -1.786  -0.733  -6.935  0.00  0.00            
ATOM   3382 HD13 ILE X 210      -0.589   0.349  -6.158  0.00  0.00            
ATOM   3383  C   ILE X 210      -1.678   4.091  -8.188  0.00  0.00            
ATOM   3384  O   ILE X 210      -1.609   3.719  -9.333  0.00  0.00            
ATOM   3385  N   ASP X 211      -1.780   5.397  -7.893  0.00  0.00            
ATOM   3386  H   ASP X 211      -1.773   5.677  -6.923  0.00  0.00            
ATOM   3387  CA  ASP X 211      -1.771   6.486  -8.899  0.00  0.00            
ATOM   3388  HA  ASP X 211      -2.545   6.353  -9.655  0.00  0.00            
ATOM   3389  CB  ASP X 211      -1.993   7.766  -8.173  0.00  0.00            
ATOM   3390  HB2 ASP X 211      -1.239   7.888  -7.396  0.00  0.00            
ATOM   3391  HB3 ASP X 211      -1.839   8.613  -8.841  0.00  0.00            
ATOM   3392  CG  ASP X 211      -3.466   7.855  -7.556  0.00  0.00            
ATOM   3393  OD1 ASP X 211      -4.468   8.166  -8.312  0.00  0.00            
ATOM   3394  OD2 ASP X 211      -3.582   7.703  -6.303  0.00  0.00            
ATOM   3395  C   ASP X 211      -0.412   6.594  -9.634  0.00  0.00            
ATOM   3396  O   ASP X 211      -0.281   7.074 -10.751  0.00  0.00            
ATOM   3397  N   GLY X 212       0.667   6.061  -8.942  0.00  0.00            
ATOM   3398  H   GLY X 212       0.526   5.628  -8.040  0.00  0.00            
ATOM   3399  CA  GLY X 212       2.036   5.830  -9.422  0.00  0.00            
ATOM   3400  HA2 GLY X 212       2.445   6.768  -9.798  0.00  0.00            
ATOM   3401  HA3 GLY X 212       2.631   5.463  -8.586  0.00  0.00            
ATOM   3402  C   GLY X 212       2.195   4.628 -10.505  0.00  0.00            
ATOM   3403  O   GLY X 212       3.319   4.296 -10.970  0.00  0.00            
ATOM   3404  N   LEU X 213       1.053   4.088 -10.989  0.00  0.00            
ATOM   3405  H   LEU X 213       0.194   4.306 -10.504  0.00  0.00            
ATOM   3406  CA  LEU X 213       0.950   3.287 -12.243  0.00  0.00            
ATOM   3407  HA  LEU X 213       1.900   3.298 -12.777  0.00  0.00            
ATOM   3408  CB  LEU X 213       0.689   1.771 -11.978  0.00  0.00            
ATOM   3409  HB2 LEU X 213       0.913   1.628 -10.921  0.00  0.00            
ATOM   3410  HB3 LEU X 213      -0.394   1.649 -11.990  0.00  0.00            
ATOM   3411  CG  LEU X 213       1.406   0.749 -12.867  0.00  0.00            
ATOM   3412  HG  LEU X 213       0.923   0.824 -13.841  0.00  0.00            
ATOM   3413  CD1 LEU X 213       2.948   0.862 -12.976  0.00  0.00            
ATOM   3414 HD11 LEU X 213       3.359   1.105 -11.996  0.00  0.00            
ATOM   3415 HD12 LEU X 213       3.306  -0.095 -13.358  0.00  0.00            
ATOM   3416 HD13 LEU X 213       3.191   1.722 -13.599  0.00  0.00            
ATOM   3417  CD2 LEU X 213       0.991  -0.580 -12.288  0.00  0.00            
ATOM   3418 HD21 LEU X 213       1.398  -0.515 -11.279  0.00  0.00            
ATOM   3419 HD22 LEU X 213      -0.083  -0.728 -12.171  0.00  0.00            
ATOM   3420 HD23 LEU X 213       1.337  -1.404 -12.911  0.00  0.00            
ATOM   3421  C   LEU X 213      -0.096   3.792 -13.278  0.00  0.00            
ATOM   3422  O   LEU X 213      -0.354   3.162 -14.334  0.00  0.00            
ATOM   3423  N   GLY X 214      -0.774   4.910 -13.091  0.00  0.00            
ATOM   3424  H   GLY X 214      -0.564   5.422 -12.246  0.00  0.00            
ATOM   3425  CA  GLY X 214      -1.556   5.532 -14.185  0.00  0.00            
ATOM   3426  HA2 GLY X 214      -1.609   6.609 -14.024  0.00  0.00            
ATOM   3427  HA3 GLY X 214      -1.165   5.337 -15.184  0.00  0.00            
ATOM   3428  C   GLY X 214      -3.091   5.033 -14.223  0.00  0.00            
ATOM   3429  O   GLY X 214      -3.700   5.089 -15.304  0.00  0.00            
ATOM   3430  N   ILE X 215      -3.691   4.487 -13.134  0.00  0.00            
ATOM   3431  H   ILE X 215      -3.080   4.466 -12.330  0.00  0.00            
ATOM   3432  CA  ILE X 215      -5.079   3.967 -13.158  0.00  0.00            
ATOM   3433  HA  ILE X 215      -5.540   4.244 -14.106  0.00  0.00            
ATOM   3434  CB  ILE X 215      -5.078   2.358 -13.081  0.00  0.00            
ATOM   3435  HB  ILE X 215      -6.146   2.157 -12.987  0.00  0.00            
ATOM   3436  CG2 ILE X 215      -4.420   1.823 -14.337  0.00  0.00            
ATOM   3437 HG21 ILE X 215      -4.699   0.781 -14.489  0.00  0.00            
ATOM   3438 HG22 ILE X 215      -4.823   2.234 -15.263  0.00  0.00            
ATOM   3439 HG23 ILE X 215      -3.365   2.083 -14.426  0.00  0.00            
ATOM   3440  CG1 ILE X 215      -4.423   1.866 -11.857  0.00  0.00            
ATOM   3441 HG12 ILE X 215      -3.341   1.991 -11.809  0.00  0.00            
ATOM   3442 HG13 ILE X 215      -4.763   2.447 -10.999  0.00  0.00            
ATOM   3443  CD1 ILE X 215      -4.590   0.418 -11.591  0.00  0.00            
ATOM   3444 HD11 ILE X 215      -5.590   0.224 -11.201  0.00  0.00            
ATOM   3445 HD12 ILE X 215      -4.406  -0.134 -12.512  0.00  0.00            
ATOM   3446 HD13 ILE X 215      -3.823   0.075 -10.897  0.00  0.00            
ATOM   3447  C   ILE X 215      -5.951   4.671 -12.142  0.00  0.00            
ATOM   3448  O   ILE X 215      -5.536   4.914 -11.013  0.00  0.00            
ATOM   3449  N   LEU X 216      -7.260   4.756 -12.458  0.00  0.00            
ATOM   3450  H   LEU X 216      -7.659   4.405 -13.317  0.00  0.00            
ATOM   3451  CA  LEU X 216      -8.303   5.321 -11.549  0.00  0.00            
ATOM   3452  HA  LEU X 216      -8.054   6.359 -11.329  0.00  0.00            
ATOM   3453  CB  LEU X 216      -9.634   5.393 -12.444  0.00  0.00            
ATOM   3454  HB2 LEU X 216      -9.494   6.226 -13.134  0.00  0.00            
ATOM   3455  HB3 LEU X 216      -9.676   4.450 -12.989  0.00  0.00            
ATOM   3456  CG  LEU X 216     -10.932   5.787 -11.729  0.00  0.00            
ATOM   3457  HG  LEU X 216     -11.103   5.081 -10.916  0.00  0.00            
ATOM   3458  CD1 LEU X 216     -11.091   7.152 -11.043  0.00  0.00            
ATOM   3459 HD11 LEU X 216     -12.045   7.125 -10.515  0.00  0.00            
ATOM   3460 HD12 LEU X 216     -10.249   7.361 -10.382  0.00  0.00            
ATOM   3461 HD13 LEU X 216     -11.056   7.962 -11.771  0.00  0.00            
ATOM   3462  CD2 LEU X 216     -11.999   5.650 -12.723  0.00  0.00            
ATOM   3463 HD21 LEU X 216     -11.633   6.207 -13.586  0.00  0.00            
ATOM   3464 HD22 LEU X 216     -12.188   4.583 -12.834  0.00  0.00            
ATOM   3465 HD23 LEU X 216     -12.935   6.140 -12.454  0.00  0.00            
ATOM   3466  C   LEU X 216      -8.467   4.546 -10.261  0.00  0.00            
ATOM   3467  O   LEU X 216      -8.481   3.298 -10.264  0.00  0.00            
ATOM   3468  N   GLY X 217      -8.542   5.315  -9.140  0.00  0.00            
ATOM   3469  H   GLY X 217      -8.588   6.319  -9.238  0.00  0.00            
ATOM   3470  CA  GLY X 217      -8.945   4.902  -7.782  0.00  0.00            
ATOM   3471  HA2 GLY X 217      -9.427   3.933  -7.915  0.00  0.00            
ATOM   3472  HA3 GLY X 217      -8.065   4.832  -7.143  0.00  0.00            
ATOM   3473  C   GLY X 217      -9.864   5.849  -7.073  0.00  0.00            
ATOM   3474  O   GLY X 217     -10.179   6.975  -7.539  0.00  0.00            
ATOM   3475  N   TRP X 218     -10.456   5.378  -5.971  0.00  0.00            
ATOM   3476  H   TRP X 218     -10.302   4.402  -5.763  0.00  0.00            
ATOM   3477  CA  TRP X 218     -11.308   6.162  -5.037  0.00  0.00            
ATOM   3478  HA  TRP X 218     -10.793   7.123  -5.031  0.00  0.00            
ATOM   3479  CB  TRP X 218     -12.657   6.298  -5.734  0.00  0.00            
ATOM   3480  HB2 TRP X 218     -12.511   6.656  -6.753  0.00  0.00            
ATOM   3481  HB3 TRP X 218     -13.166   5.334  -5.772  0.00  0.00            
ATOM   3482  CG  TRP X 218     -13.687   7.209  -5.097  0.00  0.00            
ATOM   3483  CD1 TRP X 218     -14.936   6.917  -4.683  0.00  0.00            
ATOM   3484  HD1 TRP X 218     -15.241   5.887  -4.579  0.00  0.00            
ATOM   3485  NE1 TRP X 218     -15.519   8.006  -4.102  0.00  0.00            
ATOM   3486  HE1 TRP X 218     -16.328   7.939  -3.501  0.00  0.00            
ATOM   3487  CE2 TRP X 218     -14.702   9.084  -4.225  0.00  0.00            
ATOM   3488  CZ2 TRP X 218     -14.863  10.413  -3.816  0.00  0.00            
ATOM   3489  HZ2 TRP X 218     -15.794  10.711  -3.356  0.00  0.00            
ATOM   3490  CH2 TRP X 218     -13.842  11.372  -4.152  0.00  0.00            
ATOM   3491  HH2 TRP X 218     -13.930  12.415  -3.885  0.00  0.00            
ATOM   3492  CZ3 TRP X 218     -12.731  10.958  -4.853  0.00  0.00            
ATOM   3493  HZ3 TRP X 218     -12.025  11.741  -5.086  0.00  0.00            
ATOM   3494  CE3 TRP X 218     -12.571   9.595  -5.127  0.00  0.00            
ATOM   3495  HE3 TRP X 218     -11.679   9.238  -5.619  0.00  0.00            
ATOM   3496  CD2 TRP X 218     -13.523   8.596  -4.838  0.00  0.00            
ATOM   3497  C   TRP X 218     -11.371   5.522  -3.582  0.00  0.00            
ATOM   3498  O   TRP X 218     -11.291   4.300  -3.514  0.00  0.00            
ATOM   3499  N   GLY X 219     -11.607   6.268  -2.509  0.00  0.00            
ATOM   3500  H   GLY X 219     -11.592   7.268  -2.651  0.00  0.00            
ATOM   3501  CA  GLY X 219     -11.584   5.787  -1.141  0.00  0.00            
ATOM   3502  HA2 GLY X 219     -11.209   4.771  -1.017  0.00  0.00            
ATOM   3503  HA3 GLY X 219     -11.045   6.458  -0.472  0.00  0.00            
ATOM   3504  C   GLY X 219     -13.023   5.621  -0.699  0.00  0.00            
ATOM   3505  O   GLY X 219     -13.767   6.609  -0.556  0.00  0.00            
ATOM   3506  N   VAL X 220     -13.438   4.382  -0.542  0.00  0.00            
ATOM   3507  H   VAL X 220     -12.810   3.592  -0.579  0.00  0.00            
ATOM   3508  CA  VAL X 220     -14.892   3.989  -0.463  0.00  0.00            
ATOM   3509  HA  VAL X 220     -15.560   4.820  -0.690  0.00  0.00            
ATOM   3510  CB  VAL X 220     -15.228   2.814  -1.419  0.00  0.00            
ATOM   3511  HB  VAL X 220     -16.138   2.353  -1.034  0.00  0.00            
ATOM   3512  CG1 VAL X 220     -15.420   3.247  -2.838  0.00  0.00            
ATOM   3513 HG11 VAL X 220     -16.255   3.946  -2.789  0.00  0.00            
ATOM   3514 HG12 VAL X 220     -14.511   3.805  -3.062  0.00  0.00            
ATOM   3515 HG13 VAL X 220     -15.645   2.459  -3.557  0.00  0.00            
ATOM   3516  CG2 VAL X 220     -14.276   1.643  -1.366  0.00  0.00            
ATOM   3517 HG21 VAL X 220     -13.236   1.932  -1.517  0.00  0.00            
ATOM   3518 HG22 VAL X 220     -14.302   1.163  -0.387  0.00  0.00            
ATOM   3519 HG23 VAL X 220     -14.587   0.906  -2.107  0.00  0.00            
ATOM   3520  C   VAL X 220     -15.240   3.666   0.993  0.00  0.00            
ATOM   3521  O   VAL X 220     -14.481   3.020   1.713  0.00  0.00            
ATOM   3522  N   GLY X 221     -16.382   4.202   1.522  0.00  0.00            
ATOM   3523  H   GLY X 221     -16.930   4.903   1.044  0.00  0.00            
ATOM   3524  CA  GLY X 221     -16.991   3.645   2.723  0.00  0.00            
ATOM   3525  HA2 GLY X 221     -17.109   2.565   2.638  0.00  0.00            
ATOM   3526  HA3 GLY X 221     -16.344   3.830   3.581  0.00  0.00            
ATOM   3527  C   GLY X 221     -18.342   4.235   3.074  0.00  0.00            
ATOM   3528  O   GLY X 221     -18.913   4.964   2.259  0.00  0.00            
ATOM   3529  N   GLY X 222     -18.877   3.998   4.297  0.00  0.00            
ATOM   3530  H   GLY X 222     -18.235   3.517   4.910  0.00  0.00            
ATOM   3531  CA  GLY X 222     -20.311   4.264   4.564  0.00  0.00            
ATOM   3532  HA2 GLY X 222     -20.482   4.382   5.634  0.00  0.00            
ATOM   3533  HA3 GLY X 222     -20.471   5.247   4.123  0.00  0.00            
ATOM   3534  C   GLY X 222     -21.167   3.274   3.723  0.00  0.00            
ATOM   3535  O   GLY X 222     -21.218   2.088   4.077  0.00  0.00            
ATOM   3536  N   ILE X 223     -21.823   3.775   2.653  0.00  0.00            
ATOM   3537  H   ILE X 223     -21.771   4.733   2.336  0.00  0.00            
ATOM   3538  CA  ILE X 223     -22.507   2.833   1.772  0.00  0.00            
ATOM   3539  HA  ILE X 223     -22.680   1.902   2.312  0.00  0.00            
ATOM   3540  CB  ILE X 223     -23.892   3.410   1.330  0.00  0.00            
ATOM   3541  HB  ILE X 223     -24.481   2.724   0.721  0.00  0.00            
ATOM   3542  CG2 ILE X 223     -24.871   3.722   2.481  0.00  0.00            
ATOM   3543 HG21 ILE X 223     -24.336   4.321   3.218  0.00  0.00            
ATOM   3544 HG22 ILE X 223     -25.789   4.256   2.238  0.00  0.00            
ATOM   3545 HG23 ILE X 223     -25.041   2.774   2.991  0.00  0.00            
ATOM   3546  CG1 ILE X 223     -23.824   4.808   0.497  0.00  0.00            
ATOM   3547 HG12 ILE X 223     -23.879   5.670   1.162  0.00  0.00            
ATOM   3548 HG13 ILE X 223     -22.788   4.804   0.158  0.00  0.00            
ATOM   3549  CD1 ILE X 223     -24.755   4.901  -0.720  0.00  0.00            
ATOM   3550 HD11 ILE X 223     -24.838   3.899  -1.140  0.00  0.00            
ATOM   3551 HD12 ILE X 223     -25.761   5.173  -0.400  0.00  0.00            
ATOM   3552 HD13 ILE X 223     -24.357   5.574  -1.480  0.00  0.00            
ATOM   3553  C   ILE X 223     -21.708   2.541   0.436  0.00  0.00            
ATOM   3554  O   ILE X 223     -22.159   1.777  -0.368  0.00  0.00            
ATOM   3555  N   GLU X 224     -20.495   3.099   0.090  0.00  0.00            
ATOM   3556  H   GLU X 224     -20.066   3.657   0.815  0.00  0.00            
ATOM   3557  CA  GLU X 224     -19.834   3.126  -1.200  0.00  0.00            
ATOM   3558  HA  GLU X 224     -20.632   3.241  -1.933  0.00  0.00            
ATOM   3559  CB  GLU X 224     -18.951   4.327  -1.324  0.00  0.00            
ATOM   3560  HB2 GLU X 224     -18.214   4.344  -0.522  0.00  0.00            
ATOM   3561  HB3 GLU X 224     -18.385   4.273  -2.254  0.00  0.00            
ATOM   3562  CG  GLU X 224     -19.760   5.626  -1.424  0.00  0.00            
ATOM   3563  HG2 GLU X 224     -20.236   5.595  -2.404  0.00  0.00            
ATOM   3564  HG3 GLU X 224     -20.548   5.555  -0.674  0.00  0.00            
ATOM   3565  CD  GLU X 224     -18.937   6.935  -1.213  0.00  0.00            
ATOM   3566  OE1 GLU X 224     -17.961   7.163  -1.888  0.00  0.00            
ATOM   3567  OE2 GLU X 224     -19.361   7.754  -0.408  0.00  0.00            
ATOM   3568  C   GLU X 224     -19.161   1.836  -1.520  0.00  0.00            
ATOM   3569  O   GLU X 224     -19.180   1.397  -2.676  0.00  0.00            
ATOM   3570  N   ALA X 225     -18.711   1.059  -0.516  0.00  0.00            
ATOM   3571  H   ALA X 225     -18.663   1.407   0.431  0.00  0.00            
ATOM   3572  CA  ALA X 225     -18.191  -0.315  -0.720  0.00  0.00            
ATOM   3573  HA  ALA X 225     -17.726  -0.343  -1.706  0.00  0.00            
ATOM   3574  CB  ALA X 225     -17.121  -0.536   0.332  0.00  0.00            
ATOM   3575  HB1 ALA X 225     -16.706  -1.544   0.324  0.00  0.00            
ATOM   3576  HB2 ALA X 225     -16.265   0.084   0.066  0.00  0.00            
ATOM   3577  HB3 ALA X 225     -17.444  -0.399   1.364  0.00  0.00            
ATOM   3578  C   ALA X 225     -19.284  -1.404  -0.640  0.00  0.00            
ATOM   3579  O   ALA X 225     -19.080  -2.589  -1.047  0.00  0.00            
ATOM   3580  N   GLU X 226     -20.427  -1.127   0.023  0.00  0.00            
ATOM   3581  H   GLU X 226     -20.457  -0.343   0.658  0.00  0.00            
ATOM   3582  CA  GLU X 226     -21.661  -2.017  -0.188  0.00  0.00            
ATOM   3583  HA  GLU X 226     -21.409  -3.063  -0.013  0.00  0.00            
ATOM   3584  CB  GLU X 226     -22.849  -1.700   0.772  0.00  0.00            
ATOM   3585  HB2 GLU X 226     -23.231  -0.685   0.653  0.00  0.00            
ATOM   3586  HB3 GLU X 226     -23.731  -2.283   0.507  0.00  0.00            
ATOM   3587  CG  GLU X 226     -22.414  -1.937   2.222  0.00  0.00            
ATOM   3588  HG2 GLU X 226     -21.775  -2.810   2.094  0.00  0.00            
ATOM   3589  HG3 GLU X 226     -21.809  -1.081   2.519  0.00  0.00            
ATOM   3590  CD  GLU X 226     -23.452  -2.183   3.335  0.00  0.00            
ATOM   3591  OE1 GLU X 226     -23.737  -3.347   3.534  0.00  0.00            
ATOM   3592  OE2 GLU X 226     -23.879  -1.270   4.018  0.00  0.00            
ATOM   3593  C   GLU X 226     -22.085  -1.857  -1.670  0.00  0.00            
ATOM   3594  O   GLU X 226     -22.294  -2.896  -2.347  0.00  0.00            
ATOM   3595  N   ALA X 227     -22.211  -0.662  -2.189  0.00  0.00            
ATOM   3596  H   ALA X 227     -22.010   0.142  -1.612  0.00  0.00            
ATOM   3597  CA  ALA X 227     -22.840  -0.304  -3.491  0.00  0.00            
ATOM   3598  HA  ALA X 227     -23.872  -0.648  -3.544  0.00  0.00            
ATOM   3599  CB  ALA X 227     -22.816   1.245  -3.650  0.00  0.00            
ATOM   3600  HB1 ALA X 227     -21.846   1.550  -4.041  0.00  0.00            
ATOM   3601  HB2 ALA X 227     -23.540   1.503  -4.423  0.00  0.00            
ATOM   3602  HB3 ALA X 227     -23.142   1.851  -2.805  0.00  0.00            
ATOM   3603  C   ALA X 227     -22.030  -1.005  -4.624  0.00  0.00            
ATOM   3604  O   ALA X 227     -22.647  -1.766  -5.445  0.00  0.00            
ATOM   3605  N   VAL X 228     -20.692  -0.868  -4.686  0.00  0.00            
ATOM   3606  H   VAL X 228     -20.235  -0.297  -3.989  0.00  0.00            
ATOM   3607  CA  VAL X 228     -19.923  -1.623  -5.672  0.00  0.00            
ATOM   3608  HA  VAL X 228     -20.254  -1.391  -6.684  0.00  0.00            
ATOM   3609  CB  VAL X 228     -18.482  -1.121  -5.779  0.00  0.00            
ATOM   3610  HB  VAL X 228     -18.017  -1.756  -6.533  0.00  0.00            
ATOM   3611  CG1 VAL X 228     -18.542   0.381  -6.195  0.00  0.00            
ATOM   3612 HG11 VAL X 228     -18.775   1.052  -5.368  0.00  0.00            
ATOM   3613 HG12 VAL X 228     -17.512   0.670  -6.405  0.00  0.00            
ATOM   3614 HG13 VAL X 228     -19.212   0.455  -7.051  0.00  0.00            
ATOM   3615  CG2 VAL X 228     -17.567  -1.302  -4.576  0.00  0.00            
ATOM   3616 HG21 VAL X 228     -17.971  -0.668  -3.787  0.00  0.00            
ATOM   3617 HG22 VAL X 228     -17.567  -2.351  -4.282  0.00  0.00            
ATOM   3618 HG23 VAL X 228     -16.531  -1.050  -4.800  0.00  0.00            
ATOM   3619  C   VAL X 228     -20.036  -3.119  -5.626  0.00  0.00            
ATOM   3620  O   VAL X 228     -20.229  -3.779  -6.651  0.00  0.00            
ATOM   3621  N   MET X 229     -20.172  -3.703  -4.436  0.00  0.00            
ATOM   3622  H   MET X 229     -20.177  -3.199  -3.561  0.00  0.00            
ATOM   3623  CA  MET X 229     -20.379  -5.138  -4.368  0.00  0.00            
ATOM   3624  HA  MET X 229     -19.910  -5.593  -5.241  0.00  0.00            
ATOM   3625  CB  MET X 229     -19.835  -5.762  -3.088  0.00  0.00            
ATOM   3626  HB2 MET X 229     -20.188  -5.215  -2.214  0.00  0.00            
ATOM   3627  HB3 MET X 229     -20.246  -6.767  -2.986  0.00  0.00            
ATOM   3628  CG  MET X 229     -18.352  -5.805  -3.225  0.00  0.00            
ATOM   3629  HG2 MET X 229     -18.046  -6.366  -4.108  0.00  0.00            
ATOM   3630  HG3 MET X 229     -17.946  -4.796  -3.295  0.00  0.00            
ATOM   3631  SD  MET X 229     -17.437  -6.511  -1.769  0.00  0.00            
ATOM   3632  CE  MET X 229     -18.277  -7.995  -1.304  0.00  0.00            
ATOM   3633  HE1 MET X 229     -18.101  -8.739  -2.082  0.00  0.00            
ATOM   3634  HE2 MET X 229     -17.939  -8.291  -0.311  0.00  0.00            
ATOM   3635  HE3 MET X 229     -19.361  -7.888  -1.301  0.00  0.00            
ATOM   3636  C   MET X 229     -21.843  -5.561  -4.571  0.00  0.00            
ATOM   3637  O   MET X 229     -22.028  -6.706  -4.962  0.00  0.00            
ATOM   3638  N   LEU X 230     -22.832  -4.645  -4.601  0.00  0.00            
ATOM   3639  H   LEU X 230     -22.529  -3.716  -4.345  0.00  0.00            
ATOM   3640  CA  LEU X 230     -24.144  -4.804  -5.212  0.00  0.00            
ATOM   3641  HA  LEU X 230     -24.392  -5.841  -4.986  0.00  0.00            
ATOM   3642  CB  LEU X 230     -25.063  -3.907  -4.309  0.00  0.00            
ATOM   3643  HB2 LEU X 230     -24.472  -3.032  -4.038  0.00  0.00            
ATOM   3644  HB3 LEU X 230     -25.938  -3.766  -4.943  0.00  0.00            
ATOM   3645  CG  LEU X 230     -25.499  -4.674  -3.014  0.00  0.00            
ATOM   3646  HG  LEU X 230     -24.567  -4.944  -2.517  0.00  0.00            
ATOM   3647  CD1 LEU X 230     -26.327  -3.868  -2.076  0.00  0.00            
ATOM   3648 HD11 LEU X 230     -25.754  -3.038  -1.663  0.00  0.00            
ATOM   3649 HD12 LEU X 230     -27.195  -3.465  -2.598  0.00  0.00            
ATOM   3650 HD13 LEU X 230     -26.534  -4.421  -1.160  0.00  0.00            
ATOM   3651  CD2 LEU X 230     -26.271  -5.911  -3.156  0.00  0.00            
ATOM   3652 HD21 LEU X 230     -27.204  -5.533  -3.574  0.00  0.00            
ATOM   3653 HD22 LEU X 230     -25.796  -6.678  -3.767  0.00  0.00            
ATOM   3654 HD23 LEU X 230     -26.443  -6.308  -2.156  0.00  0.00            
ATOM   3655  C   LEU X 230     -24.266  -4.511  -6.701  0.00  0.00            
ATOM   3656  O   LEU X 230     -25.353  -4.588  -7.281  0.00  0.00            
ATOM   3657  N   GLY X 231     -23.133  -3.977  -7.219  0.00  0.00            
ATOM   3658  H   GLY X 231     -22.365  -3.846  -6.577  0.00  0.00            
ATOM   3659  CA  GLY X 231     -22.957  -3.543  -8.604  0.00  0.00            
ATOM   3660  HA2 GLY X 231     -21.880  -3.525  -8.774  0.00  0.00            
ATOM   3661  HA3 GLY X 231     -23.399  -4.197  -9.355  0.00  0.00            
ATOM   3662  C   GLY X 231     -23.372  -2.113  -8.911  0.00  0.00            
ATOM   3663  O   GLY X 231     -23.691  -1.993 -10.042  0.00  0.00            
ATOM   3664  N   GLN X 232     -23.651  -1.227  -7.952  0.00  0.00            
ATOM   3665  H   GLN X 232     -23.597  -1.586  -7.009  0.00  0.00            
ATOM   3666  CA  GLN X 232     -24.069   0.117  -8.068  0.00  0.00            
ATOM   3667  HA  GLN X 232     -24.594   0.222  -9.017  0.00  0.00            
ATOM   3668  CB  GLN X 232     -24.998   0.467  -6.977  0.00  0.00            
ATOM   3669  HB2 GLN X 232     -24.494   0.378  -6.015  0.00  0.00            
ATOM   3670  HB3 GLN X 232     -25.351   1.494  -7.077  0.00  0.00            
ATOM   3671  CG  GLN X 232     -26.280  -0.297  -6.938  0.00  0.00            
ATOM   3672  HG2 GLN X 232     -26.036  -1.335  -7.165  0.00  0.00            
ATOM   3673  HG3 GLN X 232     -26.714  -0.272  -5.939  0.00  0.00            
ATOM   3674  CD  GLN X 232     -27.416   0.071  -7.917  0.00  0.00            
ATOM   3675  OE1 GLN X 232     -27.365  -0.249  -9.055  0.00  0.00            
ATOM   3676  NE2 GLN X 232     -28.334   0.937  -7.491  0.00  0.00            
ATOM   3677 HE21 GLN X 232     -28.873   1.382  -8.220  0.00  0.00            
ATOM   3678 HE22 GLN X 232     -28.270   1.415  -6.603  0.00  0.00            
ATOM   3679  C   GLN X 232     -22.931   1.129  -7.967  0.00  0.00            
ATOM   3680  O   GLN X 232     -22.077   1.032  -7.117  0.00  0.00            
ATOM   3681  N   PRO X 233     -22.789   2.032  -8.964  0.00  0.00            
ATOM   3682  CD  PRO X 233     -23.704   2.184 -10.108  0.00  0.00            
ATOM   3683  HD2 PRO X 233     -24.723   2.347  -9.759  0.00  0.00            
ATOM   3684  HD3 PRO X 233     -23.547   1.326 -10.762  0.00  0.00            
ATOM   3685  CG  PRO X 233     -23.191   3.343 -10.962  0.00  0.00            
ATOM   3686  HG2 PRO X 233     -23.725   4.158 -10.474  0.00  0.00            
ATOM   3687  HG3 PRO X 233     -23.414   3.216 -12.021  0.00  0.00            
ATOM   3688  CB  PRO X 233     -21.695   3.430 -10.554  0.00  0.00            
ATOM   3689  HB2 PRO X 233     -21.324   4.452 -10.629  0.00  0.00            
ATOM   3690  HB3 PRO X 233     -21.033   2.920 -11.253  0.00  0.00            
ATOM   3691  CA  PRO X 233     -21.643   2.929  -9.081  0.00  0.00            
ATOM   3692  HA  PRO X 233     -20.769   2.298  -8.916  0.00  0.00            
ATOM   3693  C   PRO X 233     -21.649   4.110  -8.045  0.00  0.00            
ATOM   3694  O   PRO X 233     -22.641   4.329  -7.368  0.00  0.00            
ATOM   3695  N   ILE X 234     -20.616   4.880  -7.977  0.00  0.00            
ATOM   3696  H   ILE X 234     -19.918   4.823  -8.704  0.00  0.00            
ATOM   3697  CA  ILE X 234     -20.207   5.875  -6.939  0.00  0.00            
ATOM   3698  HA  ILE X 234     -21.137   6.262  -6.523  0.00  0.00            
ATOM   3699  CB  ILE X 234     -19.269   5.279  -5.860  0.00  0.00            
ATOM   3700  HB  ILE X 234     -19.267   5.970  -5.017  0.00  0.00            
ATOM   3701  CG2 ILE X 234     -19.916   4.071  -5.108  0.00  0.00            
ATOM   3702 HG21 ILE X 234     -19.245   3.593  -4.394  0.00  0.00            
ATOM   3703 HG22 ILE X 234     -20.713   4.498  -4.499  0.00  0.00            
ATOM   3704 HG23 ILE X 234     -20.171   3.227  -5.749  0.00  0.00            
ATOM   3705  CG1 ILE X 234     -17.867   4.953  -6.317  0.00  0.00            
ATOM   3706 HG12 ILE X 234     -17.286   5.858  -6.497  0.00  0.00            
ATOM   3707 HG13 ILE X 234     -17.297   4.401  -5.570  0.00  0.00            
ATOM   3708  CD1 ILE X 234     -17.728   4.054  -7.582  0.00  0.00            
ATOM   3709 HD11 ILE X 234     -16.654   3.883  -7.656  0.00  0.00            
ATOM   3710 HD12 ILE X 234     -18.362   3.170  -7.515  0.00  0.00            
ATOM   3711 HD13 ILE X 234     -17.883   4.625  -8.498  0.00  0.00            
ATOM   3712  C   ILE X 234     -19.545   7.070  -7.512  0.00  0.00            
ATOM   3713  O   ILE X 234     -19.142   7.115  -8.674  0.00  0.00            
ATOM   3714  N   SER X 235     -19.334   8.164  -6.764  0.00  0.00            
ATOM   3715  H   SER X 235     -19.377   8.160  -5.755  0.00  0.00            
ATOM   3716  CA  SER X 235     -19.011   9.424  -7.398  0.00  0.00            
ATOM   3717  HA  SER X 235     -18.634   9.212  -8.399  0.00  0.00            
ATOM   3718  CB  SER X 235     -20.269  10.277  -7.452  0.00  0.00            
ATOM   3719  HB2 SER X 235     -20.086  11.237  -7.937  0.00  0.00            
ATOM   3720  HB3 SER X 235     -21.075   9.770  -7.981  0.00  0.00            
ATOM   3721  OG  SER X 235     -20.756  10.534  -6.147  0.00  0.00            
ATOM   3722  HG  SER X 235     -21.055  11.446  -6.164  0.00  0.00            
ATOM   3723  C   SER X 235     -17.877  10.193  -6.722  0.00  0.00            
ATOM   3724  O   SER X 235     -17.743   9.943  -5.530  0.00  0.00            
ATOM   3725  N   MET X 236     -17.388  11.242  -7.427  0.00  0.00            
ATOM   3726  H   MET X 236     -17.742  11.335  -8.368  0.00  0.00            
ATOM   3727  CA  MET X 236     -16.297  12.174  -7.100  0.00  0.00            
ATOM   3728  HA  MET X 236     -16.292  12.304  -6.018  0.00  0.00            
ATOM   3729  CB  MET X 236     -14.958  11.542  -7.582  0.00  0.00            
ATOM   3730  HB2 MET X 236     -14.134  12.248  -7.477  0.00  0.00            
ATOM   3731  HB3 MET X 236     -14.658  10.757  -6.888  0.00  0.00            
ATOM   3732  CG  MET X 236     -14.988  11.030  -9.005  0.00  0.00            
ATOM   3733  HG2 MET X 236     -15.671  10.181  -9.018  0.00  0.00            
ATOM   3734  HG3 MET X 236     -15.464  11.816  -9.591  0.00  0.00            
ATOM   3735  SD  MET X 236     -13.456  10.485  -9.607  0.00  0.00            
ATOM   3736  CE  MET X 236     -13.214   8.984  -8.553  0.00  0.00            
ATOM   3737  HE1 MET X 236     -12.395   9.152  -7.855  0.00  0.00            
ATOM   3738  HE2 MET X 236     -14.094   8.860  -7.921  0.00  0.00            
ATOM   3739  HE3 MET X 236     -13.048   8.056  -9.101  0.00  0.00            
ATOM   3740  C   MET X 236     -16.354  13.591  -7.716  0.00  0.00            
ATOM   3741  O   MET X 236     -17.149  13.828  -8.657  0.00  0.00            
ATOM   3742  N   VAL X 237     -15.742  14.518  -6.953  0.00  0.00            
ATOM   3743  H   VAL X 237     -15.312  14.206  -6.093  0.00  0.00            
ATOM   3744  CA  VAL X 237     -15.655  15.919  -7.527  0.00  0.00            
ATOM   3745  HA  VAL X 237     -16.610  16.041  -8.038  0.00  0.00            
ATOM   3746  CB  VAL X 237     -15.604  16.997  -6.492  0.00  0.00            
ATOM   3747  HB  VAL X 237     -14.803  16.755  -5.793  0.00  0.00            
ATOM   3748  CG1 VAL X 237     -15.250  18.440  -6.955  0.00  0.00            
ATOM   3749 HG11 VAL X 237     -15.097  19.076  -6.083  0.00  0.00            
ATOM   3750 HG12 VAL X 237     -14.505  18.539  -7.745  0.00  0.00            
ATOM   3751 HG13 VAL X 237     -16.163  18.840  -7.396  0.00  0.00            
ATOM   3752  CG2 VAL X 237     -16.997  17.044  -5.841  0.00  0.00            
ATOM   3753 HG21 VAL X 237     -17.245  16.107  -5.343  0.00  0.00            
ATOM   3754 HG22 VAL X 237     -16.995  17.869  -5.128  0.00  0.00            
ATOM   3755 HG23 VAL X 237     -17.768  17.234  -6.587  0.00  0.00            
ATOM   3756  C   VAL X 237     -14.440  15.920  -8.480  0.00  0.00            
ATOM   3757  O   VAL X 237     -13.375  15.350  -8.133  0.00  0.00            
ATOM   3758  N   LEU X 238     -14.592  16.425  -9.695  0.00  0.00            
ATOM   3759  H   LEU X 238     -15.529  16.750  -9.883  0.00  0.00            
ATOM   3760  CA  LEU X 238     -13.619  16.455 -10.833  0.00  0.00            
ATOM   3761  HA  LEU X 238     -13.385  15.427 -11.112  0.00  0.00            
ATOM   3762  CB  LEU X 238     -14.291  17.112 -12.011  0.00  0.00            
ATOM   3763  HB2 LEU X 238     -15.223  16.589 -12.226  0.00  0.00            
ATOM   3764  HB3 LEU X 238     -14.548  18.145 -11.777  0.00  0.00            
ATOM   3765  CG  LEU X 238     -13.481  17.071 -13.236  0.00  0.00            
ATOM   3766  HG  LEU X 238     -12.512  17.512 -13.004  0.00  0.00            
ATOM   3767  CD1 LEU X 238     -13.155  15.709 -13.769  0.00  0.00            
ATOM   3768 HD11 LEU X 238     -12.578  15.128 -13.050  0.00  0.00            
ATOM   3769 HD12 LEU X 238     -14.039  15.087 -13.916  0.00  0.00            
ATOM   3770 HD13 LEU X 238     -12.517  15.960 -14.616  0.00  0.00            
ATOM   3771  CD2 LEU X 238     -14.162  17.811 -14.386  0.00  0.00            
ATOM   3772 HD21 LEU X 238     -13.635  17.655 -15.328  0.00  0.00            
ATOM   3773 HD22 LEU X 238     -15.208  17.513 -14.466  0.00  0.00            
ATOM   3774 HD23 LEU X 238     -14.088  18.889 -14.243  0.00  0.00            
ATOM   3775  C   LEU X 238     -12.270  17.185 -10.487  0.00  0.00            
ATOM   3776  O   LEU X 238     -12.408  18.317 -10.069  0.00  0.00            
ATOM   3777  N   PRO X 239     -11.096  16.591 -10.569  0.00  0.00            
ATOM   3778  CD  PRO X 239     -10.905  15.149 -10.466  0.00  0.00            
ATOM   3779  HD2 PRO X 239     -10.744  14.791 -11.483  0.00  0.00            
ATOM   3780  HD3 PRO X 239     -11.789  14.699 -10.014  0.00  0.00            
ATOM   3781  CG  PRO X 239      -9.591  14.943  -9.679  0.00  0.00            
ATOM   3782  HG2 PRO X 239      -9.140  13.980  -9.919  0.00  0.00            
ATOM   3783  HG3 PRO X 239      -9.708  14.949  -8.595  0.00  0.00            
ATOM   3784  CB  PRO X 239      -8.825  16.176 -10.214  0.00  0.00            
ATOM   3785  HB2 PRO X 239      -8.539  15.991 -11.249  0.00  0.00            
ATOM   3786  HB3 PRO X 239      -7.931  16.314  -9.605  0.00  0.00            
ATOM   3787  CA  PRO X 239      -9.868  17.273 -10.180  0.00  0.00            
ATOM   3788  HA  PRO X 239      -9.945  17.574  -9.135  0.00  0.00            
ATOM   3789  C   PRO X 239      -9.375  18.497 -10.968  0.00  0.00            
ATOM   3790  O   PRO X 239      -9.547  18.582 -12.210  0.00  0.00            
ATOM   3791  N   GLN X 240      -8.547  19.205 -10.288  0.00  0.00            
ATOM   3792  H   GLN X 240      -8.361  18.924  -9.336  0.00  0.00            
ATOM   3793  CA  GLN X 240      -7.754  20.353 -10.663  0.00  0.00            
ATOM   3794  HA  GLN X 240      -8.063  20.585 -11.683  0.00  0.00            
ATOM   3795  CB  GLN X 240      -8.106  21.489  -9.680  0.00  0.00            
ATOM   3796  HB2 GLN X 240      -7.932  21.204  -8.643  0.00  0.00            
ATOM   3797  HB3 GLN X 240      -7.378  22.231 -10.010  0.00  0.00            
ATOM   3798  CG  GLN X 240      -9.548  22.035  -9.863  0.00  0.00            
ATOM   3799  HG2 GLN X 240      -9.607  22.503 -10.846  0.00  0.00            
ATOM   3800  HG3 GLN X 240     -10.304  21.252  -9.912  0.00  0.00            
ATOM   3801  CD  GLN X 240      -9.928  23.114  -8.898  0.00  0.00            
ATOM   3802  OE1 GLN X 240      -9.147  24.071  -8.633  0.00  0.00            
ATOM   3803  NE2 GLN X 240     -10.965  23.014  -8.076  0.00  0.00            
ATOM   3804 HE21 GLN X 240     -11.057  23.635  -7.285  0.00  0.00            
ATOM   3805 HE22 GLN X 240     -11.519  22.198  -8.296  0.00  0.00            
ATOM   3806  C   GLN X 240      -6.248  20.011 -10.806  0.00  0.00            
ATOM   3807  O   GLN X 240      -5.490  20.001  -9.878  0.00  0.00            
ATOM   3808  N   VAL X 241      -5.922  19.681 -12.039  0.00  0.00            
ATOM   3809  H   VAL X 241      -6.647  19.683 -12.742  0.00  0.00            
ATOM   3810  CA  VAL X 241      -4.643  18.961 -12.439  0.00  0.00            
ATOM   3811  HA  VAL X 241      -4.278  18.489 -11.527  0.00  0.00            
ATOM   3812  CB  VAL X 241      -4.896  17.808 -13.516  0.00  0.00            
ATOM   3813  HB  VAL X 241      -4.916  18.201 -14.533  0.00  0.00            
ATOM   3814  CG1 VAL X 241      -3.730  16.905 -13.409  0.00  0.00            
ATOM   3815 HG11 VAL X 241      -2.794  17.456 -13.498  0.00  0.00            
ATOM   3816 HG12 VAL X 241      -3.737  16.409 -12.439  0.00  0.00            
ATOM   3817 HG13 VAL X 241      -3.612  16.092 -14.125  0.00  0.00            
ATOM   3818  CG2 VAL X 241      -6.153  17.000 -13.198  0.00  0.00            
ATOM   3819 HG21 VAL X 241      -6.123  16.029 -13.692  0.00  0.00            
ATOM   3820 HG22 VAL X 241      -6.314  16.892 -12.125  0.00  0.00            
ATOM   3821 HG23 VAL X 241      -7.013  17.506 -13.636  0.00  0.00            
ATOM   3822  C   VAL X 241      -3.571  19.975 -12.796  0.00  0.00            
ATOM   3823  O   VAL X 241      -3.658  20.648 -13.861  0.00  0.00            
ATOM   3824  N   ILE X 242      -2.528  20.039 -12.014  0.00  0.00            
ATOM   3825  H   ILE X 242      -2.468  19.494 -11.165  0.00  0.00            
ATOM   3826  CA  ILE X 242      -1.289  20.774 -12.358  0.00  0.00            
ATOM   3827  HA  ILE X 242      -1.469  21.579 -13.070  0.00  0.00            
ATOM   3828  CB  ILE X 242      -0.706  21.411 -11.104  0.00  0.00            
ATOM   3829  HB  ILE X 242      -0.888  20.703 -10.296  0.00  0.00            
ATOM   3830  CG2 ILE X 242       0.779  21.708 -11.116  0.00  0.00            
ATOM   3831 HG21 ILE X 242       1.142  22.156 -10.191  0.00  0.00            
ATOM   3832 HG22 ILE X 242       1.420  20.860 -11.357  0.00  0.00            
ATOM   3833 HG23 ILE X 242       1.005  22.478 -11.853  0.00  0.00            
ATOM   3834  CG1 ILE X 242      -1.587  22.706 -10.689  0.00  0.00            
ATOM   3835 HG12 ILE X 242      -1.412  23.405 -11.507  0.00  0.00            
ATOM   3836 HG13 ILE X 242      -2.647  22.455 -10.641  0.00  0.00            
ATOM   3837  CD1 ILE X 242      -1.137  23.356  -9.424  0.00  0.00            
ATOM   3838 HD11 ILE X 242      -0.109  23.707  -9.511  0.00  0.00            
ATOM   3839 HD12 ILE X 242      -1.833  24.177  -9.252  0.00  0.00            
ATOM   3840 HD13 ILE X 242      -1.282  22.751  -8.530  0.00  0.00            
ATOM   3841  C   ILE X 242      -0.263  19.775 -13.001  0.00  0.00            
ATOM   3842  O   ILE X 242       0.112  18.737 -12.456  0.00  0.00            
ATOM   3843  N   GLY X 243       0.255  20.271 -14.069  0.00  0.00            
ATOM   3844  H   GLY X 243       0.028  21.194 -14.411  0.00  0.00            
ATOM   3845  CA  GLY X 243       1.095  19.468 -15.012  0.00  0.00            
ATOM   3846  HA2 GLY X 243       0.695  18.472 -15.205  0.00  0.00            
ATOM   3847  HA3 GLY X 243       1.082  20.083 -15.912  0.00  0.00            
ATOM   3848  C   GLY X 243       2.568  19.397 -14.553  0.00  0.00            
ATOM   3849  O   GLY X 243       3.134  20.530 -14.484  0.00  0.00            
ATOM   3850  N   TYR X 244       3.109  18.294 -14.167  0.00  0.00            
ATOM   3851  H   TYR X 244       2.578  17.440 -14.259  0.00  0.00            
ATOM   3852  CA  TYR X 244       4.447  18.241 -13.680  0.00  0.00            
ATOM   3853  HA  TYR X 244       4.812  19.222 -13.376  0.00  0.00            
ATOM   3854  CB  TYR X 244       4.360  17.430 -12.343  0.00  0.00            
ATOM   3855  HB2 TYR X 244       3.477  17.749 -11.791  0.00  0.00            
ATOM   3856  HB3 TYR X 244       4.323  16.362 -12.559  0.00  0.00            
ATOM   3857  CG  TYR X 244       5.556  17.693 -11.395  0.00  0.00            
ATOM   3858  CD1 TYR X 244       5.357  18.456 -10.217  0.00  0.00            
ATOM   3859  HD1 TYR X 244       4.355  18.805 -10.011  0.00  0.00            
ATOM   3860  CE1 TYR X 244       6.364  18.599  -9.217  0.00  0.00            
ATOM   3861  HE1 TYR X 244       6.140  19.086  -8.280  0.00  0.00            
ATOM   3862  CZ  TYR X 244       7.632  18.107  -9.468  0.00  0.00            
ATOM   3863  OH  TYR X 244       8.613  18.474  -8.613  0.00  0.00            
ATOM   3864  HH  TYR X 244       8.459  19.352  -8.258  0.00  0.00            
ATOM   3865  CE2 TYR X 244       7.885  17.403 -10.639  0.00  0.00            
ATOM   3866  HE2 TYR X 244       8.895  17.082 -10.847  0.00  0.00            
ATOM   3867  CD2 TYR X 244       6.822  17.096 -11.556  0.00  0.00            
ATOM   3868  HD2 TYR X 244       6.976  16.465 -12.418  0.00  0.00            
ATOM   3869  C   TYR X 244       5.392  17.671 -14.704  0.00  0.00            
ATOM   3870  O   TYR X 244       5.258  16.540 -15.141  0.00  0.00            
ATOM   3871  N   ARG X 245       6.412  18.507 -15.048  0.00  0.00            
ATOM   3872  H   ARG X 245       6.325  19.490 -14.835  0.00  0.00            
ATOM   3873  CA  ARG X 245       7.482  18.038 -15.978  0.00  0.00            
ATOM   3874  HA  ARG X 245       7.131  17.084 -16.372  0.00  0.00            
ATOM   3875  CB  ARG X 245       7.835  19.043 -17.164  0.00  0.00            
ATOM   3876  HB2 ARG X 245       8.259  20.014 -16.909  0.00  0.00            
ATOM   3877  HB3 ARG X 245       8.510  18.480 -17.809  0.00  0.00            
ATOM   3878  CG  ARG X 245       6.532  19.225 -17.983  0.00  0.00            
ATOM   3879  HG2 ARG X 245       6.130  18.240 -18.219  0.00  0.00            
ATOM   3880  HG3 ARG X 245       5.769  19.831 -17.493  0.00  0.00            
ATOM   3881  CD  ARG X 245       6.719  20.066 -19.257  0.00  0.00            
ATOM   3882  HD2 ARG X 245       7.422  19.562 -19.921  0.00  0.00            
ATOM   3883  HD3 ARG X 245       5.747  20.191 -19.734  0.00  0.00            
ATOM   3884  NE  ARG X 245       7.410  21.315 -19.057  0.00  0.00            
ATOM   3885  HE  ARG X 245       8.342  21.323 -18.668  0.00  0.00            
ATOM   3886  CZ  ARG X 245       6.988  22.481 -19.385  0.00  0.00            
ATOM   3887  NH1 ARG X 245       5.902  22.793 -20.036  0.00  0.00            
ATOM   3888 HH11 ARG X 245       5.363  22.013 -20.382  0.00  0.00            
ATOM   3889 HH12 ARG X 245       5.918  23.566 -20.686  0.00  0.00            
ATOM   3890  NH2 ARG X 245       7.834  23.500 -19.160  0.00  0.00            
ATOM   3891 HH21 ARG X 245       8.780  23.380 -18.827  0.00  0.00            
ATOM   3892 HH22 ARG X 245       7.563  24.432 -19.439  0.00  0.00            
ATOM   3893  C   ARG X 245       8.736  17.693 -15.182  0.00  0.00            
ATOM   3894  O   ARG X 245       8.942  18.281 -14.159  0.00  0.00            
ATOM   3895  N   LEU X 246       9.455  16.701 -15.572  0.00  0.00            
ATOM   3896  H   LEU X 246       9.118  16.136 -16.339  0.00  0.00            
ATOM   3897  CA  LEU X 246      10.645  16.133 -14.938  0.00  0.00            
ATOM   3898  HA  LEU X 246      10.890  16.769 -14.087  0.00  0.00            
ATOM   3899  CB  LEU X 246      10.522  14.761 -14.406  0.00  0.00            
ATOM   3900  HB2 LEU X 246       9.978  14.171 -15.144  0.00  0.00            
ATOM   3901  HB3 LEU X 246      11.485  14.324 -14.139  0.00  0.00            
ATOM   3902  CG  LEU X 246       9.821  14.717 -13.105  0.00  0.00            
ATOM   3903  HG  LEU X 246       8.965  15.389 -13.168  0.00  0.00            
ATOM   3904  CD1 LEU X 246       9.200  13.385 -12.791  0.00  0.00            
ATOM   3905 HD11 LEU X 246       9.882  12.648 -13.213  0.00  0.00            
ATOM   3906 HD12 LEU X 246       9.147  13.232 -11.713  0.00  0.00            
ATOM   3907 HD13 LEU X 246       8.218  13.367 -13.265  0.00  0.00            
ATOM   3908  CD2 LEU X 246      10.731  15.069 -11.933  0.00  0.00            
ATOM   3909 HD21 LEU X 246      10.049  15.022 -11.084  0.00  0.00            
ATOM   3910 HD22 LEU X 246      11.504  14.326 -11.737  0.00  0.00            
ATOM   3911 HD23 LEU X 246      11.176  16.064 -11.969  0.00  0.00            
ATOM   3912  C   LEU X 246      11.849  16.342 -15.895  0.00  0.00            
ATOM   3913  O   LEU X 246      11.761  15.927 -17.070  0.00  0.00            
ATOM   3914  N   MET X 247      12.908  16.976 -15.356  0.00  0.00            
ATOM   3915  H   MET X 247      12.851  17.310 -14.404  0.00  0.00            
ATOM   3916  CA  MET X 247      14.135  17.094 -16.123  0.00  0.00            
ATOM   3917  HA  MET X 247      14.044  16.555 -17.067  0.00  0.00            
ATOM   3918  CB  MET X 247      14.510  18.561 -16.479  0.00  0.00            
ATOM   3919  HB2 MET X 247      14.510  19.095 -15.528  0.00  0.00            
ATOM   3920  HB3 MET X 247      15.481  18.596 -16.973  0.00  0.00            
ATOM   3921  CG  MET X 247      13.495  19.175 -17.450  0.00  0.00            
ATOM   3922  HG2 MET X 247      12.489  19.277 -17.043  0.00  0.00            
ATOM   3923  HG3 MET X 247      13.861  20.191 -17.601  0.00  0.00            
ATOM   3924  SD  MET X 247      13.631  18.460 -19.079  0.00  0.00            
ATOM   3925  CE  MET X 247      14.037  20.023 -19.929  0.00  0.00            
ATOM   3926  HE1 MET X 247      13.233  20.751 -20.042  0.00  0.00            
ATOM   3927  HE2 MET X 247      14.834  20.500 -19.358  0.00  0.00            
ATOM   3928  HE3 MET X 247      14.374  19.823 -20.946  0.00  0.00            
ATOM   3929  C   MET X 247      15.358  16.273 -15.499  0.00  0.00            
ATOM   3930  O   MET X 247      15.278  15.836 -14.322  0.00  0.00            
ATOM   3931  N   GLY X 248      16.472  16.045 -16.258  0.00  0.00            
ATOM   3932  H   GLY X 248      16.503  16.441 -17.187  0.00  0.00            
ATOM   3933  CA  GLY X 248      17.723  15.499 -15.632  0.00  0.00            
ATOM   3934  HA2 GLY X 248      18.501  15.691 -16.372  0.00  0.00            
ATOM   3935  HA3 GLY X 248      17.843  15.991 -14.667  0.00  0.00            
ATOM   3936  C   GLY X 248      17.614  13.963 -15.489  0.00  0.00            
ATOM   3937  O   GLY X 248      16.839  13.244 -16.166  0.00  0.00            
ATOM   3938  N   LYS X 249      18.532  13.408 -14.644  0.00  0.00            
ATOM   3939  H   LYS X 249      19.139  14.036 -14.137  0.00  0.00            
ATOM   3940  CA  LYS X 249      18.307  12.039 -14.167  0.00  0.00            
ATOM   3941  HA  LYS X 249      17.277  11.706 -14.300  0.00  0.00            
ATOM   3942  CB  LYS X 249      19.227  11.100 -15.068  0.00  0.00            
ATOM   3943  HB2 LYS X 249      19.329  10.110 -14.624  0.00  0.00            
ATOM   3944  HB3 LYS X 249      18.665  10.834 -15.964  0.00  0.00            
ATOM   3945  CG  LYS X 249      20.645  11.597 -15.441  0.00  0.00            
ATOM   3946  HG2 LYS X 249      20.508  12.529 -15.990  0.00  0.00            
ATOM   3947  HG3 LYS X 249      21.290  11.685 -14.567  0.00  0.00            
ATOM   3948  CD  LYS X 249      21.361  10.667 -16.409  0.00  0.00            
ATOM   3949  HD2 LYS X 249      21.128   9.629 -16.172  0.00  0.00            
ATOM   3950  HD3 LYS X 249      20.942  10.904 -17.387  0.00  0.00            
ATOM   3951  CE  LYS X 249      22.877  10.804 -16.253  0.00  0.00            
ATOM   3952  HE2 LYS X 249      23.094  11.865 -16.379  0.00  0.00            
ATOM   3953  HE3 LYS X 249      23.086  10.531 -15.219  0.00  0.00            
ATOM   3954  NZ  LYS X 249      23.599  10.037 -17.275  0.00  0.00            
ATOM   3955  HZ1 LYS X 249      23.548   9.057 -17.037  0.00  0.00            
ATOM   3956  HZ2 LYS X 249      23.222  10.104 -18.210  0.00  0.00            
ATOM   3957  HZ3 LYS X 249      24.549  10.378 -17.330  0.00  0.00            
ATOM   3958  C   LYS X 249      18.802  11.869 -12.675  0.00  0.00            
ATOM   3959  O   LYS X 249      19.692  12.608 -12.280  0.00  0.00            
ATOM   3960  N   PRO X 250      18.234  10.899 -11.953  0.00  0.00            
ATOM   3961  CD  PRO X 250      17.092  10.146 -12.328  0.00  0.00            
ATOM   3962  HD2 PRO X 250      17.316   9.392 -13.083  0.00  0.00            
ATOM   3963  HD3 PRO X 250      16.232  10.743 -12.631  0.00  0.00            
ATOM   3964  CG  PRO X 250      16.604   9.376 -11.054  0.00  0.00            
ATOM   3965  HG2 PRO X 250      16.041   8.501 -11.380  0.00  0.00            
ATOM   3966  HG3 PRO X 250      15.980  10.130 -10.574  0.00  0.00            
ATOM   3967  CB  PRO X 250      17.793   9.106 -10.216  0.00  0.00            
ATOM   3968  HB2 PRO X 250      18.345   8.295 -10.690  0.00  0.00            
ATOM   3969  HB3 PRO X 250      17.436   8.897  -9.207  0.00  0.00            
ATOM   3970  CA  PRO X 250      18.640  10.410 -10.589  0.00  0.00            
ATOM   3971  HA  PRO X 250      18.511  11.229  -9.883  0.00  0.00            
ATOM   3972  C   PRO X 250      20.152  10.048 -10.603  0.00  0.00            
ATOM   3973  O   PRO X 250      20.649   9.624 -11.630  0.00  0.00            
ATOM   3974  N   HIE X 251      20.862  10.286  -9.504  0.00  0.00            
ATOM   3975  H   HIE X 251      20.315  10.573  -8.705  0.00  0.00            
ATOM   3976  CA  HIE X 251      22.304   9.925  -9.295  0.00  0.00            
ATOM   3977  HA  HIE X 251      22.827   9.769 -10.239  0.00  0.00            
ATOM   3978  CB  HIE X 251      23.053  11.147  -8.571  0.00  0.00            
ATOM   3979  HB2 HIE X 251      22.739  12.098  -9.002  0.00  0.00            
ATOM   3980  HB3 HIE X 251      22.728  11.209  -7.533  0.00  0.00            
ATOM   3981  CG  HIE X 251      24.531  11.011  -8.468  0.00  0.00            
ATOM   3982  ND1 HIE X 251      25.187  10.105  -7.612  0.00  0.00            
ATOM   3983  CE1 HIE X 251      26.542  10.174  -7.791  0.00  0.00            
ATOM   3984  HE1 HIE X 251      27.274   9.653  -7.190  0.00  0.00            
ATOM   3985  NE2 HIE X 251      26.718  11.104  -8.768  0.00  0.00            
ATOM   3986  HE2 HIE X 251      27.556  11.483  -9.184  0.00  0.00            
ATOM   3987  CD2 HIE X 251      25.548  11.567  -9.235  0.00  0.00            
ATOM   3988  HD2 HIE X 251      25.379  12.307 -10.004  0.00  0.00            
ATOM   3989  C   HIE X 251      22.339   8.673  -8.442  0.00  0.00            
ATOM   3990  O   HIE X 251      21.459   8.567  -7.503  0.00  0.00            
ATOM   3991  N   PRO X 252      23.396   7.799  -8.554  0.00  0.00            
ATOM   3992  CD  PRO X 252      24.217   7.633  -9.738  0.00  0.00            
ATOM   3993  HD2 PRO X 252      25.031   8.357  -9.768  0.00  0.00            
ATOM   3994  HD3 PRO X 252      23.618   7.697 -10.647  0.00  0.00            
ATOM   3995  CG  PRO X 252      24.881   6.257  -9.613  0.00  0.00            
ATOM   3996  HG2 PRO X 252      25.943   6.223  -9.855  0.00  0.00            
ATOM   3997  HG3 PRO X 252      24.431   5.459 -10.203  0.00  0.00            
ATOM   3998  CB  PRO X 252      24.758   5.924  -8.131  0.00  0.00            
ATOM   3999  HB2 PRO X 252      25.582   6.399  -7.597  0.00  0.00            
ATOM   4000  HB3 PRO X 252      24.837   4.847  -7.988  0.00  0.00            
ATOM   4001  CA  PRO X 252      23.507   6.619  -7.734  0.00  0.00            
ATOM   4002  HA  PRO X 252      22.721   5.929  -8.042  0.00  0.00            
ATOM   4003  C   PRO X 252      23.470   6.831  -6.195  0.00  0.00            
ATOM   4004  O   PRO X 252      23.078   5.981  -5.433  0.00  0.00            
ATOM   4005  N   LEU X 253      23.791   8.075  -5.691  0.00  0.00            
ATOM   4006  H   LEU X 253      24.152   8.832  -6.254  0.00  0.00            
ATOM   4007  CA  LEU X 253      23.635   8.461  -4.280  0.00  0.00            
ATOM   4008  HA  LEU X 253      23.995   7.603  -3.711  0.00  0.00            
ATOM   4009  CB  LEU X 253      24.522   9.685  -4.054  0.00  0.00            
ATOM   4010  HB2 LEU X 253      24.726  10.154  -5.017  0.00  0.00            
ATOM   4011  HB3 LEU X 253      23.864  10.359  -3.507  0.00  0.00            
ATOM   4012  CG  LEU X 253      25.766   9.382  -3.243  0.00  0.00            
ATOM   4013  HG  LEU X 253      26.491  10.183  -3.386  0.00  0.00            
ATOM   4014  CD1 LEU X 253      25.585   9.315  -1.716  0.00  0.00            
ATOM   4015 HD11 LEU X 253      25.289   8.299  -1.454  0.00  0.00            
ATOM   4016 HD12 LEU X 253      26.599   9.457  -1.344  0.00  0.00            
ATOM   4017 HD13 LEU X 253      24.918  10.080  -1.319  0.00  0.00            
ATOM   4018  CD2 LEU X 253      26.545   8.155  -3.726  0.00  0.00            
ATOM   4019 HD21 LEU X 253      26.028   7.222  -3.501  0.00  0.00            
ATOM   4020 HD22 LEU X 253      26.662   8.152  -4.810  0.00  0.00            
ATOM   4021 HD23 LEU X 253      27.570   8.096  -3.361  0.00  0.00            
ATOM   4022  C   LEU X 253      22.176   8.672  -3.787  0.00  0.00            
ATOM   4023  O   LEU X 253      21.932   8.556  -2.560  0.00  0.00            
ATOM   4024  N   VAL X 254      21.176   8.873  -4.682  0.00  0.00            
ATOM   4025  H   VAL X 254      21.438   8.652  -5.632  0.00  0.00            
ATOM   4026  CA  VAL X 254      19.795   9.236  -4.279  0.00  0.00            
ATOM   4027  HA  VAL X 254      19.915   9.636  -3.272  0.00  0.00            
ATOM   4028  CB  VAL X 254      19.179  10.398  -5.076  0.00  0.00            
ATOM   4029  HB  VAL X 254      18.256  10.617  -4.540  0.00  0.00            
ATOM   4030  CG1 VAL X 254      20.069  11.644  -5.116  0.00  0.00            
ATOM   4031 HG11 VAL X 254      20.337  11.956  -4.106  0.00  0.00            
ATOM   4032 HG12 VAL X 254      21.017  11.378  -5.584  0.00  0.00            
ATOM   4033 HG13 VAL X 254      19.598  12.457  -5.669  0.00  0.00            
ATOM   4034  CG2 VAL X 254      18.691  10.086  -6.534  0.00  0.00            
ATOM   4035 HG21 VAL X 254      19.588  10.136  -7.153  0.00  0.00            
ATOM   4036 HG22 VAL X 254      18.078   9.201  -6.701  0.00  0.00            
ATOM   4037 HG23 VAL X 254      18.091  10.989  -6.651  0.00  0.00            
ATOM   4038  C   VAL X 254      18.987   7.981  -4.326  0.00  0.00            
ATOM   4039  O   VAL X 254      19.076   7.153  -5.267  0.00  0.00            
ATOM   4040  N   THR X 255      18.049   7.872  -3.424  0.00  0.00            
ATOM   4041  H   THR X 255      17.985   8.609  -2.736  0.00  0.00            
ATOM   4042  CA  THR X 255      17.018   6.791  -3.330  0.00  0.00            
ATOM   4043  HA  THR X 255      17.114   6.112  -4.177  0.00  0.00            
ATOM   4044  CB  THR X 255      17.298   6.001  -2.001  0.00  0.00            
ATOM   4045  HB  THR X 255      16.707   5.097  -1.848  0.00  0.00            
ATOM   4046  CG2 THR X 255      18.745   5.567  -1.824  0.00  0.00            
ATOM   4047 HG21 THR X 255      19.199   6.490  -1.463  0.00  0.00            
ATOM   4048 HG22 THR X 255      18.767   4.763  -1.089  0.00  0.00            
ATOM   4049 HG23 THR X 255      19.261   5.231  -2.723  0.00  0.00            
ATOM   4050  OG1 THR X 255      17.022   6.847  -0.907  0.00  0.00            
ATOM   4051  HG1 THR X 255      17.487   7.686  -0.853  0.00  0.00            
ATOM   4052  C   THR X 255      15.640   7.377  -3.427  0.00  0.00            
ATOM   4053  O   THR X 255      15.414   8.584  -3.669  0.00  0.00            
ATOM   4054  N   SER X 256      14.593   6.557  -3.203  0.00  0.00            
ATOM   4055  H   SER X 256      14.678   5.599  -2.897  0.00  0.00            
ATOM   4056  CA  SER X 256      13.164   6.952  -3.383  0.00  0.00            
ATOM   4057  HA  SER X 256      13.111   7.467  -4.342  0.00  0.00            
ATOM   4058  CB  SER X 256      12.126   5.917  -3.178  0.00  0.00            
ATOM   4059  HB2 SER X 256      11.939   5.713  -2.123  0.00  0.00            
ATOM   4060  HB3 SER X 256      11.178   6.306  -3.549  0.00  0.00            
ATOM   4061  OG  SER X 256      12.414   4.755  -3.885  0.00  0.00            
ATOM   4062  HG  SER X 256      12.408   4.905  -4.833  0.00  0.00            
ATOM   4063  C   SER X 256      12.829   8.025  -2.484  0.00  0.00            
ATOM   4064  O   SER X 256      12.182   8.996  -2.831  0.00  0.00            
ATOM   4065  N   THR X 257      13.400   7.843  -1.245  0.00  0.00            
ATOM   4066  H   THR X 257      14.088   7.103  -1.221  0.00  0.00            
ATOM   4067  CA  THR X 257      13.225   8.743  -0.105  0.00  0.00            
ATOM   4068  HA  THR X 257      12.150   8.850   0.040  0.00  0.00            
ATOM   4069  CB  THR X 257      13.753   8.195   1.194  0.00  0.00            
ATOM   4070  HB  THR X 257      13.765   9.061   1.856  0.00  0.00            
ATOM   4071  CG2 THR X 257      12.862   7.057   1.840  0.00  0.00            
ATOM   4072 HG21 THR X 257      11.907   7.376   2.257  0.00  0.00            
ATOM   4073 HG22 THR X 257      12.657   6.286   1.098  0.00  0.00            
ATOM   4074 HG23 THR X 257      13.470   6.669   2.657  0.00  0.00            
ATOM   4075  OG1 THR X 257      15.106   7.830   1.074  0.00  0.00            
ATOM   4076  HG1 THR X 257      15.216   7.102   0.458  0.00  0.00            
ATOM   4077  C   THR X 257      13.909  10.100  -0.464  0.00  0.00            
ATOM   4078  O   THR X 257      13.464  11.114   0.044  0.00  0.00            
ATOM   4079  N   ASP X 258      15.050  10.150  -1.215  0.00  0.00            
ATOM   4080  H   ASP X 258      15.477   9.318  -1.596  0.00  0.00            
ATOM   4081  CA  ASP X 258      15.830  11.354  -1.444  0.00  0.00            
ATOM   4082  HA  ASP X 258      15.824  11.864  -0.481  0.00  0.00            
ATOM   4083  CB  ASP X 258      17.262  11.013  -1.826  0.00  0.00            
ATOM   4084  HB2 ASP X 258      17.128  10.369  -2.695  0.00  0.00            
ATOM   4085  HB3 ASP X 258      17.847  11.898  -2.077  0.00  0.00            
ATOM   4086  CG  ASP X 258      17.999  10.275  -0.688  0.00  0.00            
ATOM   4087  OD1 ASP X 258      18.375  10.922   0.297  0.00  0.00            
ATOM   4088  OD2 ASP X 258      18.253   9.097  -0.824  0.00  0.00            
ATOM   4089  C   ASP X 258      15.220  12.219  -2.514  0.00  0.00            
ATOM   4090  O   ASP X 258      15.059  13.434  -2.283  0.00  0.00            
ATOM   4091  N   ILE X 259      14.775  11.656  -3.598  0.00  0.00            
ATOM   4092  H   ILE X 259      15.011  10.697  -3.808  0.00  0.00            
ATOM   4093  CA  ILE X 259      13.885  12.366  -4.559  0.00  0.00            
ATOM   4094  HA  ILE X 259      14.437  13.212  -4.968  0.00  0.00            
ATOM   4095  CB  ILE X 259      13.464  11.385  -5.685  0.00  0.00            
ATOM   4096  HB  ILE X 259      12.985  10.513  -5.240  0.00  0.00            
ATOM   4097  CG2 ILE X 259      12.476  11.971  -6.689  0.00  0.00            
ATOM   4098 HG21 ILE X 259      12.429  11.431  -7.634  0.00  0.00            
ATOM   4099 HG22 ILE X 259      11.537  12.073  -6.145  0.00  0.00            
ATOM   4100 HG23 ILE X 259      12.840  12.959  -6.968  0.00  0.00            
ATOM   4101  CG1 ILE X 259      14.648  10.792  -6.403  0.00  0.00            
ATOM   4102 HG12 ILE X 259      15.048  11.539  -7.088  0.00  0.00            
ATOM   4103 HG13 ILE X 259      15.452  10.550  -5.709  0.00  0.00            
ATOM   4104  CD1 ILE X 259      14.385   9.452  -7.098  0.00  0.00            
ATOM   4105 HD11 ILE X 259      14.187   8.611  -6.432  0.00  0.00            
ATOM   4106 HD12 ILE X 259      13.462   9.522  -7.674  0.00  0.00            
ATOM   4107 HD13 ILE X 259      15.144   9.070  -7.781  0.00  0.00            
ATOM   4108  C   ILE X 259      12.575  12.878  -3.974  0.00  0.00            
ATOM   4109  O   ILE X 259      12.239  14.025  -4.088  0.00  0.00            
ATOM   4110  N   VAL X 260      11.835  12.064  -3.224  0.00  0.00            
ATOM   4111  H   VAL X 260      12.068  11.082  -3.166  0.00  0.00            
ATOM   4112  CA  VAL X 260      10.523  12.507  -2.760  0.00  0.00            
ATOM   4113  HA  VAL X 260      10.090  12.926  -3.668  0.00  0.00            
ATOM   4114  CB  VAL X 260       9.559  11.393  -2.301  0.00  0.00            
ATOM   4115  HB  VAL X 260       9.517  10.533  -2.969  0.00  0.00            
ATOM   4116  CG1 VAL X 260      10.143  10.847  -0.967  0.00  0.00            
ATOM   4117 HG11 VAL X 260      11.204  10.635  -1.100  0.00  0.00            
ATOM   4118 HG12 VAL X 260      10.039  11.583  -0.169  0.00  0.00            
ATOM   4119 HG13 VAL X 260       9.607   9.945  -0.671  0.00  0.00            
ATOM   4120  CG2 VAL X 260       8.070  11.868  -1.987  0.00  0.00            
ATOM   4121 HG21 VAL X 260       7.470  11.029  -1.634  0.00  0.00            
ATOM   4122 HG22 VAL X 260       7.989  12.504  -1.106  0.00  0.00            
ATOM   4123 HG23 VAL X 260       7.627  12.385  -2.839  0.00  0.00            
ATOM   4124  C   VAL X 260      10.719  13.639  -1.649  0.00  0.00            
ATOM   4125  O   VAL X 260       9.792  14.320  -1.418  0.00  0.00            
ATOM   4126  N   LEU X 261      11.836  13.756  -1.040  0.00  0.00            
ATOM   4127  H   LEU X 261      12.592  13.209  -1.428  0.00  0.00            
ATOM   4128  CA  LEU X 261      12.164  14.877  -0.087  0.00  0.00            
ATOM   4129  HA  LEU X 261      11.289  14.809   0.559  0.00  0.00            
ATOM   4130  CB  LEU X 261      13.386  14.515   0.684  0.00  0.00            
ATOM   4131  HB2 LEU X 261      13.268  13.539   1.155  0.00  0.00            
ATOM   4132  HB3 LEU X 261      14.145  14.308  -0.070  0.00  0.00            
ATOM   4133  CG  LEU X 261      13.803  15.596   1.669  0.00  0.00            
ATOM   4134  HG  LEU X 261      14.027  16.553   1.197  0.00  0.00            
ATOM   4135  CD1 LEU X 261      12.772  15.803   2.760  0.00  0.00            
ATOM   4136 HD11 LEU X 261      12.571  14.820   3.187  0.00  0.00            
ATOM   4137 HD12 LEU X 261      13.107  16.582   3.444  0.00  0.00            
ATOM   4138 HD13 LEU X 261      11.907  16.245   2.266  0.00  0.00            
ATOM   4139  CD2 LEU X 261      15.016  15.092   2.441  0.00  0.00            
ATOM   4140 HD21 LEU X 261      15.369  15.832   3.159  0.00  0.00            
ATOM   4141 HD22 LEU X 261      14.850  14.202   3.047  0.00  0.00            
ATOM   4142 HD23 LEU X 261      15.837  14.872   1.758  0.00  0.00            
ATOM   4143  C   LEU X 261      12.262  16.187  -0.858  0.00  0.00            
ATOM   4144  O   LEU X 261      11.785  17.210  -0.366  0.00  0.00            
ATOM   4145  N   THR X 262      12.895  16.243  -2.017  0.00  0.00            
ATOM   4146  H   THR X 262      13.352  15.384  -2.286  0.00  0.00            
ATOM   4147  CA  THR X 262      12.895  17.448  -2.874  0.00  0.00            
ATOM   4148  HA  THR X 262      13.178  18.297  -2.250  0.00  0.00            
ATOM   4149  CB  THR X 262      13.966  17.421  -4.023  0.00  0.00            
ATOM   4150  HB  THR X 262      13.640  16.655  -4.726  0.00  0.00            
ATOM   4151  CG2 THR X 262      13.994  18.755  -4.741  0.00  0.00            
ATOM   4152 HG21 THR X 262      14.545  18.702  -5.679  0.00  0.00            
ATOM   4153 HG22 THR X 262      13.076  19.298  -4.967  0.00  0.00            
ATOM   4154 HG23 THR X 262      14.531  19.425  -4.070  0.00  0.00            
ATOM   4155  OG1 THR X 262      15.265  17.160  -3.558  0.00  0.00            
ATOM   4156  HG1 THR X 262      15.127  16.609  -2.785  0.00  0.00            
ATOM   4157  C   THR X 262      11.471  17.805  -3.439  0.00  0.00            
ATOM   4158  O   THR X 262      10.967  18.959  -3.372  0.00  0.00            
ATOM   4159  N   ILE X 263      10.871  16.816  -4.066  0.00  0.00            
ATOM   4160  H   ILE X 263      11.282  15.906  -4.216  0.00  0.00            
ATOM   4161  CA  ILE X 263       9.500  16.981  -4.653  0.00  0.00            
ATOM   4162  HA  ILE X 263       9.498  17.740  -5.435  0.00  0.00            
ATOM   4163  CB  ILE X 263       9.006  15.703  -5.387  0.00  0.00            
ATOM   4164  HB  ILE X 263       9.233  14.901  -4.685  0.00  0.00            
ATOM   4165  CG2 ILE X 263       7.422  15.756  -5.692  0.00  0.00            
ATOM   4166 HG21 ILE X 263       7.255  16.537  -6.434  0.00  0.00            
ATOM   4167 HG22 ILE X 263       7.183  14.739  -6.004  0.00  0.00            
ATOM   4168 HG23 ILE X 263       6.841  16.058  -4.820  0.00  0.00            
ATOM   4169  CG1 ILE X 263       9.828  15.395  -6.631  0.00  0.00            
ATOM   4170 HG12 ILE X 263       9.643  16.156  -7.389  0.00  0.00            
ATOM   4171 HG13 ILE X 263      10.872  15.439  -6.319  0.00  0.00            
ATOM   4172  CD1 ILE X 263       9.629  14.061  -7.337  0.00  0.00            
ATOM   4173 HD11 ILE X 263       8.603  13.977  -7.694  0.00  0.00            
ATOM   4174 HD12 ILE X 263      10.311  13.952  -8.180  0.00  0.00            
ATOM   4175 HD13 ILE X 263       9.752  13.213  -6.662  0.00  0.00            
ATOM   4176  C   ILE X 263       8.558  17.441  -3.549  0.00  0.00            
ATOM   4177  O   ILE X 263       7.816  18.397  -3.800  0.00  0.00            
ATOM   4178  N   THR X 264       8.705  16.888  -2.320  0.00  0.00            
ATOM   4179  H   THR X 264       9.384  16.167  -2.120  0.00  0.00            
ATOM   4180  CA  THR X 264       8.015  17.448  -1.159  0.00  0.00            
ATOM   4181  HA  THR X 264       6.934  17.399  -1.285  0.00  0.00            
ATOM   4182  CB  THR X 264       8.340  16.739   0.205  0.00  0.00            
ATOM   4183  HB  THR X 264       9.412  16.696   0.398  0.00  0.00            
ATOM   4184  CG2 THR X 264       7.756  17.425   1.452  0.00  0.00            
ATOM   4185 HG21 THR X 264       8.056  18.472   1.420  0.00  0.00            
ATOM   4186 HG22 THR X 264       6.666  17.391   1.450  0.00  0.00            
ATOM   4187 HG23 THR X 264       8.031  16.979   2.407  0.00  0.00            
ATOM   4188  OG1 THR X 264       7.814  15.454   0.274  0.00  0.00            
ATOM   4189  HG1 THR X 264       8.187  15.040  -0.508  0.00  0.00            
ATOM   4190  C   THR X 264       8.256  18.987  -1.015  0.00  0.00            
ATOM   4191  O   THR X 264       7.335  19.808  -0.828  0.00  0.00            
ATOM   4192  N   LYS X 265       9.533  19.442  -0.950  0.00  0.00            
ATOM   4193  H   LYS X 265      10.284  18.799  -1.158  0.00  0.00            
ATOM   4194  CA  LYS X 265       9.954  20.888  -0.748  0.00  0.00            
ATOM   4195  HA  LYS X 265       9.609  21.331   0.186  0.00  0.00            
ATOM   4196  CB  LYS X 265      11.442  21.088  -0.598  0.00  0.00            
ATOM   4197  HB2 LYS X 265      11.676  20.445   0.250  0.00  0.00            
ATOM   4198  HB3 LYS X 265      11.912  20.690  -1.497  0.00  0.00            
ATOM   4199  CG  LYS X 265      11.987  22.493  -0.365  0.00  0.00            
ATOM   4200  HG2 LYS X 265      13.045  22.395  -0.124  0.00  0.00            
ATOM   4201  HG3 LYS X 265      11.813  23.131  -1.231  0.00  0.00            
ATOM   4202  CD  LYS X 265      11.333  23.135   0.882  0.00  0.00            
ATOM   4203  HD2 LYS X 265      10.284  23.291   0.630  0.00  0.00            
ATOM   4204  HD3 LYS X 265      11.489  22.474   1.735  0.00  0.00            
ATOM   4205  CE  LYS X 265      11.858  24.518   1.116  0.00  0.00            
ATOM   4206  HE2 LYS X 265      12.907  24.592   1.402  0.00  0.00            
ATOM   4207  HE3 LYS X 265      11.694  25.104   0.211  0.00  0.00            
ATOM   4208  NZ  LYS X 265      11.029  25.205   2.146  0.00  0.00            
ATOM   4209  HZ1 LYS X 265      11.529  26.008   2.498  0.00  0.00            
ATOM   4210  HZ2 LYS X 265      10.152  25.593   1.829  0.00  0.00            
ATOM   4211  HZ3 LYS X 265      10.820  24.631   2.950  0.00  0.00            
ATOM   4212  C   LYS X 265       9.378  21.729  -1.884  0.00  0.00            
ATOM   4213  O   LYS X 265       8.655  22.692  -1.651  0.00  0.00            
ATOM   4214  N   HIE X 266       9.431  21.249  -3.100  0.00  0.00            
ATOM   4215  H   HIE X 266       9.966  20.399  -3.207  0.00  0.00            
ATOM   4216  CA  HIE X 266       9.104  21.944  -4.357  0.00  0.00            
ATOM   4217  HA  HIE X 266       9.415  22.979  -4.220  0.00  0.00            
ATOM   4218  CB  HIE X 266       9.918  21.320  -5.520  0.00  0.00            
ATOM   4219  HB2 HIE X 266      10.984  21.499  -5.381  0.00  0.00            
ATOM   4220  HB3 HIE X 266       9.837  20.233  -5.527  0.00  0.00            
ATOM   4221  CG  HIE X 266       9.361  21.668  -6.911  0.00  0.00            
ATOM   4222  ND1 HIE X 266       8.236  21.156  -7.592  0.00  0.00            
ATOM   4223  CE1 HIE X 266       8.300  21.714  -8.798  0.00  0.00            
ATOM   4224  HE1 HIE X 266       7.632  21.448  -9.604  0.00  0.00            
ATOM   4225  NE2 HIE X 266       9.325  22.534  -8.910  0.00  0.00            
ATOM   4226  HE2 HIE X 266       9.581  23.073  -9.725  0.00  0.00            
ATOM   4227  CD2 HIE X 266      10.086  22.582  -7.725  0.00  0.00            
ATOM   4228  HD2 HIE X 266      11.034  23.070  -7.555  0.00  0.00            
ATOM   4229  C   HIE X 266       7.609  22.151  -4.517  0.00  0.00            
ATOM   4230  O   HIE X 266       7.172  23.329  -4.594  0.00  0.00            
ATOM   4231  N   LEU X 267       6.776  21.135  -4.372  0.00  0.00            
ATOM   4232  H   LEU X 267       7.196  20.217  -4.369  0.00  0.00            
ATOM   4233  CA  LEU X 267       5.351  21.222  -4.283  0.00  0.00            
ATOM   4234  HA  LEU X 267       4.998  21.694  -5.200  0.00  0.00            
ATOM   4235  CB  LEU X 267       4.885  19.823  -4.216  0.00  0.00            
ATOM   4236  HB2 LEU X 267       5.434  19.379  -3.387  0.00  0.00            
ATOM   4237  HB3 LEU X 267       3.843  19.865  -3.897  0.00  0.00            
ATOM   4238  CG  LEU X 267       5.041  18.948  -5.464  0.00  0.00            
ATOM   4239  HG  LEU X 267       6.084  19.033  -5.770  0.00  0.00            
ATOM   4240  CD1 LEU X 267       4.543  17.518  -5.275  0.00  0.00            
ATOM   4241 HD11 LEU X 267       4.657  16.823  -6.107  0.00  0.00            
ATOM   4242 HD12 LEU X 267       4.928  17.052  -4.368  0.00  0.00            
ATOM   4243 HD13 LEU X 267       3.462  17.481  -5.143  0.00  0.00            
ATOM   4244  CD2 LEU X 267       4.209  19.420  -6.644  0.00  0.00            
ATOM   4245 HD21 LEU X 267       3.142  19.284  -6.465  0.00  0.00            
ATOM   4246 HD22 LEU X 267       4.311  20.482  -6.865  0.00  0.00            
ATOM   4247 HD23 LEU X 267       4.344  18.767  -7.506  0.00  0.00            
ATOM   4248  C   LEU X 267       4.803  22.102  -3.086  0.00  0.00            
ATOM   4249  O   LEU X 267       3.833  22.783  -3.323  0.00  0.00            
ATOM   4250  N   ARG X 268       5.480  22.175  -1.915  0.00  0.00            
ATOM   4251  H   ARG X 268       6.249  21.521  -1.885  0.00  0.00            
ATOM   4252  CA  ARG X 268       5.236  23.202  -0.845  0.00  0.00            
ATOM   4253  HA  ARG X 268       4.210  23.186  -0.476  0.00  0.00            
ATOM   4254  CB  ARG X 268       6.061  22.916   0.433  0.00  0.00            
ATOM   4255  HB2 ARG X 268       7.097  22.688   0.182  0.00  0.00            
ATOM   4256  HB3 ARG X 268       6.044  23.745   1.141  0.00  0.00            
ATOM   4257  CG  ARG X 268       5.593  21.673   1.239  0.00  0.00            
ATOM   4258  HG2 ARG X 268       4.795  21.960   1.924  0.00  0.00            
ATOM   4259  HG3 ARG X 268       5.129  20.925   0.595  0.00  0.00            
ATOM   4260  CD  ARG X 268       6.729  21.111   2.087  0.00  0.00            
ATOM   4261  HD2 ARG X 268       7.534  20.808   1.417  0.00  0.00            
ATOM   4262  HD3 ARG X 268       7.080  21.949   2.689  0.00  0.00            
ATOM   4263  NE  ARG X 268       6.340  20.017   3.023  0.00  0.00            
ATOM   4264  HE  ARG X 268       5.597  19.438   2.657  0.00  0.00            
ATOM   4265  CZ  ARG X 268       6.895  19.485   4.071  0.00  0.00            
ATOM   4266  NH1 ARG X 268       7.906  19.987   4.673  0.00  0.00            
ATOM   4267 HH11 ARG X 268       8.393  20.762   4.247  0.00  0.00            
ATOM   4268 HH12 ARG X 268       8.332  19.598   5.502  0.00  0.00            
ATOM   4269  NH2 ARG X 268       6.475  18.436   4.695  0.00  0.00            
ATOM   4270 HH21 ARG X 268       5.638  17.987   4.350  0.00  0.00            
ATOM   4271 HH22 ARG X 268       6.987  18.180   5.527  0.00  0.00            
ATOM   4272  C   ARG X 268       5.432  24.622  -1.326  0.00  0.00            
ATOM   4273  O   ARG X 268       4.583  25.453  -1.062  0.00  0.00            
ATOM   4274  N   GLN X 269       6.575  24.812  -2.033  0.00  0.00            
ATOM   4275  H   GLN X 269       7.174  24.050  -2.318  0.00  0.00            
ATOM   4276  CA  GLN X 269       6.912  26.208  -2.507  0.00  0.00            
ATOM   4277  HA  GLN X 269       6.497  26.854  -1.733  0.00  0.00            
ATOM   4278  CB  GLN X 269       8.394  26.350  -2.756  0.00  0.00            
ATOM   4279  HB2 GLN X 269       8.745  25.702  -3.559  0.00  0.00            
ATOM   4280  HB3 GLN X 269       8.494  27.389  -3.068  0.00  0.00            
ATOM   4281  CG  GLN X 269       9.329  26.049  -1.610  0.00  0.00            
ATOM   4282  HG2 GLN X 269       9.474  24.992  -1.384  0.00  0.00            
ATOM   4283  HG3 GLN X 269      10.264  26.555  -1.853  0.00  0.00            
ATOM   4284  CD  GLN X 269       8.881  26.672  -0.376  0.00  0.00            
ATOM   4285  OE1 GLN X 269       8.701  26.016   0.654  0.00  0.00            
ATOM   4286  NE2 GLN X 269       8.778  27.986  -0.269  0.00  0.00            
ATOM   4287 HE21 GLN X 269       8.809  28.449   0.629  0.00  0.00            
ATOM   4288 HE22 GLN X 269       8.968  28.590  -1.056  0.00  0.00            
ATOM   4289  C   GLN X 269       6.112  26.617  -3.706  0.00  0.00            
ATOM   4290  O   GLN X 269       5.733  27.802  -3.896  0.00  0.00            
ATOM   4291  N   VAL X 270       5.737  25.688  -4.619  0.00  0.00            
ATOM   4292  H   VAL X 270       6.220  24.807  -4.520  0.00  0.00            
ATOM   4293  CA  VAL X 270       4.655  25.895  -5.643  0.00  0.00            
ATOM   4294  HA  VAL X 270       5.018  26.789  -6.151  0.00  0.00            
ATOM   4295  CB  VAL X 270       4.381  24.731  -6.601  0.00  0.00            
ATOM   4296  HB  VAL X 270       4.134  23.831  -6.037  0.00  0.00            
ATOM   4297  CG1 VAL X 270       3.358  24.982  -7.679  0.00  0.00            
ATOM   4298 HG11 VAL X 270       3.278  24.023  -8.190  0.00  0.00            
ATOM   4299 HG12 VAL X 270       2.372  25.127  -7.237  0.00  0.00            
ATOM   4300 HG13 VAL X 270       3.620  25.718  -8.440  0.00  0.00            
ATOM   4301  CG2 VAL X 270       5.648  24.504  -7.438  0.00  0.00            
ATOM   4302 HG21 VAL X 270       5.808  25.385  -8.060  0.00  0.00            
ATOM   4303 HG22 VAL X 270       6.543  24.380  -6.828  0.00  0.00            
ATOM   4304 HG23 VAL X 270       5.522  23.648  -8.101  0.00  0.00            
ATOM   4305  C   VAL X 270       3.307  26.228  -4.938  0.00  0.00            
ATOM   4306  O   VAL X 270       2.531  27.140  -5.368  0.00  0.00            
ATOM   4307  N   GLY X 271       2.980  25.468  -3.811  0.00  0.00            
ATOM   4308  H   GLY X 271       3.710  24.821  -3.551  0.00  0.00            
ATOM   4309  CA  GLY X 271       1.812  25.612  -2.951  0.00  0.00            
ATOM   4310  HA2 GLY X 271       1.998  25.429  -1.892  0.00  0.00            
ATOM   4311  HA3 GLY X 271       1.558  26.672  -2.946  0.00  0.00            
ATOM   4312  C   GLY X 271       0.626  24.803  -3.497  0.00  0.00            
ATOM   4313  O   GLY X 271      -0.418  25.378  -3.574  0.00  0.00            
ATOM   4314  N   VAL X 272       0.817  23.614  -3.993  0.00  0.00            
ATOM   4315  H   VAL X 272       1.763  23.259  -3.991  0.00  0.00            
ATOM   4316  CA  VAL X 272      -0.292  22.758  -4.558  0.00  0.00            
ATOM   4317  HA  VAL X 272      -0.815  23.413  -5.255  0.00  0.00            
ATOM   4318  CB  VAL X 272       0.236  21.574  -5.462  0.00  0.00            
ATOM   4319  HB  VAL X 272      -0.489  21.081  -6.110  0.00  0.00            
ATOM   4320  CG1 VAL X 272       1.262  22.084  -6.582  0.00  0.00            
ATOM   4321 HG11 VAL X 272       0.865  22.939  -7.130  0.00  0.00            
ATOM   4322 HG12 VAL X 272       2.195  22.419  -6.129  0.00  0.00            
ATOM   4323 HG13 VAL X 272       1.437  21.266  -7.281  0.00  0.00            
ATOM   4324  CG2 VAL X 272       1.109  20.581  -4.610  0.00  0.00            
ATOM   4325 HG21 VAL X 272       1.360  19.677  -5.165  0.00  0.00            
ATOM   4326 HG22 VAL X 272       2.079  20.995  -4.331  0.00  0.00            
ATOM   4327 HG23 VAL X 272       0.582  20.196  -3.738  0.00  0.00            
ATOM   4328  C   VAL X 272      -1.374  22.187  -3.644  0.00  0.00            
ATOM   4329  O   VAL X 272      -2.049  21.205  -3.988  0.00  0.00            
ATOM   4330  N   VAL X 273      -1.630  22.710  -2.388  0.00  0.00            
ATOM   4331  H   VAL X 273      -1.063  23.511  -2.150  0.00  0.00            
ATOM   4332  CA  VAL X 273      -2.559  22.178  -1.340  0.00  0.00            
ATOM   4333  HA  VAL X 273      -2.151  21.235  -0.976  0.00  0.00            
ATOM   4334  CB  VAL X 273      -2.654  23.082  -0.053  0.00  0.00            
ATOM   4335  HB  VAL X 273      -1.593  23.166   0.185  0.00  0.00            
ATOM   4336  CG1 VAL X 273      -3.276  24.454  -0.316  0.00  0.00            
ATOM   4337 HG11 VAL X 273      -4.354  24.453  -0.159  0.00  0.00            
ATOM   4338 HG12 VAL X 273      -2.725  25.098   0.370  0.00  0.00            
ATOM   4339 HG13 VAL X 273      -2.964  24.754  -1.317  0.00  0.00            
ATOM   4340  CG2 VAL X 273      -3.350  22.329   1.105  0.00  0.00            
ATOM   4341 HG21 VAL X 273      -3.245  22.847   2.058  0.00  0.00            
ATOM   4342 HG22 VAL X 273      -4.385  22.047   0.910  0.00  0.00            
ATOM   4343 HG23 VAL X 273      -2.744  21.450   1.321  0.00  0.00            
ATOM   4344  C   VAL X 273      -3.984  21.870  -1.975  0.00  0.00            
ATOM   4345  O   VAL X 273      -4.626  22.743  -2.546  0.00  0.00            
ATOM   4346  N   GLY X 274      -4.511  20.616  -1.726  0.00  0.00            
ATOM   4347  H   GLY X 274      -3.924  19.989  -1.195  0.00  0.00            
ATOM   4348  CA  GLY X 274      -5.766  20.149  -2.242  0.00  0.00            
ATOM   4349  HA2 GLY X 274      -5.883  19.154  -1.814  0.00  0.00            
ATOM   4350  HA3 GLY X 274      -6.542  20.790  -1.824  0.00  0.00            
ATOM   4351  C   GLY X 274      -5.946  20.114  -3.763  0.00  0.00            
ATOM   4352  O   GLY X 274      -6.973  19.651  -4.210  0.00  0.00            
ATOM   4353  N   LYS X 275      -4.958  20.431  -4.582  0.00  0.00            
ATOM   4354  H   LYS X 275      -4.224  20.971  -4.146  0.00  0.00            
ATOM   4355  CA  LYS X 275      -4.861  20.139  -6.038  0.00  0.00            
ATOM   4356  HA  LYS X 275      -5.824  20.291  -6.524  0.00  0.00            
ATOM   4357  CB  LYS X 275      -3.880  21.041  -6.669  0.00  0.00            
ATOM   4358  HB2 LYS X 275      -2.885  20.879  -6.255  0.00  0.00            
ATOM   4359  HB3 LYS X 275      -3.757  20.775  -7.719  0.00  0.00            
ATOM   4360  CG  LYS X 275      -4.175  22.529  -6.679  0.00  0.00            
ATOM   4361  HG2 LYS X 275      -4.638  22.815  -5.734  0.00  0.00            
ATOM   4362  HG3 LYS X 275      -3.260  23.080  -6.896  0.00  0.00            
ATOM   4363  CD  LYS X 275      -5.261  23.035  -7.720  0.00  0.00            
ATOM   4364  HD2 LYS X 275      -5.315  22.522  -8.681  0.00  0.00            
ATOM   4365  HD3 LYS X 275      -6.229  22.806  -7.275  0.00  0.00            
ATOM   4366  CE  LYS X 275      -5.216  24.582  -8.006  0.00  0.00            
ATOM   4367  HE2 LYS X 275      -5.303  25.150  -7.079  0.00  0.00            
ATOM   4368  HE3 LYS X 275      -4.269  24.924  -8.424  0.00  0.00            
ATOM   4369  NZ  LYS X 275      -6.349  24.971  -8.837  0.00  0.00            
ATOM   4370  HZ1 LYS X 275      -7.233  24.675  -8.447  0.00  0.00            
ATOM   4371  HZ2 LYS X 275      -6.361  25.978  -8.905  0.00  0.00            
ATOM   4372  HZ3 LYS X 275      -6.428  24.616  -9.779  0.00  0.00            
ATOM   4373  C   LYS X 275      -4.507  18.664  -6.333  0.00  0.00            
ATOM   4374  O   LYS X 275      -4.078  17.917  -5.456  0.00  0.00            
ATOM   4375  N   PHE X 276      -4.492  18.280  -7.644  0.00  0.00            
ATOM   4376  H   PHE X 276      -4.614  19.032  -8.306  0.00  0.00            
ATOM   4377  CA  PHE X 276      -3.948  17.009  -8.170  0.00  0.00            
ATOM   4378  HA  PHE X 276      -3.682  16.387  -7.315  0.00  0.00            
ATOM   4379  CB  PHE X 276      -5.168  16.356  -8.834  0.00  0.00            
ATOM   4380  HB2 PHE X 276      -5.936  16.351  -8.061  0.00  0.00            
ATOM   4381  HB3 PHE X 276      -5.581  16.931  -9.663  0.00  0.00            
ATOM   4382  CG  PHE X 276      -5.170  14.936  -9.285  0.00  0.00            
ATOM   4383  CD1 PHE X 276      -4.261  14.454 -10.260  0.00  0.00            
ATOM   4384  HD1 PHE X 276      -3.447  15.076 -10.603  0.00  0.00            
ATOM   4385  CE1 PHE X 276      -4.448  13.174 -10.737  0.00  0.00            
ATOM   4386  HE1 PHE X 276      -3.736  12.718 -11.408  0.00  0.00            
ATOM   4387  CZ  PHE X 276      -5.366  12.251 -10.234  0.00  0.00            
ATOM   4388  HZ  PHE X 276      -5.405  11.214 -10.534  0.00  0.00            
ATOM   4389  CE2 PHE X 276      -6.140  12.706  -9.188  0.00  0.00            
ATOM   4390  HE2 PHE X 276      -6.828  11.965  -8.809  0.00  0.00            
ATOM   4391  CD2 PHE X 276      -6.160  14.055  -8.798  0.00  0.00            
ATOM   4392  HD2 PHE X 276      -6.859  14.396  -8.049  0.00  0.00            
ATOM   4393  C   PHE X 276      -2.733  17.308  -9.100  0.00  0.00            
ATOM   4394  O   PHE X 276      -2.635  18.444  -9.508  0.00  0.00            
ATOM   4395  N   VAL X 277      -1.812  16.389  -9.294  0.00  0.00            
ATOM   4396  H   VAL X 277      -1.920  15.490  -8.847  0.00  0.00            
ATOM   4397  CA  VAL X 277      -0.555  16.503  -9.912  0.00  0.00            
ATOM   4398  HA  VAL X 277      -0.681  17.461 -10.416  0.00  0.00            
ATOM   4399  CB  VAL X 277       0.662  16.663  -8.911  0.00  0.00            
ATOM   4400  HB  VAL X 277       0.784  15.682  -8.452  0.00  0.00            
ATOM   4401  CG1 VAL X 277       1.929  16.944  -9.783  0.00  0.00            
ATOM   4402 HG11 VAL X 277       1.824  17.757 -10.501  0.00  0.00            
ATOM   4403 HG12 VAL X 277       2.742  17.223  -9.113  0.00  0.00            
ATOM   4404 HG13 VAL X 277       2.128  15.993 -10.278  0.00  0.00            
ATOM   4405  CG2 VAL X 277       0.449  17.744  -7.861  0.00  0.00            
ATOM   4406 HG21 VAL X 277       1.081  17.507  -7.004  0.00  0.00            
ATOM   4407 HG22 VAL X 277       0.744  18.756  -8.137  0.00  0.00            
ATOM   4408 HG23 VAL X 277      -0.555  17.739  -7.437  0.00  0.00            
ATOM   4409  C   VAL X 277      -0.328  15.424 -10.978  0.00  0.00            
ATOM   4410  O   VAL X 277      -0.504  14.239 -10.638  0.00  0.00            
ATOM   4411  N   GLU X 278       0.117  15.746 -12.192  0.00  0.00            
ATOM   4412  H   GLU X 278       0.278  16.727 -12.366  0.00  0.00            
ATOM   4413  CA  GLU X 278       0.274  14.784 -13.237  0.00  0.00            
ATOM   4414  HA  GLU X 278       0.152  13.787 -12.813  0.00  0.00            
ATOM   4415  CB  GLU X 278      -0.886  14.768 -14.246  0.00  0.00            
ATOM   4416  HB2 GLU X 278      -1.799  14.675 -13.658  0.00  0.00            
ATOM   4417  HB3 GLU X 278      -0.888  15.758 -14.703  0.00  0.00            
ATOM   4418  CG  GLU X 278      -0.684  13.617 -15.306  0.00  0.00            
ATOM   4419  HG2 GLU X 278       0.282  13.621 -15.811  0.00  0.00            
ATOM   4420  HG3 GLU X 278      -0.635  12.617 -14.877  0.00  0.00            
ATOM   4421  CD  GLU X 278      -1.818  13.696 -16.323  0.00  0.00            
ATOM   4422  OE1 GLU X 278      -3.016  13.673 -15.901  0.00  0.00            
ATOM   4423  OE2 GLU X 278      -1.543  13.822 -17.539  0.00  0.00            
ATOM   4424  C   GLU X 278       1.663  14.861 -13.898  0.00  0.00            
ATOM   4425  O   GLU X 278       1.946  15.905 -14.542  0.00  0.00            
ATOM   4426  N   PHE X 279       2.428  13.822 -13.678  0.00  0.00            
ATOM   4427  H   PHE X 279       2.018  13.035 -13.197  0.00  0.00            
ATOM   4428  CA  PHE X 279       3.884  13.826 -13.933  0.00  0.00            
ATOM   4429  HA  PHE X 279       4.385  14.792 -13.864  0.00  0.00            
ATOM   4430  CB  PHE X 279       4.580  13.063 -12.813  0.00  0.00            
ATOM   4431  HB2 PHE X 279       3.958  12.179 -12.670  0.00  0.00            
ATOM   4432  HB3 PHE X 279       5.618  12.806 -13.027  0.00  0.00            
ATOM   4433  CG  PHE X 279       4.674  13.682 -11.436  0.00  0.00            
ATOM   4434  CD1 PHE X 279       3.617  13.448 -10.563  0.00  0.00            
ATOM   4435  HD1 PHE X 279       2.710  12.925 -10.829  0.00  0.00            
ATOM   4436  CE1 PHE X 279       3.687  13.904  -9.175  0.00  0.00            
ATOM   4437  HE1 PHE X 279       2.806  13.911  -8.550  0.00  0.00            
ATOM   4438  CZ  PHE X 279       4.832  14.558  -8.659  0.00  0.00            
ATOM   4439  HZ  PHE X 279       5.008  14.846  -7.633  0.00  0.00            
ATOM   4440  CE2 PHE X 279       5.932  14.565  -9.543  0.00  0.00            
ATOM   4441  HE2 PHE X 279       6.883  14.984  -9.248  0.00  0.00            
ATOM   4442  CD2 PHE X 279       5.875  14.158 -10.881  0.00  0.00            
ATOM   4443  HD2 PHE X 279       6.637  14.262 -11.639  0.00  0.00            
ATOM   4444  C   PHE X 279       4.349  13.204 -15.244  0.00  0.00            
ATOM   4445  O   PHE X 279       3.811  12.177 -15.688  0.00  0.00            
ATOM   4446  N   PHE X 280       5.307  13.786 -15.928  0.00  0.00            
ATOM   4447  H   PHE X 280       5.632  14.683 -15.599  0.00  0.00            
ATOM   4448  CA  PHE X 280       5.805  13.328 -17.208  0.00  0.00            
ATOM   4449  HA  PHE X 280       6.059  12.275 -17.091  0.00  0.00            
ATOM   4450  CB  PHE X 280       4.699  13.533 -18.308  0.00  0.00            
ATOM   4451  HB2 PHE X 280       4.938  12.983 -19.219  0.00  0.00            
ATOM   4452  HB3 PHE X 280       3.725  13.207 -17.943  0.00  0.00            
ATOM   4453  CG  PHE X 280       4.452  14.986 -18.611  0.00  0.00            
ATOM   4454  CD1 PHE X 280       4.847  15.519 -19.879  0.00  0.00            
ATOM   4455  HD1 PHE X 280       5.323  14.872 -20.601  0.00  0.00            
ATOM   4456  CE1 PHE X 280       4.575  16.867 -20.199  0.00  0.00            
ATOM   4457  HE1 PHE X 280       4.917  17.243 -21.152  0.00  0.00            
ATOM   4458  CZ  PHE X 280       3.876  17.677 -19.278  0.00  0.00            
ATOM   4459  HZ  PHE X 280       3.601  18.691 -19.526  0.00  0.00            
ATOM   4460  CE2 PHE X 280       3.458  17.107 -18.087  0.00  0.00            
ATOM   4461  HE2 PHE X 280       2.950  17.772 -17.405  0.00  0.00            
ATOM   4462  CD2 PHE X 280       3.708  15.791 -17.736  0.00  0.00            
ATOM   4463  HD2 PHE X 280       3.284  15.413 -16.817  0.00  0.00            
ATOM   4464  C   PHE X 280       7.131  14.045 -17.566  0.00  0.00            
ATOM   4465  O   PHE X 280       7.700  14.850 -16.827  0.00  0.00            
ATOM   4466  N   GLY X 281       7.684  13.706 -18.722  0.00  0.00            
ATOM   4467  H   GLY X 281       7.307  12.928 -19.244  0.00  0.00            
ATOM   4468  CA  GLY X 281       8.847  14.471 -19.232  0.00  0.00            
ATOM   4469  HA2 GLY X 281       8.550  15.064 -20.098  0.00  0.00            
ATOM   4470  HA3 GLY X 281       9.254  15.179 -18.509  0.00  0.00            
ATOM   4471  C   GLY X 281      10.086  13.600 -19.568  0.00  0.00            
ATOM   4472  O   GLY X 281      10.154  12.466 -19.043  0.00  0.00            
ATOM   4473  N   PRO X 282      11.085  14.051 -20.358  0.00  0.00            
ATOM   4474  CD  PRO X 282      11.116  15.327 -20.960  0.00  0.00            
ATOM   4475  HD2 PRO X 282      11.562  16.087 -20.318  0.00  0.00            
ATOM   4476  HD3 PRO X 282      10.136  15.736 -21.208  0.00  0.00            
ATOM   4477  CG  PRO X 282      12.015  15.161 -22.138  0.00  0.00            
ATOM   4478  HG2 PRO X 282      12.377  16.128 -22.486  0.00  0.00            
ATOM   4479  HG3 PRO X 282      11.326  14.750 -22.876  0.00  0.00            
ATOM   4480  CB  PRO X 282      13.028  14.102 -21.716  0.00  0.00            
ATOM   4481  HB2 PRO X 282      13.930  14.530 -21.280  0.00  0.00            
ATOM   4482  HB3 PRO X 282      13.452  13.509 -22.526  0.00  0.00            
ATOM   4483  CA  PRO X 282      12.194  13.235 -20.757  0.00  0.00            
ATOM   4484  HA  PRO X 282      11.883  12.343 -21.299  0.00  0.00            
ATOM   4485  C   PRO X 282      13.092  12.679 -19.604  0.00  0.00            
ATOM   4486  O   PRO X 282      13.779  11.672 -19.836  0.00  0.00            
ATOM   4487  N   GLY X 283      13.060  13.293 -18.419  0.00  0.00            
ATOM   4488  H   GLY X 283      12.721  14.240 -18.329  0.00  0.00            
ATOM   4489  CA  GLY X 283      13.681  12.612 -17.251  0.00  0.00            
ATOM   4490  HA2 GLY X 283      14.674  12.240 -17.503  0.00  0.00            
ATOM   4491  HA3 GLY X 283      13.801  13.340 -16.449  0.00  0.00            
ATOM   4492  C   GLY X 283      12.933  11.456 -16.574  0.00  0.00            
ATOM   4493  O   GLY X 283      13.473  10.725 -15.714  0.00  0.00            
ATOM   4494  N   VAL X 284      11.685  11.157 -16.846  0.00  0.00            
ATOM   4495  H   VAL X 284      11.182  11.650 -17.570  0.00  0.00            
ATOM   4496  CA  VAL X 284      10.864  10.091 -16.186  0.00  0.00            
ATOM   4497  HA  VAL X 284      11.175  10.160 -15.143  0.00  0.00            
ATOM   4498  CB  VAL X 284       9.373  10.385 -16.437  0.00  0.00            
ATOM   4499  HB  VAL X 284       9.270  11.455 -16.618  0.00  0.00            
ATOM   4500  CG1 VAL X 284       8.650   9.799 -17.664  0.00  0.00            
ATOM   4501 HG11 VAL X 284       7.718  10.364 -17.713  0.00  0.00            
ATOM   4502 HG12 VAL X 284       9.268  10.011 -18.536  0.00  0.00            
ATOM   4503 HG13 VAL X 284       8.346   8.763 -17.516  0.00  0.00            
ATOM   4504  CG2 VAL X 284       8.618   9.908 -15.175  0.00  0.00            
ATOM   4505 HG21 VAL X 284       7.566  10.155 -15.321  0.00  0.00            
ATOM   4506 HG22 VAL X 284       8.629   8.826 -15.040  0.00  0.00            
ATOM   4507 HG23 VAL X 284       9.035  10.185 -14.207  0.00  0.00            
ATOM   4508  C   VAL X 284      11.116   8.620 -16.578  0.00  0.00            
ATOM   4509  O   VAL X 284      10.997   7.799 -15.709  0.00  0.00            
ATOM   4510  N   ALA X 285      11.730   8.375 -17.732  0.00  0.00            
ATOM   4511  H   ALA X 285      11.762   9.187 -18.332  0.00  0.00            
ATOM   4512  CA  ALA X 285      12.314   7.075 -18.113  0.00  0.00            
ATOM   4513  HA  ALA X 285      11.412   6.464 -18.132  0.00  0.00            
ATOM   4514  CB  ALA X 285      12.804   7.083 -19.533  0.00  0.00            
ATOM   4515  HB1 ALA X 285      13.513   7.905 -19.627  0.00  0.00            
ATOM   4516  HB2 ALA X 285      13.218   6.097 -19.745  0.00  0.00            
ATOM   4517  HB3 ALA X 285      12.013   7.142 -20.281  0.00  0.00            
ATOM   4518  C   ALA X 285      13.318   6.482 -17.069  0.00  0.00            
ATOM   4519  O   ALA X 285      13.554   5.285 -17.074  0.00  0.00            
ATOM   4520  N   GLN X 286      13.916   7.259 -16.136  0.00  0.00            
ATOM   4521  H   GLN X 286      13.661   8.233 -16.217  0.00  0.00            
ATOM   4522  CA  GLN X 286      14.832   6.902 -15.109  0.00  0.00            
ATOM   4523  HA  GLN X 286      15.013   5.828 -15.156  0.00  0.00            
ATOM   4524  CB  GLN X 286      16.163   7.681 -15.291  0.00  0.00            
ATOM   4525  HB2 GLN X 286      16.005   8.718 -14.995  0.00  0.00            
ATOM   4526  HB3 GLN X 286      16.912   7.344 -14.574  0.00  0.00            
ATOM   4527  CG  GLN X 286      16.812   7.427 -16.714  0.00  0.00            
ATOM   4528  HG2 GLN X 286      17.875   7.577 -16.527  0.00  0.00            
ATOM   4529  HG3 GLN X 286      16.598   6.392 -16.981  0.00  0.00            
ATOM   4530  CD  GLN X 286      16.289   8.416 -17.703  0.00  0.00            
ATOM   4531  OE1 GLN X 286      16.246   9.571 -17.401  0.00  0.00            
ATOM   4532  NE2 GLN X 286      15.922   7.949 -18.908  0.00  0.00            
ATOM   4533 HE21 GLN X 286      15.560   8.637 -19.554  0.00  0.00            
ATOM   4534 HE22 GLN X 286      15.986   6.970 -19.148  0.00  0.00            
ATOM   4535  C   GLN X 286      14.316   7.041 -13.673  0.00  0.00            
ATOM   4536  O   GLN X 286      15.050   6.747 -12.733  0.00  0.00            
ATOM   4537  N   LEU X 287      12.998   7.302 -13.485  0.00  0.00            
ATOM   4538  H   LEU X 287      12.506   7.375 -14.363  0.00  0.00            
ATOM   4539  CA  LEU X 287      12.169   6.975 -12.311  0.00  0.00            
ATOM   4540  HA  LEU X 287      12.844   6.805 -11.473  0.00  0.00            
ATOM   4541  CB  LEU X 287      11.041   8.029 -12.030  0.00  0.00            
ATOM   4542  HB2 LEU X 287      10.372   8.163 -12.880  0.00  0.00            
ATOM   4543  HB3 LEU X 287      10.493   7.524 -11.235  0.00  0.00            
ATOM   4544  CG  LEU X 287      11.479   9.456 -11.485  0.00  0.00            
ATOM   4545  HG  LEU X 287      11.871  10.055 -12.307  0.00  0.00            
ATOM   4546  CD1 LEU X 287      10.369  10.239 -10.843  0.00  0.00            
ATOM   4547 HD11 LEU X 287       9.656  10.453 -11.639  0.00  0.00            
ATOM   4548 HD12 LEU X 287       9.898   9.625 -10.075  0.00  0.00            
ATOM   4549 HD13 LEU X 287      10.766  11.173 -10.444  0.00  0.00            
ATOM   4550  CD2 LEU X 287      12.666   9.328 -10.472  0.00  0.00            
ATOM   4551 HD21 LEU X 287      12.588   8.563  -9.699  0.00  0.00            
ATOM   4552 HD22 LEU X 287      13.476   9.016 -11.131  0.00  0.00            
ATOM   4553 HD23 LEU X 287      12.979  10.296 -10.078  0.00  0.00            
ATOM   4554  C   LEU X 287      11.517   5.580 -12.673  0.00  0.00            
ATOM   4555  O   LEU X 287      10.893   5.422 -13.696  0.00  0.00            
ATOM   4556  N   SER X 288      11.726   4.724 -11.722  0.00  0.00            
ATOM   4557  H   SER X 288      12.225   5.095 -10.926  0.00  0.00            
ATOM   4558  CA  SER X 288      11.197   3.358 -11.570  0.00  0.00            
ATOM   4559  HA  SER X 288      11.024   2.987 -12.580  0.00  0.00            
ATOM   4560  CB  SER X 288      12.151   2.504 -10.722  0.00  0.00            
ATOM   4561  HB2 SER X 288      11.976   1.456 -10.964  0.00  0.00            
ATOM   4562  HB3 SER X 288      13.164   2.778 -11.018  0.00  0.00            
ATOM   4563  OG  SER X 288      12.076   2.773  -9.283  0.00  0.00            
ATOM   4564  HG  SER X 288      12.583   3.583  -9.185  0.00  0.00            
ATOM   4565  C   SER X 288       9.724   3.366 -11.004  0.00  0.00            
ATOM   4566  O   SER X 288       9.308   4.465 -10.511  0.00  0.00            
ATOM   4567  N   ILE X 289       8.957   2.331 -11.151  0.00  0.00            
ATOM   4568  H   ILE X 289       9.264   1.511 -11.655  0.00  0.00            
ATOM   4569  CA  ILE X 289       7.638   2.238 -10.476  0.00  0.00            
ATOM   4570  HA  ILE X 289       7.069   3.098 -10.830  0.00  0.00            
ATOM   4571  CB  ILE X 289       6.945   0.950 -10.848  0.00  0.00            
ATOM   4572  HB  ILE X 289       7.481   0.058 -10.523  0.00  0.00            
ATOM   4573  CG2 ILE X 289       5.523   0.841 -10.249  0.00  0.00            
ATOM   4574 HG21 ILE X 289       4.911   1.732 -10.396  0.00  0.00            
ATOM   4575 HG22 ILE X 289       5.015  -0.099 -10.464  0.00  0.00            
ATOM   4576 HG23 ILE X 289       5.616   0.719  -9.169  0.00  0.00            
ATOM   4577  CG1 ILE X 289       6.739   0.871 -12.361  0.00  0.00            
ATOM   4578 HG12 ILE X 289       7.723   0.593 -12.737  0.00  0.00            
ATOM   4579 HG13 ILE X 289       5.952   0.196 -12.695  0.00  0.00            
ATOM   4580  CD1 ILE X 289       6.459   2.202 -13.072  0.00  0.00            
ATOM   4581 HD11 ILE X 289       6.286   2.008 -14.131  0.00  0.00            
ATOM   4582 HD12 ILE X 289       5.582   2.644 -12.599  0.00  0.00            
ATOM   4583 HD13 ILE X 289       7.191   3.007 -12.999  0.00  0.00            
ATOM   4584  C   ILE X 289       7.694   2.365  -8.926  0.00  0.00            
ATOM   4585  O   ILE X 289       6.843   3.081  -8.411  0.00  0.00            
ATOM   4586  N   ALA X 290       8.676   1.686  -8.249  0.00  0.00            
ATOM   4587  H   ALA X 290       9.189   0.947  -8.708  0.00  0.00            
ATOM   4588  CA  ALA X 290       8.894   1.813  -6.776  0.00  0.00            
ATOM   4589  HA  ALA X 290       8.025   1.475  -6.212  0.00  0.00            
ATOM   4590  CB  ALA X 290      10.153   1.028  -6.432  0.00  0.00            
ATOM   4591  HB1 ALA X 290      11.034   1.426  -6.936  0.00  0.00            
ATOM   4592  HB2 ALA X 290      10.280   0.963  -5.351  0.00  0.00            
ATOM   4593  HB3 ALA X 290      10.003   0.055  -6.900  0.00  0.00            
ATOM   4594  C   ALA X 290       9.076   3.293  -6.429  0.00  0.00            
ATOM   4595  O   ALA X 290       8.493   3.743  -5.447  0.00  0.00            
ATOM   4596  N   ASP X 291       9.769   4.127  -7.208  0.00  0.00            
ATOM   4597  H   ASP X 291      10.104   3.712  -8.066  0.00  0.00            
ATOM   4598  CA  ASP X 291       9.917   5.553  -6.989  0.00  0.00            
ATOM   4599  HA  ASP X 291      10.269   5.566  -5.957  0.00  0.00            
ATOM   4600  CB  ASP X 291      10.966   6.262  -7.860  0.00  0.00            
ATOM   4601  HB2 ASP X 291      10.798   6.326  -8.935  0.00  0.00            
ATOM   4602  HB3 ASP X 291      11.142   7.301  -7.581  0.00  0.00            
ATOM   4603  CG  ASP X 291      12.294   5.589  -7.703  0.00  0.00            
ATOM   4604  OD1 ASP X 291      12.753   5.378  -6.556  0.00  0.00            
ATOM   4605  OD2 ASP X 291      12.824   5.153  -8.747  0.00  0.00            
ATOM   4606  C   ASP X 291       8.633   6.326  -7.087  0.00  0.00            
ATOM   4607  O   ASP X 291       8.332   7.125  -6.218  0.00  0.00            
ATOM   4608  N   ARG X 292       7.818   6.092  -8.080  0.00  0.00            
ATOM   4609  H   ARG X 292       7.999   5.281  -8.654  0.00  0.00            
ATOM   4610  CA  ARG X 292       6.543   6.747  -8.413  0.00  0.00            
ATOM   4611  HA  ARG X 292       6.724   7.816  -8.523  0.00  0.00            
ATOM   4612  CB  ARG X 292       6.003   6.278  -9.833  0.00  0.00            
ATOM   4613  HB2 ARG X 292       5.904   5.193  -9.852  0.00  0.00            
ATOM   4614  HB3 ARG X 292       5.024   6.741  -9.958  0.00  0.00            
ATOM   4615  CG  ARG X 292       6.965   6.753 -10.990  0.00  0.00            
ATOM   4616  HG2 ARG X 292       6.918   7.841 -11.038  0.00  0.00            
ATOM   4617  HG3 ARG X 292       8.033   6.618 -10.823  0.00  0.00            
ATOM   4618  CD  ARG X 292       6.619   6.064 -12.287  0.00  0.00            
ATOM   4619  HD2 ARG X 292       6.514   5.013 -12.018  0.00  0.00            
ATOM   4620  HD3 ARG X 292       5.705   6.388 -12.786  0.00  0.00            
ATOM   4621  NE  ARG X 292       7.702   6.157 -13.221  0.00  0.00            
ATOM   4622  HE  ARG X 292       8.645   6.061 -12.873  0.00  0.00            
ATOM   4623  CZ  ARG X 292       7.561   6.051 -14.540  0.00  0.00            
ATOM   4624  NH1 ARG X 292       6.422   5.901 -15.110  0.00  0.00            
ATOM   4625 HH11 ARG X 292       5.579   5.622 -14.629  0.00  0.00            
ATOM   4626 HH12 ARG X 292       6.498   5.693 -16.096  0.00  0.00            
ATOM   4627  NH2 ARG X 292       8.553   6.021 -15.399  0.00  0.00            
ATOM   4628 HH21 ARG X 292       9.490   6.048 -15.024  0.00  0.00            
ATOM   4629 HH22 ARG X 292       8.463   5.868 -16.393  0.00  0.00            
ATOM   4630  C   ARG X 292       5.535   6.444  -7.331  0.00  0.00            
ATOM   4631  O   ARG X 292       4.798   7.328  -6.964  0.00  0.00            
ATOM   4632  N   ALA X 293       5.553   5.171  -6.955  0.00  0.00            
ATOM   4633  H   ALA X 293       5.943   4.492  -7.594  0.00  0.00            
ATOM   4634  CA  ALA X 293       4.725   4.688  -5.827  0.00  0.00            
ATOM   4635  HA  ALA X 293       3.694   4.929  -6.085  0.00  0.00            
ATOM   4636  CB  ALA X 293       4.878   3.151  -5.787  0.00  0.00            
ATOM   4637  HB1 ALA X 293       4.635   2.735  -4.809  0.00  0.00            
ATOM   4638  HB2 ALA X 293       4.168   2.731  -6.499  0.00  0.00            
ATOM   4639  HB3 ALA X 293       5.898   2.797  -5.935  0.00  0.00            
ATOM   4640  C   ALA X 293       5.064   5.414  -4.509  0.00  0.00            
ATOM   4641  O   ALA X 293       4.146   5.913  -3.841  0.00  0.00            
ATOM   4642  N   THR X 294       6.338   5.557  -4.131  0.00  0.00            
ATOM   4643  H   THR X 294       7.072   5.049  -4.603  0.00  0.00            
ATOM   4644  CA  THR X 294       6.759   6.170  -2.895  0.00  0.00            
ATOM   4645  HA  THR X 294       6.161   5.673  -2.131  0.00  0.00            
ATOM   4646  CB  THR X 294       8.254   6.005  -2.616  0.00  0.00            
ATOM   4647  HB  THR X 294       8.840   6.625  -3.295  0.00  0.00            
ATOM   4648  CG2 THR X 294       8.661   6.406  -1.161  0.00  0.00            
ATOM   4649 HG21 THR X 294       8.116   5.750  -0.482  0.00  0.00            
ATOM   4650 HG22 THR X 294       9.725   6.376  -0.925  0.00  0.00            
ATOM   4651 HG23 THR X 294       8.501   7.478  -1.041  0.00  0.00            
ATOM   4652  OG1 THR X 294       8.677   4.677  -2.867  0.00  0.00            
ATOM   4653  HG1 THR X 294       8.659   4.359  -3.773  0.00  0.00            
ATOM   4654  C   THR X 294       6.362   7.652  -2.805  0.00  0.00            
ATOM   4655  O   THR X 294       6.106   8.185  -1.715  0.00  0.00            
ATOM   4656  N   ILE X 295       6.323   8.325  -4.006  0.00  0.00            
ATOM   4657  H   ILE X 295       6.657   7.872  -4.844  0.00  0.00            
ATOM   4658  CA  ILE X 295       5.867   9.741  -4.120  0.00  0.00            
ATOM   4659  HA  ILE X 295       6.267  10.267  -3.253  0.00  0.00            
ATOM   4660  CB  ILE X 295       6.248  10.463  -5.434  0.00  0.00            
ATOM   4661  HB  ILE X 295       6.007   9.785  -6.253  0.00  0.00            
ATOM   4662  CG2 ILE X 295       5.680  11.882  -5.632  0.00  0.00            
ATOM   4663 HG21 ILE X 295       6.109  12.562  -4.896  0.00  0.00            
ATOM   4664 HG22 ILE X 295       6.094  12.246  -6.572  0.00  0.00            
ATOM   4665 HG23 ILE X 295       4.591  11.865  -5.676  0.00  0.00            
ATOM   4666  CG1 ILE X 295       7.774  10.524  -5.544  0.00  0.00            
ATOM   4667 HG12 ILE X 295       8.205  11.423  -5.105  0.00  0.00            
ATOM   4668 HG13 ILE X 295       8.223   9.587  -5.213  0.00  0.00            
ATOM   4669  CD1 ILE X 295       8.228  10.760  -7.014  0.00  0.00            
ATOM   4670 HD11 ILE X 295       9.318  10.765  -7.014  0.00  0.00            
ATOM   4671 HD12 ILE X 295       7.981   9.898  -7.633  0.00  0.00            
ATOM   4672 HD13 ILE X 295       7.863  11.664  -7.501  0.00  0.00            
ATOM   4673  C   ILE X 295       4.325   9.776  -3.973  0.00  0.00            
ATOM   4674  O   ILE X 295       3.753  10.613  -3.215  0.00  0.00            
ATOM   4675  N   ALA X 296       3.592   8.882  -4.611  0.00  0.00            
ATOM   4676  H   ALA X 296       4.042   8.281  -5.287  0.00  0.00            
ATOM   4677  CA  ALA X 296       2.139   8.871  -4.597  0.00  0.00            
ATOM   4678  HA  ALA X 296       1.719   9.861  -4.778  0.00  0.00            
ATOM   4679  CB  ALA X 296       1.739   7.780  -5.606  0.00  0.00            
ATOM   4680  HB1 ALA X 296       2.365   6.911  -5.405  0.00  0.00            
ATOM   4681  HB2 ALA X 296       0.703   7.470  -5.466  0.00  0.00            
ATOM   4682  HB3 ALA X 296       1.852   8.132  -6.632  0.00  0.00            
ATOM   4683  C   ALA X 296       1.702   8.585  -3.094  0.00  0.00            
ATOM   4684  O   ALA X 296       0.794   9.219  -2.592  0.00  0.00            
ATOM   4685  N   ASN X 297       2.495   7.719  -2.450  0.00  0.00            
ATOM   4686  H   ASN X 297       3.246   7.286  -2.968  0.00  0.00            
ATOM   4687  CA  ASN X 297       2.243   7.396  -1.064  0.00  0.00            
ATOM   4688  HA  ASN X 297       1.268   6.915  -0.997  0.00  0.00            
ATOM   4689  CB  ASN X 297       3.282   6.306  -0.695  0.00  0.00            
ATOM   4690  HB2 ASN X 297       3.466   5.603  -1.507  0.00  0.00            
ATOM   4691  HB3 ASN X 297       4.246   6.772  -0.493  0.00  0.00            
ATOM   4692  CG  ASN X 297       2.862   5.373   0.557  0.00  0.00            
ATOM   4693  OD1 ASN X 297       1.737   5.026   0.829  0.00  0.00            
ATOM   4694  ND2 ASN X 297       3.827   4.939   1.287  0.00  0.00            
ATOM   4695 HD21 ASN X 297       3.629   4.150   1.885  0.00  0.00            
ATOM   4696 HD22 ASN X 297       4.786   5.252   1.243  0.00  0.00            
ATOM   4697  C   ASN X 297       2.285   8.535  -0.021  0.00  0.00            
ATOM   4698  O   ASN X 297       1.834   8.435   1.105  0.00  0.00            
ATOM   4699  N   MET X 298       2.961   9.652  -0.385  0.00  0.00            
ATOM   4700  H   MET X 298       3.332   9.706  -1.323  0.00  0.00            
ATOM   4701  CA  MET X 298       3.392  10.825   0.491  0.00  0.00            
ATOM   4702  HA  MET X 298       3.113  10.608   1.522  0.00  0.00            
ATOM   4703  CB  MET X 298       4.985  11.029   0.420  0.00  0.00            
ATOM   4704  HB2 MET X 298       5.233  11.147  -0.634  0.00  0.00            
ATOM   4705  HB3 MET X 298       5.179  11.975   0.927  0.00  0.00            
ATOM   4706  CG  MET X 298       5.790   9.949   1.164  0.00  0.00            
ATOM   4707  HG2 MET X 298       5.798   8.992   0.643  0.00  0.00            
ATOM   4708  HG3 MET X 298       6.814  10.281   1.332  0.00  0.00            
ATOM   4709  SD  MET X 298       5.316   9.656   2.821  0.00  0.00            
ATOM   4710  CE  MET X 298       5.998   7.930   3.041  0.00  0.00            
ATOM   4711  HE1 MET X 298       5.317   7.332   2.436  0.00  0.00            
ATOM   4712  HE2 MET X 298       6.979   7.775   2.591  0.00  0.00            
ATOM   4713  HE3 MET X 298       5.810   7.759   4.101  0.00  0.00            
ATOM   4714  C   MET X 298       2.634  12.145   0.120  0.00  0.00            
ATOM   4715  O   MET X 298       3.136  13.255   0.403  0.00  0.00            
ATOM   4716  N   CYS X 299       1.398  12.054  -0.449  0.00  0.00            
ATOM   4717  H   CYS X 299       0.954  11.161  -0.604  0.00  0.00            
ATOM   4718  CA  CYS X 299       0.678  13.273  -0.890  0.00  0.00            
ATOM   4719  HA  CYS X 299       1.370  13.853  -1.501  0.00  0.00            
ATOM   4720  CB  CYS X 299      -0.599  12.880  -1.631  0.00  0.00            
ATOM   4721  HB2 CYS X 299      -1.043  11.980  -1.206  0.00  0.00            
ATOM   4722  HB3 CYS X 299      -1.371  13.641  -1.513  0.00  0.00            
ATOM   4723  SG  CYS X 299      -0.178  12.517  -3.301  0.00  0.00            
ATOM   4724  HG  CYS X 299       0.615  11.517  -2.906  0.00  0.00            
ATOM   4725  C   CYS X 299       0.303  14.306   0.220  0.00  0.00            
ATOM   4726  O   CYS X 299       0.422  15.529  -0.046  0.00  0.00            
ATOM   4727  N   PRO X 300      -0.105  13.845   1.427  0.00  0.00            
ATOM   4728  CD  PRO X 300      -0.648  12.546   1.796  0.00  0.00            
ATOM   4729  HD2 PRO X 300       0.159  11.942   2.211  0.00  0.00            
ATOM   4730  HD3 PRO X 300      -1.191  12.155   0.936  0.00  0.00            
ATOM   4731  CG  PRO X 300      -1.666  12.836   2.846  0.00  0.00            
ATOM   4732  HG2 PRO X 300      -1.736  12.010   3.554  0.00  0.00            
ATOM   4733  HG3 PRO X 300      -2.596  13.035   2.313  0.00  0.00            
ATOM   4734  CB  PRO X 300      -1.178  14.065   3.604  0.00  0.00            
ATOM   4735  HB2 PRO X 300      -0.461  13.721   4.349  0.00  0.00            
ATOM   4736  HB3 PRO X 300      -1.956  14.753   3.937  0.00  0.00            
ATOM   4737  CA  PRO X 300      -0.424  14.802   2.519  0.00  0.00            
ATOM   4738  HA  PRO X 300      -1.004  15.625   2.102  0.00  0.00            
ATOM   4739  C   PRO X 300       0.826  15.468   3.068  0.00  0.00            
ATOM   4740  O   PRO X 300       0.754  16.615   3.573  0.00  0.00            
ATOM   4741  N   GLU X 301       2.063  14.997   2.864  0.00  0.00            
ATOM   4742  H   GLU X 301       2.165  14.120   2.374  0.00  0.00            
ATOM   4743  CA  GLU X 301       3.347  15.549   3.309  0.00  0.00            
ATOM   4744  HA  GLU X 301       3.278  15.732   4.381  0.00  0.00            
ATOM   4745  CB  GLU X 301       4.468  14.607   3.013  0.00  0.00            
ATOM   4746  HB2 GLU X 301       4.557  14.595   1.927  0.00  0.00            
ATOM   4747  HB3 GLU X 301       5.393  14.999   3.437  0.00  0.00            
ATOM   4748  CG  GLU X 301       4.322  13.168   3.525  0.00  0.00            
ATOM   4749  HG2 GLU X 301       3.285  12.964   3.259  0.00  0.00            
ATOM   4750  HG3 GLU X 301       4.990  12.586   2.891  0.00  0.00            
ATOM   4751  CD  GLU X 301       4.584  12.842   5.006  0.00  0.00            
ATOM   4752  OE1 GLU X 301       5.546  13.391   5.637  0.00  0.00            
ATOM   4753  OE2 GLU X 301       3.839  12.053   5.650  0.00  0.00            
ATOM   4754  C   GLU X 301       3.643  16.926   2.719  0.00  0.00            
ATOM   4755  O   GLU X 301       4.114  17.851   3.330  0.00  0.00            
ATOM   4756  N   TYR X 302       3.283  16.907   1.387  0.00  0.00            
ATOM   4757  H   TYR X 302       2.939  16.097   0.892  0.00  0.00            
ATOM   4758  CA  TYR X 302       3.290  18.086   0.545  0.00  0.00            
ATOM   4759  HA  TYR X 302       3.738  18.903   1.111  0.00  0.00            
ATOM   4760  CB  TYR X 302       4.151  17.874  -0.692  0.00  0.00            
ATOM   4761  HB2 TYR X 302       4.101  18.744  -1.347  0.00  0.00            
ATOM   4762  HB3 TYR X 302       5.189  17.761  -0.379  0.00  0.00            
ATOM   4763  CG  TYR X 302       3.821  16.682  -1.554  0.00  0.00            
ATOM   4764  CD1 TYR X 302       2.885  16.758  -2.590  0.00  0.00            
ATOM   4765  HD1 TYR X 302       2.314  17.658  -2.765  0.00  0.00            
ATOM   4766  CE1 TYR X 302       2.611  15.641  -3.360  0.00  0.00            
ATOM   4767  HE1 TYR X 302       1.842  15.740  -4.111  0.00  0.00            
ATOM   4768  CZ  TYR X 302       3.251  14.416  -3.109  0.00  0.00            
ATOM   4769  OH  TYR X 302       2.800  13.223  -3.662  0.00  0.00            
ATOM   4770  HH  TYR X 302       3.310  12.436  -3.455  0.00  0.00            
ATOM   4771  CE2 TYR X 302       4.188  14.352  -2.069  0.00  0.00            
ATOM   4772  HE2 TYR X 302       4.692  13.434  -1.806  0.00  0.00            
ATOM   4773  CD2 TYR X 302       4.573  15.541  -1.388  0.00  0.00            
ATOM   4774  HD2 TYR X 302       5.308  15.571  -0.596  0.00  0.00            
ATOM   4775  C   TYR X 302       1.847  18.575   0.170  0.00  0.00            
ATOM   4776  O   TYR X 302       1.592  19.358  -0.775  0.00  0.00            
ATOM   4777  N   GLY X 303       0.888  18.322   1.126  0.00  0.00            
ATOM   4778  H   GLY X 303       1.191  17.789   1.929  0.00  0.00            
ATOM   4779  CA  GLY X 303      -0.503  18.761   1.152  0.00  0.00            
ATOM   4780  HA2 GLY X 303      -1.048  18.390   2.020  0.00  0.00            
ATOM   4781  HA3 GLY X 303      -0.477  19.838   1.320  0.00  0.00            
ATOM   4782  C   GLY X 303      -1.455  18.464   0.001  0.00  0.00            
ATOM   4783  O   GLY X 303      -2.478  19.112  -0.135  0.00  0.00            
ATOM   4784  N   ALA X 304      -1.096  17.594  -0.936  0.00  0.00            
ATOM   4785  H   ALA X 304      -0.183  17.192  -0.777  0.00  0.00            
ATOM   4786  CA  ALA X 304      -1.784  17.386  -2.200  0.00  0.00            
ATOM   4787  HA  ALA X 304      -2.146  18.345  -2.570  0.00  0.00            
ATOM   4788  CB  ALA X 304      -0.757  16.868  -3.212  0.00  0.00            
ATOM   4789  HB1 ALA X 304      -1.183  16.686  -4.199  0.00  0.00            
ATOM   4790  HB2 ALA X 304      -0.084  17.700  -3.421  0.00  0.00            
ATOM   4791  HB3 ALA X 304      -0.273  15.935  -2.920  0.00  0.00            
ATOM   4792  C   ALA X 304      -2.954  16.368  -2.025  0.00  0.00            
ATOM   4793  O   ALA X 304      -2.933  15.472  -1.141  0.00  0.00            
ATOM   4794  N   THR X 305      -3.914  16.448  -2.975  0.00  0.00            
ATOM   4795  H   THR X 305      -3.892  17.187  -3.663  0.00  0.00            
ATOM   4796  CA  THR X 305      -4.921  15.358  -3.015  0.00  0.00            
ATOM   4797  HA  THR X 305      -5.108  15.053  -1.985  0.00  0.00            
ATOM   4798  CB  THR X 305      -6.211  15.848  -3.674  0.00  0.00            
ATOM   4799  HB  THR X 305      -6.041  15.961  -4.745  0.00  0.00            
ATOM   4800  CG2 THR X 305      -7.299  14.924  -3.290  0.00  0.00            
ATOM   4801 HG21 THR X 305      -8.203  15.223  -3.820  0.00  0.00            
ATOM   4802 HG22 THR X 305      -7.119  13.889  -3.578  0.00  0.00            
ATOM   4803 HG23 THR X 305      -7.621  14.913  -2.249  0.00  0.00            
ATOM   4804  OG1 THR X 305      -6.566  17.103  -3.136  0.00  0.00            
ATOM   4805  HG1 THR X 305      -7.374  17.401  -3.561  0.00  0.00            
ATOM   4806  C   THR X 305      -4.235  14.180  -3.695  0.00  0.00            
ATOM   4807  O   THR X 305      -4.421  13.049  -3.232  0.00  0.00            
ATOM   4808  N   ALA X 306      -3.470  14.361  -4.772  0.00  0.00            
ATOM   4809  H   ALA X 306      -3.299  15.277  -5.162  0.00  0.00            
ATOM   4810  CA  ALA X 306      -2.967  13.176  -5.424  0.00  0.00            
ATOM   4811  HA  ALA X 306      -2.470  12.502  -4.726  0.00  0.00            
ATOM   4812  CB  ALA X 306      -4.206  12.435  -6.150  0.00  0.00            
ATOM   4813  HB1 ALA X 306      -4.690  11.589  -5.664  0.00  0.00            
ATOM   4814  HB2 ALA X 306      -4.976  13.120  -6.504  0.00  0.00            
ATOM   4815  HB3 ALA X 306      -3.848  11.975  -7.071  0.00  0.00            
ATOM   4816  C   ALA X 306      -1.861  13.426  -6.527  0.00  0.00            
ATOM   4817  O   ALA X 306      -1.816  14.513  -7.132  0.00  0.00            
ATOM   4818  N   ALA X 307      -1.045  12.388  -6.673  0.00  0.00            
ATOM   4819  H   ALA X 307      -1.234  11.537  -6.163  0.00  0.00            
ATOM   4820  CA  ALA X 307       0.219  12.479  -7.382  0.00  0.00            
ATOM   4821  HA  ALA X 307       0.337  13.438  -7.886  0.00  0.00            
ATOM   4822  CB  ALA X 307       1.347  12.558  -6.364  0.00  0.00            
ATOM   4823  HB1 ALA X 307       1.326  11.645  -5.769  0.00  0.00            
ATOM   4824  HB2 ALA X 307       2.333  12.687  -6.810  0.00  0.00            
ATOM   4825  HB3 ALA X 307       1.121  13.388  -5.695  0.00  0.00            
ATOM   4826  C   ALA X 307       0.358  11.255  -8.316  0.00  0.00            
ATOM   4827  O   ALA X 307       0.562  10.117  -7.822  0.00  0.00            
ATOM   4828  N   PHE X 308       0.002  11.521  -9.565  0.00  0.00            
ATOM   4829  H   PHE X 308      -0.161  12.464  -9.886  0.00  0.00            
ATOM   4830  CA  PHE X 308      -0.348  10.585 -10.644  0.00  0.00            
ATOM   4831  HA  PHE X 308      -0.234   9.625 -10.141  0.00  0.00            
ATOM   4832  CB  PHE X 308      -1.767  10.774 -11.123  0.00  0.00            
ATOM   4833  HB2 PHE X 308      -2.493  10.821 -10.312  0.00  0.00            
ATOM   4834  HB3 PHE X 308      -1.817  11.716 -11.669  0.00  0.00            
ATOM   4835  CG  PHE X 308      -2.277   9.752 -12.071  0.00  0.00            
ATOM   4836  CD1 PHE X 308      -3.168   8.698 -11.691  0.00  0.00            
ATOM   4837  HD1 PHE X 308      -3.313   8.498 -10.640  0.00  0.00            
ATOM   4838  CE1 PHE X 308      -3.924   7.978 -12.614  0.00  0.00            
ATOM   4839  HE1 PHE X 308      -4.611   7.257 -12.196  0.00  0.00            
ATOM   4840  CZ  PHE X 308      -3.644   8.135 -13.981  0.00  0.00            
ATOM   4841  HZ  PHE X 308      -4.175   7.513 -14.686  0.00  0.00            
ATOM   4842  CE2 PHE X 308      -2.649   9.080 -14.426  0.00  0.00            
ATOM   4843  HE2 PHE X 308      -2.606   9.301 -15.482  0.00  0.00            
ATOM   4844  CD2 PHE X 308      -2.014   9.936 -13.484  0.00  0.00            
ATOM   4845  HD2 PHE X 308      -1.393  10.719 -13.893  0.00  0.00            
ATOM   4846  C   PHE X 308       0.757  10.512 -11.802  0.00  0.00            
ATOM   4847  O   PHE X 308       1.216  11.466 -12.347  0.00  0.00            
ATOM   4848  N   PHE X 309       1.043   9.310 -12.348  0.00  0.00            
ATOM   4849  H   PHE X 309       0.583   8.512 -11.934  0.00  0.00            
ATOM   4850  CA  PHE X 309       2.156   8.973 -13.303  0.00  0.00            
ATOM   4851  HA  PHE X 309       2.582   9.847 -13.795  0.00  0.00            
ATOM   4852  CB  PHE X 309       3.269   8.244 -12.576  0.00  0.00            
ATOM   4853  HB2 PHE X 309       2.831   7.378 -12.079  0.00  0.00            
ATOM   4854  HB3 PHE X 309       3.967   7.837 -13.308  0.00  0.00            
ATOM   4855  CG  PHE X 309       4.026   9.107 -11.605  0.00  0.00            
ATOM   4856  CD1 PHE X 309       3.406   9.231 -10.338  0.00  0.00            
ATOM   4857  HD1 PHE X 309       2.461   8.744 -10.144  0.00  0.00            
ATOM   4858  CE1 PHE X 309       4.041  10.081  -9.426  0.00  0.00            
ATOM   4859  HE1 PHE X 309       3.500  10.346  -8.530  0.00  0.00            
ATOM   4860  CZ  PHE X 309       5.258  10.600  -9.617  0.00  0.00            
ATOM   4861  HZ  PHE X 309       5.671  11.208  -8.827  0.00  0.00            
ATOM   4862  CE2 PHE X 309       5.793  10.583 -10.926  0.00  0.00            
ATOM   4863  HE2 PHE X 309       6.690  11.161 -11.095  0.00  0.00            
ATOM   4864  CD2 PHE X 309       5.226   9.777 -11.918  0.00  0.00            
ATOM   4865  HD2 PHE X 309       5.663   9.666 -12.899  0.00  0.00            
ATOM   4866  C   PHE X 309       1.572   7.970 -14.401  0.00  0.00            
ATOM   4867  O   PHE X 309       1.328   6.813 -14.158  0.00  0.00            
ATOM   4868  N   PRO X 310       1.223   8.503 -15.578  0.00  0.00            
ATOM   4869  CD  PRO X 310       1.236   9.948 -15.924  0.00  0.00            
ATOM   4870  HD2 PRO X 310       2.225  10.287 -16.230  0.00  0.00            
ATOM   4871  HD3 PRO X 310       0.845  10.644 -15.182  0.00  0.00            
ATOM   4872  CG  PRO X 310       0.467  10.124 -17.207  0.00  0.00            
ATOM   4873  HG2 PRO X 310       1.072  10.733 -17.878  0.00  0.00            
ATOM   4874  HG3 PRO X 310      -0.487  10.618 -17.018  0.00  0.00            
ATOM   4875  CB  PRO X 310       0.236   8.794 -17.810  0.00  0.00            
ATOM   4876  HB2 PRO X 310       0.930   8.713 -18.647  0.00  0.00            
ATOM   4877  HB3 PRO X 310      -0.796   8.705 -18.147  0.00  0.00            
ATOM   4878  CA  PRO X 310       0.547   7.784 -16.668  0.00  0.00            
ATOM   4879  HA  PRO X 310      -0.425   7.406 -16.352  0.00  0.00            
ATOM   4880  C   PRO X 310       1.357   6.577 -17.191  0.00  0.00            
ATOM   4881  O   PRO X 310       2.524   6.465 -16.988  0.00  0.00            
ATOM   4882  N   VAL X 311       0.652   5.652 -17.880  0.00  0.00            
ATOM   4883  H   VAL X 311      -0.352   5.751 -17.930  0.00  0.00            
ATOM   4884  CA  VAL X 311       1.226   4.426 -18.488  0.00  0.00            
ATOM   4885  HA  VAL X 311       1.702   3.820 -17.717  0.00  0.00            
ATOM   4886  CB  VAL X 311       0.140   3.511 -19.090  0.00  0.00            
ATOM   4887  HB  VAL X 311      -0.270   4.130 -19.889  0.00  0.00            
ATOM   4888  CG1 VAL X 311       0.724   2.190 -19.574  0.00  0.00            
ATOM   4889 HG11 VAL X 311       1.500   1.770 -18.935  0.00  0.00            
ATOM   4890 HG12 VAL X 311       0.011   1.369 -19.639  0.00  0.00            
ATOM   4891 HG13 VAL X 311       1.142   2.361 -20.566  0.00  0.00            
ATOM   4892  CG2 VAL X 311      -0.900   3.215 -18.052  0.00  0.00            
ATOM   4893 HG21 VAL X 311      -1.456   4.066 -17.659  0.00  0.00            
ATOM   4894 HG22 VAL X 311      -1.695   2.680 -18.572  0.00  0.00            
ATOM   4895 HG23 VAL X 311      -0.480   2.669 -17.207  0.00  0.00            
ATOM   4896  C   VAL X 311       2.200   4.697 -19.603  0.00  0.00            
ATOM   4897  O   VAL X 311       1.850   4.973 -20.782  0.00  0.00            
ATOM   4898  N   ASP X 312       3.471   4.608 -19.259  0.00  0.00            
ATOM   4899  H   ASP X 312       3.656   4.253 -18.332  0.00  0.00            
ATOM   4900  CA  ASP X 312       4.552   4.711 -20.205  0.00  0.00            
ATOM   4901  HA  ASP X 312       4.171   5.055 -21.167  0.00  0.00            
ATOM   4902  CB  ASP X 312       5.526   5.765 -19.715  0.00  0.00            
ATOM   4903  HB2 ASP X 312       6.254   5.967 -20.500  0.00  0.00            
ATOM   4904  HB3 ASP X 312       5.000   6.711 -19.585  0.00  0.00            
ATOM   4905  CG  ASP X 312       6.238   5.468 -18.352  0.00  0.00            
ATOM   4906  OD1 ASP X 312       5.742   4.688 -17.581  0.00  0.00            
ATOM   4907  OD2 ASP X 312       7.284   6.076 -17.977  0.00  0.00            
ATOM   4908  C   ASP X 312       5.085   3.303 -20.492  0.00  0.00            
ATOM   4909  O   ASP X 312       4.632   2.290 -19.912  0.00  0.00            
ATOM   4910  N   GLU X 313       6.093   3.191 -21.368  0.00  0.00            
ATOM   4911  H   GLU X 313       6.446   4.057 -21.748  0.00  0.00            
ATOM   4912  CA  GLU X 313       6.889   1.946 -21.528  0.00  0.00            
ATOM   4913  HA  GLU X 313       6.291   1.203 -22.057  0.00  0.00            
ATOM   4914  CB  GLU X 313       8.009   2.251 -22.550  0.00  0.00            
ATOM   4915  HB2 GLU X 313       7.591   2.829 -23.375  0.00  0.00            
ATOM   4916  HB3 GLU X 313       8.685   2.778 -21.877  0.00  0.00            
ATOM   4917  CG  GLU X 313       8.798   1.027 -23.147  0.00  0.00            
ATOM   4918  HG2 GLU X 313       9.036   0.294 -22.376  0.00  0.00            
ATOM   4919  HG3 GLU X 313       8.202   0.490 -23.885  0.00  0.00            
ATOM   4920  CD  GLU X 313      10.053   1.471 -23.878  0.00  0.00            
ATOM   4921  OE1 GLU X 313      11.105   1.400 -23.245  0.00  0.00            
ATOM   4922  OE2 GLU X 313       9.934   1.940 -24.994  0.00  0.00            
ATOM   4923  C   GLU X 313       7.447   1.362 -20.223  0.00  0.00            
ATOM   4924  O   GLU X 313       7.503   0.153 -20.096  0.00  0.00            
ATOM   4925  N   VAL X 314       7.845   2.173 -19.270  0.00  0.00            
ATOM   4926  H   VAL X 314       7.808   3.173 -19.408  0.00  0.00            
ATOM   4927  CA  VAL X 314       8.245   1.626 -17.920  0.00  0.00            
ATOM   4928  HA  VAL X 314       8.950   0.801 -18.026  0.00  0.00            
ATOM   4929  CB  VAL X 314       8.782   2.807 -16.959  0.00  0.00            
ATOM   4930  HB  VAL X 314       7.937   3.494 -16.901  0.00  0.00            
ATOM   4931  CG1 VAL X 314       9.312   2.165 -15.645  0.00  0.00            
ATOM   4932 HG11 VAL X 314       9.997   1.331 -15.793  0.00  0.00            
ATOM   4933 HG12 VAL X 314       9.744   2.975 -15.056  0.00  0.00            
ATOM   4934 HG13 VAL X 314       8.455   1.726 -15.135  0.00  0.00            
ATOM   4935  CG2 VAL X 314       9.876   3.639 -17.679  0.00  0.00            
ATOM   4936 HG21 VAL X 314       9.383   4.195 -18.476  0.00  0.00            
ATOM   4937 HG22 VAL X 314      10.349   4.351 -17.002  0.00  0.00            
ATOM   4938 HG23 VAL X 314      10.639   3.033 -18.168  0.00  0.00            
ATOM   4939  C   VAL X 314       7.013   0.979 -17.266  0.00  0.00            
ATOM   4940  O   VAL X 314       7.105  -0.100 -16.728  0.00  0.00            
ATOM   4941  N   SER X 315       5.924   1.721 -17.223  0.00  0.00            
ATOM   4942  H   SER X 315       5.844   2.644 -17.625  0.00  0.00            
ATOM   4943  CA  SER X 315       4.761   1.267 -16.501  0.00  0.00            
ATOM   4944  HA  SER X 315       5.007   1.060 -15.459  0.00  0.00            
ATOM   4945  CB  SER X 315       3.671   2.318 -16.642  0.00  0.00            
ATOM   4946  HB2 SER X 315       3.555   2.424 -17.720  0.00  0.00            
ATOM   4947  HB3 SER X 315       2.721   1.928 -16.277  0.00  0.00            
ATOM   4948  OG  SER X 315       3.937   3.619 -16.184  0.00  0.00            
ATOM   4949  HG  SER X 315       4.651   3.896 -16.762  0.00  0.00            
ATOM   4950  C   SER X 315       4.206  -0.043 -17.111  0.00  0.00            
ATOM   4951  O   SER X 315       3.691  -0.818 -16.292  0.00  0.00            
ATOM   4952  N   ILE X 316       4.414  -0.314 -18.405  0.00  0.00            
ATOM   4953  H   ILE X 316       4.920   0.434 -18.858  0.00  0.00            
ATOM   4954  CA  ILE X 316       4.095  -1.641 -18.946  0.00  0.00            
ATOM   4955  HA  ILE X 316       3.389  -2.101 -18.253  0.00  0.00            
ATOM   4956  CB  ILE X 316       3.450  -1.643 -20.438  0.00  0.00            
ATOM   4957  HB  ILE X 316       3.072  -2.609 -20.770  0.00  0.00            
ATOM   4958  CG2 ILE X 316       2.121  -0.791 -20.330  0.00  0.00            
ATOM   4959 HG21 ILE X 316       1.544  -1.072 -19.449  0.00  0.00            
ATOM   4960 HG22 ILE X 316       2.390   0.264 -20.276  0.00  0.00            
ATOM   4961 HG23 ILE X 316       1.486  -0.950 -21.202  0.00  0.00            
ATOM   4962  CG1 ILE X 316       4.306  -1.063 -21.538  0.00  0.00            
ATOM   4963 HG12 ILE X 316       3.579  -0.975 -22.345  0.00  0.00            
ATOM   4964 HG13 ILE X 316       4.632  -0.037 -21.366  0.00  0.00            
ATOM   4965  CD1 ILE X 316       5.442  -1.914 -21.947  0.00  0.00            
ATOM   4966 HD11 ILE X 316       5.091  -2.893 -22.274  0.00  0.00            
ATOM   4967 HD12 ILE X 316       6.025  -1.416 -22.722  0.00  0.00            
ATOM   4968 HD13 ILE X 316       6.208  -2.043 -21.184  0.00  0.00            
ATOM   4969  C   ILE X 316       5.230  -2.713 -18.872  0.00  0.00            
ATOM   4970  O   ILE X 316       5.018  -3.870 -19.035  0.00  0.00            
ATOM   4971  N   THR X 317       6.418  -2.251 -18.610  0.00  0.00            
ATOM   4972  H   THR X 317       6.547  -1.262 -18.450  0.00  0.00            
ATOM   4973  CA  THR X 317       7.623  -3.163 -18.501  0.00  0.00            
ATOM   4974  HA  THR X 317       7.515  -3.965 -19.231  0.00  0.00            
ATOM   4975  CB  THR X 317       8.952  -2.477 -18.842  0.00  0.00            
ATOM   4976  HB  THR X 317       9.129  -1.616 -18.197  0.00  0.00            
ATOM   4977  CG2 THR X 317      10.080  -3.578 -18.709  0.00  0.00            
ATOM   4978 HG21 THR X 317      11.035  -3.145 -19.005  0.00  0.00            
ATOM   4979 HG22 THR X 317      10.177  -3.931 -17.682  0.00  0.00            
ATOM   4980 HG23 THR X 317       9.872  -4.409 -19.383  0.00  0.00            
ATOM   4981  OG1 THR X 317       8.946  -2.103 -20.177  0.00  0.00            
ATOM   4982  HG1 THR X 317       8.150  -1.586 -20.321  0.00  0.00            
ATOM   4983  C   THR X 317       7.698  -3.720 -17.123  0.00  0.00            
ATOM   4984  O   THR X 317       8.084  -4.906 -16.993  0.00  0.00            
ATOM   4985  N   TYR X 318       7.300  -2.947 -16.029  0.00  0.00            
ATOM   4986  H   TYR X 318       7.127  -1.984 -16.281  0.00  0.00            
ATOM   4987  CA  TYR X 318       7.134  -3.429 -14.704  0.00  0.00            
ATOM   4988  HA  TYR X 318       8.080  -3.513 -14.169  0.00  0.00            
ATOM   4989  CB  TYR X 318       6.446  -2.281 -14.035  0.00  0.00            
ATOM   4990  HB2 TYR X 318       7.166  -1.463 -14.037  0.00  0.00            
ATOM   4991  HB3 TYR X 318       5.605  -1.911 -14.622  0.00  0.00            
ATOM   4992  CG  TYR X 318       6.061  -2.537 -12.617  0.00  0.00            
ATOM   4993  CD1 TYR X 318       7.122  -2.649 -11.676  0.00  0.00            
ATOM   4994  HD1 TYR X 318       8.159  -2.706 -11.971  0.00  0.00            
ATOM   4995  CE1 TYR X 318       6.884  -2.888 -10.315  0.00  0.00            
ATOM   4996  HE1 TYR X 318       7.653  -3.285  -9.668  0.00  0.00            
ATOM   4997  CZ  TYR X 318       5.553  -3.015  -9.844  0.00  0.00            
ATOM   4998  OH  TYR X 318       5.316  -3.469  -8.565  0.00  0.00            
ATOM   4999  HH  TYR X 318       6.121  -3.785  -8.149  0.00  0.00            
ATOM   5000  CE2 TYR X 318       4.477  -2.749 -10.692  0.00  0.00            
ATOM   5001  HE2 TYR X 318       3.456  -2.841 -10.352  0.00  0.00            
ATOM   5002  CD2 TYR X 318       4.758  -2.533 -12.088  0.00  0.00            
ATOM   5003  HD2 TYR X 318       3.881  -2.386 -12.701  0.00  0.00            
ATOM   5004  C   TYR X 318       6.217  -4.623 -14.513  0.00  0.00            
ATOM   5005  O   TYR X 318       6.453  -5.559 -13.728  0.00  0.00            
ATOM   5006  N   LEU X 319       5.170  -4.702 -15.303  0.00  0.00            
ATOM   5007  H   LEU X 319       5.076  -3.884 -15.887  0.00  0.00            
ATOM   5008  CA  LEU X 319       4.170  -5.760 -15.264  0.00  0.00            
ATOM   5009  HA  LEU X 319       3.835  -5.692 -14.230  0.00  0.00            
ATOM   5010  CB  LEU X 319       3.030  -5.355 -16.202  0.00  0.00            
ATOM   5011  HB2 LEU X 319       3.384  -5.380 -17.232  0.00  0.00            
ATOM   5012  HB3 LEU X 319       2.303  -6.162 -16.119  0.00  0.00            
ATOM   5013  CG  LEU X 319       2.331  -4.054 -15.977  0.00  0.00            
ATOM   5014  HG  LEU X 319       3.060  -3.247 -15.901  0.00  0.00            
ATOM   5015  CD1 LEU X 319       1.310  -3.750 -17.152  0.00  0.00            
ATOM   5016 HD11 LEU X 319       0.534  -4.515 -17.134  0.00  0.00            
ATOM   5017 HD12 LEU X 319       0.890  -2.775 -16.904  0.00  0.00            
ATOM   5018 HD13 LEU X 319       1.817  -3.748 -18.117  0.00  0.00            
ATOM   5019  CD2 LEU X 319       1.455  -4.109 -14.724  0.00  0.00            
ATOM   5020 HD21 LEU X 319       0.914  -3.164 -14.659  0.00  0.00            
ATOM   5021 HD22 LEU X 319       0.677  -4.868 -14.807  0.00  0.00            
ATOM   5022 HD23 LEU X 319       2.085  -4.342 -13.865  0.00  0.00            
ATOM   5023  C   LEU X 319       4.697  -7.153 -15.623  0.00  0.00            
ATOM   5024  O   LEU X 319       4.173  -8.117 -15.070  0.00  0.00            
ATOM   5025  N   VAL X 320       5.422  -7.242 -16.703  0.00  0.00            
ATOM   5026  H   VAL X 320       5.459  -6.373 -17.215  0.00  0.00            
ATOM   5027  CA  VAL X 320       6.151  -8.453 -17.220  0.00  0.00            
ATOM   5028  HA  VAL X 320       5.461  -9.287 -17.091  0.00  0.00            
ATOM   5029  CB  VAL X 320       6.514  -8.389 -18.658  0.00  0.00            
ATOM   5030  HB  VAL X 320       7.196  -9.209 -18.882  0.00  0.00            
ATOM   5031  CG1 VAL X 320       5.166  -8.443 -19.449  0.00  0.00            
ATOM   5032 HG11 VAL X 320       4.434  -7.833 -18.920  0.00  0.00            
ATOM   5033 HG12 VAL X 320       5.378  -8.130 -20.471  0.00  0.00            
ATOM   5034 HG13 VAL X 320       4.817  -9.475 -19.471  0.00  0.00            
ATOM   5035  CG2 VAL X 320       7.268  -7.099 -19.122  0.00  0.00            
ATOM   5036 HG21 VAL X 320       8.050  -6.830 -18.412  0.00  0.00            
ATOM   5037 HG22 VAL X 320       7.752  -7.293 -20.079  0.00  0.00            
ATOM   5038 HG23 VAL X 320       6.609  -6.235 -19.195  0.00  0.00            
ATOM   5039  C   VAL X 320       7.329  -8.814 -16.344  0.00  0.00            
ATOM   5040  O   VAL X 320       7.500  -9.943 -16.008  0.00  0.00            
ATOM   5041  N   GLN X 321       8.052  -7.795 -15.808  0.00  0.00            
ATOM   5042  H   GLN X 321       7.824  -6.893 -16.199  0.00  0.00            
ATOM   5043  CA  GLN X 321       9.156  -8.031 -14.820  0.00  0.00            
ATOM   5044  HA  GLN X 321       9.861  -8.818 -15.084  0.00  0.00            
ATOM   5045  CB  GLN X 321      10.075  -6.780 -14.740  0.00  0.00            
ATOM   5046  HB2 GLN X 321       9.453  -5.890 -14.832  0.00  0.00            
ATOM   5047  HB3 GLN X 321      10.599  -6.845 -13.787  0.00  0.00            
ATOM   5048  CG  GLN X 321      11.142  -6.707 -15.799  0.00  0.00            
ATOM   5049  HG2 GLN X 321      11.980  -7.349 -15.527  0.00  0.00            
ATOM   5050  HG3 GLN X 321      10.670  -7.020 -16.730  0.00  0.00            
ATOM   5051  CD  GLN X 321      11.761  -5.377 -16.094  0.00  0.00            
ATOM   5052  OE1 GLN X 321      11.498  -4.274 -15.573  0.00  0.00            
ATOM   5053  NE2 GLN X 321      12.724  -5.386 -17.023  0.00  0.00            
ATOM   5054 HE21 GLN X 321      13.255  -4.577 -17.312  0.00  0.00            
ATOM   5055 HE22 GLN X 321      12.893  -6.305 -17.407  0.00  0.00            
ATOM   5056  C   GLN X 321       8.618  -8.502 -13.406  0.00  0.00            
ATOM   5057  O   GLN X 321       9.380  -9.092 -12.642  0.00  0.00            
ATOM   5058  N   THR X 322       7.355  -8.285 -13.133  0.00  0.00            
ATOM   5059  H   THR X 322       6.875  -7.618 -13.720  0.00  0.00            
ATOM   5060  CA  THR X 322       6.642  -8.898 -12.030  0.00  0.00            
ATOM   5061  HA  THR X 322       7.311  -9.304 -11.272  0.00  0.00            
ATOM   5062  CB  THR X 322       5.759  -7.835 -11.269  0.00  0.00
[truncated: 13,138,100 more chars]
