# Supplementary material for: The Iron Maiden. Cytosolic Aconitase/IRP1 Conformational Transition in the Regulation of Ferritin Translation and Iron Hemostasis
Source: Biomolecules. 2021 Sep 9;11(9):1329. doi: 10.3390/biom11091329 (PMC8469783; doi:10.3390/biom11091329)
Supplement: Supplementary file 1 [file biomolecules-11-01329-s001.zip › Supplementary/aco_apo_open.pdb]

CRYST1  119.884  119.884  119.181  90.00  90.00  90.00 P 1           1
ATOM      1  N   SER X   1      31.565 -24.651  64.259  0.00  0.00            
ATOM      2  H1  SER X   1      30.585 -24.409  64.231  0.00  0.00            
ATOM      3  H2  SER X   1      31.997 -24.141  63.502  0.00  0.00            
ATOM      4  H3  SER X   1      31.968 -24.259  65.098  0.00  0.00            
ATOM      5  CA  SER X   1      31.662 -26.072  64.171  0.00  0.00            
ATOM      6  HA  SER X   1      32.650 -26.342  63.798  0.00  0.00            
ATOM      7  CB  SER X   1      31.361 -26.669  65.535  0.00  0.00            
ATOM      8  HB2 SER X   1      30.629 -26.050  66.054  0.00  0.00            
ATOM      9  HB3 SER X   1      31.152 -27.737  65.493  0.00  0.00            
ATOM     10  OG  SER X   1      32.663 -26.559  66.189  0.00  0.00            
ATOM     11  HG  SER X   1      32.951 -27.366  66.622  0.00  0.00            
ATOM     12  C   SER X   1      30.699 -26.647  63.152  0.00  0.00            
ATOM     13  O   SER X   1      29.494 -26.755  63.387  0.00  0.00            
ATOM     14  N   ASN X   2      31.234 -27.316  62.119  0.00  0.00            
ATOM     15  H   ASN X   2      32.240 -27.251  62.054  0.00  0.00            
ATOM     16  CA  ASN X   2      30.549 -27.947  61.006  0.00  0.00            
ATOM     17  HA  ASN X   2      30.023 -27.285  60.318  0.00  0.00            
ATOM     18  CB  ASN X   2      31.718 -28.542  60.251  0.00  0.00            
ATOM     19  HB2 ASN X   2      32.398 -27.722  60.021  0.00  0.00            
ATOM     20  HB3 ASN X   2      32.358 -29.078  60.952  0.00  0.00            
ATOM     21  CG  ASN X   2      31.205 -29.356  59.014  0.00  0.00            
ATOM     22  OD1 ASN X   2      30.402 -30.251  59.086  0.00  0.00            
ATOM     23  ND2 ASN X   2      31.591 -29.093  57.773  0.00  0.00            
ATOM     24 HD21 ASN X   2      31.267 -29.751  57.079  0.00  0.00            
ATOM     25 HD22 ASN X   2      32.127 -28.275  57.523  0.00  0.00            
ATOM     26  C   ASN X   2      29.518 -29.037  61.477  0.00  0.00            
ATOM     27  O   ASN X   2      30.026 -29.895  62.215  0.00  0.00            
ATOM     28  N   PRO X   3      28.207 -28.972  61.220  0.00  0.00            
ATOM     29  CD  PRO X   3      27.509 -28.002  60.402  0.00  0.00            
ATOM     30  HD2 PRO X   3      27.492 -28.286  59.350  0.00  0.00            
ATOM     31  HD3 PRO X   3      27.875 -26.987  60.560  0.00  0.00            
ATOM     32  CG  PRO X   3      26.071 -27.986  60.849  0.00  0.00            
ATOM     33  HG2 PRO X   3      25.399 -27.645  60.062  0.00  0.00            
ATOM     34  HG3 PRO X   3      25.952 -27.409  61.767  0.00  0.00            
ATOM     35  CB  PRO X   3      25.858 -29.365  61.331  0.00  0.00            
ATOM     36  HB2 PRO X   3      25.603 -29.937  60.438  0.00  0.00            
ATOM     37  HB3 PRO X   3      25.088 -29.388  62.101  0.00  0.00            
ATOM     38  CA  PRO X   3      27.242 -29.854  61.755  0.00  0.00            
ATOM     39  HA  PRO X   3      27.119 -29.787  62.836  0.00  0.00            
ATOM     40  C   PRO X   3      27.462 -31.355  61.389  0.00  0.00            
ATOM     41  O   PRO X   3      26.822 -32.227  62.024  0.00  0.00            
ATOM     42  N   PHE X   4      28.277 -31.666  60.394  0.00  0.00            
ATOM     43  H   PHE X   4      28.868 -30.931  60.035  0.00  0.00            
ATOM     44  CA  PHE X   4      28.420 -32.961  59.712  0.00  0.00            
ATOM     45  HA  PHE X   4      27.717 -33.623  60.217  0.00  0.00            
ATOM     46  CB  PHE X   4      28.196 -32.807  58.255  0.00  0.00            
ATOM     47  HB2 PHE X   4      28.900 -32.114  57.795  0.00  0.00            
ATOM     48  HB3 PHE X   4      28.323 -33.769  57.758  0.00  0.00            
ATOM     49  CG  PHE X   4      26.839 -32.383  57.739  0.00  0.00            
ATOM     50  CD1 PHE X   4      26.602 -30.979  57.577  0.00  0.00            
ATOM     51  HD1 PHE X   4      27.251 -30.269  58.069  0.00  0.00            
ATOM     52  CE1 PHE X   4      25.374 -30.603  57.064  0.00  0.00            
ATOM     53  HE1 PHE X   4      25.083 -29.577  57.237  0.00  0.00            
ATOM     54  CZ  PHE X   4      24.421 -31.593  56.730  0.00  0.00            
ATOM     55  HZ  PHE X   4      23.403 -31.291  56.533  0.00  0.00            
ATOM     56  CE2 PHE X   4      24.662 -32.955  56.875  0.00  0.00            
ATOM     57  HE2 PHE X   4      23.917 -33.690  56.608  0.00  0.00            
ATOM     58  CD2 PHE X   4      25.959 -33.336  57.266  0.00  0.00            
ATOM     59  HD2 PHE X   4      26.317 -34.354  57.225  0.00  0.00            
ATOM     60  C   PHE X   4      29.819 -33.559  60.016  0.00  0.00            
ATOM     61  O   PHE X   4      30.212 -34.591  59.490  0.00  0.00            
ATOM     62  N   ALA X   5      30.524 -33.061  61.078  0.00  0.00            
ATOM     63  H   ALA X   5      30.106 -32.262  61.534  0.00  0.00            
ATOM     64  CA  ALA X   5      31.928 -33.419  61.431  0.00  0.00            
ATOM     65  HA  ALA X   5      32.347 -33.515  60.430  0.00  0.00            
ATOM     66  CB  ALA X   5      32.618 -32.237  62.146  0.00  0.00            
ATOM     67  HB1 ALA X   5      32.279 -31.372  61.576  0.00  0.00            
ATOM     68  HB2 ALA X   5      32.174 -32.163  63.139  0.00  0.00            
ATOM     69  HB3 ALA X   5      33.680 -32.477  62.188  0.00  0.00            
ATOM     70  C   ALA X   5      32.128 -34.787  62.175  0.00  0.00            
ATOM     71  O   ALA X   5      33.263 -35.267  62.337  0.00  0.00            
ATOM     72  N   HIE X   6      31.036 -35.374  62.612  0.00  0.00            
ATOM     73  H   HIE X   6      30.193 -34.824  62.535  0.00  0.00            
ATOM     74  CA  HIE X   6      31.027 -36.626  63.276  0.00  0.00            
ATOM     75  HA  HIE X   6      31.877 -36.645  63.958  0.00  0.00            
ATOM     76  CB  HIE X   6      29.717 -37.004  64.095  0.00  0.00            
ATOM     77  HB2 HIE X   6      29.831 -38.008  64.505  0.00  0.00            
ATOM     78  HB3 HIE X   6      29.619 -36.243  64.869  0.00  0.00            
ATOM     79  CG  HIE X   6      28.396 -36.963  63.268  0.00  0.00            
ATOM     80  ND1 HIE X   6      27.798 -35.873  62.611  0.00  0.00            
ATOM     81  CE1 HIE X   6      26.596 -36.404  62.164  0.00  0.00            
ATOM     82  HE1 HIE X   6      25.902 -35.812  61.586  0.00  0.00            
ATOM     83  NE2 HIE X   6      26.418 -37.643  62.576  0.00  0.00            
ATOM     84  HE2 HIE X   6      25.633 -38.201  62.274  0.00  0.00            
ATOM     85  CD2 HIE X   6      27.512 -37.967  63.259  0.00  0.00            
ATOM     86  HD2 HIE X   6      27.616 -38.943  63.710  0.00  0.00            
ATOM     87  C   HIE X   6      31.235 -37.673  62.202  0.00  0.00            
ATOM     88  O   HIE X   6      32.014 -38.585  62.397  0.00  0.00            
ATOM     89  N   LEU X   7      30.733 -37.451  60.938  0.00  0.00            
ATOM     90  H   LEU X   7      30.157 -36.642  60.754  0.00  0.00            
ATOM     91  CA  LEU X   7      30.990 -38.137  59.671  0.00  0.00            
ATOM     92  HA  LEU X   7      30.897 -39.203  59.877  0.00  0.00            
ATOM     93  CB  LEU X   7      29.837 -37.711  58.652  0.00  0.00            
ATOM     94  HB2 LEU X   7      30.163 -36.844  58.078  0.00  0.00            
ATOM     95  HB3 LEU X   7      29.749 -38.552  57.964  0.00  0.00            
ATOM     96  CG  LEU X   7      28.396 -37.446  59.180  0.00  0.00            
ATOM     97  HG  LEU X   7      28.430 -36.619  59.889  0.00  0.00            
ATOM     98  CD1 LEU X   7      27.465 -37.020  58.023  0.00  0.00            
ATOM     99 HD11 LEU X   7      27.214 -37.880  57.400  0.00  0.00            
ATOM    100 HD12 LEU X   7      26.556 -36.658  58.504  0.00  0.00            
ATOM    101 HD13 LEU X   7      27.902 -36.152  57.530  0.00  0.00            
ATOM    102  CD2 LEU X   7      27.790 -38.689  59.711  0.00  0.00            
ATOM    103 HD21 LEU X   7      27.841 -39.443  58.925  0.00  0.00            
ATOM    104 HD22 LEU X   7      28.429 -38.982  60.544  0.00  0.00            
ATOM    105 HD23 LEU X   7      26.743 -38.509  59.954  0.00  0.00            
ATOM    106  C   LEU X   7      32.425 -37.979  59.169  0.00  0.00            
ATOM    107  O   LEU X   7      32.664 -38.547  58.068  0.00  0.00            
ATOM    108  N   ALA X   8      33.462 -37.342  59.884  0.00  0.00            
ATOM    109  H   ALA X   8      33.229 -36.890  60.757  0.00  0.00            
ATOM    110  CA  ALA X   8      34.872 -37.420  59.404  0.00  0.00            
ATOM    111  HA  ALA X   8      34.857 -37.399  58.314  0.00  0.00            
ATOM    112  CB  ALA X   8      35.569 -36.123  59.876  0.00  0.00            
ATOM    113  HB1 ALA X   8      36.520 -36.031  59.351  0.00  0.00            
ATOM    114  HB2 ALA X   8      34.907 -35.281  59.673  0.00  0.00            
ATOM    115  HB3 ALA X   8      35.619 -36.252  60.957  0.00  0.00            
ATOM    116  C   ALA X   8      35.510 -38.682  59.914  0.00  0.00            
ATOM    117  O   ALA X   8      35.247 -38.973  61.087  0.00  0.00            
ATOM    118  N   GLU X   9      36.257 -39.472  59.121  0.00  0.00            
ATOM    119  H   GLU X   9      36.358 -39.189  58.157  0.00  0.00            
ATOM    120  CA  GLU X   9      36.989 -40.604  59.691  0.00  0.00            
ATOM    121  HA  GLU X   9      37.412 -40.455  60.684  0.00  0.00            
ATOM    122  CB  GLU X   9      36.088 -41.887  59.736  0.00  0.00            
ATOM    123  HB2 GLU X   9      36.684 -42.568  60.343  0.00  0.00            
ATOM    124  HB3 GLU X   9      35.163 -41.764  60.300  0.00  0.00            
ATOM    125  CG  GLU X   9      35.866 -42.729  58.508  0.00  0.00            
ATOM    126  HG2 GLU X   9      35.521 -42.033  57.743  0.00  0.00            
ATOM    127  HG3 GLU X   9      36.826 -43.132  58.184  0.00  0.00            
ATOM    128  CD  GLU X   9      34.858 -43.861  58.640  0.00  0.00            
ATOM    129  OE1 GLU X   9      33.647 -43.519  58.570  0.00  0.00            
ATOM    130  OE2 GLU X   9      35.236 -45.063  58.881  0.00  0.00            
ATOM    131  C   GLU X   9      38.240 -40.953  58.787  0.00  0.00            
ATOM    132  O   GLU X   9      38.266 -40.557  57.614  0.00  0.00            
ATOM    133  N   PRO X  10      39.246 -41.591  59.395  0.00  0.00            
ATOM    134  CD  PRO X  10      39.415 -41.720  60.852  0.00  0.00            
ATOM    135  HD2 PRO X  10      38.540 -42.118  61.367  0.00  0.00            
ATOM    136  HD3 PRO X  10      39.684 -40.730  61.220  0.00  0.00            
ATOM    137  CG  PRO X  10      40.561 -42.698  60.966  0.00  0.00            
ATOM    138  HG2 PRO X  10      40.133 -43.673  60.732  0.00  0.00            
ATOM    139  HG3 PRO X  10      41.061 -42.791  61.930  0.00  0.00            
ATOM    140  CB  PRO X  10      41.450 -42.366  59.739  0.00  0.00            
ATOM    141  HB2 PRO X  10      41.985 -43.296  59.544  0.00  0.00            
ATOM    142  HB3 PRO X  10      42.049 -41.464  59.863  0.00  0.00            
ATOM    143  CA  PRO X  10      40.416 -42.048  58.671  0.00  0.00            
ATOM    144  HA  PRO X  10      40.856 -41.272  58.045  0.00  0.00            
ATOM    145  C   PRO X  10      40.075 -43.265  57.788  0.00  0.00            
ATOM    146  O   PRO X  10      39.220 -44.167  58.003  0.00  0.00            
ATOM    147  N   LEU X  11      40.828 -43.362  56.694  0.00  0.00            
ATOM    148  H   LEU X  11      41.522 -42.629  56.658  0.00  0.00            
ATOM    149  CA  LEU X  11      40.692 -44.309  55.566  0.00  0.00            
ATOM    150  HA  LEU X  11      39.616 -44.480  55.523  0.00  0.00            
ATOM    151  CB  LEU X  11      41.205 -43.569  54.292  0.00  0.00            
ATOM    152  HB2 LEU X  11      40.524 -42.742  54.093  0.00  0.00            
ATOM    153  HB3 LEU X  11      42.215 -43.220  54.505  0.00  0.00            
ATOM    154  CG  LEU X  11      41.201 -44.410  53.032  0.00  0.00            
ATOM    155  HG  LEU X  11      41.949 -45.200  53.083  0.00  0.00            
ATOM    156  CD1 LEU X  11      39.786 -44.969  52.610  0.00  0.00            
ATOM    157 HD11 LEU X  11      39.047 -44.169  52.563  0.00  0.00            
ATOM    158 HD12 LEU X  11      39.999 -45.479  51.671  0.00  0.00            
ATOM    159 HD13 LEU X  11      39.399 -45.728  53.290  0.00  0.00            
ATOM    160  CD2 LEU X  11      41.745 -43.518  51.886  0.00  0.00            
ATOM    161 HD21 LEU X  11      42.783 -43.322  52.156  0.00  0.00            
ATOM    162 HD22 LEU X  11      41.725 -44.041  50.930  0.00  0.00            
ATOM    163 HD23 LEU X  11      41.187 -42.589  51.769  0.00  0.00            
ATOM    164  C   LEU X  11      41.372 -45.712  55.796  0.00  0.00            
ATOM    165  O   LEU X  11      41.020 -46.782  55.257  0.00  0.00            
ATOM    166  N   ASP X  12      42.465 -45.640  56.580  0.00  0.00            
ATOM    167  H   ASP X  12      42.760 -44.706  56.828  0.00  0.00            
ATOM    168  CA  ASP X  12      43.245 -46.811  57.087  0.00  0.00            
ATOM    169  HA  ASP X  12      42.783 -47.706  56.670  0.00  0.00            
ATOM    170  CB  ASP X  12      44.654 -46.553  56.454  0.00  0.00            
ATOM    171  HB2 ASP X  12      44.566 -46.228  55.417  0.00  0.00            
ATOM    172  HB3 ASP X  12      45.100 -45.693  56.954  0.00  0.00            
ATOM    173  CG  ASP X  12      45.840 -47.578  56.606  0.00  0.00            
ATOM    174  OD1 ASP X  12      46.540 -47.887  55.609  0.00  0.00            
ATOM    175  OD2 ASP X  12      46.197 -47.803  57.773  0.00  0.00            
ATOM    176  C   ASP X  12      43.230 -47.001  58.580  0.00  0.00            
ATOM    177  O   ASP X  12      43.111 -46.096  59.424  0.00  0.00            
ATOM    178  N   PRO X  13      43.487 -48.236  59.074  0.00  0.00            
ATOM    179  CD  PRO X  13      43.591 -49.538  58.353  0.00  0.00            
ATOM    180  HD2 PRO X  13      44.619 -49.872  58.213  0.00  0.00            
ATOM    181  HD3 PRO X  13      43.069 -49.573  57.397  0.00  0.00            
ATOM    182  CG  PRO X  13      42.913 -50.587  59.255  0.00  0.00            
ATOM    183  HG2 PRO X  13      43.319 -51.594  59.159  0.00  0.00            
ATOM    184  HG3 PRO X  13      41.839 -50.398  59.244  0.00  0.00            
ATOM    185  CB  PRO X  13      43.413 -50.055  60.602  0.00  0.00            
ATOM    186  HB2 PRO X  13      44.463 -50.336  60.692  0.00  0.00            
ATOM    187  HB3 PRO X  13      42.735 -50.398  61.383  0.00  0.00            
ATOM    188  CA  PRO X  13      43.456 -48.486  60.499  0.00  0.00            
ATOM    189  HA  PRO X  13      42.455 -48.171  60.793  0.00  0.00            
ATOM    190  C   PRO X  13      44.520 -47.858  61.318  0.00  0.00            
ATOM    191  O   PRO X  13      44.339 -47.657  62.570  0.00  0.00            
ATOM    192  N   VAL X  14      45.714 -47.511  60.796  0.00  0.00            
ATOM    193  H   VAL X  14      45.811 -47.630  59.798  0.00  0.00            
ATOM    194  CA  VAL X  14      46.972 -47.207  61.532  0.00  0.00            
ATOM    195  HA  VAL X  14      46.725 -46.834  62.526  0.00  0.00            
ATOM    196  CB  VAL X  14      47.810 -48.473  61.809  0.00  0.00            
ATOM    197  HB  VAL X  14      48.779 -48.179  62.213  0.00  0.00            
ATOM    198  CG1 VAL X  14      47.262 -49.355  62.907  0.00  0.00            
ATOM    199 HG11 VAL X  14      47.949 -50.161  63.164  0.00  0.00            
ATOM    200 HG12 VAL X  14      47.080 -48.760  63.802  0.00  0.00            
ATOM    201 HG13 VAL X  14      46.367 -49.856  62.537  0.00  0.00            
ATOM    202  CG2 VAL X  14      48.091 -49.317  60.604  0.00  0.00            
ATOM    203 HG21 VAL X  14      47.175 -49.535  60.055  0.00  0.00            
ATOM    204 HG22 VAL X  14      48.772 -48.850  59.892  0.00  0.00            
ATOM    205 HG23 VAL X  14      48.545 -50.222  61.007  0.00  0.00            
ATOM    206  C   VAL X  14      47.876 -46.171  60.732  0.00  0.00            
ATOM    207  O   VAL X  14      48.575 -45.473  61.423  0.00  0.00            
ATOM    208  N   GLN X  15      47.746 -45.995  59.426  0.00  0.00            
ATOM    209  H   GLN X  15      47.063 -46.522  58.900  0.00  0.00            
ATOM    210  CA  GLN X  15      48.495 -44.918  58.816  0.00  0.00            
ATOM    211  HA  GLN X  15      49.509 -44.901  59.215  0.00  0.00            
ATOM    212  CB  GLN X  15      48.832 -45.231  57.368  0.00  0.00            
ATOM    213  HB2 GLN X  15      47.911 -45.501  56.851  0.00  0.00            
ATOM    214  HB3 GLN X  15      49.343 -44.380  56.917  0.00  0.00            
ATOM    215  CG  GLN X  15      49.936 -46.328  57.231  0.00  0.00            
ATOM    216  HG2 GLN X  15      50.842 -46.057  57.772  0.00  0.00            
ATOM    217  HG3 GLN X  15      49.673 -47.266  57.721  0.00  0.00            
ATOM    218  CD  GLN X  15      50.214 -46.566  55.772  0.00  0.00            
ATOM    219  OE1 GLN X  15      51.270 -46.068  55.315  0.00  0.00            
ATOM    220  NE2 GLN X  15      49.334 -47.265  55.074  0.00  0.00            
ATOM    221 HE21 GLN X  15      49.511 -47.504  54.109  0.00  0.00            
ATOM    222 HE22 GLN X  15      48.416 -47.517  55.410  0.00  0.00            
ATOM    223  C   GLN X  15      47.880 -43.496  58.891  0.00  0.00            
ATOM    224  O   GLN X  15      46.634 -43.394  58.920  0.00  0.00            
ATOM    225  N   PRO X  16      48.699 -42.397  59.025  0.00  0.00            
ATOM    226  CD  PRO X  16      50.115 -42.334  59.284  0.00  0.00            
ATOM    227  HD2 PRO X  16      50.701 -42.776  58.479  0.00  0.00            
ATOM    228  HD3 PRO X  16      50.253 -43.034  60.107  0.00  0.00            
ATOM    229  CG  PRO X  16      50.446 -40.822  59.580  0.00  0.00            
ATOM    230  HG2 PRO X  16      50.772 -40.294  58.684  0.00  0.00            
ATOM    231  HG3 PRO X  16      51.234 -40.743  60.329  0.00  0.00            
ATOM    232  CB  PRO X  16      49.150 -40.198  60.070  0.00  0.00            
ATOM    233  HB2 PRO X  16      49.079 -39.119  59.939  0.00  0.00            
ATOM    234  HB3 PRO X  16      49.034 -40.490  61.114  0.00  0.00            
ATOM    235  CA  PRO X  16      48.099 -41.023  59.281  0.00  0.00            
ATOM    236  HA  PRO X  16      47.187 -41.154  59.864  0.00  0.00            
ATOM    237  C   PRO X  16      47.678 -40.307  57.974  0.00  0.00            
ATOM    238  O   PRO X  16      48.156 -40.646  56.892  0.00  0.00            
ATOM    239  N   GLY X  17      46.759 -39.348  58.104  0.00  0.00            
ATOM    240  H   GLY X  17      46.447 -39.138  59.041  0.00  0.00            
ATOM    241  CA  GLY X  17      46.123 -38.620  56.997  0.00  0.00            
ATOM    242  HA2 GLY X  17      45.743 -37.644  57.299  0.00  0.00            
ATOM    243  HA3 GLY X  17      47.020 -38.444  56.404  0.00  0.00            
ATOM    244  C   GLY X  17      45.032 -39.357  56.327  0.00  0.00            
ATOM    245  O   GLY X  17      44.477 -40.317  56.945  0.00  0.00            
ATOM    246  N   LYS X  18      44.732 -38.976  55.077  0.00  0.00            
ATOM    247  H   LYS X  18      45.243 -38.186  54.708  0.00  0.00            
ATOM    248  CA  LYS X  18      43.718 -39.545  54.148  0.00  0.00            
ATOM    249  HA  LYS X  18      43.598 -38.802  53.360  0.00  0.00            
ATOM    250  CB  LYS X  18      44.205 -40.805  53.512  0.00  0.00            
ATOM    251  HB2 LYS X  18      44.486 -41.525  54.280  0.00  0.00            
ATOM    252  HB3 LYS X  18      43.329 -41.196  52.994  0.00  0.00            
ATOM    253  CG  LYS X  18      45.407 -40.657  52.618  0.00  0.00            
ATOM    254  HG2 LYS X  18      45.351 -39.758  52.005  0.00  0.00            
ATOM    255  HG3 LYS X  18      46.334 -40.603  53.189  0.00  0.00            
ATOM    256  CD  LYS X  18      45.711 -41.906  51.789  0.00  0.00            
ATOM    257  HD2 LYS X  18      45.968 -42.662  52.531  0.00  0.00            
ATOM    258  HD3 LYS X  18      44.782 -42.194  51.296  0.00  0.00            
ATOM    259  CE  LYS X  18      46.869 -41.801  50.756  0.00  0.00            
ATOM    260  HE2 LYS X  18      47.004 -42.771  50.278  0.00  0.00            
ATOM    261  HE3 LYS X  18      46.451 -41.121  50.013  0.00  0.00            
ATOM    262  NZ  LYS X  18      48.164 -41.233  51.162  0.00  0.00            
ATOM    263  HZ1 LYS X  18      48.453 -41.698  52.011  0.00  0.00            
ATOM    264  HZ2 LYS X  18      48.812 -41.436  50.415  0.00  0.00            
ATOM    265  HZ3 LYS X  18      48.179 -40.238  51.332  0.00  0.00            
ATOM    266  C   LYS X  18      42.283 -39.685  54.786  0.00  0.00            
ATOM    267  O   LYS X  18      41.476 -40.448  54.322  0.00  0.00            
ATOM    268  N   LYS X  19      42.024 -38.817  55.770  0.00  0.00            
ATOM    269  H   LYS X  19      42.708 -38.087  55.902  0.00  0.00            
ATOM    270  CA  LYS X  19      40.672 -38.676  56.390  0.00  0.00            
ATOM    271  HA  LYS X  19      40.349 -39.659  56.732  0.00  0.00            
ATOM    272  CB  LYS X  19      40.736 -37.796  57.646  0.00  0.00            
ATOM    273  HB2 LYS X  19      41.274 -36.853  57.547  0.00  0.00            
ATOM    274  HB3 LYS X  19      39.722 -37.460  57.863  0.00  0.00            
ATOM    275  CG  LYS X  19      41.275 -38.498  58.872  0.00  0.00            
ATOM    276  HG2 LYS X  19      40.753 -39.432  59.080  0.00  0.00            
ATOM    277  HG3 LYS X  19      42.332 -38.763  58.831  0.00  0.00            
ATOM    278  CD  LYS X  19      40.948 -37.691  60.137  0.00  0.00            
ATOM    279  HD2 LYS X  19      41.309 -36.668  60.028  0.00  0.00            
ATOM    280  HD3 LYS X  19      39.876 -37.567  60.294  0.00  0.00            
ATOM    281  CE  LYS X  19      41.510 -38.339  61.406  0.00  0.00            
ATOM    282  HE2 LYS X  19      41.178 -39.373  61.494  0.00  0.00            
ATOM    283  HE3 LYS X  19      42.599 -38.357  61.357  0.00  0.00            
ATOM    284  NZ  LYS X  19      41.046 -37.625  62.640  0.00  0.00            
ATOM    285  HZ1 LYS X  19      40.072 -37.872  62.745  0.00  0.00            
ATOM    286  HZ2 LYS X  19      41.520 -37.953  63.469  0.00  0.00            
ATOM    287  HZ3 LYS X  19      41.066 -36.620  62.549  0.00  0.00            
ATOM    288  C   LYS X  19      39.672 -38.123  55.365  0.00  0.00            
ATOM    289  O   LYS X  19      40.001 -37.211  54.639  0.00  0.00            
ATOM    290  N   PHE X  20      38.430 -38.578  55.414  0.00  0.00            
ATOM    291  H   PHE X  20      38.228 -39.356  56.025  0.00  0.00            
ATOM    292  CA  PHE X  20      37.358 -37.953  54.611  0.00  0.00            
ATOM    293  HA  PHE X  20      37.695 -37.018  54.164  0.00  0.00            
ATOM    294  CB  PHE X  20      37.173 -38.887  53.423  0.00  0.00            
ATOM    295  HB2 PHE X  20      36.636 -38.361  52.634  0.00  0.00            
ATOM    296  HB3 PHE X  20      38.179 -39.172  53.116  0.00  0.00            
ATOM    297  CG  PHE X  20      36.539 -40.288  53.656  0.00  0.00            
ATOM    298  CD1 PHE X  20      35.191 -40.464  53.946  0.00  0.00            
ATOM    299  HD1 PHE X  20      34.609 -39.554  53.981  0.00  0.00            
ATOM    300  CE1 PHE X  20      34.621 -41.737  54.209  0.00  0.00            
ATOM    301  HE1 PHE X  20      33.556 -41.867  54.338  0.00  0.00            
ATOM    302  CZ  PHE X  20      35.538 -42.809  54.330  0.00  0.00            
ATOM    303  HZ  PHE X  20      35.277 -43.789  54.703  0.00  0.00            
ATOM    304  CE2 PHE X  20      36.922 -42.706  54.027  0.00  0.00            
ATOM    305  HE2 PHE X  20      37.608 -43.521  54.203  0.00  0.00            
ATOM    306  CD2 PHE X  20      37.386 -41.414  53.683  0.00  0.00            
ATOM    307  HD2 PHE X  20      38.406 -41.411  53.330  0.00  0.00            
ATOM    308  C   PHE X  20      35.969 -37.720  55.329  0.00  0.00            
ATOM    309  O   PHE X  20      35.815 -38.241  56.443  0.00  0.00            
ATOM    310  N   PHE X  21      35.065 -36.994  54.681  0.00  0.00            
ATOM    311  H   PHE X  21      35.421 -36.639  53.805  0.00  0.00            
ATOM    312  CA  PHE X  21      33.698 -36.641  55.056  0.00  0.00            
ATOM    313  HA  PHE X  21      33.594 -36.664  56.141  0.00  0.00            
ATOM    314  CB  PHE X  21      33.366 -35.238  54.492  0.00  0.00            
ATOM    315  HB2 PHE X  21      33.805 -35.078  53.507  0.00  0.00            
ATOM    316  HB3 PHE X  21      32.293 -35.079  54.384  0.00  0.00            
ATOM    317  CG  PHE X  21      33.891 -34.158  55.415  0.00  0.00            
ATOM    318  CD1 PHE X  21      35.228 -33.683  55.201  0.00  0.00            
ATOM    319  HD1 PHE X  21      35.866 -34.048  54.409  0.00  0.00            
ATOM    320  CE1 PHE X  21      35.828 -32.799  56.180  0.00  0.00            
ATOM    321  HE1 PHE X  21      36.888 -32.616  56.079  0.00  0.00            
ATOM    322  CZ  PHE X  21      35.065 -32.277  57.217  0.00  0.00            
ATOM    323  HZ  PHE X  21      35.533 -31.503  57.807  0.00  0.00            
ATOM    324  CE2 PHE X  21      33.701 -32.606  57.241  0.00  0.00            
ATOM    325  HE2 PHE X  21      33.101 -32.087  57.973  0.00  0.00            
ATOM    326  CD2 PHE X  21      33.125 -33.580  56.397  0.00  0.00            
ATOM    327  HD2 PHE X  21      32.075 -33.824  56.474  0.00  0.00            
ATOM    328  C   PHE X  21      32.752 -37.684  54.449  0.00  0.00            
ATOM    329  O   PHE X  21      32.273 -37.666  53.290  0.00  0.00            
ATOM    330  N   ASN X  22      32.324 -38.596  55.314  0.00  0.00            
ATOM    331  H   ASN X  22      32.813 -38.533  56.196  0.00  0.00            
ATOM    332  CA  ASN X  22      31.602 -39.837  54.955  0.00  0.00            
ATOM    333  HA  ASN X  22      31.996 -40.244  54.023  0.00  0.00            
ATOM    334  CB  ASN X  22      31.861 -40.886  56.083  0.00  0.00            
ATOM    335  HB2 ASN X  22      32.905 -40.987  56.382  0.00  0.00            
ATOM    336  HB3 ASN X  22      31.301 -40.586  56.970  0.00  0.00            
ATOM    337  CG  ASN X  22      31.403 -42.285  55.664  0.00  0.00            
ATOM    338  OD1 ASN X  22      30.465 -42.473  54.862  0.00  0.00            
ATOM    339  ND2 ASN X  22      32.015 -43.383  56.164  0.00  0.00            
ATOM    340 HD21 ASN X  22      31.641 -44.265  55.844  0.00  0.00            
ATOM    341 HD22 ASN X  22      32.702 -43.396  56.904  0.00  0.00            
ATOM    342  C   ASN X  22      30.093 -39.598  54.746  0.00  0.00            
ATOM    343  O   ASN X  22      29.308 -39.775  55.648  0.00  0.00            
ATOM    344  N   LEU X  23      29.748 -39.366  53.462  0.00  0.00            
ATOM    345  H   LEU X  23      30.413 -38.984  52.805  0.00  0.00            
ATOM    346  CA  LEU X  23      28.330 -39.228  52.987  0.00  0.00            
ATOM    347  HA  LEU X  23      27.843 -38.369  53.449  0.00  0.00            
ATOM    348  CB  LEU X  23      28.358 -38.975  51.471  0.00  0.00            
ATOM    349  HB2 LEU X  23      28.921 -39.802  51.041  0.00  0.00            
ATOM    350  HB3 LEU X  23      27.346 -39.077  51.078  0.00  0.00            
ATOM    351  CG  LEU X  23      29.136 -37.673  51.056  0.00  0.00            
ATOM    352  HG  LEU X  23      30.202 -37.760  51.265  0.00  0.00            
ATOM    353  CD1 LEU X  23      28.994 -37.517  49.588  0.00  0.00            
ATOM    354 HD11 LEU X  23      29.318 -38.406  49.048  0.00  0.00            
ATOM    355 HD12 LEU X  23      27.971 -37.400  49.229  0.00  0.00            
ATOM    356 HD13 LEU X  23      29.604 -36.651  49.332  0.00  0.00            
ATOM    357  CD2 LEU X  23      28.605 -36.525  51.873  0.00  0.00            
ATOM    358 HD21 LEU X  23      28.686 -35.570  51.354  0.00  0.00            
ATOM    359 HD22 LEU X  23      27.552 -36.789  51.966  0.00  0.00            
ATOM    360 HD23 LEU X  23      29.123 -36.485  52.832  0.00  0.00            
ATOM    361  C   LEU X  23      27.488 -40.433  53.358  0.00  0.00            
ATOM    362  O   LEU X  23      26.300 -40.323  53.805  0.00  0.00            
ATOM    363  N   ASN X  24      28.040 -41.612  53.215  0.00  0.00            
ATOM    364  H   ASN X  24      29.043 -41.688  53.126  0.00  0.00            
ATOM    365  CA  ASN X  24      27.274 -42.880  53.339  0.00  0.00            
ATOM    366  HA  ASN X  24      26.440 -42.780  52.643  0.00  0.00            
ATOM    367  CB  ASN X  24      28.069 -44.068  52.750  0.00  0.00            
ATOM    368  HB2 ASN X  24      28.268 -43.652  51.762  0.00  0.00            
ATOM    369  HB3 ASN X  24      29.035 -44.195  53.238  0.00  0.00            
ATOM    370  CG  ASN X  24      27.348 -45.398  52.730  0.00  0.00            
ATOM    371  OD1 ASN X  24      26.154 -45.565  52.611  0.00  0.00            
ATOM    372  ND2 ASN X  24      28.105 -46.498  52.643  0.00  0.00            
ATOM    373 HD21 ASN X  24      27.673 -47.336  52.280  0.00  0.00            
ATOM    374 HD22 ASN X  24      29.105 -46.414  52.751  0.00  0.00            
ATOM    375  C   ASN X  24      26.686 -42.995  54.773  0.00  0.00            
ATOM    376  O   ASN X  24      25.529 -43.392  54.947  0.00  0.00            
ATOM    377  N   LYS X  25      27.358 -42.555  55.881  0.00  0.00            
ATOM    378  H   LYS X  25      28.278 -42.166  55.727  0.00  0.00            
ATOM    379  CA  LYS X  25      26.913 -42.585  57.304  0.00  0.00            
ATOM    380  HA  LYS X  25      26.490 -43.565  57.526  0.00  0.00            
ATOM    381  CB  LYS X  25      28.151 -42.343  58.142  0.00  0.00            
ATOM    382  HB2 LYS X  25      28.821 -41.636  57.652  0.00  0.00            
ATOM    383  HB3 LYS X  25      27.927 -42.049  59.168  0.00  0.00            
ATOM    384  CG  LYS X  25      28.907 -43.703  58.166  0.00  0.00            
ATOM    385  HG2 LYS X  25      28.209 -44.425  58.589  0.00  0.00            
ATOM    386  HG3 LYS X  25      29.275 -43.943  57.168  0.00  0.00            
ATOM    387  CD  LYS X  25      30.177 -43.649  59.080  0.00  0.00            
ATOM    388  HD2 LYS X  25      30.914 -42.894  58.804  0.00  0.00            
ATOM    389  HD3 LYS X  25      29.868 -43.439  60.103  0.00  0.00            
ATOM    390  CE  LYS X  25      30.763 -45.014  59.186  0.00  0.00            
ATOM    391  HE2 LYS X  25      29.987 -45.676  59.569  0.00  0.00            
ATOM    392  HE3 LYS X  25      31.062 -45.311  58.181  0.00  0.00            
ATOM    393  NZ  LYS X  25      31.918 -44.845  60.114  0.00  0.00            
ATOM    394  HZ1 LYS X  25      31.594 -44.676  61.056  0.00  0.00            
ATOM    395  HZ2 LYS X  25      32.514 -45.659  60.164  0.00  0.00            
ATOM    396  HZ3 LYS X  25      32.554 -44.116  59.825  0.00  0.00            
ATOM    397  C   LYS X  25      25.764 -41.644  57.624  0.00  0.00            
ATOM    398  O   LYS X  25      25.257 -41.774  58.726  0.00  0.00            
ATOM    399  N   LEU X  26      25.348 -40.729  56.728  0.00  0.00            
ATOM    400  H   LEU X  26      25.660 -40.760  55.768  0.00  0.00            
ATOM    401  CA  LEU X  26      24.139 -39.892  56.836  0.00  0.00            
ATOM    402  HA  LEU X  26      24.065 -39.392  57.801  0.00  0.00            
ATOM    403  CB  LEU X  26      24.361 -38.727  55.827  0.00  0.00            
ATOM    404  HB2 LEU X  26      25.293 -38.243  56.120  0.00  0.00            
ATOM    405  HB3 LEU X  26      24.505 -39.200  54.856  0.00  0.00            
ATOM    406  CG  LEU X  26      23.241 -37.749  55.671  0.00  0.00            
ATOM    407  HG  LEU X  26      22.266 -38.208  55.506  0.00  0.00            
ATOM    408  CD1 LEU X  26      23.099 -36.880  56.954  0.00  0.00            
ATOM    409 HD11 LEU X  26      24.049 -36.395  57.175  0.00  0.00            
ATOM    410 HD12 LEU X  26      22.302 -36.149  56.816  0.00  0.00            
ATOM    411 HD13 LEU X  26      22.821 -37.459  57.835  0.00  0.00            
ATOM    412  CD2 LEU X  26      23.464 -36.840  54.499  0.00  0.00            
ATOM    413 HD21 LEU X  26      23.720 -37.423  53.615  0.00  0.00            
ATOM    414 HD22 LEU X  26      22.594 -36.212  54.303  0.00  0.00            
ATOM    415 HD23 LEU X  26      24.260 -36.139  54.752  0.00  0.00            
ATOM    416  C   LEU X  26      22.838 -40.665  56.664  0.00  0.00            
ATOM    417  O   LEU X  26      21.875 -40.379  57.319  0.00  0.00            
ATOM    418  N   GLU X  27      22.950 -41.717  55.850  0.00  0.00            
ATOM    419  H   GLU X  27      23.766 -41.863  55.273  0.00  0.00            
ATOM    420  CA  GLU X  27      21.812 -42.592  55.591  0.00  0.00            
ATOM    421  HA  GLU X  27      22.107 -43.090  54.667  0.00  0.00            
ATOM    422  CB  GLU X  27      21.573 -43.633  56.737  0.00  0.00            
ATOM    423  HB2 GLU X  27      22.567 -43.907  57.089  0.00  0.00            
ATOM    424  HB3 GLU X  27      20.904 -43.148  57.448  0.00  0.00            
ATOM    425  CG  GLU X  27      20.787 -44.809  56.146  0.00  0.00            
ATOM    426  HG2 GLU X  27      20.476 -45.369  57.028  0.00  0.00            
ATOM    427  HG3 GLU X  27      19.966 -44.483  55.508  0.00  0.00            
ATOM    428  CD  GLU X  27      21.659 -45.727  55.258  0.00  0.00            
ATOM    429  OE1 GLU X  27      22.659 -46.253  55.783  0.00  0.00            
ATOM    430  OE2 GLU X  27      21.421 -45.907  54.022  0.00  0.00            
ATOM    431  C   GLU X  27      20.563 -41.770  55.245  0.00  0.00            
ATOM    432  O   GLU X  27      19.499 -41.947  55.862  0.00  0.00            
ATOM    433  N   ASP X  28      20.644 -40.937  54.218  0.00  0.00            
ATOM    434  H   ASP X  28      21.549 -40.940  53.769  0.00  0.00            
ATOM    435  CA  ASP X  28      19.503 -40.228  53.646  0.00  0.00            
ATOM    436  HA  ASP X  28      18.706 -40.077  54.373  0.00  0.00            
ATOM    437  CB  ASP X  28      19.934 -38.790  53.207  0.00  0.00            
ATOM    438  HB2 ASP X  28      20.648 -38.352  53.905  0.00  0.00            
ATOM    439  HB3 ASP X  28      20.389 -38.891  52.222  0.00  0.00            
ATOM    440  CG  ASP X  28      18.730 -37.807  53.043  0.00  0.00            
ATOM    441  OD1 ASP X  28      17.861 -38.049  52.106  0.00  0.00            
ATOM    442  OD2 ASP X  28      18.739 -36.846  53.897  0.00  0.00            
ATOM    443  C   ASP X  28      18.961 -40.991  52.409  0.00  0.00            
ATOM    444  O   ASP X  28      19.667 -41.265  51.407  0.00  0.00            
ATOM    445  N   SER X  29      17.689 -41.366  52.335  0.00  0.00            
ATOM    446  H   SER X  29      17.120 -41.180  53.149  0.00  0.00            
ATOM    447  CA  SER X  29      17.057 -41.972  51.119  0.00  0.00            
ATOM    448  HA  SER X  29      17.588 -42.914  50.989  0.00  0.00            
ATOM    449  CB  SER X  29      15.648 -42.300  51.563  0.00  0.00            
ATOM    450  HB2 SER X  29      15.159 -42.815  50.736  0.00  0.00            
ATOM    451  HB3 SER X  29      15.613 -42.948  52.439  0.00  0.00            
ATOM    452  OG  SER X  29      15.008 -41.091  51.821  0.00  0.00            
ATOM    453  HG  SER X  29      14.397 -41.212  52.551  0.00  0.00            
ATOM    454  C   SER X  29      17.048 -41.239  49.815  0.00  0.00            
ATOM    455  O   SER X  29      17.071 -41.885  48.752  0.00  0.00            
ATOM    456  N   ARG X  30      17.344 -39.922  49.798  0.00  0.00            
ATOM    457  H   ARG X  30      17.242 -39.367  50.635  0.00  0.00            
ATOM    458  CA  ARG X  30      17.640 -39.145  48.611  0.00  0.00            
ATOM    459  HA  ARG X  30      16.994 -39.418  47.776  0.00  0.00            
ATOM    460  CB  ARG X  30      17.395 -37.666  48.911  0.00  0.00            
ATOM    461  HB2 ARG X  30      18.021 -37.388  49.759  0.00  0.00            
ATOM    462  HB3 ARG X  30      17.711 -36.993  48.115  0.00  0.00            
ATOM    463  CG  ARG X  30      15.998 -37.237  49.332  0.00  0.00            
ATOM    464  HG2 ARG X  30      15.303 -37.330  48.498  0.00  0.00            
ATOM    465  HG3 ARG X  30      15.627 -37.896  50.117  0.00  0.00            
ATOM    466  CD  ARG X  30      15.843 -35.830  49.819  0.00  0.00            
ATOM    467  HD2 ARG X  30      16.287 -35.140  49.102  0.00  0.00            
ATOM    468  HD3 ARG X  30      14.811 -35.485  49.879  0.00  0.00            
ATOM    469  NE  ARG X  30      16.576 -35.639  51.057  0.00  0.00            
ATOM    470  HE  ARG X  30      17.087 -36.440  51.400  0.00  0.00            
ATOM    471  CZ  ARG X  30      16.707 -34.520  51.780  0.00  0.00            
ATOM    472  NH1 ARG X  30      16.178 -33.415  51.488  0.00  0.00            
ATOM    473 HH11 ARG X  30      15.585 -33.346  50.673  0.00  0.00            
ATOM    474 HH12 ARG X  30      16.537 -32.623  52.002  0.00  0.00            
ATOM    475  NH2 ARG X  30      17.497 -34.421  52.831  0.00  0.00            
ATOM    476 HH21 ARG X  30      17.971 -35.259  53.136  0.00  0.00            
ATOM    477 HH22 ARG X  30      17.623 -33.550  53.325  0.00  0.00            
ATOM    478  C   ARG X  30      19.067 -39.357  48.119  0.00  0.00            
ATOM    479  O   ARG X  30      19.298 -39.371  46.899  0.00  0.00            
ATOM    480  N   TYR X  31      20.034 -39.680  48.964  0.00  0.00            
ATOM    481  H   TYR X  31      19.737 -39.806  49.921  0.00  0.00            
ATOM    482  CA  TYR X  31      21.445 -39.644  48.542  0.00  0.00            
ATOM    483  HA  TYR X  31      21.586 -38.669  48.076  0.00  0.00            
ATOM    484  CB  TYR X  31      22.328 -39.749  49.823  0.00  0.00            
ATOM    485  HB2 TYR X  31      22.178 -38.818  50.369  0.00  0.00            
ATOM    486  HB3 TYR X  31      22.033 -40.648  50.364  0.00  0.00            
ATOM    487  CG  TYR X  31      23.791 -39.875  49.385  0.00  0.00            
ATOM    488  CD1 TYR X  31      24.343 -38.801  48.732  0.00  0.00            
ATOM    489  HD1 TYR X  31      23.762 -37.904  48.578  0.00  0.00            
ATOM    490  CE1 TYR X  31      25.659 -38.886  48.210  0.00  0.00            
ATOM    491  HE1 TYR X  31      26.065 -38.060  47.645  0.00  0.00            
ATOM    492  CZ  TYR X  31      26.444 -40.048  48.506  0.00  0.00            
ATOM    493  OH  TYR X  31      27.768 -40.052  48.136  0.00  0.00            
ATOM    494  HH  TYR X  31      28.061 -40.875  48.534  0.00  0.00            
ATOM    495  CE2 TYR X  31      25.826 -41.135  49.157  0.00  0.00            
ATOM    496  HE2 TYR X  31      26.454 -41.961  49.456  0.00  0.00            
ATOM    497  CD2 TYR X  31      24.525 -41.095  49.639  0.00  0.00            
ATOM    498  HD2 TYR X  31      24.101 -41.965  50.118  0.00  0.00            
ATOM    499  C   TYR X  31      21.735 -40.804  47.602  0.00  0.00            
ATOM    500  O   TYR X  31      22.132 -40.519  46.500  0.00  0.00            
ATOM    501  N   GLY X  32      21.403 -42.033  48.014  0.00  0.00            
ATOM    502  H   GLY X  32      21.337 -42.106  49.020  0.00  0.00            
ATOM    503  CA  GLY X  32      21.486 -43.171  47.104  0.00  0.00            
ATOM    504  HA2 GLY X  32      22.524 -43.320  46.805  0.00  0.00            
ATOM    505  HA3 GLY X  32      21.096 -44.016  47.671  0.00  0.00            
ATOM    506  C   GLY X  32      20.673 -43.072  45.778  0.00  0.00            
ATOM    507  O   GLY X  32      20.955 -43.862  44.855  0.00  0.00            
ATOM    508  N   ARG X  33      19.655 -42.154  45.631  0.00  0.00            
ATOM    509  H   ARG X  33      19.534 -41.558  46.437  0.00  0.00            
ATOM    510  CA  ARG X  33      18.895 -41.784  44.411  0.00  0.00            
ATOM    511  HA  ARG X  33      18.904 -42.603  43.692  0.00  0.00            
ATOM    512  CB  ARG X  33      17.382 -41.665  44.837  0.00  0.00            
ATOM    513  HB2 ARG X  33      17.030 -42.239  45.694  0.00  0.00            
ATOM    514  HB3 ARG X  33      17.306 -40.585  44.968  0.00  0.00            
ATOM    515  CG  ARG X  33      16.503 -42.144  43.705  0.00  0.00            
ATOM    516  HG2 ARG X  33      16.744 -41.664  42.756  0.00  0.00            
ATOM    517  HG3 ARG X  33      16.634 -43.220  43.594  0.00  0.00            
ATOM    518  CD  ARG X  33      14.998 -41.881  43.789  0.00  0.00            
ATOM    519  HD2 ARG X  33      14.652 -42.570  44.559  0.00  0.00            
ATOM    520  HD3 ARG X  33      14.790 -40.840  44.037  0.00  0.00            
ATOM    521  NE  ARG X  33      14.322 -42.324  42.547  0.00  0.00            
ATOM    522  HE  ARG X  33      14.410 -43.252  42.159  0.00  0.00            
ATOM    523  CZ  ARG X  33      13.377 -41.673  41.888  0.00  0.00            
ATOM    524  NH1 ARG X  33      12.826 -40.535  42.296  0.00  0.00            
ATOM    525 HH11 ARG X  33      13.106 -40.060  43.142  0.00  0.00            
ATOM    526 HH12 ARG X  33      12.054 -40.178  41.750  0.00  0.00            
ATOM    527  NH2 ARG X  33      12.817 -42.386  40.952  0.00  0.00            
ATOM    528 HH21 ARG X  33      13.023 -43.335  40.678  0.00  0.00            
ATOM    529 HH22 ARG X  33      12.280 -41.808  40.320  0.00  0.00            
ATOM    530  C   ARG X  33      19.331 -40.479  43.618  0.00  0.00            
ATOM    531  O   ARG X  33      18.747 -40.185  42.565  0.00  0.00            
ATOM    532  N   LEU X  34      20.350 -39.681  44.063  0.00  0.00            
ATOM    533  H   LEU X  34      21.032 -40.075  44.695  0.00  0.00            
ATOM    534  CA  LEU X  34      20.925 -38.525  43.438  0.00  0.00            
ATOM    535  HA  LEU X  34      20.133 -37.810  43.218  0.00  0.00            
ATOM    536  CB  LEU X  34      21.989 -37.815  44.324  0.00  0.00            
ATOM    537  HB2 LEU X  34      22.570 -38.586  44.829  0.00  0.00            
ATOM    538  HB3 LEU X  34      22.600 -37.156  43.706  0.00  0.00            
ATOM    539  CG  LEU X  34      21.383 -37.025  45.453  0.00  0.00            
ATOM    540  HG  LEU X  34      20.755 -37.659  46.080  0.00  0.00            
ATOM    541  CD1 LEU X  34      22.513 -36.447  46.304  0.00  0.00            
ATOM    542 HD11 LEU X  34      23.086 -35.753  45.689  0.00  0.00            
ATOM    543 HD12 LEU X  34      22.012 -35.974  47.150  0.00  0.00            
ATOM    544 HD13 LEU X  34      23.125 -37.295  46.611  0.00  0.00            
ATOM    545  CD2 LEU X  34      20.524 -35.827  45.054  0.00  0.00            
ATOM    546 HD21 LEU X  34      20.283 -35.343  46.001  0.00  0.00            
ATOM    547 HD22 LEU X  34      20.979 -35.083  44.400  0.00  0.00            
ATOM    548 HD23 LEU X  34      19.550 -36.060  44.623  0.00  0.00            
ATOM    549  C   LEU X  34      21.685 -39.091  42.196  0.00  0.00            
ATOM    550  O   LEU X  34      22.250 -40.160  42.228  0.00  0.00            
ATOM    551  N   PRO X  35      21.748 -38.361  41.095  0.00  0.00            
ATOM    552  CD  PRO X  35      20.797 -37.306  40.638  0.00  0.00            
ATOM    553  HD2 PRO X  35      20.932 -36.407  41.240  0.00  0.00            
ATOM    554  HD3 PRO X  35      19.762 -37.610  40.796  0.00  0.00            
ATOM    555  CG  PRO X  35      21.010 -37.169  39.166  0.00  0.00            
ATOM    556  HG2 PRO X  35      20.736 -36.171  38.825  0.00  0.00            
ATOM    557  HG3 PRO X  35      20.377 -37.908  38.673  0.00  0.00            
ATOM    558  CB  PRO X  35      22.514 -37.585  39.006  0.00  0.00            
ATOM    559  HB2 PRO X  35      23.046 -36.639  39.105  0.00  0.00            
ATOM    560  HB3 PRO X  35      22.539 -38.099  38.045  0.00  0.00            
ATOM    561  CA  PRO X  35      22.780 -38.629  40.098  0.00  0.00            
ATOM    562  HA  PRO X  35      22.723 -39.643  39.700  0.00  0.00            
ATOM    563  C   PRO X  35      24.166 -38.316  40.671  0.00  0.00            
ATOM    564  O   PRO X  35      24.283 -37.694  41.696  0.00  0.00            
ATOM    565  N   PHE X  36      25.192 -38.851  40.073  0.00  0.00            
ATOM    566  H   PHE X  36      25.019 -39.260  39.167  0.00  0.00            
ATOM    567  CA  PHE X  36      26.502 -39.105  40.695  0.00  0.00            
ATOM    568  HA  PHE X  36      26.394 -39.380  41.744  0.00  0.00            
ATOM    569  CB  PHE X  36      27.192 -40.283  39.978  0.00  0.00            
ATOM    570  HB2 PHE X  36      26.770 -40.552  39.009  0.00  0.00            
ATOM    571  HB3 PHE X  36      28.260 -40.149  39.811  0.00  0.00            
ATOM    572  CG  PHE X  36      27.009 -41.552  40.774  0.00  0.00            
ATOM    573  CD1 PHE X  36      25.753 -42.149  40.685  0.00  0.00            
ATOM    574  HD1 PHE X  36      25.037 -41.687  40.022  0.00  0.00            
ATOM    575  CE1 PHE X  36      25.461 -43.262  41.487  0.00  0.00            
ATOM    576  HE1 PHE X  36      24.486 -43.725  41.454  0.00  0.00            
ATOM    577  CZ  PHE X  36      26.430 -43.925  42.283  0.00  0.00            
ATOM    578  HZ  PHE X  36      26.249 -44.900  42.708  0.00  0.00            
ATOM    579  CE2 PHE X  36      27.695 -43.305  42.336  0.00  0.00            
ATOM    580  HE2 PHE X  36      28.521 -43.711  42.902  0.00  0.00            
ATOM    581  CD2 PHE X  36      27.970 -42.156  41.574  0.00  0.00            
ATOM    582  HD2 PHE X  36      28.957 -41.724  41.649  0.00  0.00            
ATOM    583  C   PHE X  36      27.389 -37.788  40.628  0.00  0.00            
ATOM    584  O   PHE X  36      28.106 -37.457  41.544  0.00  0.00            
ATOM    585  N   SER X  37      27.208 -36.995  39.583  0.00  0.00            
ATOM    586  H   SER X  37      26.504 -37.361  38.958  0.00  0.00            
ATOM    587  CA  SER X  37      27.801 -35.637  39.458  0.00  0.00            
ATOM    588  HA  SER X  37      28.883 -35.665  39.328  0.00  0.00            
ATOM    589  CB  SER X  37      27.354 -35.011  38.171  0.00  0.00            
ATOM    590  HB2 SER X  37      27.783 -34.011  38.108  0.00  0.00            
ATOM    591  HB3 SER X  37      27.698 -35.567  37.299  0.00  0.00            
ATOM    592  OG  SER X  37      25.927 -34.986  38.081  0.00  0.00            
ATOM    593  HG  SER X  37      25.718 -35.820  37.652  0.00  0.00            
ATOM    594  C   SER X  37      27.415 -34.710  40.649  0.00  0.00            
ATOM    595  O   SER X  37      28.243 -33.898  41.102  0.00  0.00            
ATOM    596  N   ILE X  38      26.259 -34.911  41.207  0.00  0.00            
ATOM    597  H   ILE X  38      25.639 -35.530  40.706  0.00  0.00            
ATOM    598  CA  ILE X  38      25.650 -34.192  42.365  0.00  0.00            
ATOM    599  HA  ILE X  38      26.083 -33.192  42.359  0.00  0.00            
ATOM    600  CB  ILE X  38      24.107 -34.007  42.233  0.00  0.00            
ATOM    601  HB  ILE X  38      23.563 -34.862  42.634  0.00  0.00            
ATOM    602  CG2 ILE X  38      23.535 -32.973  43.154  0.00  0.00            
ATOM    603 HG21 ILE X  38      23.909 -33.207  44.151  0.00  0.00            
ATOM    604 HG22 ILE X  38      23.881 -32.000  42.806  0.00  0.00            
ATOM    605 HG23 ILE X  38      22.452 -32.927  43.038  0.00  0.00            
ATOM    606  CG1 ILE X  38      23.496 -33.828  40.855  0.00  0.00            
ATOM    607 HG12 ILE X  38      23.811 -34.592  40.145  0.00  0.00            
ATOM    608 HG13 ILE X  38      22.418 -33.919  40.990  0.00  0.00            
ATOM    609  CD1 ILE X  38      23.895 -32.529  40.151  0.00  0.00            
ATOM    610 HD11 ILE X  38      23.348 -31.700  40.600  0.00  0.00            
ATOM    611 HD12 ILE X  38      24.972 -32.390  40.240  0.00  0.00            
ATOM    612 HD13 ILE X  38      23.480 -32.632  39.149  0.00  0.00            
ATOM    613  C   ILE X  38      26.170 -34.609  43.711  0.00  0.00            
ATOM    614  O   ILE X  38      26.375 -33.805  44.603  0.00  0.00            
ATOM    615  N   ARG X  39      26.516 -35.874  43.765  0.00  0.00            
ATOM    616  H   ARG X  39      26.440 -36.419  42.918  0.00  0.00            
ATOM    617  CA  ARG X  39      27.115 -36.444  45.002  0.00  0.00            
ATOM    618  HA  ARG X  39      26.520 -36.169  45.872  0.00  0.00            
ATOM    619  CB  ARG X  39      27.156 -38.016  44.888  0.00  0.00            
ATOM    620  HB2 ARG X  39      27.789 -38.300  44.047  0.00  0.00            
ATOM    621  HB3 ARG X  39      27.666 -38.315  45.804  0.00  0.00            
ATOM    622  CG  ARG X  39      25.765 -38.688  44.691  0.00  0.00            
ATOM    623  HG2 ARG X  39      25.155 -38.521  45.578  0.00  0.00            
ATOM    624  HG3 ARG X  39      25.303 -38.261  43.800  0.00  0.00            
ATOM    625  CD  ARG X  39      25.883 -40.254  44.514  0.00  0.00            
ATOM    626  HD2 ARG X  39      26.712 -40.606  43.900  0.00  0.00            
ATOM    627  HD3 ARG X  39      26.134 -40.558  45.530  0.00  0.00            
ATOM    628  NE  ARG X  39      24.535 -40.843  44.118  0.00  0.00            
ATOM    629  HE  ARG X  39      23.987 -40.413  43.387  0.00  0.00            
ATOM    630  CZ  ARG X  39      24.137 -42.045  44.394  0.00  0.00            
ATOM    631  NH1 ARG X  39      24.717 -42.817  45.261  0.00  0.00            
ATOM    632 HH11 ARG X  39      25.665 -42.550  45.483  0.00  0.00            
ATOM    633 HH12 ARG X  39      24.394 -43.748  45.480  0.00  0.00            
ATOM    634  NH2 ARG X  39      23.078 -42.452  43.689  0.00  0.00            
ATOM    635 HH21 ARG X  39      22.548 -41.756  43.184  0.00  0.00            
ATOM    636 HH22 ARG X  39      22.627 -43.352  43.781  0.00  0.00            
ATOM    637  C   ARG X  39      28.526 -35.872  45.303  0.00  0.00            
ATOM    638  O   ARG X  39      28.787 -35.439  46.395  0.00  0.00            
ATOM    639  N   VAL X  40      29.258 -35.615  44.232  0.00  0.00            
ATOM    640  H   VAL X  40      28.982 -35.958  43.323  0.00  0.00            
ATOM    641  CA  VAL X  40      30.560 -34.895  44.194  0.00  0.00            
ATOM    642  HA  VAL X  40      31.127 -35.390  44.982  0.00  0.00            
ATOM    643  CB  VAL X  40      31.179 -34.975  42.836  0.00  0.00            
ATOM    644  HB  VAL X  40      30.498 -34.407  42.203  0.00  0.00            
ATOM    645  CG1 VAL X  40      32.563 -34.336  42.968  0.00  0.00            
ATOM    646 HG11 VAL X  40      32.541 -33.262  43.151  0.00  0.00            
ATOM    647 HG12 VAL X  40      33.283 -34.873  43.585  0.00  0.00            
ATOM    648 HG13 VAL X  40      33.059 -34.449  42.004  0.00  0.00            
ATOM    649  CG2 VAL X  40      31.364 -36.405  42.256  0.00  0.00            
ATOM    650 HG21 VAL X  40      30.451 -36.991  42.145  0.00  0.00            
ATOM    651 HG22 VAL X  40      31.898 -36.309  41.311  0.00  0.00            
ATOM    652 HG23 VAL X  40      31.970 -36.994  42.945  0.00  0.00            
ATOM    653  C   VAL X  40      30.471 -33.433  44.709  0.00  0.00            
ATOM    654  O   VAL X  40      31.310 -32.853  45.390  0.00  0.00            
ATOM    655  N   LEU X  41      29.312 -32.860  44.278  0.00  0.00            
ATOM    656  H   LEU X  41      28.769 -33.428  43.644  0.00  0.00            
ATOM    657  CA  LEU X  41      28.845 -31.489  44.680  0.00  0.00            
ATOM    658  HA  LEU X  41      29.677 -30.803  44.520  0.00  0.00            
ATOM    659  CB  LEU X  41      27.693 -30.935  43.772  0.00  0.00            
ATOM    660  HB2 LEU X  41      28.036 -31.151  42.760  0.00  0.00            
ATOM    661  HB3 LEU X  41      26.751 -31.470  43.889  0.00  0.00            
ATOM    662  CG  LEU X  41      27.441 -29.469  44.081  0.00  0.00            
ATOM    663  HG  LEU X  41      27.327 -29.249  45.143  0.00  0.00            
ATOM    664  CD1 LEU X  41      28.547 -28.579  43.487  0.00  0.00            
ATOM    665 HD11 LEU X  41      29.490 -28.720  44.015  0.00  0.00            
ATOM    666 HD12 LEU X  41      28.774 -28.691  42.427  0.00  0.00            
ATOM    667 HD13 LEU X  41      28.212 -27.569  43.723  0.00  0.00            
ATOM    668  CD2 LEU X  41      26.095 -28.995  43.444  0.00  0.00            
ATOM    669 HD21 LEU X  41      26.027 -27.908  43.399  0.00  0.00            
ATOM    670 HD22 LEU X  41      26.146 -29.328  42.407  0.00  0.00            
ATOM    671 HD23 LEU X  41      25.224 -29.393  43.965  0.00  0.00            
ATOM    672  C   LEU X  41      28.467 -31.477  46.182  0.00  0.00            
ATOM    673  O   LEU X  41      28.806 -30.459  46.840  0.00  0.00            
ATOM    674  N   LEU X  42      27.650 -32.442  46.658  0.00  0.00            
ATOM    675  H   LEU X  42      27.426 -33.122  45.946  0.00  0.00            
ATOM    676  CA  LEU X  42      27.336 -32.615  48.083  0.00  0.00            
ATOM    677  HA  LEU X  42      26.769 -31.699  48.248  0.00  0.00            
ATOM    678  CB  LEU X  42      26.422 -33.830  48.196  0.00  0.00            
ATOM    679  HB2 LEU X  42      25.637 -33.837  47.439  0.00  0.00            
ATOM    680  HB3 LEU X  42      26.926 -34.795  48.135  0.00  0.00            
ATOM    681  CG  LEU X  42      25.867 -34.025  49.619  0.00  0.00            
ATOM    682  HG  LEU X  42      26.755 -34.355  50.158  0.00  0.00            
ATOM    683  CD1 LEU X  42      25.280 -32.723  50.200  0.00  0.00            
ATOM    684 HD11 LEU X  42      24.946 -32.998  51.201  0.00  0.00            
ATOM    685 HD12 LEU X  42      26.019 -31.924  50.261  0.00  0.00            
ATOM    686 HD13 LEU X  42      24.437 -32.322  49.638  0.00  0.00            
ATOM    687  CD2 LEU X  42      24.696 -34.984  49.524  0.00  0.00            
ATOM    688 HD21 LEU X  42      23.855 -34.450  49.082  0.00  0.00            
ATOM    689 HD22 LEU X  42      24.991 -35.832  48.907  0.00  0.00            
ATOM    690 HD23 LEU X  42      24.501 -35.392  50.516  0.00  0.00            
ATOM    691  C   LEU X  42      28.595 -32.675  48.944  0.00  0.00            
ATOM    692  O   LEU X  42      28.504 -32.130  50.082  0.00  0.00            
ATOM    693  N   GLU X  43      29.645 -33.293  48.416  0.00  0.00            
ATOM    694  H   GLU X  43      29.552 -33.778  47.535  0.00  0.00            
ATOM    695  CA  GLU X  43      30.795 -33.462  49.200  0.00  0.00            
ATOM    696  HA  GLU X  43      30.606 -34.009  50.124  0.00  0.00            
ATOM    697  CB  GLU X  43      31.743 -34.428  48.477  0.00  0.00            
ATOM    698  HB2 GLU X  43      31.140 -35.200  47.999  0.00  0.00            
ATOM    699  HB3 GLU X  43      32.236 -33.847  47.697  0.00  0.00            
ATOM    700  CG  GLU X  43      32.788 -35.079  49.396  0.00  0.00            
ATOM    701  HG2 GLU X  43      32.356 -35.440  50.329  0.00  0.00            
ATOM    702  HG3 GLU X  43      33.362 -35.818  48.837  0.00  0.00            
ATOM    703  CD  GLU X  43      33.942 -34.032  49.704  0.00  0.00            
ATOM    704  OE1 GLU X  43      34.171 -33.154  48.879  0.00  0.00            
ATOM    705  OE2 GLU X  43      34.648 -34.101  50.709  0.00  0.00            
ATOM    706  C   GLU X  43      31.423 -32.082  49.444  0.00  0.00            
ATOM    707  O   GLU X  43      31.804 -31.737  50.594  0.00  0.00            
ATOM    708  N   ALA X  44      31.524 -31.236  48.391  0.00  0.00            
ATOM    709  H   ALA X  44      31.061 -31.492  47.530  0.00  0.00            
ATOM    710  CA  ALA X  44      32.242 -29.989  48.480  0.00  0.00            
ATOM    711  HA  ALA X  44      33.148 -30.087  49.078  0.00  0.00            
ATOM    712  CB  ALA X  44      32.584 -29.455  47.093  0.00  0.00            
ATOM    713  HB1 ALA X  44      33.338 -30.068  46.599  0.00  0.00            
ATOM    714  HB2 ALA X  44      31.730 -29.398  46.418  0.00  0.00            
ATOM    715  HB3 ALA X  44      33.047 -28.478  47.238  0.00  0.00            
ATOM    716  C   ALA X  44      31.491 -28.957  49.300  0.00  0.00            
ATOM    717  O   ALA X  44      31.954 -27.949  49.802  0.00  0.00            
ATOM    718  N   ALA X  45      30.200 -29.258  49.608  0.00  0.00            
ATOM    719  H   ALA X  45      29.820 -30.087  49.175  0.00  0.00            
ATOM    720  CA  ALA X  45      29.383 -28.536  50.576  0.00  0.00            
ATOM    721  HA  ALA X  45      29.782 -27.522  50.541  0.00  0.00            
ATOM    722  CB  ALA X  45      27.865 -28.581  50.059  0.00  0.00            
ATOM    723  HB1 ALA X  45      27.293 -27.808  50.572  0.00  0.00            
ATOM    724  HB2 ALA X  45      27.835 -28.442  48.978  0.00  0.00            
ATOM    725  HB3 ALA X  45      27.455 -29.539  50.377  0.00  0.00            
ATOM    726  C   ALA X  45      29.577 -29.026  51.956  0.00  0.00            
ATOM    727  O   ALA X  45      29.810 -28.224  52.905  0.00  0.00            
ATOM    728  N   ILE X  46      29.397 -30.350  52.292  0.00  0.00            
ATOM    729  H   ILE X  46      29.177 -31.014  51.563  0.00  0.00            
ATOM    730  CA  ILE X  46      29.555 -30.836  53.680  0.00  0.00            
ATOM    731  HA  ILE X  46      28.923 -30.249  54.346  0.00  0.00            
ATOM    732  CB  ILE X  46      29.132 -32.385  53.721  0.00  0.00            
ATOM    733  HB  ILE X  46      29.464 -32.876  52.806  0.00  0.00            
ATOM    734  CG2 ILE X  46      29.710 -33.121  54.962  0.00  0.00            
ATOM    735 HG21 ILE X  46      29.400 -32.536  55.827  0.00  0.00            
ATOM    736 HG22 ILE X  46      29.424 -34.171  54.901  0.00  0.00            
ATOM    737 HG23 ILE X  46      30.799 -33.081  54.950  0.00  0.00            
ATOM    738  CG1 ILE X  46      27.585 -32.304  53.628  0.00  0.00            
ATOM    739 HG12 ILE X  46      27.249 -31.692  54.465  0.00  0.00            
ATOM    740 HG13 ILE X  46      27.231 -31.923  52.670  0.00  0.00            
ATOM    741  CD1 ILE X  46      26.906 -33.701  53.647  0.00  0.00            
ATOM    742 HD11 ILE X  46      25.830 -33.527  53.649  0.00  0.00            
ATOM    743 HD12 ILE X  46      27.226 -34.171  52.717  0.00  0.00            
ATOM    744 HD13 ILE X  46      27.273 -34.186  54.551  0.00  0.00            
ATOM    745  C   ILE X  46      30.963 -30.606  54.166  0.00  0.00            
ATOM    746  O   ILE X  46      31.149 -30.143  55.257  0.00  0.00            
ATOM    747  N   ARG X  47      31.985 -30.717  53.338  0.00  0.00            
ATOM    748  H   ARG X  47      31.738 -31.018  52.406  0.00  0.00            
ATOM    749  CA  ARG X  47      33.357 -30.390  53.689  0.00  0.00            
ATOM    750  HA  ARG X  47      33.525 -30.971  54.595  0.00  0.00            
ATOM    751  CB  ARG X  47      34.332 -30.955  52.625  0.00  0.00            
ATOM    752  HB2 ARG X  47      34.343 -32.035  52.774  0.00  0.00            
ATOM    753  HB3 ARG X  47      34.014 -30.648  51.629  0.00  0.00            
ATOM    754  CG  ARG X  47      35.829 -30.577  52.811  0.00  0.00            
ATOM    755  HG2 ARG X  47      35.979 -29.553  52.469  0.00  0.00            
ATOM    756  HG3 ARG X  47      36.101 -30.611  53.866  0.00  0.00            
ATOM    757  CD  ARG X  47      36.789 -31.515  52.096  0.00  0.00            
ATOM    758  HD2 ARG X  47      37.812 -31.152  52.202  0.00  0.00            
ATOM    759  HD3 ARG X  47      36.668 -32.533  52.466  0.00  0.00            
ATOM    760  NE  ARG X  47      36.373 -31.699  50.673  0.00  0.00            
ATOM    761  HE  ARG X  47      35.569 -32.301  50.564  0.00  0.00            
ATOM    762  CZ  ARG X  47      36.671 -30.850  49.669  0.00  0.00            
ATOM    763  NH1 ARG X  47      37.658 -29.992  49.735  0.00  0.00            
ATOM    764 HH11 ARG X  47      38.306 -30.083  50.504  0.00  0.00            
ATOM    765 HH12 ARG X  47      37.839 -29.409  48.930  0.00  0.00            
ATOM    766  NH2 ARG X  47      35.905 -30.861  48.615  0.00  0.00            
ATOM    767 HH21 ARG X  47      35.282 -31.650  48.515  0.00  0.00            
ATOM    768 HH22 ARG X  47      36.253 -30.327  47.832  0.00  0.00            
ATOM    769  C   ARG X  47      33.565 -28.912  53.920  0.00  0.00            
ATOM    770  O   ARG X  47      34.618 -28.513  54.493  0.00  0.00            
ATOM    771  N   ASN X  48      32.589 -28.056  53.690  0.00  0.00            
ATOM    772  H   ASN X  48      31.763 -28.452  53.265  0.00  0.00            
ATOM    773  CA  ASN X  48      32.715 -26.586  53.856  0.00  0.00            
ATOM    774  HA  ASN X  48      33.577 -26.357  54.482  0.00  0.00            
ATOM    775  CB  ASN X  48      32.981 -25.872  52.503  0.00  0.00            
ATOM    776  HB2 ASN X  48      33.604 -26.542  51.910  0.00  0.00            
ATOM    777  HB3 ASN X  48      32.105 -25.668  51.888  0.00  0.00            
ATOM    778  CG  ASN X  48      33.837 -24.596  52.534  0.00  0.00            
ATOM    779  OD1 ASN X  48      34.470 -24.192  53.466  0.00  0.00            
ATOM    780  ND2 ASN X  48      33.777 -23.964  51.433  0.00  0.00            
ATOM    781 HD21 ASN X  48      34.393 -23.180  51.273  0.00  0.00            
ATOM    782 HD22 ASN X  48      33.110 -24.167  50.702  0.00  0.00            
ATOM    783  C   ASN X  48      31.586 -26.012  54.673  0.00  0.00            
ATOM    784  O   ASN X  48      31.530 -24.788  54.824  0.00  0.00            
ATOM    785  N   CYS X  49      30.807 -26.806  55.420  0.00  0.00            
ATOM    786  H   CYS X  49      31.109 -27.768  55.485  0.00  0.00            
ATOM    787  CA  CYS X  49      29.663 -26.429  56.183  0.00  0.00            
ATOM    788  HA  CYS X  49      29.104 -25.666  55.642  0.00  0.00            
ATOM    789  CB  CYS X  49      28.646 -27.618  56.196  0.00  0.00            
ATOM    790  HB2 CYS X  49      28.613 -28.181  55.263  0.00  0.00            
ATOM    791  HB3 CYS X  49      28.980 -28.357  56.925  0.00  0.00            
ATOM    792  SG  CYS X  49      27.000 -27.072  56.547  0.00  0.00            
ATOM    793  HG  CYS X  49      27.305 -25.903  57.118  0.00  0.00            
ATOM    794  C   CYS X  49      29.966 -25.931  57.633  0.00  0.00            
ATOM    795  O   CYS X  49      29.212 -26.122  58.613  0.00  0.00            
ATOM    796  N   ASP X  50      31.023 -25.118  57.884  0.00  0.00            
ATOM    797  H   ASP X  50      31.639 -24.846  57.131  0.00  0.00            
ATOM    798  CA  ASP X  50      31.203 -24.355  59.149  0.00  0.00            
ATOM    799  HA  ASP X  50      31.012 -25.097  59.925  0.00  0.00            
ATOM    800  CB  ASP X  50      32.626 -23.973  59.321  0.00  0.00            
ATOM    801  HB2 ASP X  50      33.335 -24.713  58.950  0.00  0.00            
ATOM    802  HB3 ASP X  50      32.777 -23.073  58.726  0.00  0.00            
ATOM    803  CG  ASP X  50      32.848 -23.657  60.804  0.00  0.00            
ATOM    804  OD1 ASP X  50      32.497 -24.549  61.614  0.00  0.00            
ATOM    805  OD2 ASP X  50      33.496 -22.696  61.158  0.00  0.00            
ATOM    806  C   ASP X  50      30.135 -23.265  59.511  0.00  0.00            
ATOM    807  O   ASP X  50      30.304 -22.490  60.437  0.00  0.00            
ATOM    808  N   GLU X  51      29.148 -23.060  58.617  0.00  0.00            
ATOM    809  H   GLU X  51      29.107 -23.556  57.739  0.00  0.00            
ATOM    810  CA  GLU X  51      28.104 -22.058  58.726  0.00  0.00            
ATOM    811  HA  GLU X  51      27.487 -22.102  57.828  0.00  0.00            
ATOM    812  CB  GLU X  51      27.154 -22.380  59.842  0.00  0.00            
ATOM    813  HB2 GLU X  51      27.667 -22.259  60.797  0.00  0.00            
ATOM    814  HB3 GLU X  51      26.384 -21.615  59.750  0.00  0.00            
ATOM    815  CG  GLU X  51      26.584 -23.807  59.744  0.00  0.00            
ATOM    816  HG2 GLU X  51      26.429 -24.072  58.698  0.00  0.00            
ATOM    817  HG3 GLU X  51      27.383 -24.435  60.138  0.00  0.00            
ATOM    818  CD  GLU X  51      25.323 -23.941  60.594  0.00  0.00            
ATOM    819  OE1 GLU X  51      25.412 -23.462  61.770  0.00  0.00            
ATOM    820  OE2 GLU X  51      24.250 -24.377  60.088  0.00  0.00            
ATOM    821  C   GLU X  51      28.654 -20.657  58.664  0.00  0.00            
ATOM    822  O   GLU X  51      28.020 -19.707  59.205  0.00  0.00            
ATOM    823  N   PHE X  52      29.783 -20.449  58.024  0.00  0.00            
ATOM    824  H   PHE X  52      30.198 -21.270  57.606  0.00  0.00            
ATOM    825  CA  PHE X  52      30.432 -19.146  57.607  0.00  0.00            
ATOM    826  HA  PHE X  52      30.010 -18.365  58.240  0.00  0.00            
ATOM    827  CB  PHE X  52      31.954 -19.221  57.936  0.00  0.00            
ATOM    828  HB2 PHE X  52      32.052 -19.304  59.019  0.00  0.00            
ATOM    829  HB3 PHE X  52      32.350 -20.123  57.470  0.00  0.00            
ATOM    830  CG  PHE X  52      32.820 -18.072  57.553  0.00  0.00            
ATOM    831  CD1 PHE X  52      33.807 -18.159  56.523  0.00  0.00            
ATOM    832  HD1 PHE X  52      33.983 -19.089  56.004  0.00  0.00            
ATOM    833  CE1 PHE X  52      34.653 -17.084  56.340  0.00  0.00            
ATOM    834  HE1 PHE X  52      35.384 -17.029  55.547  0.00  0.00            
ATOM    835  CZ  PHE X  52      34.461 -15.865  56.953  0.00  0.00            
ATOM    836  HZ  PHE X  52      35.098 -15.064  56.608  0.00  0.00            
ATOM    837  CE2 PHE X  52      33.392 -15.697  57.808  0.00  0.00            
ATOM    838  HE2 PHE X  52      33.272 -14.760  58.332  0.00  0.00            
ATOM    839  CD2 PHE X  52      32.640 -16.794  58.171  0.00  0.00            
ATOM    840  HD2 PHE X  52      31.775 -16.628  58.796  0.00  0.00            
ATOM    841  C   PHE X  52      30.340 -18.723  56.090  0.00  0.00            
ATOM    842  O   PHE X  52      30.183 -17.548  55.759  0.00  0.00            
ATOM    843  N   LEU X  53      30.403 -19.710  55.174  0.00  0.00            
ATOM    844  H   LEU X  53      30.826 -20.559  55.519  0.00  0.00            
ATOM    845  CA  LEU X  53      30.241 -19.506  53.749  0.00  0.00            
ATOM    846  HA  LEU X  53      29.864 -18.496  53.587  0.00  0.00            
ATOM    847  CB  LEU X  53      31.510 -19.799  53.024  0.00  0.00            
ATOM    848  HB2 LEU X  53      32.272 -19.075  53.313  0.00  0.00            
ATOM    849  HB3 LEU X  53      31.900 -20.769  53.332  0.00  0.00            
ATOM    850  CG  LEU X  53      31.342 -19.882  51.487  0.00  0.00            
ATOM    851  HG  LEU X  53      30.578 -20.618  51.235  0.00  0.00            
ATOM    852  CD1 LEU X  53      30.933 -18.537  50.985  0.00  0.00            
ATOM    853 HD11 LEU X  53      30.902 -18.489  49.897  0.00  0.00            
ATOM    854 HD12 LEU X  53      29.872 -18.433  51.210  0.00  0.00            
ATOM    855 HD13 LEU X  53      31.685 -17.849  51.371  0.00  0.00            
ATOM    856  CD2 LEU X  53      32.654 -20.207  50.857  0.00  0.00            
ATOM    857 HD21 LEU X  53      33.402 -19.481  51.175  0.00  0.00            
ATOM    858 HD22 LEU X  53      33.003 -21.146  51.288  0.00  0.00            
ATOM    859 HD23 LEU X  53      32.654 -20.261  49.768  0.00  0.00            
ATOM    860  C   LEU X  53      29.034 -20.418  53.329  0.00  0.00            
ATOM    861  O   LEU X  53      28.078 -20.003  52.684  0.00  0.00            
ATOM    862  N   VAL X  54      29.058 -21.708  53.725  0.00  0.00            
ATOM    863  H   VAL X  54      29.868 -22.064  54.211  0.00  0.00            
ATOM    864  CA  VAL X  54      28.050 -22.736  53.407  0.00  0.00            
ATOM    865  HA  VAL X  54      27.241 -22.434  52.742  0.00  0.00            
ATOM    866  CB  VAL X  54      28.822 -24.032  52.863  0.00  0.00            
ATOM    867  HB  VAL X  54      29.418 -24.560  53.608  0.00  0.00            
ATOM    868  CG1 VAL X  54      27.751 -25.106  52.615  0.00  0.00            
ATOM    869 HG11 VAL X  54      28.255 -25.946  52.138  0.00  0.00            
ATOM    870 HG12 VAL X  54      27.367 -25.523  53.547  0.00  0.00            
ATOM    871 HG13 VAL X  54      26.936 -24.721  52.002  0.00  0.00            
ATOM    872  CG2 VAL X  54      29.672 -23.682  51.600  0.00  0.00            
ATOM    873 HG21 VAL X  54      29.104 -23.473  50.694  0.00  0.00            
ATOM    874 HG22 VAL X  54      30.409 -22.903  51.796  0.00  0.00            
ATOM    875 HG23 VAL X  54      30.279 -24.546  51.328  0.00  0.00            
ATOM    876  C   VAL X  54      27.374 -23.067  54.798  0.00  0.00            
ATOM    877  O   VAL X  54      28.044 -23.372  55.821  0.00  0.00            
ATOM    878  N   LYS X  55      26.071 -22.846  54.923  0.00  0.00            
ATOM    879  H   LYS X  55      25.678 -22.734  54.000  0.00  0.00            
ATOM    880  CA  LYS X  55      25.230 -23.309  56.013  0.00  0.00            
ATOM    881  HA  LYS X  55      25.826 -23.779  56.796  0.00  0.00            
ATOM    882  CB  LYS X  55      24.613 -22.069  56.743  0.00  0.00            
ATOM    883  HB2 LYS X  55      24.003 -22.427  57.573  0.00  0.00            
ATOM    884  HB3 LYS X  55      25.401 -21.530  57.269  0.00  0.00            
ATOM    885  CG  LYS X  55      23.847 -21.114  55.775  0.00  0.00            
ATOM    886  HG2 LYS X  55      23.633 -20.271  56.433  0.00  0.00            
ATOM    887  HG3 LYS X  55      24.536 -20.773  55.002  0.00  0.00            
ATOM    888  CD  LYS X  55      22.620 -21.672  55.031  0.00  0.00            
ATOM    889  HD2 LYS X  55      22.893 -22.601  54.531  0.00  0.00            
ATOM    890  HD3 LYS X  55      21.866 -21.893  55.787  0.00  0.00            
ATOM    891  CE  LYS X  55      22.078 -20.761  53.890  0.00  0.00            
ATOM    892  HE2 LYS X  55      21.175 -21.262  53.541  0.00  0.00            
ATOM    893  HE3 LYS X  55      21.734 -19.825  54.329  0.00  0.00            
ATOM    894  NZ  LYS X  55      22.986 -20.445  52.805  0.00  0.00            
ATOM    895  HZ1 LYS X  55      23.623 -19.706  53.069  0.00  0.00            
ATOM    896  HZ2 LYS X  55      23.593 -21.236  52.645  0.00  0.00            
ATOM    897  HZ3 LYS X  55      22.568 -20.182  51.924  0.00  0.00            
ATOM    898  C   LYS X  55      24.200 -24.387  55.638  0.00  0.00            
ATOM    899  O   LYS X  55      24.128 -24.680  54.469  0.00  0.00            
ATOM    900  N   LYS X  56      23.609 -25.016  56.646  0.00  0.00            
ATOM    901  H   LYS X  56      23.765 -24.696  57.591  0.00  0.00            
ATOM    902  CA  LYS X  56      22.926 -26.338  56.449  0.00  0.00            
ATOM    903  HA  LYS X  56      23.675 -27.099  56.229  0.00  0.00            
ATOM    904  CB  LYS X  56      22.312 -26.739  57.818  0.00  0.00            
ATOM    905  HB2 LYS X  56      23.156 -26.936  58.479  0.00  0.00            
ATOM    906  HB3 LYS X  56      21.750 -25.913  58.254  0.00  0.00            
ATOM    907  CG  LYS X  56      21.435 -28.063  57.830  0.00  0.00            
ATOM    908  HG2 LYS X  56      20.542 -27.830  57.250  0.00  0.00            
ATOM    909  HG3 LYS X  56      21.861 -28.861  57.222  0.00  0.00            
ATOM    910  CD  LYS X  56      20.937 -28.601  59.184  0.00  0.00            
ATOM    911  HD2 LYS X  56      21.646 -29.388  59.444  0.00  0.00            
ATOM    912  HD3 LYS X  56      20.942 -27.842  59.967  0.00  0.00            
ATOM    913  CE  LYS X  56      19.578 -29.251  59.099  0.00  0.00            
ATOM    914  HE2 LYS X  56      19.557 -29.770  58.140  0.00  0.00            
ATOM    915  HE3 LYS X  56      19.477 -29.933  59.943  0.00  0.00            
ATOM    916  NZ  LYS X  56      18.519 -28.265  59.159  0.00  0.00            
ATOM    917  HZ1 LYS X  56      18.358 -27.681  58.351  0.00  0.00            
ATOM    918  HZ2 LYS X  56      17.651 -28.743  59.352  0.00  0.00            
ATOM    919  HZ3 LYS X  56      18.417 -27.759  60.027  0.00  0.00            
ATOM    920  C   LYS X  56      21.932 -26.442  55.322  0.00  0.00            
ATOM    921  O   LYS X  56      21.922 -27.491  54.643  0.00  0.00            
ATOM    922  N   GLN X  57      21.204 -25.362  55.099  0.00  0.00            
ATOM    923  H   GLN X  57      21.067 -24.628  55.779  0.00  0.00            
ATOM    924  CA  GLN X  57      20.259 -25.313  54.025  0.00  0.00            
ATOM    925  HA  GLN X  57      19.589 -26.171  54.080  0.00  0.00            
ATOM    926  CB  GLN X  57      19.428 -23.952  54.218  0.00  0.00            
ATOM    927  HB2 GLN X  57      18.934 -23.927  55.190  0.00  0.00            
ATOM    928  HB3 GLN X  57      20.073 -23.079  54.120  0.00  0.00            
ATOM    929  CG  GLN X  57      18.259 -23.894  53.187  0.00  0.00            
ATOM    930  HG2 GLN X  57      17.752 -22.934  53.281  0.00  0.00            
ATOM    931  HG3 GLN X  57      18.614 -23.898  52.157  0.00  0.00            
ATOM    932  CD  GLN X  57      17.293 -25.088  53.358  0.00  0.00            
ATOM    933  OE1 GLN X  57      17.068 -25.574  54.476  0.00  0.00            
ATOM    934  NE2 GLN X  57      16.740 -25.617  52.306  0.00  0.00            
ATOM    935 HE21 GLN X  57      16.022 -26.322  52.402  0.00  0.00            
ATOM    936 HE22 GLN X  57      17.063 -25.251  51.422  0.00  0.00            
ATOM    937  C   GLN X  57      20.917 -25.415  52.710  0.00  0.00            
ATOM    938  O   GLN X  57      20.179 -25.920  51.822  0.00  0.00            
ATOM    939  N   ASP X  58      22.192 -25.146  52.501  0.00  0.00            
ATOM    940  H   ASP X  58      22.737 -24.959  53.330  0.00  0.00            
ATOM    941  CA  ASP X  58      22.840 -25.278  51.181  0.00  0.00            
ATOM    942  HA  ASP X  58      22.187 -24.860  50.415  0.00  0.00            
ATOM    943  CB  ASP X  58      24.205 -24.679  51.110  0.00  0.00            
ATOM    944  HB2 ASP X  58      24.865 -25.204  51.801  0.00  0.00            
ATOM    945  HB3 ASP X  58      24.435 -24.908  50.069  0.00  0.00            
ATOM    946  CG  ASP X  58      24.202 -23.081  51.354  0.00  0.00            
ATOM    947  OD1 ASP X  58      24.926 -22.556  52.227  0.00  0.00            
ATOM    948  OD2 ASP X  58      23.523 -22.322  50.576  0.00  0.00            
ATOM    949  C   ASP X  58      22.900 -26.736  50.836  0.00  0.00            
ATOM    950  O   ASP X  58      22.738 -27.168  49.679  0.00  0.00            
ATOM    951  N   ILE X  59      23.115 -27.513  51.885  0.00  0.00            
ATOM    952  H   ILE X  59      23.153 -27.059  52.786  0.00  0.00            
ATOM    953  CA  ILE X  59      23.234 -29.047  51.878  0.00  0.00            
ATOM    954  HA  ILE X  59      23.901 -29.338  51.066  0.00  0.00            
ATOM    955  CB  ILE X  59      23.892 -29.649  53.114  0.00  0.00            
ATOM    956  HB  ILE X  59      23.431 -29.210  53.998  0.00  0.00            
ATOM    957  CG2 ILE X  59      23.642 -31.146  53.382  0.00  0.00            
ATOM    958 HG21 ILE X  59      22.623 -31.490  53.560  0.00  0.00            
ATOM    959 HG22 ILE X  59      23.836 -31.531  52.381  0.00  0.00            
ATOM    960 HG23 ILE X  59      24.166 -31.628  54.207  0.00  0.00            
ATOM    961  CG1 ILE X  59      25.448 -29.379  53.189  0.00  0.00            
ATOM    962 HG12 ILE X  59      25.880 -29.824  54.086  0.00  0.00            
ATOM    963 HG13 ILE X  59      25.896 -29.787  52.283  0.00  0.00            
ATOM    964  CD1 ILE X  59      25.842 -27.927  53.299  0.00  0.00            
ATOM    965 HD11 ILE X  59      25.153 -27.337  53.904  0.00  0.00            
ATOM    966 HD12 ILE X  59      26.847 -27.808  53.703  0.00  0.00            
ATOM    967 HD13 ILE X  59      25.807 -27.389  52.351  0.00  0.00            
ATOM    968  C   ILE X  59      21.889 -29.647  51.642  0.00  0.00            
ATOM    969  O   ILE X  59      21.775 -30.485  50.770  0.00  0.00            
ATOM    970  N   GLU X  60      20.893 -29.363  52.492  0.00  0.00            
ATOM    971  H   GLU X  60      21.020 -28.799  53.320  0.00  0.00            
ATOM    972  CA  GLU X  60      19.535 -29.700  52.171  0.00  0.00            
ATOM    973  HA  GLU X  60      19.627 -30.769  51.978  0.00  0.00            
ATOM    974  CB  GLU X  60      18.644 -29.317  53.417  0.00  0.00            
ATOM    975  HB2 GLU X  60      18.768 -28.273  53.701  0.00  0.00            
ATOM    976  HB3 GLU X  60      17.587 -29.281  53.152  0.00  0.00            
ATOM    977  CG  GLU X  60      18.723 -30.260  54.694  0.00  0.00            
ATOM    978  HG2 GLU X  60      19.784 -30.431  54.878  0.00  0.00            
ATOM    979  HG3 GLU X  60      18.240 -29.736  55.518  0.00  0.00            
ATOM    980  CD  GLU X  60      18.040 -31.572  54.509  0.00  0.00            
ATOM    981  OE1 GLU X  60      18.200 -32.487  55.301  0.00  0.00            
ATOM    982  OE2 GLU X  60      17.266 -31.691  53.537  0.00  0.00            
ATOM    983  C   GLU X  60      18.975 -29.146  50.819  0.00  0.00            
ATOM    984  O   GLU X  60      18.211 -29.924  50.250  0.00  0.00            
ATOM    985  N   ASN X  61      19.530 -28.070  50.194  0.00  0.00            
ATOM    986  H   ASN X  61      20.263 -27.581  50.687  0.00  0.00            
ATOM    987  CA  ASN X  61      19.170 -27.727  48.777  0.00  0.00            
ATOM    988  HA  ASN X  61      18.088 -27.719  48.644  0.00  0.00            
ATOM    989  CB  ASN X  61      19.550 -26.306  48.466  0.00  0.00            
ATOM    990  HB2 ASN X  61      20.543 -26.166  48.894  0.00  0.00            
ATOM    991  HB3 ASN X  61      19.532 -26.164  47.386  0.00  0.00            
ATOM    992  CG  ASN X  61      18.718 -25.165  49.046  0.00  0.00            
ATOM    993  OD1 ASN X  61      17.697 -25.397  49.724  0.00  0.00            
ATOM    994  ND2 ASN X  61      19.214 -23.947  48.937  0.00  0.00            
ATOM    995 HD21 ASN X  61      18.718 -23.154  49.320  0.00  0.00            
ATOM    996 HD22 ASN X  61      20.140 -23.836  48.549  0.00  0.00            
ATOM    997  C   ASN X  61      19.792 -28.597  47.704  0.00  0.00            
ATOM    998  O   ASN X  61      19.064 -28.961  46.788  0.00  0.00            
ATOM    999  N   ILE X  62      21.108 -28.880  47.803  0.00  0.00            
ATOM   1000  H   ILE X  62      21.633 -28.586  48.614  0.00  0.00            
ATOM   1001  CA  ILE X  62      21.770 -29.817  46.959  0.00  0.00            
ATOM   1002  HA  ILE X  62      21.587 -29.451  45.948  0.00  0.00            
ATOM   1003  CB  ILE X  62      23.279 -29.563  47.237  0.00  0.00            
ATOM   1004  HB  ILE X  62      23.500 -29.651  48.301  0.00  0.00            
ATOM   1005  CG2 ILE X  62      24.122 -30.669  46.486  0.00  0.00            
ATOM   1006 HG21 ILE X  62      25.199 -30.562  46.619  0.00  0.00            
ATOM   1007 HG22 ILE X  62      23.920 -31.694  46.797  0.00  0.00            
ATOM   1008 HG23 ILE X  62      23.924 -30.595  45.417  0.00  0.00            
ATOM   1009  CG1 ILE X  62      23.861 -28.239  46.710  0.00  0.00            
ATOM   1010 HG12 ILE X  62      23.935 -28.398  45.634  0.00  0.00            
ATOM   1011 HG13 ILE X  62      23.131 -27.443  46.852  0.00  0.00            
ATOM   1012  CD1 ILE X  62      25.241 -27.853  47.314  0.00  0.00            
ATOM   1013 HD11 ILE X  62      25.320 -26.873  47.785  0.00  0.00            
ATOM   1014 HD12 ILE X  62      25.431 -28.587  48.097  0.00  0.00            
ATOM   1015 HD13 ILE X  62      25.902 -28.025  46.465  0.00  0.00            
ATOM   1016  C   ILE X  62      21.259 -31.239  47.171  0.00  0.00            
ATOM   1017  O   ILE X  62      20.921 -31.904  46.179  0.00  0.00            
ATOM   1018  N   LEU X  63      21.218 -31.753  48.384  0.00  0.00            
ATOM   1019  H   LEU X  63      21.668 -31.247  49.134  0.00  0.00            
ATOM   1020  CA  LEU X  63      20.617 -33.099  48.672  0.00  0.00            
ATOM   1021  HA  LEU X  63      21.060 -33.881  48.057  0.00  0.00            
ATOM   1022  CB  LEU X  63      21.060 -33.526  50.107  0.00  0.00            
ATOM   1023  HB2 LEU X  63      22.145 -33.624  50.116  0.00  0.00            
ATOM   1024  HB3 LEU X  63      20.857 -32.769  50.864  0.00  0.00            
ATOM   1025  CG  LEU X  63      20.558 -34.881  50.667  0.00  0.00            
ATOM   1026  HG  LEU X  63      19.481 -34.883  50.835  0.00  0.00            
ATOM   1027  CD1 LEU X  63      20.861 -36.106  49.796  0.00  0.00            
ATOM   1028 HD11 LEU X  63      21.910 -36.003  49.520  0.00  0.00            
ATOM   1029 HD12 LEU X  63      20.612 -37.021  50.333  0.00  0.00            
ATOM   1030 HD13 LEU X  63      20.263 -36.092  48.885  0.00  0.00            
ATOM   1031  CD2 LEU X  63      21.315 -35.052  51.966  0.00  0.00            
ATOM   1032 HD21 LEU X  63      22.341 -35.360  51.764  0.00  0.00            
ATOM   1033 HD22 LEU X  63      21.245 -34.187  52.625  0.00  0.00            
ATOM   1034 HD23 LEU X  63      20.832 -35.867  52.505  0.00  0.00            
ATOM   1035  C   LEU X  63      19.147 -33.258  48.246  0.00  0.00            
ATOM   1036  O   LEU X  63      18.752 -34.376  47.806  0.00  0.00            
ATOM   1037  N   HIE X  64      18.311 -32.235  48.221  0.00  0.00            
ATOM   1038  H   HIE X  64      18.791 -31.356  48.354  0.00  0.00            
ATOM   1039  CA  HIE X  64      16.896 -32.306  47.748  0.00  0.00            
ATOM   1040  HA  HIE X  64      16.502 -33.319  47.830  0.00  0.00            
ATOM   1041  CB  HIE X  64      16.079 -31.358  48.591  0.00  0.00            
ATOM   1042  HB2 HIE X  64      16.406 -31.496  49.622  0.00  0.00            
ATOM   1043  HB3 HIE X  64      16.245 -30.317  48.315  0.00  0.00            
ATOM   1044  CG  HIE X  64      14.644 -31.805  48.637  0.00  0.00            
ATOM   1045  ND1 HIE X  64      14.096 -33.143  48.939  0.00  0.00            
ATOM   1046  CE1 HIE X  64      12.729 -33.074  49.086  0.00  0.00            
ATOM   1047  HE1 HIE X  64      12.159 -33.815  49.627  0.00  0.00            
ATOM   1048  NE2 HIE X  64      12.367 -31.816  48.903  0.00  0.00            
ATOM   1049  HE2 HIE X  64      11.413 -31.491  48.980  0.00  0.00            
ATOM   1050  CD2 HIE X  64      13.520 -31.014  48.650  0.00  0.00            
ATOM   1051  HD2 HIE X  64      13.452 -29.979  48.349  0.00  0.00            
ATOM   1052  C   HIE X  64      16.715 -32.023  46.270  0.00  0.00            
ATOM   1053  O   HIE X  64      15.600 -31.674  45.860  0.00  0.00            
ATOM   1054  N   TRP X  65      17.767 -32.229  45.434  0.00  0.00            
ATOM   1055  H   TRP X  65      18.639 -32.384  45.921  0.00  0.00            
ATOM   1056  CA  TRP X  65      17.852 -31.987  43.990  0.00  0.00            
ATOM   1057  HA  TRP X  65      17.939 -30.921  43.781  0.00  0.00            
ATOM   1058  CB  TRP X  65      19.192 -32.755  43.480  0.00  0.00            
ATOM   1059  HB2 TRP X  65      20.081 -32.301  43.917  0.00  0.00            
ATOM   1060  HB3 TRP X  65      19.113 -33.741  43.939  0.00  0.00            
ATOM   1061  CG  TRP X  65      19.263 -32.860  42.011  0.00  0.00            
ATOM   1062  CD1 TRP X  65      19.838 -31.933  41.220  0.00  0.00            
ATOM   1063  HD1 TRP X  65      20.386 -31.038  41.477  0.00  0.00            
ATOM   1064  NE1 TRP X  65      19.511 -32.231  39.921  0.00  0.00            
ATOM   1065  HE1 TRP X  65      19.765 -31.565  39.206  0.00  0.00            
ATOM   1066  CE2 TRP X  65      18.767 -33.404  39.795  0.00  0.00            
ATOM   1067  CZ2 TRP X  65      18.280 -34.121  38.676  0.00  0.00            
ATOM   1068  HZ2 TRP X  65      18.561 -33.849  37.669  0.00  0.00            
ATOM   1069  CH2 TRP X  65      17.639 -35.294  38.873  0.00  0.00            
ATOM   1070  HH2 TRP X  65      17.250 -35.787  37.994  0.00  0.00            
ATOM   1071  CZ3 TRP X  65      17.370 -35.711  40.217  0.00  0.00            
ATOM   1072  HZ3 TRP X  65      16.770 -36.605  40.306  0.00  0.00            
ATOM   1073  CE3 TRP X  65      17.929 -35.073  41.336  0.00  0.00            
ATOM   1074  HE3 TRP X  65      17.753 -35.561  42.283  0.00  0.00            
ATOM   1075  CD2 TRP X  65      18.613 -33.875  41.148  0.00  0.00            
ATOM   1076  C   TRP X  65      16.581 -32.478  43.236  0.00  0.00            
ATOM   1077  O   TRP X  65      16.215 -31.737  42.332  0.00  0.00            
ATOM   1078  N   ASN X  66      15.990 -33.622  43.604  0.00  0.00            
ATOM   1079  H   ASN X  66      16.371 -34.161  44.369  0.00  0.00            
ATOM   1080  CA  ASN X  66      14.961 -34.245  42.874  0.00  0.00            
ATOM   1081  HA  ASN X  66      15.326 -34.620  41.918  0.00  0.00            
ATOM   1082  CB  ASN X  66      14.374 -35.462  43.671  0.00  0.00            
ATOM   1083  HB2 ASN X  66      13.573 -35.858  43.046  0.00  0.00            
ATOM   1084  HB3 ASN X  66      15.052 -36.314  43.725  0.00  0.00            
ATOM   1085  CG  ASN X  66      13.762 -34.905  44.998  0.00  0.00            
ATOM   1086  OD1 ASN X  66      12.543 -35.002  45.251  0.00  0.00            
ATOM   1087  ND2 ASN X  66      14.509 -34.570  45.969  0.00  0.00            
ATOM   1088 HD21 ASN X  66      14.030 -34.331  46.826  0.00  0.00            
ATOM   1089 HD22 ASN X  66      15.512 -34.677  46.020  0.00  0.00            
ATOM   1090  C   ASN X  66      13.806 -33.282  42.609  0.00  0.00            
ATOM   1091  O   ASN X  66      13.038 -33.515  41.681  0.00  0.00            
ATOM   1092  N   VAL X  67      13.614 -32.208  43.448  0.00  0.00            
ATOM   1093  H   VAL X  67      14.219 -32.141  44.254  0.00  0.00            
ATOM   1094  CA  VAL X  67      12.695 -31.093  43.219  0.00  0.00            
ATOM   1095  HA  VAL X  67      12.225 -31.220  42.244  0.00  0.00            
ATOM   1096  CB  VAL X  67      11.412 -31.072  44.157  0.00  0.00            
ATOM   1097  HB  VAL X  67      10.847 -30.174  43.908  0.00  0.00            
ATOM   1098  CG1 VAL X  67      10.518 -32.333  43.911  0.00  0.00            
ATOM   1099 HG11 VAL X  67       9.635 -32.440  44.541  0.00  0.00            
ATOM   1100 HG12 VAL X  67      10.245 -32.485  42.866  0.00  0.00            
ATOM   1101 HG13 VAL X  67      11.220 -33.125  44.172  0.00  0.00            
ATOM   1102  CG2 VAL X  67      11.888 -30.943  45.640  0.00  0.00            
ATOM   1103 HG21 VAL X  67      12.785 -31.546  45.783  0.00  0.00            
ATOM   1104 HG22 VAL X  67      12.224 -29.925  45.835  0.00  0.00            
ATOM   1105 HG23 VAL X  67      11.087 -31.065  46.370  0.00  0.00            
ATOM   1106  C   VAL X  67      13.370 -29.742  43.206  0.00  0.00            
ATOM   1107  O   VAL X  67      12.900 -28.955  42.427  0.00  0.00            
ATOM   1108  N   THR X  68      14.470 -29.508  43.902  0.00  0.00            
ATOM   1109  H   THR X  68      14.952 -30.263  44.370  0.00  0.00            
ATOM   1110  CA  THR X  68      15.190 -28.213  43.916  0.00  0.00            
ATOM   1111  HA  THR X  68      14.353 -27.556  44.152  0.00  0.00            
ATOM   1112  CB  THR X  68      16.179 -28.004  45.111  0.00  0.00            
ATOM   1113  HB  THR X  68      16.661 -27.033  44.996  0.00  0.00            
ATOM   1114  CG2 THR X  68      15.468 -28.223  46.478  0.00  0.00            
ATOM   1115 HG21 THR X  68      16.202 -28.234  47.284  0.00  0.00            
ATOM   1116 HG22 THR X  68      14.733 -27.435  46.640  0.00  0.00            
ATOM   1117 HG23 THR X  68      15.118 -29.255  46.463  0.00  0.00            
ATOM   1118  OG1 THR X  68      17.149 -28.895  44.905  0.00  0.00            
ATOM   1119  HG1 THR X  68      17.789 -28.797  45.614  0.00  0.00            
ATOM   1120  C   THR X  68      15.899 -27.858  42.626  0.00  0.00            
ATOM   1121  O   THR X  68      16.195 -26.661  42.427  0.00  0.00            
ATOM   1122  N   GLN X  69      15.973 -28.818  41.737  0.00  0.00            
ATOM   1123  H   GLN X  69      15.610 -29.735  41.950  0.00  0.00            
ATOM   1124  CA  GLN X  69      16.388 -28.658  40.343  0.00  0.00            
ATOM   1125  HA  GLN X  69      17.381 -28.234  40.194  0.00  0.00            
ATOM   1126  CB  GLN X  69      16.442 -30.077  39.726  0.00  0.00            
ATOM   1127  HB2 GLN X  69      16.932 -29.898  38.769  0.00  0.00            
ATOM   1128  HB3 GLN X  69      17.078 -30.774  40.271  0.00  0.00            
ATOM   1129  CG  GLN X  69      15.113 -30.833  39.510  0.00  0.00            
ATOM   1130  HG2 GLN X  69      14.589 -31.073  40.435  0.00  0.00            
ATOM   1131  HG3 GLN X  69      14.467 -30.318  38.799  0.00  0.00            
ATOM   1132  CD  GLN X  69      15.403 -32.148  38.924  0.00  0.00            
ATOM   1133  OE1 GLN X  69      15.948 -32.315  37.815  0.00  0.00            
ATOM   1134  NE2 GLN X  69      14.936 -33.235  39.485  0.00  0.00            
ATOM   1135 HE21 GLN X  69      15.198 -34.116  39.066  0.00  0.00            
ATOM   1136 HE22 GLN X  69      14.346 -33.232  40.305  0.00  0.00            
ATOM   1137  C   GLN X  69      15.402 -27.804  39.511  0.00  0.00            
ATOM   1138  O   GLN X  69      15.625 -27.340  38.411  0.00  0.00            
ATOM   1139  N   HIE X  70      14.144 -27.696  39.952  0.00  0.00            
ATOM   1140  H   HIE X  70      13.937 -28.197  40.804  0.00  0.00            
ATOM   1141  CA  HIE X  70      13.119 -26.796  39.416  0.00  0.00            
ATOM   1142  HA  HIE X  70      13.431 -26.642  38.383  0.00  0.00            
ATOM   1143  CB  HIE X  70      11.700 -27.438  39.444  0.00  0.00            
ATOM   1144  HB2 HIE X  70      11.379 -27.671  40.459  0.00  0.00            
ATOM   1145  HB3 HIE X  70      10.995 -26.729  39.011  0.00  0.00            
ATOM   1146  CG  HIE X  70      11.755 -28.790  38.686  0.00  0.00            
ATOM   1147  ND1 HIE X  70      11.408 -30.009  39.255  0.00  0.00            
ATOM   1148  CE1 HIE X  70      11.568 -30.885  38.252  0.00  0.00            
ATOM   1149  HE1 HIE X  70      11.401 -31.948  38.345  0.00  0.00            
ATOM   1150  NE2 HIE X  70      11.987 -30.269  37.098  0.00  0.00            
ATOM   1151  HE2 HIE X  70      12.154 -30.768  36.236  0.00  0.00            
ATOM   1152  CD2 HIE X  70      12.095 -28.919  37.342  0.00  0.00            
ATOM   1153  HD2 HIE X  70      12.455 -28.198  36.622  0.00  0.00            
ATOM   1154  C   HIE X  70      12.996 -25.440  40.016  0.00  0.00            
ATOM   1155  O   HIE X  70      12.322 -24.534  39.504  0.00  0.00            
ATOM   1156  N   LYS X  71      13.676 -25.208  41.160  0.00  0.00            
ATOM   1157  H   LYS X  71      14.330 -25.865  41.562  0.00  0.00            
ATOM   1158  CA  LYS X  71      13.463 -23.963  41.984  0.00  0.00            
ATOM   1159  HA  LYS X  71      12.410 -23.695  41.889  0.00  0.00            
ATOM   1160  CB  LYS X  71      13.754 -24.477  43.453  0.00  0.00            
ATOM   1161  HB2 LYS X  71      13.229 -25.431  43.466  0.00  0.00            
ATOM   1162  HB3 LYS X  71      14.774 -24.796  43.667  0.00  0.00            
ATOM   1163  CG  LYS X  71      13.359 -23.591  44.697  0.00  0.00            
ATOM   1164  HG2 LYS X  71      13.484 -24.156  45.620  0.00  0.00            
ATOM   1165  HG3 LYS X  71      14.049 -22.748  44.719  0.00  0.00            
ATOM   1166  CD  LYS X  71      11.860 -23.181  44.689  0.00  0.00            
ATOM   1167  HD2 LYS X  71      11.809 -22.539  43.810  0.00  0.00            
ATOM   1168  HD3 LYS X  71      11.202 -24.049  44.663  0.00  0.00            
ATOM   1169  CE  LYS X  71      11.689 -22.401  45.933  0.00  0.00            
ATOM   1170  HE2 LYS X  71      11.913 -23.100  46.739  0.00  0.00            
ATOM   1171  HE3 LYS X  71      12.378 -21.557  45.894  0.00  0.00            
ATOM   1172  NZ  LYS X  71      10.342 -21.863  46.087  0.00  0.00            
ATOM   1173  HZ1 LYS X  71      10.061 -21.563  47.009  0.00  0.00            
ATOM   1174  HZ2 LYS X  71      10.270 -21.054  45.486  0.00  0.00            
ATOM   1175  HZ3 LYS X  71       9.579 -22.454  45.788  0.00  0.00            
ATOM   1176  C   LYS X  71      14.313 -22.710  41.615  0.00  0.00            
ATOM   1177  O   LYS X  71      14.245 -21.664  42.288  0.00  0.00            
ATOM   1178  N   ASN X  72      15.174 -22.821  40.561  0.00  0.00            
ATOM   1179  H   ASN X  72      15.184 -23.633  39.961  0.00  0.00            
ATOM   1180  CA  ASN X  72      16.134 -21.822  40.134  0.00  0.00            
ATOM   1181  HA  ASN X  72      16.715 -22.493  39.502  0.00  0.00            
ATOM   1182  CB  ASN X  72      15.423 -20.694  39.307  0.00  0.00            
ATOM   1183  HB2 ASN X  72      14.579 -21.038  38.711  0.00  0.00            
ATOM   1184  HB3 ASN X  72      15.034 -19.962  40.015  0.00  0.00            
ATOM   1185  CG  ASN X  72      16.325 -20.077  38.340  0.00  0.00            
ATOM   1186  OD1 ASN X  72      17.454 -20.494  38.033  0.00  0.00            
ATOM   1187  ND2 ASN X  72      15.923 -18.873  37.896  0.00  0.00            
ATOM   1188 HD21 ASN X  72      16.353 -18.621  37.017  0.00  0.00            
ATOM   1189 HD22 ASN X  72      14.983 -18.602  38.148  0.00  0.00            
ATOM   1190  C   ASN X  72      17.044 -21.314  41.264  0.00  0.00            
ATOM   1191  O   ASN X  72      17.237 -20.105  41.289  0.00  0.00            
ATOM   1192  N   ILE X  73      17.390 -22.188  42.158  0.00  0.00            
ATOM   1193  H   ILE X  73      17.354 -23.156  41.872  0.00  0.00            
ATOM   1194  CA  ILE X  73      18.129 -21.862  43.370  0.00  0.00            
ATOM   1195  HA  ILE X  73      17.838 -20.879  43.741  0.00  0.00            
ATOM   1196  CB  ILE X  73      17.585 -22.826  44.523  0.00  0.00            
ATOM   1197  HB  ILE X  73      16.540 -22.607  44.744  0.00  0.00            
ATOM   1198  CG2 ILE X  73      17.783 -24.305  44.151  0.00  0.00            
ATOM   1199 HG21 ILE X  73      17.381 -24.867  44.994  0.00  0.00            
ATOM   1200 HG22 ILE X  73      17.246 -24.479  43.218  0.00  0.00            
ATOM   1201 HG23 ILE X  73      18.842 -24.518  44.004  0.00  0.00            
ATOM   1202  CG1 ILE X  73      18.303 -22.637  45.873  0.00  0.00            
ATOM   1203 HG12 ILE X  73      17.819 -23.287  46.601  0.00  0.00            
ATOM   1204 HG13 ILE X  73      19.342 -22.943  45.751  0.00  0.00            
ATOM   1205  CD1 ILE X  73      18.362 -21.239  46.470  0.00  0.00            
ATOM   1206 HD11 ILE X  73      18.435 -21.395  47.546  0.00  0.00            
ATOM   1207 HD12 ILE X  73      19.271 -20.742  46.132  0.00  0.00            
ATOM   1208 HD13 ILE X  73      17.490 -20.623  46.255  0.00  0.00            
ATOM   1209  C   ILE X  73      19.612 -21.901  43.163  0.00  0.00            
ATOM   1210  O   ILE X  73      20.036 -22.759  42.386  0.00  0.00            
ATOM   1211  N   GLU X  74      20.347 -21.021  43.830  0.00  0.00            
ATOM   1212  H   GLU X  74      19.818 -20.316  44.323  0.00  0.00            
ATOM   1213  CA  GLU X  74      21.794 -20.952  43.762  0.00  0.00            
ATOM   1214  HA  GLU X  74      22.065 -21.468  42.841  0.00  0.00            
ATOM   1215  CB  GLU X  74      22.266 -19.473  43.707  0.00  0.00            
ATOM   1216  HB2 GLU X  74      21.459 -18.887  43.267  0.00  0.00            
ATOM   1217  HB3 GLU X  74      22.400 -19.233  44.762  0.00  0.00            
ATOM   1218  CG  GLU X  74      23.500 -19.306  42.806  0.00  0.00            
ATOM   1219  HG2 GLU X  74      24.377 -19.720  43.305  0.00  0.00            
ATOM   1220  HG3 GLU X  74      23.281 -19.950  41.955  0.00  0.00            
ATOM   1221  CD  GLU X  74      23.792 -17.843  42.442  0.00  0.00            
ATOM   1222  OE1 GLU X  74      23.461 -17.534  41.284  0.00  0.00            
ATOM   1223  OE2 GLU X  74      24.132 -17.039  43.324  0.00  0.00            
ATOM   1224  C   GLU X  74      22.482 -21.695  44.929  0.00  0.00            
ATOM   1225  O   GLU X  74      22.139 -21.447  46.051  0.00  0.00            
ATOM   1226  N   VAL X  75      23.485 -22.519  44.658  0.00  0.00            
ATOM   1227  H   VAL X  75      23.674 -22.705  43.683  0.00  0.00            
ATOM   1228  CA  VAL X  75      24.240 -23.350  45.546  0.00  0.00            
ATOM   1229  HA  VAL X  75      23.861 -23.116  46.541  0.00  0.00            
ATOM   1230  CB  VAL X  75      23.850 -24.845  45.363  0.00  0.00            
ATOM   1231  HB  VAL X  75      24.231 -25.388  46.228  0.00  0.00            
ATOM   1232  CG1 VAL X  75      22.355 -25.127  45.360  0.00  0.00            
ATOM   1233 HG11 VAL X  75      22.141 -26.187  45.496  0.00  0.00            
ATOM   1234 HG12 VAL X  75      21.872 -24.598  46.181  0.00  0.00            
ATOM   1235 HG13 VAL X  75      21.928 -24.647  44.479  0.00  0.00            
ATOM   1236  CG2 VAL X  75      24.389 -25.531  44.128  0.00  0.00            
ATOM   1237 HG21 VAL X  75      25.459 -25.392  43.972  0.00  0.00            
ATOM   1238 HG22 VAL X  75      24.076 -26.575  44.115  0.00  0.00            
ATOM   1239 HG23 VAL X  75      23.798 -25.175  43.285  0.00  0.00            
ATOM   1240  C   VAL X  75      25.784 -23.118  45.466  0.00  0.00            
ATOM   1241  O   VAL X  75      26.335 -22.879  44.352  0.00  0.00            
ATOM   1242  N   PRO X  76      26.511 -23.330  46.592  0.00  0.00            
ATOM   1243  CD  PRO X  76      25.962 -23.443  47.928  0.00  0.00            
ATOM   1244  HD2 PRO X  76      25.102 -24.110  47.993  0.00  0.00            
ATOM   1245  HD3 PRO X  76      25.675 -22.468  48.322  0.00  0.00            
ATOM   1246  CG  PRO X  76      27.188 -23.989  48.772  0.00  0.00            
ATOM   1247  HG2 PRO X  76      27.037 -25.059  48.623  0.00  0.00            
ATOM   1248  HG3 PRO X  76      27.048 -23.678  49.807  0.00  0.00            
ATOM   1249  CB  PRO X  76      28.402 -23.332  48.092  0.00  0.00            
ATOM   1250  HB2 PRO X  76      29.363 -23.824  48.242  0.00  0.00            
ATOM   1251  HB3 PRO X  76      28.443 -22.365  48.594  0.00  0.00            
ATOM   1252  CA  PRO X  76      27.955 -23.197  46.602  0.00  0.00            
ATOM   1253  HA  PRO X  76      28.333 -22.252  46.213  0.00  0.00            
ATOM   1254  C   PRO X  76      28.621 -24.337  45.816  0.00  0.00            
ATOM   1255  O   PRO X  76      28.258 -25.518  45.885  0.00  0.00            
ATOM   1256  N   PHE X  77      29.767 -24.002  45.266  0.00  0.00            
ATOM   1257  H   PHE X  77      29.963 -23.026  45.439  0.00  0.00            
ATOM   1258  CA  PHE X  77      30.766 -24.858  44.613  0.00  0.00            
ATOM   1259  HA  PHE X  77      30.554 -25.887  44.903  0.00  0.00            
ATOM   1260  CB  PHE X  77      30.602 -24.843  43.090  0.00  0.00            
ATOM   1261  HB2 PHE X  77      29.622 -25.270  42.878  0.00  0.00            
ATOM   1262  HB3 PHE X  77      30.458 -23.817  42.751  0.00  0.00            
ATOM   1263  CG  PHE X  77      31.714 -25.468  42.278  0.00  0.00            
ATOM   1264  CD1 PHE X  77      31.952 -26.837  42.552  0.00  0.00            
ATOM   1265  HD1 PHE X  77      31.327 -27.373  43.252  0.00  0.00            
ATOM   1266  CE1 PHE X  77      33.066 -27.518  41.914  0.00  0.00            
ATOM   1267  HE1 PHE X  77      33.142 -28.575  42.122  0.00  0.00            
ATOM   1268  CZ  PHE X  77      33.955 -26.758  41.075  0.00  0.00            
ATOM   1269  HZ  PHE X  77      34.841 -27.204  40.650  0.00  0.00            
ATOM   1270  CE2 PHE X  77      33.662 -25.425  40.852  0.00  0.00            
ATOM   1271  HE2 PHE X  77      34.309 -24.871  40.189  0.00  0.00            
ATOM   1272  CD2 PHE X  77      32.525 -24.802  41.376  0.00  0.00            
ATOM   1273  HD2 PHE X  77      32.240 -23.777  41.188  0.00  0.00            
ATOM   1274  C   PHE X  77      32.184 -24.581  45.091  0.00  0.00            
ATOM   1275  O   PHE X  77      32.561 -23.421  45.377  0.00  0.00            
ATOM   1276  N   LYS X  78      33.035 -25.601  45.210  0.00  0.00            
ATOM   1277  H   LYS X  78      32.687 -26.454  44.797  0.00  0.00            
ATOM   1278  CA  LYS X  78      34.482 -25.428  45.491  0.00  0.00            
ATOM   1279  HA  LYS X  78      34.743 -24.433  45.132  0.00  0.00            
ATOM   1280  CB  LYS X  78      34.696 -25.429  46.982  0.00  0.00            
ATOM   1281  HB2 LYS X  78      34.134 -24.560  47.325  0.00  0.00            
ATOM   1282  HB3 LYS X  78      34.294 -26.327  47.453  0.00  0.00            
ATOM   1283  CG  LYS X  78      36.134 -25.245  47.402  0.00  0.00            
ATOM   1284  HG2 LYS X  78      36.631 -26.175  47.129  0.00  0.00            
ATOM   1285  HG3 LYS X  78      36.643 -24.411  46.917  0.00  0.00            
ATOM   1286  CD  LYS X  78      35.931 -25.169  48.907  0.00  0.00            
ATOM   1287  HD2 LYS X  78      35.086 -24.515  49.122  0.00  0.00            
ATOM   1288  HD3 LYS X  78      35.602 -26.140  49.278  0.00  0.00            
ATOM   1289  CE  LYS X  78      37.115 -24.521  49.572  0.00  0.00            
ATOM   1290  HE2 LYS X  78      37.997 -25.121  49.347  0.00  0.00            
ATOM   1291  HE3 LYS X  78      37.200 -23.498  49.205  0.00  0.00            
ATOM   1292  NZ  LYS X  78      36.929 -24.452  51.014  0.00  0.00            
ATOM   1293  HZ1 LYS X  78      37.817 -24.272  51.460  0.00  0.00            
ATOM   1294  HZ2 LYS X  78      36.202 -23.810  51.296  0.00  0.00            
ATOM   1295  HZ3 LYS X  78      36.885 -25.407  51.341  0.00  0.00            
ATOM   1296  C   LYS X  78      35.461 -26.370  44.717  0.00  0.00            
ATOM   1297  O   LYS X  78      35.393 -27.578  45.012  0.00  0.00            
ATOM   1298  N   PRO X  79      36.459 -25.862  43.930  0.00  0.00            
ATOM   1299  CD  PRO X  79      36.713 -24.461  43.614  0.00  0.00            
ATOM   1300  HD2 PRO X  79      37.457 -24.147  44.346  0.00  0.00            
ATOM   1301  HD3 PRO X  79      35.874 -23.771  43.704  0.00  0.00            
ATOM   1302  CG  PRO X  79      37.347 -24.451  42.234  0.00  0.00            
ATOM   1303  HG2 PRO X  79      38.009 -23.597  42.090  0.00  0.00            
ATOM   1304  HG3 PRO X  79      36.571 -24.441  41.468  0.00  0.00            
ATOM   1305  CB  PRO X  79      38.073 -25.795  42.200  0.00  0.00            
ATOM   1306  HB2 PRO X  79      39.106 -25.564  42.462  0.00  0.00            
ATOM   1307  HB3 PRO X  79      37.874 -26.130  41.182  0.00  0.00            
ATOM   1308  CA  PRO X  79      37.448 -26.681  43.278  0.00  0.00            
ATOM   1309  HA  PRO X  79      36.898 -27.448  42.735  0.00  0.00            
ATOM   1310  C   PRO X  79      38.412 -27.354  44.219  0.00  0.00            
ATOM   1311  O   PRO X  79      38.601 -26.990  45.391  0.00  0.00            
ATOM   1312  N   ALA X  80      39.081 -28.392  43.650  0.00  0.00            
ATOM   1313  H   ALA X  80      38.700 -28.780  42.799  0.00  0.00            
ATOM   1314  CA  ALA X  80      40.267 -28.920  44.350  0.00  0.00            
ATOM   1315  HA  ALA X  80      40.250 -28.694  45.417  0.00  0.00            
ATOM   1316  CB  ALA X  80      40.191 -30.439  44.201  0.00  0.00            
ATOM   1317  HB1 ALA X  80      41.043 -30.853  44.738  0.00  0.00            
ATOM   1318  HB2 ALA X  80      39.286 -30.925  44.564  0.00  0.00            
ATOM   1319  HB3 ALA X  80      40.346 -30.766  43.173  0.00  0.00            
ATOM   1320  C   ALA X  80      41.498 -28.279  43.879  0.00  0.00            
ATOM   1321  O   ALA X  80      42.499 -28.388  44.609  0.00  0.00            
ATOM   1322  N   ARG X  81      41.506 -27.615  42.654  0.00  0.00            
ATOM   1323  H   ARG X  81      40.637 -27.556  42.143  0.00  0.00            
ATOM   1324  CA  ARG X  81      42.607 -26.959  41.932  0.00  0.00            
ATOM   1325  HA  ARG X  81      43.244 -26.458  42.660  0.00  0.00            
ATOM   1326  CB  ARG X  81      43.297 -28.031  41.212  0.00  0.00            
ATOM   1327  HB2 ARG X  81      44.017 -27.630  40.498  0.00  0.00            
ATOM   1328  HB3 ARG X  81      43.877 -28.589  41.947  0.00  0.00            
ATOM   1329  CG  ARG X  81      42.530 -29.127  40.409  0.00  0.00            
ATOM   1330  HG2 ARG X  81      41.892 -29.810  40.969  0.00  0.00            
ATOM   1331  HG3 ARG X  81      41.970 -28.634  39.614  0.00  0.00            
ATOM   1332  CD  ARG X  81      43.631 -29.979  39.768  0.00  0.00            
ATOM   1333  HD2 ARG X  81      44.162 -29.291  39.110  0.00  0.00            
ATOM   1334  HD3 ARG X  81      44.353 -30.364  40.488  0.00  0.00            
ATOM   1335  NE  ARG X  81      43.086 -31.053  38.994  0.00  0.00            
ATOM   1336  HE  ARG X  81      42.420 -31.708  39.378  0.00  0.00            
ATOM   1337  CZ  ARG X  81      43.220 -31.202  37.677  0.00  0.00            
ATOM   1338  NH1 ARG X  81      43.927 -30.415  36.913  0.00  0.00            
ATOM   1339 HH11 ARG X  81      44.264 -29.598  37.401  0.00  0.00            
ATOM   1340 HH12 ARG X  81      43.823 -30.378  35.909  0.00  0.00            
ATOM   1341  NH2 ARG X  81      42.611 -32.176  37.119  0.00  0.00            
ATOM   1342 HH21 ARG X  81      41.911 -32.736  37.584  0.00  0.00            
ATOM   1343 HH22 ARG X  81      42.719 -32.205  36.116  0.00  0.00            
ATOM   1344  C   ARG X  81      42.052 -26.005  40.866  0.00  0.00            
ATOM   1345  O   ARG X  81      40.915 -26.142  40.483  0.00  0.00            
ATOM   1346  N   VAL X  82      42.932 -25.144  40.355  0.00  0.00            
ATOM   1347  H   VAL X  82      43.862 -25.138  40.750  0.00  0.00            
ATOM   1348  CA  VAL X  82      42.674 -24.216  39.142  0.00  0.00            
ATOM   1349  HA  VAL X  82      41.738 -24.516  38.669  0.00  0.00            
ATOM   1350  CB  VAL X  82      42.580 -22.773  39.596  0.00  0.00            
ATOM   1351  HB  VAL X  82      41.746 -22.846  40.294  0.00  0.00            
ATOM   1352  CG1 VAL X  82      43.919 -22.440  40.375  0.00  0.00            
ATOM   1353 HG11 VAL X  82      43.986 -23.140  41.208  0.00  0.00            
ATOM   1354 HG12 VAL X  82      44.812 -22.538  39.758  0.00  0.00            
ATOM   1355 HG13 VAL X  82      43.906 -21.412  40.736  0.00  0.00            
ATOM   1356  CG2 VAL X  82      42.368 -21.732  38.497  0.00  0.00            
ATOM   1357 HG21 VAL X  82      42.099 -20.819  39.029  0.00  0.00            
ATOM   1358 HG22 VAL X  82      43.222 -21.613  37.830  0.00  0.00            
ATOM   1359 HG23 VAL X  82      41.566 -22.051  37.832  0.00  0.00            
ATOM   1360  C   VAL X  82      43.731 -24.514  38.088  0.00  0.00            
ATOM   1361  O   VAL X  82      44.810 -25.030  38.344  0.00  0.00            
ATOM   1362  N   ILE X  83      43.395 -24.172  36.810  0.00  0.00            
ATOM   1363  H   ILE X  83      42.450 -23.848  36.660  0.00  0.00            
ATOM   1364  CA  ILE X  83      44.346 -24.279  35.659  0.00  0.00            
ATOM   1365  HA  ILE X  83      45.364 -24.413  36.026  0.00  0.00            
ATOM   1366  CB  ILE X  83      44.008 -25.482  34.752  0.00  0.00            
ATOM   1367  HB  ILE X  83      43.966 -26.307  35.463  0.00  0.00            
ATOM   1368  CG2 ILE X  83      42.605 -25.520  34.116  0.00  0.00            
ATOM   1369 HG21 ILE X  83      42.432 -24.733  33.382  0.00  0.00            
ATOM   1370 HG22 ILE X  83      42.377 -26.510  33.720  0.00  0.00            
ATOM   1371 HG23 ILE X  83      41.912 -25.199  34.893  0.00  0.00            
ATOM   1372  CG1 ILE X  83      45.134 -25.803  33.705  0.00  0.00            
ATOM   1373 HG12 ILE X  83      44.887 -25.123  32.890  0.00  0.00            
ATOM   1374 HG13 ILE X  83      46.063 -25.643  34.253  0.00  0.00            
ATOM   1375  CD1 ILE X  83      45.043 -27.215  33.129  0.00  0.00            
ATOM   1376 HD11 ILE X  83      44.339 -27.394  32.316  0.00  0.00            
ATOM   1377 HD12 ILE X  83      46.026 -27.497  32.752  0.00  0.00            
ATOM   1378 HD13 ILE X  83      44.775 -27.899  33.934  0.00  0.00            
ATOM   1379  C   ILE X  83      44.276 -23.014  34.807  0.00  0.00            
ATOM   1380  O   ILE X  83      43.266 -22.504  34.638  0.00  0.00            
ATOM   1381  N   LEU X  84      45.405 -22.534  34.279  0.00  0.00            
ATOM   1382  H   LEU X  84      46.261 -23.066  34.338  0.00  0.00            
ATOM   1383  CA  LEU X  84      45.424 -21.223  33.599  0.00  0.00            
ATOM   1384  HA  LEU X  84      44.518 -21.046  33.021  0.00  0.00            
ATOM   1385  CB  LEU X  84      45.527 -20.091  34.628  0.00  0.00            
ATOM   1386  HB2 LEU X  84      45.409 -19.156  34.080  0.00  0.00            
ATOM   1387  HB3 LEU X  84      44.614 -20.214  35.210  0.00  0.00            
ATOM   1388  CG  LEU X  84      46.771 -20.034  35.532  0.00  0.00            
ATOM   1389  HG  LEU X  84      47.533 -20.669  35.081  0.00  0.00            
ATOM   1390  CD1 LEU X  84      47.346 -18.626  35.862  0.00  0.00            
ATOM   1391 HD11 LEU X  84      48.154 -18.709  36.588  0.00  0.00            
ATOM   1392 HD12 LEU X  84      47.651 -18.171  34.919  0.00  0.00            
ATOM   1393 HD13 LEU X  84      46.474 -18.079  36.220  0.00  0.00            
ATOM   1394  CD2 LEU X  84      46.517 -20.745  36.874  0.00  0.00            
ATOM   1395 HD21 LEU X  84      47.470 -20.809  37.399  0.00  0.00            
ATOM   1396 HD22 LEU X  84      45.887 -19.992  37.347  0.00  0.00            
ATOM   1397 HD23 LEU X  84      46.105 -21.752  36.810  0.00  0.00            
ATOM   1398  C   LEU X  84      46.421 -21.287  32.499  0.00  0.00            
ATOM   1399  O   LEU X  84      47.532 -21.819  32.670  0.00  0.00            
ATOM   1400  N   GLN X  85      46.113 -20.764  31.348  0.00  0.00            
ATOM   1401  H   GLN X  85      45.218 -20.364  31.102  0.00  0.00            
ATOM   1402  CA  GLN X  85      47.133 -20.564  30.376  0.00  0.00            
ATOM   1403  HA  GLN X  85      47.771 -21.443  30.286  0.00  0.00            
ATOM   1404  CB  GLN X  85      46.555 -20.417  28.961  0.00  0.00            
ATOM   1405  HB2 GLN X  85      45.817 -19.616  29.015  0.00  0.00            
ATOM   1406  HB3 GLN X  85      47.239 -20.135  28.161  0.00  0.00            
ATOM   1407  CG  GLN X  85      45.936 -21.764  28.404  0.00  0.00            
ATOM   1408  HG2 GLN X  85      46.731 -22.398  28.012  0.00  0.00            
ATOM   1409  HG3 GLN X  85      45.453 -22.269  29.240  0.00  0.00            
ATOM   1410  CD  GLN X  85      44.869 -21.559  27.370  0.00  0.00            
ATOM   1411  OE1 GLN X  85      44.965 -21.851  26.207  0.00  0.00            
ATOM   1412  NE2 GLN X  85      43.697 -21.260  27.754  0.00  0.00            
ATOM   1413 HE21 GLN X  85      43.047 -21.004  27.024  0.00  0.00            
ATOM   1414 HE22 GLN X  85      43.438 -21.012  28.698  0.00  0.00            
ATOM   1415  C   GLN X  85      47.876 -19.278  30.757  0.00  0.00            
ATOM   1416  O   GLN X  85      47.300 -18.374  31.368  0.00  0.00            
ATOM   1417  N   ASP X  86      49.116 -19.195  30.311  0.00  0.00            
ATOM   1418  H   ASP X  86      49.344 -19.946  29.675  0.00  0.00            
ATOM   1419  CA  ASP X  86      50.151 -18.202  30.838  0.00  0.00            
ATOM   1420  HA  ASP X  86      50.166 -18.282  31.925  0.00  0.00            
ATOM   1421  CB  ASP X  86      51.501 -18.606  30.356  0.00  0.00            
ATOM   1422  HB2 ASP X  86      52.248 -18.313  31.094  0.00  0.00            
ATOM   1423  HB3 ASP X  86      51.652 -19.685  30.392  0.00  0.00            
ATOM   1424  CG  ASP X  86      51.984 -18.044  29.033  0.00  0.00            
ATOM   1425  OD1 ASP X  86      52.690 -17.054  29.093  0.00  0.00            
ATOM   1426  OD2 ASP X  86      51.578 -18.553  27.971  0.00  0.00            
ATOM   1427  C   ASP X  86      49.973 -16.743  30.553  0.00  0.00            
ATOM   1428  O   ASP X  86      50.471 -15.898  31.294  0.00  0.00            
ATOM   1429  N   PHE X  87      49.202 -16.405  29.471  0.00  0.00            
ATOM   1430  H   PHE X  87      48.780 -17.122  28.898  0.00  0.00            
ATOM   1431  CA  PHE X  87      48.689 -15.021  29.310  0.00  0.00            
ATOM   1432  HA  PHE X  87      49.518 -14.314  29.328  0.00  0.00            
ATOM   1433  CB  PHE X  87      47.911 -14.911  28.044  0.00  0.00            
ATOM   1434  HB2 PHE X  87      47.596 -13.868  28.014  0.00  0.00            
ATOM   1435  HB3 PHE X  87      48.533 -14.914  27.150  0.00  0.00            
ATOM   1436  CG  PHE X  87      46.859 -15.929  27.737  0.00  0.00            
ATOM   1437  CD1 PHE X  87      47.144 -17.043  26.887  0.00  0.00            
ATOM   1438  HD1 PHE X  87      48.146 -17.088  26.486  0.00  0.00            
ATOM   1439  CE1 PHE X  87      46.166 -18.019  26.559  0.00  0.00            
ATOM   1440  HE1 PHE X  87      46.407 -18.900  25.982  0.00  0.00            
ATOM   1441  CZ  PHE X  87      44.907 -17.984  27.184  0.00  0.00            
ATOM   1442  HZ  PHE X  87      44.235 -18.787  26.919  0.00  0.00            
ATOM   1443  CE2 PHE X  87      44.565 -16.897  27.980  0.00  0.00            
ATOM   1444  HE2 PHE X  87      43.540 -16.880  28.320  0.00  0.00            
ATOM   1445  CD2 PHE X  87      45.537 -15.888  28.294  0.00  0.00            
ATOM   1446  HD2 PHE X  87      45.261 -15.016  28.869  0.00  0.00            
ATOM   1447  C   PHE X  87      47.801 -14.554  30.527  0.00  0.00            
ATOM   1448  O   PHE X  87      47.658 -13.342  30.823  0.00  0.00            
ATOM   1449  N   THR X  88      47.161 -15.525  31.240  0.00  0.00            
ATOM   1450  H   THR X  88      47.357 -16.464  30.925  0.00  0.00            
ATOM   1451  CA  THR X  88      46.481 -15.307  32.510  0.00  0.00            
ATOM   1452  HA  THR X  88      46.132 -14.275  32.549  0.00  0.00            
ATOM   1453  CB  THR X  88      45.278 -16.304  32.606  0.00  0.00            
ATOM   1454  HB  THR X  88      45.742 -17.242  32.910  0.00  0.00            
ATOM   1455  CG2 THR X  88      44.190 -16.124  33.697  0.00  0.00            
ATOM   1456 HG21 THR X  88      43.488 -16.956  33.748  0.00  0.00            
ATOM   1457 HG22 THR X  88      44.654 -16.180  34.682  0.00  0.00            
ATOM   1458 HG23 THR X  88      43.676 -15.168  33.594  0.00  0.00            
ATOM   1459  OG1 THR X  88      44.557 -16.576  31.430  0.00  0.00            
ATOM   1460  HG1 THR X  88      44.145 -15.743  31.189  0.00  0.00            
ATOM   1461  C   THR X  88      47.407 -15.460  33.750  0.00  0.00            
ATOM   1462  O   THR X  88      47.031 -15.098  34.884  0.00  0.00            
ATOM   1463  N   GLY X  89      48.670 -16.003  33.588  0.00  0.00            
ATOM   1464  H   GLY X  89      48.939 -16.039  32.615  0.00  0.00            
ATOM   1465  CA  GLY X  89      49.767 -16.058  34.616  0.00  0.00            
ATOM   1466  HA2 GLY X  89      49.338 -16.137  35.615  0.00  0.00            
ATOM   1467  HA3 GLY X  89      50.378 -16.920  34.346  0.00  0.00            
ATOM   1468  C   GLY X  89      50.612 -14.784  34.789  0.00  0.00            
ATOM   1469  O   GLY X  89      51.048 -14.470  35.882  0.00  0.00            
ATOM   1470  N   VAL X  90      50.841 -14.038  33.687  0.00  0.00            
ATOM   1471  H   VAL X  90      50.436 -14.245  32.785  0.00  0.00            
ATOM   1472  CA  VAL X  90      51.840 -12.912  33.760  0.00  0.00            
ATOM   1473  HA  VAL X  90      52.789 -13.207  34.208  0.00  0.00            
ATOM   1474  CB  VAL X  90      52.412 -12.481  32.409  0.00  0.00            
ATOM   1475  HB  VAL X  90      53.020 -11.602  32.620  0.00  0.00            
ATOM   1476  CG1 VAL X  90      53.336 -13.468  31.747  0.00  0.00            
ATOM   1477 HG11 VAL X  90      54.276 -13.621  32.277  0.00  0.00            
ATOM   1478 HG12 VAL X  90      52.823 -14.414  31.571  0.00  0.00            
ATOM   1479 HG13 VAL X  90      53.758 -13.076  30.821  0.00  0.00            
ATOM   1480  CG2 VAL X  90      51.340 -12.055  31.362  0.00  0.00            
ATOM   1481 HG21 VAL X  90      50.778 -11.155  31.612  0.00  0.00            
ATOM   1482 HG22 VAL X  90      51.965 -11.815  30.502  0.00  0.00            
ATOM   1483 HG23 VAL X  90      50.617 -12.857  31.213  0.00  0.00            
ATOM   1484  C   VAL X  90      51.380 -11.753  34.619  0.00  0.00            
ATOM   1485  O   VAL X  90      52.222 -11.258  35.406  0.00  0.00            
ATOM   1486  N   PRO X  91      50.053 -11.367  34.541  0.00  0.00            
ATOM   1487  CD  PRO X  91      48.936 -11.856  33.745  0.00  0.00            
ATOM   1488  HD2 PRO X  91      48.435 -12.696  34.226  0.00  0.00            
ATOM   1489  HD3 PRO X  91      49.280 -12.229  32.780  0.00  0.00            
ATOM   1490  CG  PRO X  91      47.954 -10.691  33.559  0.00  0.00            
ATOM   1491  HG2 PRO X  91      46.952 -11.095  33.413  0.00  0.00            
ATOM   1492  HG3 PRO X  91      48.175 -10.036  32.716  0.00  0.00            
ATOM   1493  CB  PRO X  91      48.076 -10.081  34.953  0.00  0.00            
ATOM   1494  HB2 PRO X  91      47.303 -10.430  35.638  0.00  0.00            
ATOM   1495  HB3 PRO X  91      47.996  -8.997  34.871  0.00  0.00            
ATOM   1496  CA  PRO X  91      49.448 -10.493  35.560  0.00  0.00            
ATOM   1497  HA  PRO X  91      50.154  -9.670  35.674  0.00  0.00            
ATOM   1498  C   PRO X  91      49.300 -11.093  36.954  0.00  0.00            
ATOM   1499  O   PRO X  91      49.562 -10.486  37.988  0.00  0.00            
ATOM   1500  N   ALA X  92      48.943 -12.378  37.036  0.00  0.00            
ATOM   1501  H   ALA X  92      48.811 -12.930  36.201  0.00  0.00            
ATOM   1502  CA  ALA X  92      48.736 -13.007  38.350  0.00  0.00            
ATOM   1503  HA  ALA X  92      47.924 -12.518  38.888  0.00  0.00            
ATOM   1504  CB  ALA X  92      48.287 -14.480  38.106  0.00  0.00            
ATOM   1505  HB1 ALA X  92      47.403 -14.450  37.469  0.00  0.00            
ATOM   1506  HB2 ALA X  92      49.065 -14.943  37.499  0.00  0.00            
ATOM   1507  HB3 ALA X  92      48.014 -15.048  38.995  0.00  0.00            
ATOM   1508  C   ALA X  92      49.930 -13.010  39.255  0.00  0.00            
ATOM   1509  O   ALA X  92      49.849 -12.671  40.432  0.00  0.00            
ATOM   1510  N   VAL X  93      51.112 -13.430  38.712  0.00  0.00            
ATOM   1511  H   VAL X  93      51.132 -13.586  37.714  0.00  0.00            
ATOM   1512  CA  VAL X  93      52.355 -13.458  39.463  0.00  0.00            
ATOM   1513  HA  VAL X  93      52.307 -14.028  40.391  0.00  0.00            
ATOM   1514  CB  VAL X  93      53.454 -14.148  38.669  0.00  0.00            
ATOM   1515  HB  VAL X  93      54.312 -14.051  39.334  0.00  0.00            
ATOM   1516  CG1 VAL X  93      53.197 -15.625  38.343  0.00  0.00            
ATOM   1517 HG11 VAL X  93      54.160 -15.982  37.976  0.00  0.00            
ATOM   1518 HG12 VAL X  93      52.810 -16.011  39.286  0.00  0.00            
ATOM   1519 HG13 VAL X  93      52.355 -15.699  37.655  0.00  0.00            
ATOM   1520  CG2 VAL X  93      54.046 -13.475  37.429  0.00  0.00            
ATOM   1521 HG21 VAL X  93      53.282 -13.540  36.654  0.00  0.00            
ATOM   1522 HG22 VAL X  93      54.297 -12.443  37.674  0.00  0.00            
ATOM   1523 HG23 VAL X  93      54.914 -14.064  37.132  0.00  0.00            
ATOM   1524  C   VAL X  93      52.754 -11.998  39.874  0.00  0.00            
ATOM   1525  O   VAL X  93      53.062 -11.860  41.049  0.00  0.00            
ATOM   1526  N   VAL X  94      52.533 -10.967  39.028  0.00  0.00            
ATOM   1527  H   VAL X  94      52.304 -11.126  38.058  0.00  0.00            
ATOM   1528  CA  VAL X  94      52.608  -9.595  39.490  0.00  0.00            
ATOM   1529  HA  VAL X  94      53.537  -9.358  40.007  0.00  0.00            
ATOM   1530  CB  VAL X  94      52.446  -8.591  38.331  0.00  0.00            
ATOM   1531  HB  VAL X  94      51.445  -8.789  37.948  0.00  0.00            
ATOM   1532  CG1 VAL X  94      52.650  -7.130  38.903  0.00  0.00            
ATOM   1533 HG11 VAL X  94      53.654  -7.005  39.308  0.00  0.00            
ATOM   1534 HG12 VAL X  94      52.493  -6.353  38.155  0.00  0.00            
ATOM   1535 HG13 VAL X  94      51.916  -6.963  39.691  0.00  0.00            
ATOM   1536  CG2 VAL X  94      53.549  -8.763  37.282  0.00  0.00            
ATOM   1537 HG21 VAL X  94      53.284  -8.158  36.415  0.00  0.00            
ATOM   1538 HG22 VAL X  94      54.474  -8.364  37.698  0.00  0.00            
ATOM   1539 HG23 VAL X  94      53.709  -9.781  36.925  0.00  0.00            
ATOM   1540  C   VAL X  94      51.616  -9.230  40.551  0.00  0.00            
ATOM   1541  O   VAL X  94      51.987  -8.541  41.511  0.00  0.00            
ATOM   1542  N   ASP X  95      50.361  -9.713  40.543  0.00  0.00            
ATOM   1543  H   ASP X  95      50.081 -10.407  39.864  0.00  0.00            
ATOM   1544  CA  ASP X  95      49.316  -9.364  41.538  0.00  0.00            
ATOM   1545  HA  ASP X  95      49.318  -8.275  41.570  0.00  0.00            
ATOM   1546  CB  ASP X  95      48.052  -9.955  41.016  0.00  0.00            
ATOM   1547  HB2 ASP X  95      47.951  -9.651  39.974  0.00  0.00            
ATOM   1548  HB3 ASP X  95      48.113 -11.041  40.944  0.00  0.00            
ATOM   1549  CG  ASP X  95      46.917  -9.548  41.896  0.00  0.00            
ATOM   1550  OD1 ASP X  95      46.325  -8.411  41.745  0.00  0.00            
ATOM   1551  OD2 ASP X  95      46.553 -10.330  42.826  0.00  0.00            
ATOM   1552  C   ASP X  95      49.614  -9.801  42.938  0.00  0.00            
ATOM   1553  O   ASP X  95      49.501  -9.032  43.884  0.00  0.00            
ATOM   1554  N   PHE X  96      50.139 -11.026  43.031  0.00  0.00            
ATOM   1555  H   PHE X  96      50.479 -11.601  42.274  0.00  0.00            
ATOM   1556  CA  PHE X  96      50.647 -11.547  44.352  0.00  0.00            
ATOM   1557  HA  PHE X  96      49.914 -11.361  45.137  0.00  0.00            
ATOM   1558  CB  PHE X  96      50.816 -13.087  44.209  0.00  0.00            
ATOM   1559  HB2 PHE X  96      51.480 -13.280  43.366  0.00  0.00            
ATOM   1560  HB3 PHE X  96      51.467 -13.333  45.048  0.00  0.00            
ATOM   1561  CG  PHE X  96      49.562 -14.028  44.210  0.00  0.00            
ATOM   1562  CD1 PHE X  96      49.105 -14.728  43.036  0.00  0.00            
ATOM   1563  HD1 PHE X  96      49.533 -14.668  42.046  0.00  0.00            
ATOM   1564  CE1 PHE X  96      47.951 -15.526  43.130  0.00  0.00            
ATOM   1565  HE1 PHE X  96      47.502 -16.142  42.366  0.00  0.00            
ATOM   1566  CZ  PHE X  96      47.173 -15.513  44.341  0.00  0.00            
ATOM   1567  HZ  PHE X  96      46.240 -16.056  44.356  0.00  0.00            
ATOM   1568  CE2 PHE X  96      47.691 -14.868  45.445  0.00  0.00            
ATOM   1569  HE2 PHE X  96      47.074 -14.888  46.332  0.00  0.00            
ATOM   1570  CD2 PHE X  96      48.908 -14.162  45.443  0.00  0.00            
ATOM   1571  HD2 PHE X  96      49.213 -13.582  46.302  0.00  0.00            
ATOM   1572  C   PHE X  96      51.932 -10.844  44.727  0.00  0.00            
ATOM   1573  O   PHE X  96      52.141 -10.581  45.912  0.00  0.00            
ATOM   1574  N   ALA X  97      52.851 -10.477  43.774  0.00  0.00            
ATOM   1575  H   ALA X  97      52.726 -10.826  42.835  0.00  0.00            
ATOM   1576  CA  ALA X  97      54.188  -9.767  44.000  0.00  0.00            
ATOM   1577  HA  ALA X  97      54.695 -10.279  44.818  0.00  0.00            
ATOM   1578  CB  ALA X  97      55.034  -9.881  42.748  0.00  0.00            
ATOM   1579  HB1 ALA X  97      54.488  -9.303  42.002  0.00  0.00            
ATOM   1580  HB2 ALA X  97      56.000  -9.387  42.855  0.00  0.00            
ATOM   1581  HB3 ALA X  97      55.077 -10.954  42.565  0.00  0.00            
ATOM   1582  C   ALA X  97      54.050  -8.304  44.534  0.00  0.00            
ATOM   1583  O   ALA X  97      54.731  -7.843  45.454  0.00  0.00            
ATOM   1584  N   ALA X  98      53.165  -7.535  43.895  0.00  0.00            
ATOM   1585  H   ALA X  98      52.780  -7.992  43.080  0.00  0.00            
ATOM   1586  CA  ALA X  98      52.727  -6.223  44.204  0.00  0.00            
ATOM   1587  HA  ALA X  98      53.640  -5.636  44.295  0.00  0.00            
ATOM   1588  CB  ALA X  98      51.902  -5.627  43.074  0.00  0.00            
ATOM   1589  HB1 ALA X  98      51.513  -4.687  43.466  0.00  0.00            
ATOM   1590  HB2 ALA X  98      52.509  -5.521  42.175  0.00  0.00            
ATOM   1591  HB3 ALA X  98      51.019  -6.196  42.782  0.00  0.00            
ATOM   1592  C   ALA X  98      51.945  -6.198  45.506  0.00  0.00            
ATOM   1593  O   ALA X  98      52.077  -5.359  46.388  0.00  0.00            
ATOM   1594  N   MET X  99      51.136  -7.234  45.838  0.00  0.00            
ATOM   1595  H   MET X  99      50.940  -7.893  45.098  0.00  0.00            
ATOM   1596  CA  MET X  99      50.586  -7.375  47.179  0.00  0.00            
ATOM   1597  HA  MET X  99      49.991  -6.488  47.396  0.00  0.00            
ATOM   1598  CB  MET X  99      49.547  -8.495  47.284  0.00  0.00            
ATOM   1599  HB2 MET X  99      48.761  -8.241  46.572  0.00  0.00            
ATOM   1600  HB3 MET X  99      50.035  -9.402  46.929  0.00  0.00            
ATOM   1601  CG  MET X  99      48.810  -8.592  48.669  0.00  0.00            
ATOM   1602  HG2 MET X  99      48.219  -9.508  48.656  0.00  0.00            
ATOM   1603  HG3 MET X  99      49.571  -8.751  49.433  0.00  0.00            
ATOM   1604  SD  MET X  99      47.740  -7.277  49.202  0.00  0.00            
ATOM   1605  CE  MET X  99      47.029  -7.943  50.734  0.00  0.00            
ATOM   1606  HE1 MET X  99      46.936  -9.025  50.651  0.00  0.00            
ATOM   1607  HE2 MET X  99      47.666  -7.686  51.580  0.00  0.00            
ATOM   1608  HE3 MET X  99      46.059  -7.448  50.799  0.00  0.00            
ATOM   1609  C   MET X  99      51.730  -7.533  48.161  0.00  0.00            
ATOM   1610  O   MET X  99      51.735  -6.752  49.055  0.00  0.00            
ATOM   1611  N   ARG X 100      52.691  -8.402  47.941  0.00  0.00            
ATOM   1612  H   ARG X 100      52.573  -8.994  47.131  0.00  0.00            
ATOM   1613  CA  ARG X 100      53.812  -8.622  48.900  0.00  0.00            
ATOM   1614  HA  ARG X 100      53.503  -8.911  49.904  0.00  0.00            
ATOM   1615  CB  ARG X 100      54.818  -9.603  48.328  0.00  0.00            
ATOM   1616  HB2 ARG X 100      54.815  -9.531  47.240  0.00  0.00            
ATOM   1617  HB3 ARG X 100      55.790  -9.337  48.741  0.00  0.00            
ATOM   1618  CG  ARG X 100      54.484 -11.020  48.727  0.00  0.00            
ATOM   1619  HG2 ARG X 100      54.162 -11.117  49.764  0.00  0.00            
ATOM   1620  HG3 ARG X 100      53.620 -11.317  48.133  0.00  0.00            
ATOM   1621  CD  ARG X 100      55.621 -12.032  48.526  0.00  0.00            
ATOM   1622  HD2 ARG X 100      55.906 -12.120  47.477  0.00  0.00            
ATOM   1623  HD3 ARG X 100      56.397 -11.551  49.120  0.00  0.00            
ATOM   1624  NE  ARG X 100      55.229 -13.245  49.198  0.00  0.00            
ATOM   1625  HE  ARG X 100      54.408 -13.157  49.781  0.00  0.00            
ATOM   1626  CZ  ARG X 100      55.650 -14.398  48.885  0.00  0.00            
ATOM   1627  NH1 ARG X 100      56.851 -14.551  48.444  0.00  0.00            
ATOM   1628 HH11 ARG X 100      57.462 -13.748  48.491  0.00  0.00            
ATOM   1629 HH12 ARG X 100      57.127 -15.369  47.920  0.00  0.00            
ATOM   1630  NH2 ARG X 100      54.989 -15.497  49.048  0.00  0.00            
ATOM   1631 HH21 ARG X 100      54.159 -15.466  49.623  0.00  0.00            
ATOM   1632 HH22 ARG X 100      55.277 -16.390  48.674  0.00  0.00            
ATOM   1633  C   ARG X 100      54.543  -7.308  49.251  0.00  0.00            
ATOM   1634  O   ARG X 100      54.627  -6.999  50.424  0.00  0.00            
ATOM   1635  N   ASP X 101      54.907  -6.495  48.226  0.00  0.00            
ATOM   1636  H   ASP X 101      54.745  -6.957  47.342  0.00  0.00            
ATOM   1637  CA  ASP X 101      55.605  -5.296  48.425  0.00  0.00            
ATOM   1638  HA  ASP X 101      56.445  -5.526  49.080  0.00  0.00            
ATOM   1639  CB  ASP X 101      56.023  -4.785  47.054  0.00  0.00            
ATOM   1640  HB2 ASP X 101      56.606  -5.544  46.532  0.00  0.00            
ATOM   1641  HB3 ASP X 101      55.100  -4.672  46.486  0.00  0.00            
ATOM   1642  CG  ASP X 101      56.731  -3.420  47.133  0.00  0.00            
ATOM   1643  OD1 ASP X 101      56.024  -2.437  46.882  0.00  0.00            
ATOM   1644  OD2 ASP X 101      57.926  -3.330  47.549  0.00  0.00            
ATOM   1645  C   ASP X 101      54.774  -4.201  49.163  0.00  0.00            
ATOM   1646  O   ASP X 101      55.322  -3.540  50.057  0.00  0.00            
ATOM   1647  N   ALA X 102      53.455  -4.036  48.887  0.00  0.00            
ATOM   1648  H   ALA X 102      53.127  -4.623  48.132  0.00  0.00            
ATOM   1649  CA  ALA X 102      52.547  -3.077  49.559  0.00  0.00            
ATOM   1650  HA  ALA X 102      53.082  -2.127  49.595  0.00  0.00            
ATOM   1651  CB  ALA X 102      51.261  -2.895  48.745  0.00  0.00            
ATOM   1652  HB1 ALA X 102      50.655  -2.048  49.067  0.00  0.00            
ATOM   1653  HB2 ALA X 102      51.399  -2.931  47.664  0.00  0.00            
ATOM   1654  HB3 ALA X 102      50.655  -3.760  49.013  0.00  0.00            
ATOM   1655  C   ALA X 102      52.295  -3.469  51.075  0.00  0.00            
ATOM   1656  O   ALA X 102      52.257  -2.561  51.926  0.00  0.00            
ATOM   1657  N   VAL X 103      52.274  -4.768  51.398  0.00  0.00            
ATOM   1658  H   VAL X 103      52.363  -5.464  50.672  0.00  0.00            
ATOM   1659  CA  VAL X 103      52.252  -5.151  52.780  0.00  0.00            
ATOM   1660  HA  VAL X 103      51.440  -4.597  53.250  0.00  0.00            
ATOM   1661  CB  VAL X 103      51.889  -6.616  52.728  0.00  0.00            
ATOM   1662  HB  VAL X 103      52.372  -7.073  51.865  0.00  0.00            
ATOM   1663  CG1 VAL X 103      52.265  -7.521  53.905  0.00  0.00            
ATOM   1664 HG11 VAL X 103      51.775  -7.212  54.829  0.00  0.00            
ATOM   1665 HG12 VAL X 103      51.953  -8.553  53.742  0.00  0.00            
ATOM   1666 HG13 VAL X 103      53.346  -7.496  54.038  0.00  0.00            
ATOM   1667  CG2 VAL X 103      50.355  -6.653  52.568  0.00  0.00            
ATOM   1668 HG21 VAL X 103      49.779  -6.253  53.402  0.00  0.00            
ATOM   1669 HG22 VAL X 103      50.068  -6.079  51.687  0.00  0.00            
ATOM   1670 HG23 VAL X 103      50.093  -7.705  52.462  0.00  0.00            
ATOM   1671  C   VAL X 103      53.585  -4.876  53.405  0.00  0.00            
ATOM   1672  O   VAL X 103      53.580  -4.137  54.403  0.00  0.00            
ATOM   1673  N   LYS X 104      54.768  -5.163  52.806  0.00  0.00            
ATOM   1674  H   LYS X 104      54.701  -5.537  51.870  0.00  0.00            
ATOM   1675  CA  LYS X 104      56.140  -4.847  53.262  0.00  0.00            
ATOM   1676  HA  LYS X 104      56.172  -5.283  54.261  0.00  0.00            
ATOM   1677  CB  LYS X 104      57.198  -5.496  52.344  0.00  0.00            
ATOM   1678  HB2 LYS X 104      56.982  -6.461  51.885  0.00  0.00            
ATOM   1679  HB3 LYS X 104      57.368  -4.763  51.556  0.00  0.00            
ATOM   1680  CG  LYS X 104      58.570  -5.549  53.014  0.00  0.00            
ATOM   1681  HG2 LYS X 104      58.816  -4.615  53.520  0.00  0.00            
ATOM   1682  HG3 LYS X 104      58.615  -6.310  53.793  0.00  0.00            
ATOM   1683  CD  LYS X 104      59.725  -5.945  52.045  0.00  0.00            
ATOM   1684  HD2 LYS X 104      59.580  -6.997  51.801  0.00  0.00            
ATOM   1685  HD3 LYS X 104      59.755  -5.230  51.223  0.00  0.00            
ATOM   1686  CE  LYS X 104      61.070  -5.814  52.794  0.00  0.00            
ATOM   1687  HE2 LYS X 104      61.277  -4.747  52.876  0.00  0.00            
ATOM   1688  HE3 LYS X 104      61.037  -6.213  53.808  0.00  0.00            
ATOM   1689  NZ  LYS X 104      62.178  -6.362  51.954  0.00  0.00            
ATOM   1690  HZ1 LYS X 104      63.072  -6.068  52.322  0.00  0.00            
ATOM   1691  HZ2 LYS X 104      62.114  -7.370  51.961  0.00  0.00            
ATOM   1692  HZ3 LYS X 104      62.101  -6.019  51.007  0.00  0.00            
ATOM   1693  C   LYS X 104      56.337  -3.282  53.382  0.00  0.00            
ATOM   1694  O   LYS X 104      56.930  -2.910  54.383  0.00  0.00            
ATOM   1695  N   LYS X 105      55.893  -2.322  52.527  0.00  0.00            
ATOM   1696  H   LYS X 105      55.614  -2.606  51.599  0.00  0.00            
ATOM   1697  CA  LYS X 105      55.659  -0.900  52.768  0.00  0.00            
ATOM   1698  HA  LYS X 105      56.627  -0.407  52.859  0.00  0.00            
ATOM   1699  CB  LYS X 105      55.028  -0.258  51.482  0.00  0.00            
ATOM   1700  HB2 LYS X 105      54.216  -0.954  51.270  0.00  0.00            
ATOM   1701  HB3 LYS X 105      54.606   0.723  51.702  0.00  0.00            
ATOM   1702  CG  LYS X 105      56.154  -0.209  50.389  0.00  0.00            
ATOM   1703  HG2 LYS X 105      56.909   0.534  50.643  0.00  0.00            
ATOM   1704  HG3 LYS X 105      56.661  -1.171  50.308  0.00  0.00            
ATOM   1705  CD  LYS X 105      55.629   0.142  48.950  0.00  0.00            
ATOM   1706  HD2 LYS X 105      55.236  -0.837  48.677  0.00  0.00            
ATOM   1707  HD3 LYS X 105      54.864   0.919  48.947  0.00  0.00            
ATOM   1708  CE  LYS X 105      56.841   0.570  48.144  0.00  0.00            
ATOM   1709  HE2 LYS X 105      56.515   0.794  47.129  0.00  0.00            
ATOM   1710  HE3 LYS X 105      57.221   1.499  48.569  0.00  0.00            
ATOM   1711  NZ  LYS X 105      57.875  -0.501  47.996  0.00  0.00            
ATOM   1712  HZ1 LYS X 105      58.595  -0.214  47.348  0.00  0.00            
ATOM   1713  HZ2 LYS X 105      58.317  -0.761  48.866  0.00  0.00            
ATOM   1714  HZ3 LYS X 105      57.378  -1.299  47.627  0.00  0.00            
ATOM   1715  C   LYS X 105      54.905  -0.457  54.006  0.00  0.00            
ATOM   1716  O   LYS X 105      55.140   0.594  54.563  0.00  0.00            
ATOM   1717  N   LEU X 106      54.102  -1.370  54.536  0.00  0.00            
ATOM   1718  H   LEU X 106      53.863  -2.176  53.977  0.00  0.00            
ATOM   1719  CA  LEU X 106      53.476  -1.167  55.836  0.00  0.00            
ATOM   1720  HA  LEU X 106      53.494  -0.119  56.134  0.00  0.00            
ATOM   1721  CB  LEU X 106      52.002  -1.488  55.552  0.00  0.00            
ATOM   1722  HB2 LEU X 106      51.816  -2.104  54.673  0.00  0.00            
ATOM   1723  HB3 LEU X 106      51.512  -2.086  56.320  0.00  0.00            
ATOM   1724  CG  LEU X 106      51.078  -0.197  55.358  0.00  0.00            
ATOM   1725  HG  LEU X 106      51.275   0.436  56.223  0.00  0.00            
ATOM   1726  CD1 LEU X 106      51.365   0.608  54.046  0.00  0.00            
ATOM   1727 HD11 LEU X 106      50.699   1.462  53.919  0.00  0.00            
ATOM   1728 HD12 LEU X 106      52.378   1.009  54.088  0.00  0.00            
ATOM   1729 HD13 LEU X 106      51.330  -0.082  53.203  0.00  0.00            
ATOM   1730  CD2 LEU X 106      49.566  -0.610  55.490  0.00  0.00            
ATOM   1731 HD21 LEU X 106      49.286  -0.973  54.501  0.00  0.00            
ATOM   1732 HD22 LEU X 106      49.427  -1.349  56.280  0.00  0.00            
ATOM   1733 HD23 LEU X 106      48.816   0.163  55.654  0.00  0.00            
ATOM   1734  C   LEU X 106      54.013  -2.105  56.906  0.00  0.00            
ATOM   1735  O   LEU X 106      53.272  -2.199  57.882  0.00  0.00            
ATOM   1736  N   GLY X 107      55.216  -2.586  56.767  0.00  0.00            
ATOM   1737  H   GLY X 107      55.670  -2.389  55.887  0.00  0.00            
ATOM   1738  CA  GLY X 107      55.904  -3.356  57.795  0.00  0.00            
ATOM   1739  HA2 GLY X 107      56.975  -3.322  57.600  0.00  0.00            
ATOM   1740  HA3 GLY X 107      55.901  -2.829  58.749  0.00  0.00            
ATOM   1741  C   GLY X 107      55.375  -4.782  57.996  0.00  0.00            
ATOM   1742  O   GLY X 107      55.618  -5.397  59.037  0.00  0.00            
ATOM   1743  N   GLY X 108      54.599  -5.292  57.003  0.00  0.00            
ATOM   1744  H   GLY X 108      54.557  -4.767  56.142  0.00  0.00            
ATOM   1745  CA  GLY X 108      54.086  -6.645  57.010  0.00  0.00            
ATOM   1746  HA2 GLY X 108      53.816  -6.859  58.045  0.00  0.00            
ATOM   1747  HA3 GLY X 108      53.202  -6.803  56.392  0.00  0.00            
ATOM   1748  C   GLY X 108      55.222  -7.624  56.655  0.00  0.00            
ATOM   1749  O   GLY X 108      56.188  -7.292  55.934  0.00  0.00            
ATOM   1750  N   ASP X 109      55.193  -8.841  57.292  0.00  0.00            
ATOM   1751  H   ASP X 109      54.484  -8.964  58.000  0.00  0.00            
ATOM   1752  CA  ASP X 109      55.878  -9.967  56.725  0.00  0.00            
ATOM   1753  HA  ASP X 109      56.880  -9.564  56.578  0.00  0.00            
ATOM   1754  CB  ASP X 109      55.953 -11.217  57.725  0.00  0.00            
ATOM   1755  HB2 ASP X 109      56.727 -10.968  58.452  0.00  0.00            
ATOM   1756  HB3 ASP X 109      54.966 -11.297  58.180  0.00  0.00            
ATOM   1757  CG  ASP X 109      56.200 -12.484  56.950  0.00  0.00            
ATOM   1758  OD1 ASP X 109      57.027 -12.565  56.056  0.00  0.00            
ATOM   1759  OD2 ASP X 109      55.778 -13.560  57.496  0.00  0.00            
ATOM   1760  C   ASP X 109      55.249 -10.156  55.265  0.00  0.00            
ATOM   1761  O   ASP X 109      54.033 -10.333  55.169  0.00  0.00            
ATOM   1762  N   PRO X 110      56.047  -9.968  54.174  0.00  0.00            
ATOM   1763  CD  PRO X 110      57.428  -9.845  54.109  0.00  0.00            
ATOM   1764  HD2 PRO X 110      57.965 -10.517  54.778  0.00  0.00            
ATOM   1765  HD3 PRO X 110      57.648  -8.808  54.362  0.00  0.00            
ATOM   1766  CG  PRO X 110      57.952 -10.144  52.720  0.00  0.00            
ATOM   1767  HG2 PRO X 110      58.097 -11.216  52.581  0.00  0.00            
ATOM   1768  HG3 PRO X 110      58.891  -9.635  52.503  0.00  0.00            
ATOM   1769  CB  PRO X 110      56.704  -9.776  51.884  0.00  0.00            
ATOM   1770  HB2 PRO X 110      56.716 -10.349  50.957  0.00  0.00            
ATOM   1771  HB3 PRO X 110      56.761  -8.695  51.754  0.00  0.00            
ATOM   1772  CA  PRO X 110      55.536 -10.175  52.814  0.00  0.00            
ATOM   1773  HA  PRO X 110      54.744  -9.449  52.626  0.00  0.00            
ATOM   1774  C   PRO X 110      54.993 -11.597  52.591  0.00  0.00            
ATOM   1775  O   PRO X 110      53.966 -11.814  51.983  0.00  0.00            
ATOM   1776  N   GLU X 111      55.688 -12.587  53.224  0.00  0.00            
ATOM   1777  H   GLU X 111      56.518 -12.322  53.735  0.00  0.00            
ATOM   1778  CA  GLU X 111      55.424 -13.981  52.940  0.00  0.00            
ATOM   1779  HA  GLU X 111      55.405 -13.983  51.850  0.00  0.00            
ATOM   1780  CB  GLU X 111      56.612 -14.886  53.356  0.00  0.00            
ATOM   1781  HB2 GLU X 111      56.630 -15.018  54.438  0.00  0.00            
ATOM   1782  HB3 GLU X 111      56.399 -15.831  52.856  0.00  0.00            
ATOM   1783  CG  GLU X 111      58.032 -14.546  52.964  0.00  0.00            
ATOM   1784  HG2 GLU X 111      58.060 -14.655  51.880  0.00  0.00            
ATOM   1785  HG3 GLU X 111      58.211 -13.522  53.293  0.00  0.00            
ATOM   1786  CD  GLU X 111      59.056 -15.432  53.612  0.00  0.00            
ATOM   1787  OE1 GLU X 111      60.002 -14.841  54.236  0.00  0.00            
ATOM   1788  OE2 GLU X 111      58.940 -16.642  53.617  0.00  0.00            
ATOM   1789  C   GLU X 111      54.083 -14.517  53.474  0.00  0.00            
ATOM   1790  O   GLU X 111      53.703 -15.672  53.284  0.00  0.00            
ATOM   1791  N   LYS X 112      53.448 -13.637  54.191  0.00  0.00            
ATOM   1792  H   LYS X 112      53.921 -12.748  54.263  0.00  0.00            
ATOM   1793  CA  LYS X 112      52.063 -13.882  54.615  0.00  0.00            
ATOM   1794  HA  LYS X 112      52.080 -14.856  55.104  0.00  0.00            
ATOM   1795  CB  LYS X 112      51.682 -12.782  55.588  0.00  0.00            
ATOM   1796  HB2 LYS X 112      52.474 -12.719  56.335  0.00  0.00            
ATOM   1797  HB3 LYS X 112      51.591 -11.786  55.154  0.00  0.00            
ATOM   1798  CG  LYS X 112      50.445 -13.244  56.347  0.00  0.00            
ATOM   1799  HG2 LYS X 112      49.617 -13.334  55.644  0.00  0.00            
ATOM   1800  HG3 LYS X 112      50.635 -14.215  56.804  0.00  0.00            
ATOM   1801  CD  LYS X 112      49.934 -12.296  57.340  0.00  0.00            
ATOM   1802  HD2 LYS X 112      49.907 -11.308  56.879  0.00  0.00            
ATOM   1803  HD3 LYS X 112      48.911 -12.549  57.618  0.00  0.00            
ATOM   1804  CE  LYS X 112      50.751 -12.138  58.639  0.00  0.00            
ATOM   1805  HE2 LYS X 112      50.348 -12.817  59.390  0.00  0.00            
ATOM   1806  HE3 LYS X 112      51.776 -12.435  58.415  0.00  0.00            
ATOM   1807  NZ  LYS X 112      50.778 -10.766  59.132  0.00  0.00            
ATOM   1808  HZ1 LYS X 112      51.150 -10.804  60.070  0.00  0.00            
ATOM   1809  HZ2 LYS X 112      51.367 -10.238  58.504  0.00  0.00            
ATOM   1810  HZ3 LYS X 112      49.818 -10.457  59.182  0.00  0.00            
ATOM   1811  C   LYS X 112      51.071 -13.943  53.405  0.00  0.00            
ATOM   1812  O   LYS X 112      50.028 -14.597  53.386  0.00  0.00            
ATOM   1813  N   ILE X 113      51.494 -13.411  52.275  0.00  0.00            
ATOM   1814  H   ILE X 113      52.196 -12.685  52.285  0.00  0.00            
ATOM   1815  CA  ILE X 113      50.818 -13.420  51.007  0.00  0.00            
ATOM   1816  HA  ILE X 113      49.749 -13.345  51.209  0.00  0.00            
ATOM   1817  CB  ILE X 113      51.091 -12.075  50.249  0.00  0.00            
ATOM   1818  HB  ILE X 113      52.135 -12.102  49.937  0.00  0.00            
ATOM   1819  CG2 ILE X 113      50.225 -11.946  49.039  0.00  0.00            
ATOM   1820 HG21 ILE X 113      50.355 -10.942  48.636  0.00  0.00            
ATOM   1821 HG22 ILE X 113      50.709 -12.527  48.253  0.00  0.00            
ATOM   1822 HG23 ILE X 113      49.236 -12.309  49.316  0.00  0.00            
ATOM   1823  CG1 ILE X 113      50.873 -10.852  51.169  0.00  0.00            
ATOM   1824 HG12 ILE X 113      51.539 -10.781  52.030  0.00  0.00            
ATOM   1825 HG13 ILE X 113      51.042  -9.905  50.656  0.00  0.00            
ATOM   1826  CD1 ILE X 113      49.451 -10.758  51.741  0.00  0.00            
ATOM   1827 HD11 ILE X 113      49.287 -11.570  52.449  0.00  0.00            
ATOM   1828 HD12 ILE X 113      49.384  -9.788  52.233  0.00  0.00            
ATOM   1829 HD13 ILE X 113      48.731 -10.661  50.928  0.00  0.00            
ATOM   1830  C   ILE X 113      51.120 -14.641  50.086  0.00  0.00            
ATOM   1831  O   ILE X 113      52.296 -14.736  49.760  0.00  0.00            
ATOM   1832  N   ASN X 114      50.147 -15.358  49.624  0.00  0.00            
ATOM   1833  H   ASN X 114      49.181 -15.133  49.817  0.00  0.00            
ATOM   1834  CA  ASN X 114      50.360 -16.547  48.755  0.00  0.00            
ATOM   1835  HA  ASN X 114      50.968 -16.265  47.896  0.00  0.00            
ATOM   1836  CB  ASN X 114      51.047 -17.655  49.580  0.00  0.00            
ATOM   1837  HB2 ASN X 114      50.882 -17.495  50.645  0.00  0.00            
ATOM   1838  HB3 ASN X 114      50.588 -18.619  49.357  0.00  0.00            
ATOM   1839  CG  ASN X 114      52.568 -17.795  49.362  0.00  0.00            
ATOM   1840  OD1 ASN X 114      53.112 -17.835  48.280  0.00  0.00            
ATOM   1841  ND2 ASN X 114      53.324 -17.901  50.421  0.00  0.00            
ATOM   1842 HD21 ASN X 114      54.316 -18.037  50.290  0.00  0.00            
ATOM   1843 HD22 ASN X 114      52.826 -17.936  51.299  0.00  0.00            
ATOM   1844  C   ASN X 114      48.923 -17.036  48.284  0.00  0.00            
ATOM   1845  O   ASN X 114      47.845 -16.709  48.880  0.00  0.00            
ATOM   1846  N   PRO X 115      48.826 -17.863  47.188  0.00  0.00            
ATOM   1847  CD  PRO X 115      49.939 -18.238  46.233  0.00  0.00            
ATOM   1848  HD2 PRO X 115      50.754 -18.685  46.803  0.00  0.00            
ATOM   1849  HD3 PRO X 115      50.289 -17.384  45.652  0.00  0.00            
ATOM   1850  CG  PRO X 115      49.268 -19.238  45.285  0.00  0.00            
ATOM   1851  HG2 PRO X 115      49.433 -20.258  45.630  0.00  0.00            
ATOM   1852  HG3 PRO X 115      49.764 -19.206  44.315  0.00  0.00            
ATOM   1853  CB  PRO X 115      47.828 -18.920  45.288  0.00  0.00            
ATOM   1854  HB2 PRO X 115      47.101 -19.677  44.993  0.00  0.00            
ATOM   1855  HB3 PRO X 115      47.737 -18.102  44.573  0.00  0.00            
ATOM   1856  CA  PRO X 115      47.478 -18.376  46.718  0.00  0.00            
ATOM   1857  HA  PRO X 115      46.856 -17.482  46.741  0.00  0.00            
ATOM   1858  C   PRO X 115      46.948 -19.389  47.685  0.00  0.00            
ATOM   1859  O   PRO X 115      47.726 -19.868  48.595  0.00  0.00            
ATOM   1860  N   VAL X 116      45.714 -19.870  47.556  0.00  0.00            
ATOM   1861  H   VAL X 116      45.083 -19.527  46.845  0.00  0.00            
ATOM   1862  CA  VAL X 116      45.129 -20.975  48.358  0.00  0.00            
ATOM   1863  HA  VAL X 116      45.964 -21.269  48.995  0.00  0.00            
ATOM   1864  CB  VAL X 116      44.216 -20.501  49.470  0.00  0.00            
ATOM   1865  HB  VAL X 116      43.950 -21.382  50.054  0.00  0.00            
ATOM   1866  CG1 VAL X 116      44.814 -19.488  50.412  0.00  0.00            
ATOM   1867 HG11 VAL X 116      45.228 -18.676  49.815  0.00  0.00            
ATOM   1868 HG12 VAL X 116      43.996 -19.133  51.040  0.00  0.00            
ATOM   1869 HG13 VAL X 116      45.614 -19.948  50.993  0.00  0.00            
ATOM   1870  CG2 VAL X 116      42.913 -19.925  48.971  0.00  0.00            
ATOM   1871 HG21 VAL X 116      42.447 -20.727  48.400  0.00  0.00            
ATOM   1872 HG22 VAL X 116      42.314 -19.475  49.763  0.00  0.00            
ATOM   1873 HG23 VAL X 116      43.241 -19.153  48.275  0.00  0.00            
ATOM   1874  C   VAL X 116      44.702 -22.258  47.586  0.00  0.00            
ATOM   1875  O   VAL X 116      44.399 -23.268  48.193  0.00  0.00            
ATOM   1876  N   CYS X 117      44.595 -22.102  46.266  0.00  0.00            
ATOM   1877  H   CYS X 117      44.864 -21.215  45.865  0.00  0.00            
ATOM   1878  CA  CYS X 117      44.003 -23.089  45.411  0.00  0.00            
ATOM   1879  HA  CYS X 117      43.619 -23.915  46.009  0.00  0.00            
ATOM   1880  CB  CYS X 117      42.810 -22.406  44.705  0.00  0.00            
ATOM   1881  HB2 CYS X 117      42.018 -22.084  45.381  0.00  0.00            
ATOM   1882  HB3 CYS X 117      43.076 -21.510  44.144  0.00  0.00            
ATOM   1883  SG  CYS X 117      42.136 -23.625  43.597  0.00  0.00            
ATOM   1884  HG  CYS X 117      41.222 -22.985  42.862  0.00  0.00            
ATOM   1885  C   CYS X 117      45.109 -23.541  44.417  0.00  0.00            
ATOM   1886  O   CYS X 117      45.683 -22.666  43.749  0.00  0.00            
ATOM   1887  N   PRO X 118      45.435 -24.823  44.306  0.00  0.00            
ATOM   1888  CD  PRO X 118      44.822 -25.940  45.042  0.00  0.00            
ATOM   1889  HD2 PRO X 118      43.742 -25.892  44.902  0.00  0.00            
ATOM   1890  HD3 PRO X 118      45.244 -25.866  46.044  0.00  0.00            
ATOM   1891  CG  PRO X 118      45.356 -27.226  44.450  0.00  0.00            
ATOM   1892  HG2 PRO X 118      44.767 -27.609  43.616  0.00  0.00            
ATOM   1893  HG3 PRO X 118      45.475 -27.991  45.217  0.00  0.00            
ATOM   1894  CB  PRO X 118      46.748 -26.819  43.932  0.00  0.00            
ATOM   1895  HB2 PRO X 118      47.084 -27.449  43.108  0.00  0.00            
ATOM   1896  HB3 PRO X 118      47.418 -26.870  44.790  0.00  0.00            
ATOM   1897  CA  PRO X 118      46.589 -25.323  43.612  0.00  0.00            
ATOM   1898  HA  PRO X 118      47.478 -24.824  43.998  0.00  0.00            
ATOM   1899  C   PRO X 118      46.545 -24.981  42.106  0.00  0.00            
ATOM   1900  O   PRO X 118      45.678 -25.521  41.394  0.00  0.00            
ATOM   1901  N   ALA X 119      47.559 -24.219  41.673  0.00  0.00            
ATOM   1902  H   ALA X 119      48.318 -23.993  42.299  0.00  0.00            
ATOM   1903  CA  ALA X 119      47.621 -23.652  40.331  0.00  0.00            
ATOM   1904  HA  ALA X 119      46.656 -23.747  39.833  0.00  0.00            
ATOM   1905  CB  ALA X 119      47.932 -22.134  40.431  0.00  0.00            
ATOM   1906  HB1 ALA X 119      47.176 -21.492  40.882  0.00  0.00            
ATOM   1907  HB2 ALA X 119      48.930 -21.987  40.844  0.00  0.00            
ATOM   1908  HB3 ALA X 119      48.049 -21.793  39.402  0.00  0.00            
ATOM   1909  C   ALA X 119      48.654 -24.399  39.557  0.00  0.00            
ATOM   1910  O   ALA X 119      49.825 -24.502  39.867  0.00  0.00            
ATOM   1911  N   ASP X 120      48.239 -24.974  38.425  0.00  0.00            
ATOM   1912  H   ASP X 120      47.244 -24.928  38.260  0.00  0.00            
ATOM   1913  CA  ASP X 120      49.109 -25.354  37.273  0.00  0.00            
ATOM   1914  HA  ASP X 120      50.149 -25.489  37.567  0.00  0.00            
ATOM   1915  CB  ASP X 120      48.602 -26.694  36.647  0.00  0.00            
ATOM   1916  HB2 ASP X 120      47.624 -26.492  36.212  0.00  0.00            
ATOM   1917  HB3 ASP X 120      49.294 -26.876  35.825  0.00  0.00            
ATOM   1918  CG  ASP X 120      48.498 -27.860  37.654  0.00  0.00            
ATOM   1919  OD1 ASP X 120      47.473 -28.562  37.766  0.00  0.00            
ATOM   1920  OD2 ASP X 120      49.510 -28.085  38.327  0.00  0.00            
ATOM   1921  C   ASP X 120      49.081 -24.257  36.137  0.00  0.00            
ATOM   1922  O   ASP X 120      48.017 -23.812  35.660  0.00  0.00            
ATOM   1923  N   LEU X 121      50.240 -23.799  35.711  0.00  0.00            
ATOM   1924  H   LEU X 121      51.022 -24.239  36.175  0.00  0.00            
ATOM   1925  CA  LEU X 121      50.416 -22.864  34.581  0.00  0.00            
ATOM   1926  HA  LEU X 121      49.443 -22.452  34.313  0.00  0.00            
ATOM   1927  CB  LEU X 121      51.268 -21.616  34.859  0.00  0.00            
ATOM   1928  HB2 LEU X 121      52.347 -21.729  34.960  0.00  0.00            
ATOM   1929  HB3 LEU X 121      51.090 -21.019  33.965  0.00  0.00            
ATOM   1930  CG  LEU X 121      50.703 -20.633  35.889  0.00  0.00            
ATOM   1931  HG  LEU X 121      49.739 -20.312  35.495  0.00  0.00            
ATOM   1932  CD1 LEU X 121      50.403 -21.243  37.241  0.00  0.00            
ATOM   1933 HD11 LEU X 121      51.188 -21.939  37.537  0.00  0.00            
ATOM   1934 HD12 LEU X 121      50.371 -20.502  38.039  0.00  0.00            
ATOM   1935 HD13 LEU X 121      49.466 -21.800  37.214  0.00  0.00            
ATOM   1936  CD2 LEU X 121      51.617 -19.418  35.939  0.00  0.00            
ATOM   1937 HD21 LEU X 121      52.521 -19.758  36.444  0.00  0.00            
ATOM   1938 HD22 LEU X 121      51.844 -19.193  34.897  0.00  0.00            
ATOM   1939 HD23 LEU X 121      51.173 -18.564  36.450  0.00  0.00            
ATOM   1940  C   LEU X 121      50.876 -23.630  33.383  0.00  0.00            
ATOM   1941  O   LEU X 121      52.012 -24.079  33.323  0.00  0.00            
ATOM   1942  N   VAL X 122      50.021 -23.670  32.357  0.00  0.00            
ATOM   1943  H   VAL X 122      49.217 -23.084  32.533  0.00  0.00            
ATOM   1944  CA  VAL X 122      50.223 -24.308  31.112  0.00  0.00            
ATOM   1945  HA  VAL X 122      51.119 -24.928  31.142  0.00  0.00            
ATOM   1946  CB  VAL X 122      49.049 -25.308  30.793  0.00  0.00            
ATOM   1947  HB  VAL X 122      49.314 -25.976  29.974  0.00  0.00            
ATOM   1948  CG1 VAL X 122      48.762 -26.174  32.014  0.00  0.00            
ATOM   1949 HG11 VAL X 122      48.128 -25.628  32.713  0.00  0.00            
ATOM   1950 HG12 VAL X 122      48.349 -27.144  31.737  0.00  0.00            
ATOM   1951 HG13 VAL X 122      49.654 -26.411  32.595  0.00  0.00            
ATOM   1952  CG2 VAL X 122      47.737 -24.570  30.415  0.00  0.00            
ATOM   1953 HG21 VAL X 122      47.936 -23.940  29.549  0.00  0.00            
ATOM   1954 HG22 VAL X 122      46.975 -25.252  30.038  0.00  0.00            
ATOM   1955 HG23 VAL X 122      47.260 -23.970  31.190  0.00  0.00            
ATOM   1956  C   VAL X 122      50.580 -23.269  30.069  0.00  0.00            
ATOM   1957  O   VAL X 122      50.052 -22.191  29.987  0.00  0.00            
ATOM   1958  N   ILE X 123      51.458 -23.635  29.147  0.00  0.00            
ATOM   1959  H   ILE X 123      51.786 -24.579  29.001  0.00  0.00            
ATOM   1960  CA  ILE X 123      52.016 -22.688  28.152  0.00  0.00            
ATOM   1961  HA  ILE X 123      51.985 -21.698  28.608  0.00  0.00            
ATOM   1962  CB  ILE X 123      53.547 -22.948  27.869  0.00  0.00            
ATOM   1963  HB  ILE X 123      53.737 -23.922  27.418  0.00  0.00            
ATOM   1964  CG2 ILE X 123      54.071 -21.946  26.823  0.00  0.00            
ATOM   1965 HG21 ILE X 123      55.161 -21.943  26.791  0.00  0.00            
ATOM   1966 HG22 ILE X 123      53.574 -22.213  25.890  0.00  0.00            
ATOM   1967 HG23 ILE X 123      53.908 -20.907  27.111  0.00  0.00            
ATOM   1968  CG1 ILE X 123      54.368 -22.757  29.099  0.00  0.00            
ATOM   1969 HG12 ILE X 123      54.129 -23.524  29.836  0.00  0.00            
ATOM   1970 HG13 ILE X 123      55.407 -22.942  28.824  0.00  0.00            
ATOM   1971  CD1 ILE X 123      54.342 -21.435  29.848  0.00  0.00            
ATOM   1972 HD11 ILE X 123      54.708 -21.705  30.838  0.00  0.00            
ATOM   1973 HD12 ILE X 123      55.072 -20.717  29.476  0.00  0.00            
ATOM   1974 HD13 ILE X 123      53.317 -21.098  30.002  0.00  0.00            
ATOM   1975  C   ILE X 123      51.164 -22.600  26.905  0.00  0.00            
ATOM   1976  O   ILE X 123      50.517 -23.519  26.454  0.00  0.00            
ATOM   1977  N   ASP X 124      50.915 -21.398  26.450  0.00  0.00            
ATOM   1978  H   ASP X 124      51.315 -20.673  27.028  0.00  0.00            
ATOM   1979  CA  ASP X 124      50.131 -21.089  25.292  0.00  0.00            
ATOM   1980  HA  ASP X 124      50.322 -21.918  24.610  0.00  0.00            
ATOM   1981  CB  ASP X 124      48.679 -20.994  25.707  0.00  0.00            
ATOM   1982  HB2 ASP X 124      48.385 -21.817  26.358  0.00  0.00            
ATOM   1983  HB3 ASP X 124      48.690 -20.081  26.302  0.00  0.00            
ATOM   1984  CG  ASP X 124      47.826 -20.837  24.453  0.00  0.00            
ATOM   1985  OD1 ASP X 124      47.033 -21.749  24.087  0.00  0.00            
ATOM   1986  OD2 ASP X 124      47.790 -19.692  24.024  0.00  0.00            
ATOM   1987  C   ASP X 124      50.634 -19.823  24.488  0.00  0.00            
ATOM   1988  O   ASP X 124      50.653 -19.920  23.280  0.00  0.00            
ATOM   1989  N   HIE X 125      51.003 -18.702  25.162  0.00  0.00            
ATOM   1990  H   HIE X 125      50.982 -18.806  26.166  0.00  0.00            
ATOM   1991  CA  HIE X 125      51.354 -17.404  24.588  0.00  0.00            
ATOM   1992  HA  HIE X 125      50.494 -17.102  23.989  0.00  0.00            
ATOM   1993  CB  HIE X 125      51.370 -16.292  25.664  0.00  0.00            
ATOM   1994  HB2 HIE X 125      50.441 -16.388  26.225  0.00  0.00            
ATOM   1995  HB3 HIE X 125      52.252 -16.516  26.263  0.00  0.00            
ATOM   1996  CG  HIE X 125      51.570 -14.902  25.058  0.00  0.00            
ATOM   1997  ND1 HIE X 125      52.783 -14.215  24.858  0.00  0.00            
ATOM   1998  CE1 HIE X 125      52.425 -13.132  24.135  0.00  0.00            
ATOM   1999  HE1 HIE X 125      53.036 -12.302  23.812  0.00  0.00            
ATOM   2000  NE2 HIE X 125      51.061 -13.066  24.044  0.00  0.00            
ATOM   2001  HE2 HIE X 125      50.540 -12.376  23.523  0.00  0.00            
ATOM   2002  CD2 HIE X 125      50.520 -14.186  24.573  0.00  0.00            
ATOM   2003  HD2 HIE X 125      49.517 -14.582  24.535  0.00  0.00            
ATOM   2004  C   HIE X 125      52.564 -17.452  23.621  0.00  0.00            
ATOM   2005  O   HIE X 125      52.573 -16.747  22.672  0.00  0.00            
ATOM   2006  N   SER X 126      53.526 -18.280  23.866  0.00  0.00            
ATOM   2007  H   SER X 126      53.452 -18.821  24.715  0.00  0.00            
ATOM   2008  CA  SER X 126      54.745 -18.377  23.051  0.00  0.00            
ATOM   2009  HA  SER X 126      55.161 -17.371  23.121  0.00  0.00            
ATOM   2010  CB  SER X 126      55.828 -19.360  23.547  0.00  0.00            
ATOM   2011  HB2 SER X 126      56.572 -19.570  22.778  0.00  0.00            
ATOM   2012  HB3 SER X 126      56.334 -18.948  24.421  0.00  0.00            
ATOM   2013  OG  SER X 126      55.290 -20.571  24.010  0.00  0.00            
ATOM   2014  HG  SER X 126      55.765 -21.295  23.596  0.00  0.00            
ATOM   2015  C   SER X 126      54.380 -18.681  21.559  0.00  0.00            
ATOM   2016  O   SER X 126      54.061 -19.853  21.235  0.00  0.00            
ATOM   2017  N   ILE X 127      54.509 -17.681  20.657  0.00  0.00            
ATOM   2018  H   ILE X 127      54.709 -16.731  20.934  0.00  0.00            
ATOM   2019  CA  ILE X 127      54.243 -17.737  19.165  0.00  0.00            
ATOM   2020  HA  ILE X 127      54.125 -18.781  18.872  0.00  0.00            
ATOM   2021  CB  ILE X 127      52.914 -17.043  18.878  0.00  0.00            
ATOM   2022  HB  ILE X 127      52.213 -17.531  19.554  0.00  0.00            
ATOM   2023  CG2 ILE X 127      52.869 -15.618  19.305  0.00  0.00            
ATOM   2024 HG21 ILE X 127      53.105 -14.938  18.486  0.00  0.00            
ATOM   2025 HG22 ILE X 127      51.812 -15.383  19.437  0.00  0.00            
ATOM   2026 HG23 ILE X 127      53.459 -15.386  20.192  0.00  0.00            
ATOM   2027  CG1 ILE X 127      52.427 -17.260  17.440  0.00  0.00            
ATOM   2028 HG12 ILE X 127      51.492 -16.725  17.275  0.00  0.00            
ATOM   2029 HG13 ILE X 127      53.046 -16.831  16.652  0.00  0.00            
ATOM   2030  CD1 ILE X 127      52.140 -18.655  17.026  0.00  0.00            
ATOM   2031 HD11 ILE X 127      53.044 -19.263  16.982  0.00  0.00            
ATOM   2032 HD12 ILE X 127      51.325 -19.041  17.638  0.00  0.00            
ATOM   2033 HD13 ILE X 127      51.727 -18.662  16.017  0.00  0.00            
ATOM   2034  C   ILE X 127      55.374 -17.200  18.388  0.00  0.00            
ATOM   2035  O   ILE X 127      55.910 -16.141  18.721  0.00  0.00            
ATOM   2036  N   GLN X 128      55.749 -17.834  17.216  0.00  0.00            
ATOM   2037  H   GLN X 128      55.331 -18.749  17.126  0.00  0.00            
ATOM   2038  CA  GLN X 128      56.480 -17.362  16.080  0.00  0.00            
ATOM   2039  HA  GLN X 128      56.466 -16.272  16.071  0.00  0.00            
ATOM   2040  CB  GLN X 128      57.954 -17.855  16.029  0.00  0.00            
ATOM   2041  HB2 GLN X 128      57.897 -18.941  16.114  0.00  0.00            
ATOM   2042  HB3 GLN X 128      58.385 -17.773  15.031  0.00  0.00            
ATOM   2043  CG  GLN X 128      58.947 -17.253  17.116  0.00  0.00            
ATOM   2044  HG2 GLN X 128      58.395 -17.301  18.055  0.00  0.00            
ATOM   2045  HG3 GLN X 128      59.855 -17.851  17.192  0.00  0.00            
ATOM   2046  CD  GLN X 128      59.113 -15.785  16.698  0.00  0.00            
ATOM   2047  OE1 GLN X 128      59.303 -15.359  15.597  0.00  0.00            
ATOM   2048  NE2 GLN X 128      59.135 -14.790  17.540  0.00  0.00            
ATOM   2049 HE21 GLN X 128      59.218 -13.869  17.135  0.00  0.00            
ATOM   2050 HE22 GLN X 128      58.876 -14.883  18.512  0.00  0.00            
ATOM   2051  C   GLN X 128      55.770 -17.806  14.857  0.00  0.00            
ATOM   2052  O   GLN X 128      55.345 -18.936  14.816  0.00  0.00            
ATOM   2053  N   VAL X 129      55.593 -16.953  13.857  0.00  0.00            
ATOM   2054  H   VAL X 129      55.878 -15.988  13.947  0.00  0.00            
ATOM   2055  CA  VAL X 129      55.001 -17.290  12.533  0.00  0.00            
ATOM   2056  HA  VAL X 129      54.825 -18.364  12.477  0.00  0.00            
ATOM   2057  CB  VAL X 129      53.702 -16.488  12.257  0.00  0.00            
ATOM   2058  HB  VAL X 129      53.260 -16.670  11.278  0.00  0.00            
ATOM   2059  CG1 VAL X 129      52.656 -17.022  13.164  0.00  0.00            
ATOM   2060 HG11 VAL X 129      51.788 -16.369  13.079  0.00  0.00            
ATOM   2061 HG12 VAL X 129      52.392 -18.025  12.828  0.00  0.00            
ATOM   2062 HG13 VAL X 129      52.927 -17.195  14.206  0.00  0.00            
ATOM   2063  CG2 VAL X 129      53.933 -14.930  12.546  0.00  0.00            
ATOM   2064 HG21 VAL X 129      54.163 -14.813  13.605  0.00  0.00            
ATOM   2065 HG22 VAL X 129      54.766 -14.531  11.968  0.00  0.00            
ATOM   2066 HG23 VAL X 129      53.031 -14.366  12.311  0.00  0.00            
ATOM   2067  C   VAL X 129      55.995 -17.162  11.384  0.00  0.00            
ATOM   2068  O   VAL X 129      55.574 -17.192  10.218  0.00  0.00            
ATOM   2069  N   ASP X 130      57.325 -17.027  11.599  0.00  0.00            
ATOM   2070  H   ASP X 130      57.592 -17.198  12.557  0.00  0.00            
ATOM   2071  CA  ASP X 130      58.314 -16.878  10.490  0.00  0.00            
ATOM   2072  HA  ASP X 130      58.042 -15.983   9.932  0.00  0.00            
ATOM   2073  CB  ASP X 130      59.794 -16.578  11.002  0.00  0.00            
ATOM   2074  HB2 ASP X 130      59.844 -15.812  11.776  0.00  0.00            
ATOM   2075  HB3 ASP X 130      60.280 -17.499  11.323  0.00  0.00            
ATOM   2076  CG  ASP X 130      60.653 -15.935   9.838  0.00  0.00            
ATOM   2077  OD1 ASP X 130      60.952 -16.558   8.769  0.00  0.00            
ATOM   2078  OD2 ASP X 130      60.991 -14.742   9.963  0.00  0.00            
ATOM   2079  C   ASP X 130      58.366 -18.149   9.555  0.00  0.00            
ATOM   2080  O   ASP X 130      58.392 -18.038   8.350  0.00  0.00            
ATOM   2081  N   PHE X 131      58.154 -19.375  10.140  0.00  0.00            
ATOM   2082  H   PHE X 131      58.041 -19.466  11.140  0.00  0.00            
ATOM   2083  CA  PHE X 131      58.036 -20.666   9.437  0.00  0.00            
ATOM   2084  HA  PHE X 131      58.565 -20.614   8.485  0.00  0.00            
ATOM   2085  CB  PHE X 131      58.640 -21.694  10.362  0.00  0.00            
ATOM   2086  HB2 PHE X 131      58.157 -21.544  11.327  0.00  0.00            
ATOM   2087  HB3 PHE X 131      58.431 -22.697   9.989  0.00  0.00            
ATOM   2088  CG  PHE X 131      60.172 -21.618  10.426  0.00  0.00            
ATOM   2089  CD1 PHE X 131      60.972 -22.191   9.424  0.00  0.00            
ATOM   2090  HD1 PHE X 131      60.494 -22.646   8.569  0.00  0.00            
ATOM   2091  CE1 PHE X 131      62.374 -22.078   9.551  0.00  0.00            
ATOM   2092  HE1 PHE X 131      63.019 -22.541   8.819  0.00  0.00            
ATOM   2093  CZ  PHE X 131      62.976 -21.516  10.668  0.00  0.00            
ATOM   2094  HZ  PHE X 131      64.054 -21.507  10.732  0.00  0.00            
ATOM   2095  CE2 PHE X 131      62.206 -21.009  11.697  0.00  0.00            
ATOM   2096  HE2 PHE X 131      62.633 -20.561  12.582  0.00  0.00            
ATOM   2097  CD2 PHE X 131      60.776 -21.089  11.591  0.00  0.00            
ATOM   2098  HD2 PHE X 131      60.126 -20.653  12.335  0.00  0.00            
ATOM   2099  C   PHE X 131      56.526 -20.930   9.104  0.00  0.00            
ATOM   2100  O   PHE X 131      56.168 -22.022   8.790  0.00  0.00            
ATOM   2101  N   ASN X 132      55.653 -19.940   9.295  0.00  0.00            
ATOM   2102  H   ASN X 132      56.044 -19.051   9.575  0.00  0.00            
ATOM   2103  CA  ASN X 132      54.201 -20.061   9.346  0.00  0.00            
ATOM   2104  HA  ASN X 132      53.834 -19.105   9.718  0.00  0.00            
ATOM   2105  CB  ASN X 132      53.683 -20.281   7.982  0.00  0.00            
ATOM   2106  HB2 ASN X 132      54.197 -19.577   7.328  0.00  0.00            
ATOM   2107  HB3 ASN X 132      54.091 -21.255   7.714  0.00  0.00            
ATOM   2108  CG  ASN X 132      52.130 -20.148   7.798  0.00  0.00            
ATOM   2109  OD1 ASN X 132      51.356 -19.599   8.559  0.00  0.00            
ATOM   2110  ND2 ASN X 132      51.582 -20.713   6.737  0.00  0.00            
ATOM   2111 HD21 ASN X 132      50.574 -20.766   6.768  0.00  0.00            
ATOM   2112 HD22 ASN X 132      52.228 -21.002   6.017  0.00  0.00            
ATOM   2113  C   ASN X 132      53.820 -21.094  10.469  0.00  0.00            
ATOM   2114  O   ASN X 132      52.740 -21.574  10.480  0.00  0.00            
ATOM   2115  N   ARG X 133      54.631 -21.431  11.510  0.00  0.00            
ATOM   2116  H   ARG X 133      55.566 -21.050  11.464  0.00  0.00            
ATOM   2117  CA  ARG X 133      54.410 -22.480  12.546  0.00  0.00            
ATOM   2118  HA  ARG X 133      55.381 -22.712  12.982  0.00  0.00            
ATOM   2119  CB  ARG X 133      53.650 -21.907  13.800  0.00  0.00            
ATOM   2120  HB2 ARG X 133      53.929 -20.853  13.783  0.00  0.00            
ATOM   2121  HB3 ARG X 133      52.600 -22.179  13.689  0.00  0.00            
ATOM   2122  CG  ARG X 133      54.276 -22.471  15.085  0.00  0.00            
ATOM   2123  HG2 ARG X 133      54.594 -23.505  14.955  0.00  0.00            
ATOM   2124  HG3 ARG X 133      55.147 -21.845  15.281  0.00  0.00            
ATOM   2125  CD  ARG X 133      53.249 -22.329  16.234  0.00  0.00            
ATOM   2126  HD2 ARG X 133      52.624 -21.462  16.021  0.00  0.00            
ATOM   2127  HD3 ARG X 133      52.636 -23.230  16.237  0.00  0.00            
ATOM   2128  NE  ARG X 133      53.948 -22.279  17.573  0.00  0.00            
ATOM   2129  HE  ARG X 133      54.837 -21.802  17.633  0.00  0.00            
ATOM   2130  CZ  ARG X 133      53.306 -22.552  18.696  0.00  0.00            
ATOM   2131  NH1 ARG X 133      52.145 -23.078  18.714  0.00  0.00            
ATOM   2132 HH11 ARG X 133      51.628 -23.180  17.852  0.00  0.00            
ATOM   2133 HH12 ARG X 133      51.749 -23.254  19.626  0.00  0.00            
ATOM   2134  NH2 ARG X 133      53.854 -22.374  19.872  0.00  0.00            
ATOM   2135 HH21 ARG X 133      54.764 -21.940  19.935  0.00  0.00            
ATOM   2136 HH22 ARG X 133      53.293 -22.461  20.707  0.00  0.00            
ATOM   2137  C   ARG X 133      53.959 -23.862  12.051  0.00  0.00            
ATOM   2138  O   ARG X 133      53.338 -24.611  12.781  0.00  0.00            
ATOM   2139  N   ARG X 134      54.183 -24.176  10.732  0.00  0.00            
ATOM   2140  H   ARG X 134      54.840 -23.654  10.171  0.00  0.00            
ATOM   2141  CA  ARG X 134      53.752 -25.441  10.173  0.00  0.00            
ATOM   2142  HA  ARG X 134      52.759 -25.719  10.525  0.00  0.00            
ATOM   2143  CB  ARG X 134      53.826 -25.263   8.677  0.00  0.00            
ATOM   2144  HB2 ARG X 134      54.833 -24.894   8.479  0.00  0.00            
ATOM   2145  HB3 ARG X 134      53.750 -26.192   8.112  0.00  0.00            
ATOM   2146  CG  ARG X 134      52.856 -24.246   8.075  0.00  0.00            
ATOM   2147  HG2 ARG X 134      52.460 -23.573   8.835  0.00  0.00            
ATOM   2148  HG3 ARG X 134      53.246 -23.674   7.233  0.00  0.00            
ATOM   2149  CD  ARG X 134      51.531 -24.994   7.744  0.00  0.00            
ATOM   2150  HD2 ARG X 134      51.834 -25.712   6.982  0.00  0.00            
ATOM   2151  HD3 ARG X 134      51.150 -25.345   8.704  0.00  0.00            
ATOM   2152  NE  ARG X 134      50.538 -24.181   7.029  0.00  0.00            
ATOM   2153  HE  ARG X 134      50.595 -24.061   6.027  0.00  0.00            
ATOM   2154  CZ  ARG X 134      49.514 -23.572   7.701  0.00  0.00            
ATOM   2155  NH1 ARG X 134      49.224 -23.786   8.923  0.00  0.00            
ATOM   2156 HH11 ARG X 134      49.801 -24.464   9.399  0.00  0.00            
ATOM   2157 HH12 ARG X 134      48.338 -23.431   9.254  0.00  0.00            
ATOM   2158  NH2 ARG X 134      48.785 -22.649   7.133  0.00  0.00            
ATOM   2159 HH21 ARG X 134      48.875 -22.528   6.134  0.00  0.00            
ATOM   2160 HH22 ARG X 134      48.116 -22.101   7.655  0.00  0.00            
ATOM   2161  C   ARG X 134      54.672 -26.607  10.641  0.00  0.00            
ATOM   2162  O   ARG X 134      55.869 -26.433  10.830  0.00  0.00            
ATOM   2163  N   ALA X 135      53.982 -27.746  10.906  0.00  0.00            
ATOM   2164  H   ALA X 135      52.995 -27.649  10.713  0.00  0.00            
ATOM   2165  CA  ALA X 135      54.523 -29.006  11.459  0.00  0.00            
ATOM   2166  HA  ALA X 135      54.858 -28.747  12.464  0.00  0.00            
ATOM   2167  CB  ALA X 135      53.342 -30.083  11.478  0.00  0.00            
ATOM   2168  HB1 ALA X 135      53.692 -31.068  11.786  0.00  0.00            
ATOM   2169  HB2 ALA X 135      52.539 -29.739  12.129  0.00  0.00            
ATOM   2170  HB3 ALA X 135      52.924 -30.207  10.479  0.00  0.00            
ATOM   2171  C   ALA X 135      55.707 -29.616  10.630  0.00  0.00            
ATOM   2172  O   ALA X 135      56.536 -30.369  11.182  0.00  0.00            
ATOM   2173  N   ASP X 136      55.667 -29.424   9.282  0.00  0.00            
ATOM   2174  H   ASP X 136      54.871 -29.001   8.825  0.00  0.00            
ATOM   2175  CA  ASP X 136      56.843 -29.798   8.436  0.00  0.00            
ATOM   2176  HA  ASP X 136      56.945 -30.849   8.705  0.00  0.00            
ATOM   2177  CB  ASP X 136      56.536 -29.444   6.987  0.00  0.00            
ATOM   2178  HB2 ASP X 136      57.226 -29.879   6.264  0.00  0.00            
ATOM   2179  HB3 ASP X 136      55.607 -29.875   6.613  0.00  0.00            
ATOM   2180  CG  ASP X 136      56.575 -27.934   6.711  0.00  0.00            
ATOM   2181  OD1 ASP X 136      57.655 -27.418   6.394  0.00  0.00            
ATOM   2182  OD2 ASP X 136      55.534 -27.294   6.748  0.00  0.00            
ATOM   2183  C   ASP X 136      58.079 -29.051   8.876  0.00  0.00            
ATOM   2184  O   ASP X 136      59.160 -29.613   8.793  0.00  0.00            
ATOM   2185  N   SER X 137      57.981 -27.851   9.428  0.00  0.00            
ATOM   2186  H   SER X 137      57.086 -27.389   9.513  0.00  0.00            
ATOM   2187  CA  SER X 137      59.204 -26.994   9.698  0.00  0.00            
ATOM   2188  HA  SER X 137      60.148 -27.466   9.427  0.00  0.00            
ATOM   2189  CB  SER X 137      59.068 -25.749   8.882  0.00  0.00            
ATOM   2190  HB2 SER X 137      58.012 -25.483   8.854  0.00  0.00            
ATOM   2191  HB3 SER X 137      59.636 -24.913   9.291  0.00  0.00            
ATOM   2192  OG  SER X 137      59.493 -25.993   7.509  0.00  0.00            
ATOM   2193  HG  SER X 137      58.811 -26.446   7.009  0.00  0.00            
ATOM   2194  C   SER X 137      59.374 -26.662  11.187  0.00  0.00            
ATOM   2195  O   SER X 137      59.779 -25.532  11.604  0.00  0.00            
ATOM   2196  N   LEU X 138      58.907 -27.526  12.051  0.00  0.00            
ATOM   2197  H   LEU X 138      58.486 -28.377  11.705  0.00  0.00            
ATOM   2198  CA  LEU X 138      58.714 -27.248  13.459  0.00  0.00            
ATOM   2199  HA  LEU X 138      58.278 -26.251  13.520  0.00  0.00            
ATOM   2200  CB  LEU X 138      57.682 -28.205  14.020  0.00  0.00            
ATOM   2201  HB2 LEU X 138      56.958 -28.376  13.223  0.00  0.00            
ATOM   2202  HB3 LEU X 138      58.197 -29.120  14.312  0.00  0.00            
ATOM   2203  CG  LEU X 138      56.977 -27.648  15.273  0.00  0.00            
ATOM   2204  HG  LEU X 138      57.698 -27.167  15.933  0.00  0.00            
ATOM   2205  CD1 LEU X 138      55.857 -26.608  14.952  0.00  0.00            
ATOM   2206 HD11 LEU X 138      56.306 -25.692  14.568  0.00  0.00            
ATOM   2207 HD12 LEU X 138      55.111 -26.964  14.242  0.00  0.00            
ATOM   2208 HD13 LEU X 138      55.390 -26.198  15.848  0.00  0.00            
ATOM   2209  CD2 LEU X 138      56.241 -28.692  16.104  0.00  0.00            
ATOM   2210 HD21 LEU X 138      55.817 -28.214  16.987  0.00  0.00            
ATOM   2211 HD22 LEU X 138      55.387 -29.054  15.531  0.00  0.00            
ATOM   2212 HD23 LEU X 138      57.009 -29.439  16.306  0.00  0.00            
ATOM   2213  C   LEU X 138      60.028 -27.329  14.284  0.00  0.00            
ATOM   2214  O   LEU X 138      60.336 -26.501  15.087  0.00  0.00            
ATOM   2215  N   GLN X 139      60.945 -28.302  13.980  0.00  0.00            
ATOM   2216  H   GLN X 139      60.659 -28.967  13.276  0.00  0.00            
ATOM   2217  CA  GLN X 139      62.261 -28.371  14.543  0.00  0.00            
ATOM   2218  HA  GLN X 139      62.136 -28.412  15.625  0.00  0.00            
ATOM   2219  CB  GLN X 139      63.041 -29.660  14.134  0.00  0.00            
ATOM   2220  HB2 GLN X 139      63.379 -29.558  13.103  0.00  0.00            
ATOM   2221  HB3 GLN X 139      63.997 -29.635  14.657  0.00  0.00            
ATOM   2222  CG  GLN X 139      62.407 -31.000  14.465  0.00  0.00            
ATOM   2223  HG2 GLN X 139      63.058 -31.829  14.188  0.00  0.00            
ATOM   2224  HG3 GLN X 139      62.239 -31.230  15.517  0.00  0.00            
ATOM   2225  CD  GLN X 139      61.155 -31.306  13.713  0.00  0.00            
ATOM   2226  OE1 GLN X 139      60.947 -30.961  12.549  0.00  0.00            
ATOM   2227  NE2 GLN X 139      60.204 -31.990  14.273  0.00  0.00            
ATOM   2228 HE21 GLN X 139      59.540 -32.348  13.601  0.00  0.00            
ATOM   2229 HE22 GLN X 139      60.432 -32.525  15.100  0.00  0.00            
ATOM   2230  C   GLN X 139      63.117 -27.160  14.326  0.00  0.00            
ATOM   2231  O   GLN X 139      64.000 -26.883  15.141  0.00  0.00            
ATOM   2232  N   LYS X 140      62.946 -26.558  13.159  0.00  0.00            
ATOM   2233  H   LYS X 140      62.282 -26.912  12.485  0.00  0.00            
ATOM   2234  CA  LYS X 140      63.532 -25.295  12.795  0.00  0.00            
ATOM   2235  HA  LYS X 140      64.566 -25.322  13.139  0.00  0.00            
ATOM   2236  CB  LYS X 140      63.488 -25.186  11.211  0.00  0.00            
ATOM   2237  HB2 LYS X 140      62.471 -25.331  10.847  0.00  0.00            
ATOM   2238  HB3 LYS X 140      63.751 -24.144  11.029  0.00  0.00            
ATOM   2239  CG  LYS X 140      64.436 -26.186  10.659  0.00  0.00            
ATOM   2240  HG2 LYS X 140      65.383 -25.910  11.124  0.00  0.00            
ATOM   2241  HG3 LYS X 140      64.176 -27.179  11.026  0.00  0.00            
ATOM   2242  CD  LYS X 140      64.364 -26.075   9.134  0.00  0.00            
ATOM   2243  HD2 LYS X 140      63.328 -26.051   8.796  0.00  0.00            
ATOM   2244  HD3 LYS X 140      64.818 -25.104   8.937  0.00  0.00            
ATOM   2245  CE  LYS X 140      65.363 -27.056   8.421  0.00  0.00            
ATOM   2246  HE2 LYS X 140      65.706 -26.470   7.569  0.00  0.00            
ATOM   2247  HE3 LYS X 140      66.234 -27.120   9.072  0.00  0.00            
ATOM   2248  NZ  LYS X 140      64.824 -28.352   7.942  0.00  0.00            
ATOM   2249  HZ1 LYS X 140      65.400 -28.871   7.295  0.00  0.00            
ATOM   2250  HZ2 LYS X 140      64.797 -28.960   8.748  0.00  0.00            
ATOM   2251  HZ3 LYS X 140      63.862 -28.317   7.635  0.00  0.00            
ATOM   2252  C   LYS X 140      62.882 -24.147  13.536  0.00  0.00            
ATOM   2253  O   LYS X 140      63.570 -23.291  14.081  0.00  0.00            
ATOM   2254  N   ASN X 141      61.585 -24.212  13.694  0.00  0.00            
ATOM   2255  H   ASN X 141      61.121 -24.875  13.090  0.00  0.00            
ATOM   2256  CA  ASN X 141      60.834 -23.193  14.387  0.00  0.00            
ATOM   2257  HA  ASN X 141      61.163 -22.187  14.130  0.00  0.00            
ATOM   2258  CB  ASN X 141      59.347 -23.338  14.205  0.00  0.00            
ATOM   2259  HB2 ASN X 141      59.021 -23.282  13.166  0.00  0.00            
ATOM   2260  HB3 ASN X 141      59.023 -24.336  14.498  0.00  0.00            
ATOM   2261  CG  ASN X 141      58.574 -22.290  14.940  0.00  0.00            
ATOM   2262  OD1 ASN X 141      58.509 -21.126  14.670  0.00  0.00            
ATOM   2263  ND2 ASN X 141      58.058 -22.673  16.053  0.00  0.00            
ATOM   2264 HD21 ASN X 141      57.623 -21.970  16.633  0.00  0.00            
ATOM   2265 HD22 ASN X 141      58.206 -23.615  16.384  0.00  0.00            
ATOM   2266  C   ASN X 141      61.220 -23.126  15.883  0.00  0.00            
ATOM   2267  O   ASN X 141      61.422 -22.075  16.469  0.00  0.00            
ATOM   2268  N   GLN X 142      61.387 -24.274  16.523  0.00  0.00            
ATOM   2269  H   GLN X 142      61.098 -25.023  15.910  0.00  0.00            
ATOM   2270  CA  GLN X 142      61.862 -24.652  17.897  0.00  0.00            
ATOM   2271  HA  GLN X 142      60.998 -24.541  18.551  0.00  0.00            
ATOM   2272  CB  GLN X 142      62.270 -26.152  18.057  0.00  0.00            
ATOM   2273  HB2 GLN X 142      61.667 -26.804  17.425  0.00  0.00            
ATOM   2274  HB3 GLN X 142      63.310 -26.371  17.813  0.00  0.00            
ATOM   2275  CG  GLN X 142      62.119 -26.571  19.574  0.00  0.00            
ATOM   2276  HG2 GLN X 142      62.678 -27.455  19.881  0.00  0.00            
ATOM   2277  HG3 GLN X 142      62.505 -25.780  20.217  0.00  0.00            
ATOM   2278  CD  GLN X 142      60.722 -26.859  20.126  0.00  0.00            
ATOM   2279  OE1 GLN X 142      59.821 -27.147  19.318  0.00  0.00            
ATOM   2280  NE2 GLN X 142      60.503 -27.072  21.439  0.00  0.00            
ATOM   2281 HE21 GLN X 142      59.594 -27.329  21.794  0.00  0.00            
ATOM   2282 HE22 GLN X 142      61.321 -27.096  22.031  0.00  0.00            
ATOM   2283  C   GLN X 142      63.013 -23.658  18.305  0.00  0.00            
ATOM   2284  O   GLN X 142      62.842 -22.900  19.304  0.00  0.00            
ATOM   2285  N   ASP X 143      64.124 -23.744  17.630  0.00  0.00            
ATOM   2286  H   ASP X 143      64.174 -24.245  16.755  0.00  0.00            
ATOM   2287  CA  ASP X 143      65.352 -23.037  17.981  0.00  0.00            
ATOM   2288  HA  ASP X 143      65.759 -23.401  18.924  0.00  0.00            
ATOM   2289  CB  ASP X 143      66.424 -23.488  16.948  0.00  0.00            
ATOM   2290  HB2 ASP X 143      66.389 -24.560  16.757  0.00  0.00            
ATOM   2291  HB3 ASP X 143      66.092 -23.069  15.998  0.00  0.00            
ATOM   2292  CG  ASP X 143      67.824 -23.145  17.390  0.00  0.00            
ATOM   2293  OD1 ASP X 143      68.384 -23.658  18.403  0.00  0.00            
ATOM   2294  OD2 ASP X 143      68.501 -22.446  16.551  0.00  0.00            
ATOM   2295  C   ASP X 143      65.263 -21.518  18.012  0.00  0.00            
ATOM   2296  O   ASP X 143      66.103 -20.863  18.581  0.00  0.00            
ATOM   2297  N   LEU X 144      64.285 -21.002  17.292  0.00  0.00            
ATOM   2298  H   LEU X 144      63.574 -21.637  16.960  0.00  0.00            
ATOM   2299  CA  LEU X 144      63.965 -19.608  17.255  0.00  0.00            
ATOM   2300  HA  LEU X 144      64.841 -19.011  17.507  0.00  0.00            
ATOM   2301  CB  LEU X 144      63.548 -19.300  15.766  0.00  0.00            
ATOM   2302  HB2 LEU X 144      64.446 -19.422  15.160  0.00  0.00            
ATOM   2303  HB3 LEU X 144      62.783 -20.028  15.493  0.00  0.00            
ATOM   2304  CG  LEU X 144      62.940 -17.915  15.524  0.00  0.00            
ATOM   2305  HG  LEU X 144      62.207 -17.706  16.304  0.00  0.00            
ATOM   2306  CD1 LEU X 144      63.928 -16.716  15.531  0.00  0.00            
ATOM   2307 HD11 LEU X 144      64.596 -16.820  16.385  0.00  0.00            
ATOM   2308 HD12 LEU X 144      64.462 -16.552  14.595  0.00  0.00            
ATOM   2309 HD13 LEU X 144      63.435 -15.756  15.682  0.00  0.00            
ATOM   2310  CD2 LEU X 144      62.146 -17.912  14.230  0.00  0.00            
ATOM   2311 HD21 LEU X 144      62.728 -18.128  13.334  0.00  0.00            
ATOM   2312 HD22 LEU X 144      61.337 -18.642  14.251  0.00  0.00            
ATOM   2313 HD23 LEU X 144      61.707 -16.917  14.143  0.00  0.00            
ATOM   2314  C   LEU X 144      62.851 -19.264  18.254  0.00  0.00            
ATOM   2315  O   LEU X 144      63.042 -18.344  18.963  0.00  0.00            
ATOM   2316  N   GLU X 145      61.777 -20.033  18.328  0.00  0.00            
ATOM   2317  H   GLU X 145      61.588 -20.804  17.704  0.00  0.00            
ATOM   2318  CA  GLU X 145      60.676 -19.689  19.236  0.00  0.00            
ATOM   2319  HA  GLU X 145      60.450 -18.633  19.087  0.00  0.00            
ATOM   2320  CB  GLU X 145      59.376 -20.473  18.779  0.00  0.00            
ATOM   2321  HB2 GLU X 145      59.215 -20.233  17.728  0.00  0.00            
ATOM   2322  HB3 GLU X 145      59.627 -21.520  18.949  0.00  0.00            
ATOM   2323  CG  GLU X 145      58.169 -20.315  19.626  0.00  0.00            
ATOM   2324  HG2 GLU X 145      58.432 -20.639  20.633  0.00  0.00            
ATOM   2325  HG3 GLU X 145      57.850 -19.274  19.669  0.00  0.00            
ATOM   2326  CD  GLU X 145      57.008 -21.210  19.105  0.00  0.00            
ATOM   2327  OE1 GLU X 145      56.529 -21.901  19.994  0.00  0.00            
ATOM   2328  OE2 GLU X 145      56.432 -21.051  17.959  0.00  0.00            
ATOM   2329  C   GLU X 145      61.022 -19.833  20.721  0.00  0.00            
ATOM   2330  O   GLU X 145      60.538 -19.050  21.555  0.00  0.00            
ATOM   2331  N   PHE X 146      61.855 -20.833  21.063  0.00  0.00            
ATOM   2332  H   PHE X 146      62.071 -21.563  20.400  0.00  0.00            
ATOM   2333  CA  PHE X 146      62.349 -21.062  22.435  0.00  0.00            
ATOM   2334  HA  PHE X 146      61.484 -20.913  23.081  0.00  0.00            
ATOM   2335  CB  PHE X 146      62.879 -22.478  22.632  0.00  0.00            
ATOM   2336  HB2 PHE X 146      62.200 -23.258  22.287  0.00  0.00            
ATOM   2337  HB3 PHE X 146      63.844 -22.509  22.127  0.00  0.00            
ATOM   2338  CG  PHE X 146      63.210 -22.783  24.140  0.00  0.00            
ATOM   2339  CD1 PHE X 146      62.334 -23.583  24.938  0.00  0.00            
ATOM   2340  HD1 PHE X 146      61.465 -24.005  24.455  0.00  0.00            
ATOM   2341  CE1 PHE X 146      62.497 -23.736  26.262  0.00  0.00            
ATOM   2342  HE1 PHE X 146      61.807 -24.301  26.872  0.00  0.00            
ATOM   2343  CZ  PHE X 146      63.683 -23.199  26.901  0.00  0.00            
ATOM   2344  HZ  PHE X 146      63.819 -23.317  27.966  0.00  0.00            
ATOM   2345  CE2 PHE X 146      64.596 -22.453  26.136  0.00  0.00            
ATOM   2346  HE2 PHE X 146      65.478 -22.014  26.577  0.00  0.00            
ATOM   2347  CD2 PHE X 146      64.361 -22.269  24.722  0.00  0.00            
ATOM   2348  HD2 PHE X 146      65.083 -21.686  24.170  0.00  0.00            
ATOM   2349  C   PHE X 146      63.334 -19.955  22.841  0.00  0.00            
ATOM   2350  O   PHE X 146      63.229 -19.398  23.926  0.00  0.00            
ATOM   2351  N   GLU X 147      64.236 -19.494  21.911  0.00  0.00            
ATOM   2352  H   GLU X 147      64.302 -19.992  21.035  0.00  0.00            
ATOM   2353  CA  GLU X 147      65.206 -18.361  22.079  0.00  0.00            
ATOM   2354  HA  GLU X 147      65.813 -18.608  22.950  0.00  0.00            
ATOM   2355  CB  GLU X 147      66.224 -18.454  20.878  0.00  0.00            
ATOM   2356  HB2 GLU X 147      66.766 -19.399  20.928  0.00  0.00            
ATOM   2357  HB3 GLU X 147      65.672 -18.315  19.948  0.00  0.00            
ATOM   2358  CG  GLU X 147      67.226 -17.259  20.940  0.00  0.00            
ATOM   2359  HG2 GLU X 147      67.884 -17.299  20.072  0.00  0.00            
ATOM   2360  HG3 GLU X 147      66.701 -16.333  20.705  0.00  0.00            
ATOM   2361  CD  GLU X 147      68.002 -17.153  22.205  0.00  0.00            
ATOM   2362  OE1 GLU X 147      68.372 -16.005  22.511  0.00  0.00            
ATOM   2363  OE2 GLU X 147      68.199 -18.084  22.997  0.00  0.00            
ATOM   2364  C   GLU X 147      64.455 -17.008  22.291  0.00  0.00            
ATOM   2365  O   GLU X 147      64.852 -16.151  23.130  0.00  0.00            
ATOM   2366  N   ARG X 148      63.482 -16.788  21.435  0.00  0.00            
ATOM   2367  H   ARG X 148      63.214 -17.496  20.767  0.00  0.00            
ATOM   2368  CA  ARG X 148      62.640 -15.636  21.495  0.00  0.00            
ATOM   2369  HA  ARG X 148      63.278 -14.782  21.722  0.00  0.00            
ATOM   2370  CB  ARG X 148      61.984 -15.489  20.088  0.00  0.00            
ATOM   2371  HB2 ARG X 148      61.289 -16.292  19.843  0.00  0.00            
ATOM   2372  HB3 ARG X 148      61.283 -14.659  20.179  0.00  0.00            
ATOM   2373  CG  ARG X 148      62.925 -15.158  18.928  0.00  0.00            
ATOM   2374  HG2 ARG X 148      63.684 -15.902  18.685  0.00  0.00            
ATOM   2375  HG3 ARG X 148      62.256 -15.159  18.068  0.00  0.00            
ATOM   2376  CD  ARG X 148      63.552 -13.774  19.070  0.00  0.00            
ATOM   2377  HD2 ARG X 148      62.761 -13.024  19.066  0.00  0.00            
ATOM   2378  HD3 ARG X 148      64.109 -13.768  20.007  0.00  0.00            
ATOM   2379  NE  ARG X 148      64.400 -13.443  17.894  0.00  0.00            
ATOM   2380  HE  ARG X 148      64.021 -13.530  16.962  0.00  0.00            
ATOM   2381  CZ  ARG X 148      65.565 -12.847  17.860  0.00  0.00            
ATOM   2382  NH1 ARG X 148      66.195 -12.668  18.967  0.00  0.00            
ATOM   2383 HH11 ARG X 148      65.811 -13.103  19.794  0.00  0.00            
ATOM   2384 HH12 ARG X 148      66.963 -12.016  19.036  0.00  0.00            
ATOM   2385  NH2 ARG X 148      66.103 -12.333  16.785  0.00  0.00            
ATOM   2386 HH21 ARG X 148      65.604 -12.322  15.907  0.00  0.00            
ATOM   2387 HH22 ARG X 148      67.033 -11.975  16.951  0.00  0.00            
ATOM   2388  C   ARG X 148      61.615 -15.589  22.619  0.00  0.00            
ATOM   2389  O   ARG X 148      61.098 -14.531  22.799  0.00  0.00            
ATOM   2390  N   ASN X 149      61.386 -16.619  23.413  0.00  0.00            
ATOM   2391  H   ASN X 149      61.830 -17.480  23.124  0.00  0.00            
ATOM   2392  CA  ASN X 149      60.559 -16.675  24.621  0.00  0.00            
ATOM   2393  HA  ASN X 149      60.300 -15.690  25.009  0.00  0.00            
ATOM   2394  CB  ASN X 149      59.152 -17.204  24.316  0.00  0.00            
ATOM   2395  HB2 ASN X 149      59.263 -18.133  23.756  0.00  0.00            
ATOM   2396  HB3 ASN X 149      58.549 -17.343  25.213  0.00  0.00            
ATOM   2397  CG  ASN X 149      58.330 -16.346  23.464  0.00  0.00            
ATOM   2398  OD1 ASN X 149      57.605 -15.487  23.928  0.00  0.00            
ATOM   2399  ND2 ASN X 149      58.511 -16.572  22.194  0.00  0.00            
ATOM   2400 HD21 ASN X 149      58.079 -15.911  21.564  0.00  0.00            
ATOM   2401 HD22 ASN X 149      58.891 -17.443  21.854  0.00  0.00            
ATOM   2402  C   ASN X 149      61.194 -17.242  25.879  0.00  0.00            
ATOM   2403  O   ASN X 149      60.632 -17.031  26.934  0.00  0.00            
ATOM   2404  N   ARG X 150      62.487 -17.639  25.924  0.00  0.00            
ATOM   2405  H   ARG X 150      62.981 -17.617  25.044  0.00  0.00            
ATOM   2406  CA  ARG X 150      63.102 -18.203  27.125  0.00  0.00            
ATOM   2407  HA  ARG X 150      62.593 -19.089  27.503  0.00  0.00            
ATOM   2408  CB  ARG X 150      64.480 -18.730  26.777  0.00  0.00            
ATOM   2409  HB2 ARG X 150      65.069 -18.942  27.669  0.00  0.00            
ATOM   2410  HB3 ARG X 150      64.464 -19.618  26.146  0.00  0.00            
ATOM   2411  CG  ARG X 150      65.432 -17.720  26.025  0.00  0.00            
ATOM   2412  HG2 ARG X 150      65.283 -17.979  24.977  0.00  0.00            
ATOM   2413  HG3 ARG X 150      65.103 -16.693  26.179  0.00  0.00            
ATOM   2414  CD  ARG X 150      66.911 -17.961  26.351  0.00  0.00            
ATOM   2415  HD2 ARG X 150      67.117 -17.966  27.421  0.00  0.00            
ATOM   2416  HD3 ARG X 150      67.206 -18.970  26.065  0.00  0.00            
ATOM   2417  NE  ARG X 150      67.739 -16.971  25.635  0.00  0.00            
ATOM   2418  HE  ARG X 150      67.946 -17.114  24.657  0.00  0.00            
ATOM   2419  CZ  ARG X 150      68.162 -15.803  26.090  0.00  0.00            
ATOM   2420  NH1 ARG X 150      67.987 -15.289  27.261  0.00  0.00            
ATOM   2421 HH11 ARG X 150      67.416 -15.782  27.933  0.00  0.00            
ATOM   2422 HH12 ARG X 150      68.435 -14.415  27.493  0.00  0.00            
ATOM   2423  NH2 ARG X 150      68.711 -14.950  25.213  0.00  0.00            
ATOM   2424 HH21 ARG X 150      68.740 -15.173  24.228  0.00  0.00            
ATOM   2425 HH22 ARG X 150      69.143 -14.122  25.597  0.00  0.00            
ATOM   2426  C   ARG X 150      63.181 -17.224  28.251  0.00  0.00            
ATOM   2427  O   ARG X 150      63.008 -17.637  29.362  0.00  0.00            
ATOM   2428  N   GLU X 151      63.312 -15.939  28.014  0.00  0.00            
ATOM   2429  H   GLU X 151      63.575 -15.575  27.109  0.00  0.00            
ATOM   2430  CA  GLU X 151      63.169 -15.008  29.208  0.00  0.00            
ATOM   2431  HA  GLU X 151      63.711 -15.452  30.043  0.00  0.00            
ATOM   2432  CB  GLU X 151      63.798 -13.617  28.942  0.00  0.00            
ATOM   2433  HB2 GLU X 151      63.120 -13.022  28.329  0.00  0.00            
ATOM   2434  HB3 GLU X 151      63.925 -13.073  29.878  0.00  0.00            
ATOM   2435  CG  GLU X 151      65.140 -13.712  28.177  0.00  0.00            
ATOM   2436  HG2 GLU X 151      65.791 -14.411  28.703  0.00  0.00            
ATOM   2437  HG3 GLU X 151      65.057 -14.139  27.177  0.00  0.00            
ATOM   2438  CD  GLU X 151      65.776 -12.254  28.068  0.00  0.00            
ATOM   2439  OE1 GLU X 151      66.756 -11.908  28.773  0.00  0.00            
ATOM   2440  OE2 GLU X 151      65.212 -11.401  27.350  0.00  0.00            
ATOM   2441  C   GLU X 151      61.736 -14.743  29.715  0.00  0.00            
ATOM   2442  O   GLU X 151      61.668 -14.631  30.957  0.00  0.00            
ATOM   2443  N   ARG X 152      60.641 -14.809  28.926  0.00  0.00            
ATOM   2444  H   ARG X 152      60.721 -14.934  27.927  0.00  0.00            
ATOM   2445  CA  ARG X 152      59.287 -14.968  29.520  0.00  0.00            
ATOM   2446  HA  ARG X 152      59.133 -14.123  30.191  0.00  0.00            
ATOM   2447  CB  ARG X 152      58.233 -14.826  28.434  0.00  0.00            
ATOM   2448  HB2 ARG X 152      58.274 -13.765  28.188  0.00  0.00            
ATOM   2449  HB3 ARG X 152      58.521 -15.422  27.567  0.00  0.00            
ATOM   2450  CG  ARG X 152      56.808 -15.175  28.770  0.00  0.00            
ATOM   2451  HG2 ARG X 152      56.638 -16.249  28.843  0.00  0.00            
ATOM   2452  HG3 ARG X 152      56.612 -14.645  29.702  0.00  0.00            
ATOM   2453  CD  ARG X 152      55.790 -14.639  27.726  0.00  0.00            
ATOM   2454  HD2 ARG X 152      55.895 -13.555  27.674  0.00  0.00            
ATOM   2455  HD3 ARG X 152      55.944 -15.118  26.758  0.00  0.00            
ATOM   2456  NE  ARG X 152      54.392 -14.794  28.202  0.00  0.00            
ATOM   2457  HE  ARG X 152      54.110 -15.652  28.654  0.00  0.00            
ATOM   2458  CZ  ARG X 152      53.356 -13.972  27.976  0.00  0.00            
ATOM   2459  NH1 ARG X 152      53.460 -12.783  27.594  0.00  0.00            
ATOM   2460 HH11 ARG X 152      54.325 -12.580  27.113  0.00  0.00            
ATOM   2461 HH12 ARG X 152      52.606 -12.275  27.416  0.00  0.00            
ATOM   2462  NH2 ARG X 152      52.178 -14.396  28.333  0.00  0.00            
ATOM   2463 HH21 ARG X 152      52.074 -15.332  28.695  0.00  0.00            
ATOM   2464 HH22 ARG X 152      51.374 -13.790  28.249  0.00  0.00            
ATOM   2465  C   ARG X 152      59.053 -16.335  30.268  0.00  0.00            
ATOM   2466  O   ARG X 152      58.293 -16.347  31.226  0.00  0.00            
ATOM   2467  N   PHE X 153      59.584 -17.438  29.805  0.00  0.00            
ATOM   2468  H   PHE X 153      60.162 -17.347  28.982  0.00  0.00            
ATOM   2469  CA  PHE X 153      59.556 -18.674  30.556  0.00  0.00            
ATOM   2470  HA  PHE X 153      58.501 -18.869  30.747  0.00  0.00            
ATOM   2471  CB  PHE X 153      60.096 -19.850  29.758  0.00  0.00            
ATOM   2472  HB2 PHE X 153      61.151 -19.588  29.675  0.00  0.00            
ATOM   2473  HB3 PHE X 153      59.964 -20.826  30.226  0.00  0.00            
ATOM   2474  CG  PHE X 153      59.481 -20.061  28.353  0.00  0.00            
ATOM   2475  CD1 PHE X 153      58.112 -19.743  28.120  0.00  0.00            
ATOM   2476  HD1 PHE X 153      57.396 -19.279  28.781  0.00  0.00            
ATOM   2477  CE1 PHE X 153      57.554 -19.916  26.821  0.00  0.00            
ATOM   2478  HE1 PHE X 153      56.540 -19.611  26.610  0.00  0.00            
ATOM   2479  CZ  PHE X 153      58.201 -20.730  25.898  0.00  0.00            
ATOM   2480  HZ  PHE X 153      57.768 -20.872  24.919  0.00  0.00            
ATOM   2481  CE2 PHE X 153      59.567 -21.114  26.173  0.00  0.00            
ATOM   2482  HE2 PHE X 153      60.057 -21.653  25.375  0.00  0.00            
ATOM   2483  CD2 PHE X 153      60.174 -20.797  27.371  0.00  0.00            
ATOM   2484  HD2 PHE X 153      61.177 -21.168  27.520  0.00  0.00            
ATOM   2485  C   PHE X 153      60.360 -18.533  31.846  0.00  0.00            
ATOM   2486  O   PHE X 153      60.019 -19.040  32.905  0.00  0.00            
ATOM   2487  N   GLU X 154      61.474 -17.799  31.836  0.00  0.00            
ATOM   2488  H   GLU X 154      61.820 -17.378  30.985  0.00  0.00            
ATOM   2489  CA  GLU X 154      62.260 -17.697  33.066  0.00  0.00            
ATOM   2490  HA  GLU X 154      62.436 -18.694  33.472  0.00  0.00            
ATOM   2491  CB  GLU X 154      63.640 -17.007  32.743  0.00  0.00            
ATOM   2492  HB2 GLU X 154      63.994 -17.299  31.754  0.00  0.00            
ATOM   2493  HB3 GLU X 154      63.419 -15.948  32.606  0.00  0.00            
ATOM   2494  CG  GLU X 154      64.655 -17.468  33.767  0.00  0.00            
ATOM   2495  HG2 GLU X 154      64.323 -17.378  34.802  0.00  0.00            
ATOM   2496  HG3 GLU X 154      64.875 -18.507  33.523  0.00  0.00            
ATOM   2497  CD  GLU X 154      65.978 -16.675  33.673  0.00  0.00            
ATOM   2498  OE1 GLU X 154      65.973 -15.623  34.268  0.00  0.00            
ATOM   2499  OE2 GLU X 154      66.909 -17.075  32.906  0.00  0.00            
ATOM   2500  C   GLU X 154      61.468 -16.868  34.168  0.00  0.00            
ATOM   2501  O   GLU X 154      61.605 -17.219  35.336  0.00  0.00            
ATOM   2502  N   PHE X 155      60.777 -15.825  33.727  0.00  0.00            
ATOM   2503  H   PHE X 155      60.638 -15.656  32.741  0.00  0.00            
ATOM   2504  CA  PHE X 155      59.903 -15.034  34.714  0.00  0.00            
ATOM   2505  HA  PHE X 155      60.564 -14.524  35.415  0.00  0.00            
ATOM   2506  CB  PHE X 155      59.110 -14.036  33.782  0.00  0.00            
ATOM   2507  HB2 PHE X 155      59.768 -13.482  33.114  0.00  0.00            
ATOM   2508  HB3 PHE X 155      58.475 -14.623  33.118  0.00  0.00            
ATOM   2509  CG  PHE X 155      58.310 -13.032  34.508  0.00  0.00            
ATOM   2510  CD1 PHE X 155      56.946 -12.924  34.291  0.00  0.00            
ATOM   2511  HD1 PHE X 155      56.395 -13.626  33.684  0.00  0.00            
ATOM   2512  CE1 PHE X 155      56.169 -12.009  34.962  0.00  0.00            
ATOM   2513  HE1 PHE X 155      55.100 -12.086  34.832  0.00  0.00            
ATOM   2514  CZ  PHE X 155      56.772 -11.146  35.926  0.00  0.00            
ATOM   2515  HZ  PHE X 155      56.133 -10.495  36.504  0.00  0.00            
ATOM   2516  CE2 PHE X 155      58.133 -11.247  36.116  0.00  0.00            
ATOM   2517  HE2 PHE X 155      58.618 -10.659  36.882  0.00  0.00            
ATOM   2518  CD2 PHE X 155      58.916 -12.172  35.429  0.00  0.00            
ATOM   2519  HD2 PHE X 155      59.938 -12.302  35.751  0.00  0.00            
ATOM   2520  C   PHE X 155      58.886 -15.928  35.527  0.00  0.00            
ATOM   2521  O   PHE X 155      58.863 -15.911  36.767  0.00  0.00            
ATOM   2522  N   LEU X 156      58.244 -16.847  34.795  0.00  0.00            
ATOM   2523  H   LEU X 156      58.353 -16.881  33.792  0.00  0.00            
ATOM   2524  CA  LEU X 156      57.189 -17.661  35.425  0.00  0.00            
ATOM   2525  HA  LEU X 156      56.835 -17.154  36.323  0.00  0.00            
ATOM   2526  CB  LEU X 156      56.042 -17.992  34.385  0.00  0.00            
ATOM   2527  HB2 LEU X 156      56.466 -18.563  33.559  0.00  0.00            
ATOM   2528  HB3 LEU X 156      55.206 -18.493  34.872  0.00  0.00            
ATOM   2529  CG  LEU X 156      55.361 -16.662  33.801  0.00  0.00            
ATOM   2530  HG  LEU X 156      56.171 -16.069  33.375  0.00  0.00            
ATOM   2531  CD1 LEU X 156      54.423 -16.990  32.659  0.00  0.00            
ATOM   2532 HD11 LEU X 156      53.569 -17.524  33.075  0.00  0.00            
ATOM   2533 HD12 LEU X 156      54.168 -16.050  32.171  0.00  0.00            
ATOM   2534 HD13 LEU X 156      54.843 -17.683  31.930  0.00  0.00            
ATOM   2535  CD2 LEU X 156      54.524 -15.913  34.804  0.00  0.00            
ATOM   2536 HD21 LEU X 156      55.137 -15.487  35.597  0.00  0.00            
ATOM   2537 HD22 LEU X 156      54.029 -15.009  34.451  0.00  0.00            
ATOM   2538 HD23 LEU X 156      53.805 -16.573  35.291  0.00  0.00            
ATOM   2539  C   LEU X 156      57.715 -18.887  36.165  0.00  0.00            
ATOM   2540  O   LEU X 156      57.175 -19.302  37.166  0.00  0.00            
ATOM   2541  N   LYS X 157      58.836 -19.426  35.699  0.00  0.00            
ATOM   2542  H   LYS X 157      59.207 -19.109  34.815  0.00  0.00            
ATOM   2543  CA  LYS X 157      59.489 -20.557  36.419  0.00  0.00            
ATOM   2544  HA  LYS X 157      58.791 -21.343  36.710  0.00  0.00            
ATOM   2545  CB  LYS X 157      60.563 -21.082  35.439  0.00  0.00            
ATOM   2546  HB2 LYS X 157      60.083 -21.439  34.528  0.00  0.00            
ATOM   2547  HB3 LYS X 157      61.215 -20.260  35.143  0.00  0.00            
ATOM   2548  CG  LYS X 157      61.313 -22.304  36.019  0.00  0.00            
ATOM   2549  HG2 LYS X 157      61.851 -21.817  36.832  0.00  0.00            
ATOM   2550  HG3 LYS X 157      60.676 -23.123  36.351  0.00  0.00            
ATOM   2551  CD  LYS X 157      62.206 -22.947  34.969  0.00  0.00            
ATOM   2552  HD2 LYS X 157      61.566 -23.277  34.150  0.00  0.00            
ATOM   2553  HD3 LYS X 157      62.955 -22.314  34.493  0.00  0.00            
ATOM   2554  CE  LYS X 157      62.879 -24.196  35.535  0.00  0.00            
ATOM   2555  HE2 LYS X 157      63.066 -24.168  36.609  0.00  0.00            
ATOM   2556  HE3 LYS X 157      62.251 -25.056  35.302  0.00  0.00            
ATOM   2557  NZ  LYS X 157      64.239 -24.434  34.999  0.00  0.00            
ATOM   2558  HZ1 LYS X 157      64.228 -24.595  34.002  0.00  0.00            
ATOM   2559  HZ2 LYS X 157      64.894 -23.702  35.236  0.00  0.00            
ATOM   2560  HZ3 LYS X 157      64.556 -25.284  35.443  0.00  0.00            
ATOM   2561  C   LYS X 157      60.119 -20.074  37.730  0.00  0.00            
ATOM   2562  O   LYS X 157      59.907 -20.642  38.764  0.00  0.00            
ATOM   2563  N   TRP X 158      60.556 -18.874  37.732  0.00  0.00            
ATOM   2564  H   TRP X 158      60.579 -18.427  36.826  0.00  0.00            
ATOM   2565  CA  TRP X 158      61.137 -18.181  38.963  0.00  0.00            
ATOM   2566  HA  TRP X 158      61.843 -18.765  39.553  0.00  0.00            
ATOM   2567  CB  TRP X 158      61.906 -17.023  38.557  0.00  0.00            
ATOM   2568  HB2 TRP X 158      62.772 -17.384  38.004  0.00  0.00            
ATOM   2569  HB3 TRP X 158      61.282 -16.496  37.835  0.00  0.00            
ATOM   2570  CG  TRP X 158      62.458 -16.192  39.670  0.00  0.00            
ATOM   2571  CD1 TRP X 158      62.913 -16.573  40.859  0.00  0.00            
ATOM   2572  HD1 TRP X 158      62.859 -17.542  41.333  0.00  0.00            
ATOM   2573  NE1 TRP X 158      63.554 -15.566  41.444  0.00  0.00            
ATOM   2574  HE1 TRP X 158      64.326 -15.625  42.093  0.00  0.00            
ATOM   2575  CE2 TRP X 158      63.392 -14.378  40.721  0.00  0.00            
ATOM   2576  CZ2 TRP X 158      63.769 -13.064  41.021  0.00  0.00            
ATOM   2577  HZ2 TRP X 158      64.316 -12.885  41.935  0.00  0.00            
ATOM   2578  CH2 TRP X 158      63.371 -12.039  40.147  0.00  0.00            
ATOM   2579  HH2 TRP X 158      63.652 -11.020  40.369  0.00  0.00            
ATOM   2580  CZ3 TRP X 158      62.809 -12.441  38.935  0.00  0.00            
ATOM   2581  HZ3 TRP X 158      62.547 -11.699  38.195  0.00  0.00            
ATOM   2582  CE3 TRP X 158      62.459 -13.754  38.591  0.00  0.00            
ATOM   2583  HE3 TRP X 158      62.031 -14.038  37.641  0.00  0.00            
ATOM   2584  CD2 TRP X 158      62.652 -14.764  39.554  0.00  0.00            
ATOM   2585  C   TRP X 158      60.014 -17.764  39.894  0.00  0.00            
ATOM   2586  O   TRP X 158      59.985 -17.897  41.121  0.00  0.00            
ATOM   2587  N   GLY X 159      58.855 -17.488  39.314  0.00  0.00            
ATOM   2588  H   GLY X 159      58.930 -17.482  38.307  0.00  0.00            
ATOM   2589  CA  GLY X 159      57.647 -17.032  39.945  0.00  0.00            
ATOM   2590  HA2 GLY X 159      57.674 -16.183  40.627  0.00  0.00            
ATOM   2591  HA3 GLY X 159      57.113 -16.785  39.027  0.00  0.00            
ATOM   2592  C   GLY X 159      56.954 -18.211  40.551  0.00  0.00            
ATOM   2593  O   GLY X 159      56.234 -18.103  41.560  0.00  0.00            
ATOM   2594  N   SER X 160      57.186 -19.474  40.136  0.00  0.00            
ATOM   2595  H   SER X 160      57.947 -19.567  39.478  0.00  0.00            
ATOM   2596  CA  SER X 160      56.583 -20.654  40.774  0.00  0.00            
ATOM   2597  HA  SER X 160      55.616 -20.429  41.223  0.00  0.00            
ATOM   2598  CB  SER X 160      56.184 -21.693  39.717  0.00  0.00            
ATOM   2599  HB2 SER X 160      57.154 -22.057  39.376  0.00  0.00            
ATOM   2600  HB3 SER X 160      55.729 -22.467  40.334  0.00  0.00            
ATOM   2601  OG  SER X 160      55.437 -21.022  38.714  0.00  0.00            
ATOM   2602  HG  SER X 160      56.046 -20.438  38.255  0.00  0.00            
ATOM   2603  C   SER X 160      57.490 -21.113  42.001  0.00  0.00            
ATOM   2604  O   SER X 160      57.165 -22.150  42.576  0.00  0.00            
ATOM   2605  N   GLN X 161      58.576 -20.360  42.397  0.00  0.00            
ATOM   2606  H   GLN X 161      58.774 -19.594  41.769  0.00  0.00            
ATOM   2607  CA  GLN X 161      59.611 -20.632  43.385  0.00  0.00            
ATOM   2608  HA  GLN X 161      59.263 -21.521  43.912  0.00  0.00            
ATOM   2609  CB  GLN X 161      61.045 -20.679  42.773  0.00  0.00            
ATOM   2610  HB2 GLN X 161      61.188 -19.680  42.359  0.00  0.00            
ATOM   2611  HB3 GLN X 161      61.659 -20.867  43.653  0.00  0.00            
ATOM   2612  CG  GLN X 161      61.081 -21.847  41.750  0.00  0.00            
ATOM   2613  HG2 GLN X 161      61.033 -22.766  42.335  0.00  0.00            
ATOM   2614  HG3 GLN X 161      60.179 -21.811  41.139  0.00  0.00            
ATOM   2615  CD  GLN X 161      62.394 -21.929  40.857  0.00  0.00            
ATOM   2616  OE1 GLN X 161      63.400 -21.314  41.038  0.00  0.00            
ATOM   2617  NE2 GLN X 161      62.441 -22.810  39.887  0.00  0.00            
ATOM   2618 HE21 GLN X 161      63.326 -22.828  39.402  0.00  0.00            
ATOM   2619 HE22 GLN X 161      61.549 -23.252  39.714  0.00  0.00            
ATOM   2620  C   GLN X 161      59.618 -19.566  44.458  0.00  0.00            
ATOM   2621  O   GLN X 161      59.864 -19.823  45.635  0.00  0.00            
ATOM   2622  N   ALA X 162      59.237 -18.329  44.058  0.00  0.00            
ATOM   2623  H   ALA X 162      59.255 -18.074  43.081  0.00  0.00            
ATOM   2624  CA  ALA X 162      58.958 -17.249  44.950  0.00  0.00            
ATOM   2625  HA  ALA X 162      59.712 -17.225  45.736  0.00  0.00            
ATOM   2626  CB  ALA X 162      58.974 -15.978  44.138  0.00  0.00            
ATOM   2627  HB1 ALA X 162      58.899 -15.126  44.814  0.00  0.00            
ATOM   2628  HB2 ALA X 162      59.820 -15.957  43.451  0.00  0.00            
ATOM   2629  HB3 ALA X 162      58.003 -15.934  43.645  0.00  0.00            
ATOM   2630  C   ALA X 162      57.610 -17.324  45.655  0.00  0.00            
ATOM   2631  O   ALA X 162      57.423 -16.552  46.559  0.00  0.00            
ATOM   2632  N   PHE X 163      56.636 -18.125  45.237  0.00  0.00            
ATOM   2633  H   PHE X 163      56.688 -18.400  44.267  0.00  0.00            
ATOM   2634  CA  PHE X 163      55.382 -18.404  45.890  0.00  0.00            
ATOM   2635  HA  PHE X 163      55.374 -17.898  46.856  0.00  0.00            
ATOM   2636  CB  PHE X 163      54.288 -17.852  45.021  0.00  0.00            
ATOM   2637  HB2 PHE X 163      54.298 -18.414  44.087  0.00  0.00            
ATOM   2638  HB3 PHE X 163      53.283 -18.017  45.411  0.00  0.00            
ATOM   2639  CG  PHE X 163      54.349 -16.370  44.808  0.00  0.00            
ATOM   2640  CD1 PHE X 163      55.037 -15.803  43.698  0.00  0.00            
ATOM   2641  HD1 PHE X 163      55.212 -16.434  42.839  0.00  0.00            
ATOM   2642  CE1 PHE X 163      55.262 -14.443  43.545  0.00  0.00            
ATOM   2643  HE1 PHE X 163      55.719 -14.071  42.640  0.00  0.00            
ATOM   2644  CZ  PHE X 163      54.623 -13.588  44.431  0.00  0.00            
ATOM   2645  HZ  PHE X 163      54.747 -12.528  44.271  0.00  0.00            
ATOM   2646  CE2 PHE X 163      53.989 -14.072  45.572  0.00  0.00            
ATOM   2647  HE2 PHE X 163      53.539 -13.412  46.299  0.00  0.00            
ATOM   2648  CD2 PHE X 163      53.771 -15.431  45.734  0.00  0.00            
ATOM   2649  HD2 PHE X 163      53.234 -15.695  46.633  0.00  0.00            
ATOM   2650  C   PHE X 163      55.261 -20.004  46.145  0.00  0.00            
ATOM   2651  O   PHE X 163      56.128 -20.821  45.721  0.00  0.00            
ATOM   2652  N   HIE X 164      54.239 -20.304  46.911  0.00  0.00            
ATOM   2653  H   HIE X 164      53.709 -19.515  47.253  0.00  0.00            
ATOM   2654  CA  HIE X 164      53.891 -21.650  47.298  0.00  0.00            
ATOM   2655  HA  HIE X 164      54.733 -22.255  46.960  0.00  0.00            
ATOM   2656  CB  HIE X 164      53.917 -21.817  48.768  0.00  0.00            
ATOM   2657  HB2 HIE X 164      54.730 -21.295  49.274  0.00  0.00            
ATOM   2658  HB3 HIE X 164      53.001 -21.447  49.228  0.00  0.00            
ATOM   2659  CG  HIE X 164      53.941 -23.276  49.302  0.00  0.00            
ATOM   2660  ND1 HIE X 164      54.975 -24.198  49.140  0.00  0.00            
ATOM   2661  CE1 HIE X 164      54.550 -25.297  49.715  0.00  0.00            
ATOM   2662  HE1 HIE X 164      55.088 -26.232  49.763  0.00  0.00            
ATOM   2663  NE2 HIE X 164      53.337 -25.144  50.343  0.00  0.00            
ATOM   2664  HE2 HIE X 164      52.798 -25.785  50.908  0.00  0.00            
ATOM   2665  CD2 HIE X 164      52.951 -23.869  49.977  0.00  0.00            
ATOM   2666  HD2 HIE X 164      51.996 -23.428  50.221  0.00  0.00            
ATOM   2667  C   HIE X 164      52.656 -22.191  46.618  0.00  0.00            
ATOM   2668  O   HIE X 164      51.764 -21.491  46.179  0.00  0.00            
ATOM   2669  N   ASN X 165      52.613 -23.567  46.556  0.00  0.00            
ATOM   2670  H   ASN X 165      53.362 -24.066  47.014  0.00  0.00            
ATOM   2671  CA  ASN X 165      51.631 -24.357  45.862  0.00  0.00            
ATOM   2672  HA  ASN X 165      52.091 -25.334  45.716  0.00  0.00            
ATOM   2673  CB  ASN X 165      50.443 -24.690  46.805  0.00  0.00            
ATOM   2674  HB2 ASN X 165      50.934 -25.008  47.725  0.00  0.00            
ATOM   2675  HB3 ASN X 165      49.772 -23.875  47.077  0.00  0.00            
ATOM   2676  CG  ASN X 165      49.675 -25.846  46.279  0.00  0.00            
ATOM   2677  OD1 ASN X 165      49.891 -26.476  45.222  0.00  0.00            
ATOM   2678  ND2 ASN X 165      48.636 -26.180  47.026  0.00  0.00            
ATOM   2679 HD21 ASN X 165      48.109 -27.022  46.846  0.00  0.00            
ATOM   2680 HD22 ASN X 165      48.391 -25.655  47.854  0.00  0.00            
ATOM   2681  C   ASN X 165      51.249 -23.784  44.500  0.00  0.00            
ATOM   2682  O   ASN X 165      50.056 -23.680  44.167  0.00  0.00            
ATOM   2683  N   MET X 166      52.279 -23.553  43.648  0.00  0.00            
ATOM   2684  H   MET X 166      53.234 -23.684  43.950  0.00  0.00            
ATOM   2685  CA  MET X 166      52.157 -23.252  42.226  0.00  0.00            
ATOM   2686  HA  MET X 166      51.145 -23.531  41.934  0.00  0.00            
ATOM   2687  CB  MET X 166      52.242 -21.749  42.093  0.00  0.00            
ATOM   2688  HB2 MET X 166      51.376 -21.402  42.657  0.00  0.00            
ATOM   2689  HB3 MET X 166      53.076 -21.328  42.654  0.00  0.00            
ATOM   2690  CG  MET X 166      52.151 -21.223  40.645  0.00  0.00            
ATOM   2691  HG2 MET X 166      53.101 -21.403  40.143  0.00  0.00            
ATOM   2692  HG3 MET X 166      51.371 -21.773  40.118  0.00  0.00            
ATOM   2693  SD  MET X 166      51.829 -19.463  40.577  0.00  0.00            
ATOM   2694  CE  MET X 166      53.289 -18.534  41.363  0.00  0.00            
ATOM   2695  HE1 MET X 166      53.610 -19.026  42.281  0.00  0.00            
ATOM   2696  HE2 MET X 166      54.039 -18.628  40.578  0.00  0.00            
ATOM   2697  HE3 MET X 166      52.965 -17.510  41.551  0.00  0.00            
ATOM   2698  C   MET X 166      53.112 -24.031  41.363  0.00  0.00            
ATOM   2699  O   MET X 166      54.239 -24.223  41.680  0.00  0.00            
ATOM   2700  N   ARG X 167      52.717 -24.506  40.145  0.00  0.00            
ATOM   2701  H   ARG X 167      51.789 -24.273  39.820  0.00  0.00            
ATOM   2702  CA  ARG X 167      53.547 -25.286  39.267  0.00  0.00            
ATOM   2703  HA  ARG X 167      54.589 -25.270  39.588  0.00  0.00            
ATOM   2704  CB  ARG X 167      53.071 -26.731  39.381  0.00  0.00            
ATOM   2705  HB2 ARG X 167      53.240 -27.080  40.399  0.00  0.00            
ATOM   2706  HB3 ARG X 167      51.989 -26.628  39.293  0.00  0.00            
ATOM   2707  CG  ARG X 167      53.610 -27.793  38.342  0.00  0.00            
ATOM   2708  HG2 ARG X 167      53.152 -27.666  37.361  0.00  0.00            
ATOM   2709  HG3 ARG X 167      54.684 -27.692  38.182  0.00  0.00            
ATOM   2710  CD  ARG X 167      53.266 -29.224  38.749  0.00  0.00            
ATOM   2711  HD2 ARG X 167      53.837 -29.906  38.119  0.00  0.00            
ATOM   2712  HD3 ARG X 167      53.727 -29.359  39.727  0.00  0.00            
ATOM   2713  NE  ARG X 167      51.783 -29.591  38.740  0.00  0.00            
ATOM   2714  HE  ARG X 167      51.042 -28.910  38.658  0.00  0.00            
ATOM   2715  CZ  ARG X 167      51.250 -30.757  38.422  0.00  0.00            
ATOM   2716  NH1 ARG X 167      52.038 -31.790  38.511  0.00  0.00            
ATOM   2717 HH11 ARG X 167      52.933 -31.671  38.964  0.00  0.00            
ATOM   2718 HH12 ARG X 167      51.630 -32.620  38.105  0.00  0.00            
ATOM   2719  NH2 ARG X 167      49.953 -30.778  38.184  0.00  0.00            
ATOM   2720 HH21 ARG X 167      49.444 -29.909  38.097  0.00  0.00            
ATOM   2721 HH22 ARG X 167      49.565 -31.701  38.050  0.00  0.00            
ATOM   2722  C   ARG X 167      53.532 -24.760  37.804  0.00  0.00            
ATOM   2723  O   ARG X 167      52.451 -24.620  37.261  0.00  0.00            
ATOM   2724  N   ILE X 168      54.694 -24.558  37.167  0.00  0.00            
ATOM   2725  H   ILE X 168      55.572 -24.548  37.665  0.00  0.00            
ATOM   2726  CA  ILE X 168      54.821 -24.440  35.796  0.00  0.00            
ATOM   2727  HA  ILE X 168      53.859 -24.105  35.409  0.00  0.00            
ATOM   2728  CB  ILE X 168      55.725 -23.284  35.440  0.00  0.00            
ATOM   2729  HB  ILE X 168      55.316 -22.354  35.834  0.00  0.00            
ATOM   2730  CG2 ILE X 168      57.129 -23.421  35.983  0.00  0.00            
ATOM   2731 HG21 ILE X 168      57.183 -23.258  37.060  0.00  0.00            
ATOM   2732 HG22 ILE X 168      57.546 -24.404  35.765  0.00  0.00            
ATOM   2733 HG23 ILE X 168      57.763 -22.687  35.486  0.00  0.00            
ATOM   2734  CG1 ILE X 168      55.880 -22.973  33.924  0.00  0.00            
ATOM   2735 HG12 ILE X 168      56.553 -23.620  33.361  0.00  0.00            
ATOM   2736 HG13 ILE X 168      54.937 -23.081  33.389  0.00  0.00            
ATOM   2737  CD1 ILE X 168      56.297 -21.537  33.565  0.00  0.00            
ATOM   2738 HD11 ILE X 168      57.330 -21.391  33.881  0.00  0.00            
ATOM   2739 HD12 ILE X 168      56.322 -21.496  32.476  0.00  0.00            
ATOM   2740 HD13 ILE X 168      55.662 -20.749  33.970  0.00  0.00            
ATOM   2741  C   ILE X 168      55.245 -25.857  35.210  0.00  0.00            
ATOM   2742  O   ILE X 168      56.001 -26.568  35.848  0.00  0.00            
ATOM   2743  N   ILE X 169      54.727 -26.182  34.028  0.00  0.00            
ATOM   2744  H   ILE X 169      54.206 -25.436  33.592  0.00  0.00            
ATOM   2745  CA  ILE X 169      55.226 -27.232  33.069  0.00  0.00            
ATOM   2746  HA  ILE X 169      55.863 -27.861  33.692  0.00  0.00            
ATOM   2747  CB  ILE X 169      54.101 -28.138  32.580  0.00  0.00            
ATOM   2748  HB  ILE X 169      54.528 -28.879  31.904  0.00  0.00            
ATOM   2749  CG2 ILE X 169      53.505 -29.013  33.671  0.00  0.00            
ATOM   2750 HG21 ILE X 169      53.113 -28.350  34.442  0.00  0.00            
ATOM   2751 HG22 ILE X 169      52.748 -29.687  33.268  0.00  0.00            
ATOM   2752 HG23 ILE X 169      54.409 -29.533  33.987  0.00  0.00            
ATOM   2753  CG1 ILE X 169      53.081 -27.505  31.679  0.00  0.00            
ATOM   2754 HG12 ILE X 169      52.443 -26.786  32.194  0.00  0.00            
ATOM   2755 HG13 ILE X 169      53.553 -26.970  30.854  0.00  0.00            
ATOM   2756  CD1 ILE X 169      51.997 -28.453  31.083  0.00  0.00            
ATOM   2757 HD11 ILE X 169      52.584 -29.236  30.604  0.00  0.00            
ATOM   2758 HD12 ILE X 169      51.341 -28.906  31.826  0.00  0.00            
ATOM   2759 HD13 ILE X 169      51.273 -27.956  30.438  0.00  0.00            
ATOM   2760  C   ILE X 169      56.046 -26.749  31.865  0.00  0.00            
ATOM   2761  O   ILE X 169      55.799 -25.633  31.413  0.00  0.00            
ATOM   2762  N   PRO X 170      56.982 -27.541  31.324  0.00  0.00            
ATOM   2763  CD  PRO X 170      57.484 -28.742  31.861  0.00  0.00            
ATOM   2764  HD2 PRO X 170      56.778 -29.573  31.849  0.00  0.00            
ATOM   2765  HD3 PRO X 170      57.680 -28.592  32.923  0.00  0.00            
ATOM   2766  CG  PRO X 170      58.725 -29.047  31.036  0.00  0.00            
ATOM   2767  HG2 PRO X 170      58.751 -30.128  30.901  0.00  0.00            
ATOM   2768  HG3 PRO X 170      59.613 -28.692  31.560  0.00  0.00            
ATOM   2769  CB  PRO X 170      58.628 -28.236  29.726  0.00  0.00            
ATOM   2770  HB2 PRO X 170      58.193 -28.924  29.002  0.00  0.00            
ATOM   2771  HB3 PRO X 170      59.555 -27.782  29.377  0.00  0.00            
ATOM   2772  CA  PRO X 170      57.605 -27.151  30.001  0.00  0.00            
ATOM   2773  HA  PRO X 170      58.181 -26.249  30.206  0.00  0.00            
ATOM   2774  C   PRO X 170      56.585 -26.937  28.862  0.00  0.00            
ATOM   2775  O   PRO X 170      55.444 -27.356  28.902  0.00  0.00            
ATOM   2776  N   PRO X 171      56.999 -26.267  27.801  0.00  0.00            
ATOM   2777  CD  PRO X 171      58.203 -25.510  27.720  0.00  0.00            
ATOM   2778  HD2 PRO X 171      59.019 -26.082  28.161  0.00  0.00            
ATOM   2779  HD3 PRO X 171      58.065 -24.699  28.436  0.00  0.00            
ATOM   2780  CG  PRO X 171      58.282 -25.021  26.245  0.00  0.00            
ATOM   2781  HG2 PRO X 171      58.625 -25.774  25.536  0.00  0.00            
ATOM   2782  HG3 PRO X 171      58.894 -24.120  26.206  0.00  0.00            
ATOM   2783  CB  PRO X 171      56.861 -24.781  25.883  0.00  0.00            
ATOM   2784  HB2 PRO X 171      56.654 -24.773  24.812  0.00  0.00            
ATOM   2785  HB3 PRO X 171      56.467 -23.842  26.270  0.00  0.00            
ATOM   2786  CA  PRO X 171      56.140 -25.970  26.625  0.00  0.00            
ATOM   2787  HA  PRO X 171      55.158 -25.590  26.908  0.00  0.00            
ATOM   2788  C   PRO X 171      55.969 -27.218  25.752  0.00  0.00            
ATOM   2789  O   PRO X 171      56.745 -28.183  25.827  0.00  0.00            
ATOM   2790  N   GLY X 172      55.076 -27.167  24.759  0.00  0.00            
ATOM   2791  H   GLY X 172      54.388 -26.428  24.736  0.00  0.00            
ATOM   2792  CA  GLY X 172      54.909 -28.126  23.629  0.00  0.00            
ATOM   2793  HA2 GLY X 172      54.764 -27.534  22.725  0.00  0.00            
ATOM   2794  HA3 GLY X 172      55.821 -28.654  23.353  0.00  0.00            
ATOM   2795  C   GLY X 172      53.840 -29.219  23.899  0.00  0.00            
ATOM   2796  O   GLY X 172      53.654 -30.074  23.049  0.00  0.00            
ATOM   2797  N   SER X 173      53.218 -29.256  25.107  0.00  0.00            
ATOM   2798  H   SER X 173      53.527 -28.514  25.719  0.00  0.00            
ATOM   2799  CA  SER X 173      52.498 -30.381  25.703  0.00  0.00            
ATOM   2800  HA  SER X 173      52.966 -31.365  25.687  0.00  0.00            
ATOM   2801  CB  SER X 173      52.184 -30.077  27.125  0.00  0.00            
ATOM   2802  HB2 SER X 173      51.341 -29.416  27.326  0.00  0.00            
ATOM   2803  HB3 SER X 173      52.145 -31.055  27.604  0.00  0.00            
ATOM   2804  OG  SER X 173      53.365 -29.467  27.654  0.00  0.00            
ATOM   2805  HG  SER X 173      54.145 -29.911  27.312  0.00  0.00            
ATOM   2806  C   SER X 173      51.119 -30.629  24.960  0.00  0.00            
ATOM   2807  O   SER X 173      50.867 -31.761  24.427  0.00  0.00            
ATOM   2808  N   GLY X 174      50.289 -29.608  24.904  0.00  0.00            
ATOM   2809  H   GLY X 174      50.538 -28.735  25.347  0.00  0.00            
ATOM   2810  CA  GLY X 174      49.058 -29.694  24.051  0.00  0.00            
ATOM   2811  HA2 GLY X 174      49.369 -29.801  23.012  0.00  0.00            
ATOM   2812  HA3 GLY X 174      48.432 -30.544  24.321  0.00  0.00            
ATOM   2813  C   GLY X 174      48.215 -28.449  24.169  0.00  0.00            
ATOM   2814  O   GLY X 174      48.708 -27.300  24.300  0.00  0.00            
ATOM   2815  N   ILE X 175      46.907 -28.720  24.166  0.00  0.00            
ATOM   2816  H   ILE X 175      46.624 -29.636  23.849  0.00  0.00            
ATOM   2817  CA  ILE X 175      45.863 -27.727  24.475  0.00  0.00            
ATOM   2818  HA  ILE X 175      46.352 -26.756  24.401  0.00  0.00            
ATOM   2819  CB  ILE X 175      44.785 -27.466  23.443  0.00  0.00            
ATOM   2820  HB  ILE X 175      44.021 -26.877  23.949  0.00  0.00            
ATOM   2821  CG2 ILE X 175      45.423 -26.660  22.275  0.00  0.00            
ATOM   2822 HG21 ILE X 175      46.201 -27.268  21.815  0.00  0.00            
ATOM   2823 HG22 ILE X 175      44.659 -26.434  21.531  0.00  0.00            
ATOM   2824 HG23 ILE X 175      45.769 -25.720  22.704  0.00  0.00            
ATOM   2825  CG1 ILE X 175      44.062 -28.698  22.884  0.00  0.00            
ATOM   2826 HG12 ILE X 175      43.964 -28.575  21.805  0.00  0.00            
ATOM   2827 HG13 ILE X 175      44.632 -29.605  23.087  0.00  0.00            
ATOM   2828  CD1 ILE X 175      42.729 -29.010  23.492  0.00  0.00            
ATOM   2829 HD11 ILE X 175      42.228 -29.805  22.938  0.00  0.00            
ATOM   2830 HD12 ILE X 175      42.807 -29.399  24.507  0.00  0.00            
ATOM   2831 HD13 ILE X 175      42.211 -28.052  23.489  0.00  0.00            
ATOM   2832  C   ILE X 175      45.446 -27.750  25.927  0.00  0.00            
ATOM   2833  O   ILE X 175      45.536 -28.826  26.458  0.00  0.00            
ATOM   2834  N   ILE X 176      44.904 -26.671  26.521  0.00  0.00            
ATOM   2835  H   ILE X 176      44.670 -25.849  25.982  0.00  0.00            
ATOM   2836  CA  ILE X 176      44.559 -26.654  27.915  0.00  0.00            
ATOM   2837  HA  ILE X 176      45.498 -26.869  28.425  0.00  0.00            
ATOM   2838  CB  ILE X 176      43.880 -25.295  28.436  0.00  0.00            
ATOM   2839  HB  ILE X 176      44.538 -24.474  28.152  0.00  0.00            
ATOM   2840  CG2 ILE X 176      42.494 -25.130  27.784  0.00  0.00            
ATOM   2841 HG21 ILE X 176      42.278 -25.719  26.893  0.00  0.00            
ATOM   2842 HG22 ILE X 176      41.791 -25.499  28.531  0.00  0.00            
ATOM   2843 HG23 ILE X 176      42.107 -24.140  27.545  0.00  0.00            
ATOM   2844  CG1 ILE X 176      43.817 -25.125  29.997  0.00  0.00            
ATOM   2845 HG12 ILE X 176      43.399 -25.959  30.561  0.00  0.00            
ATOM   2846 HG13 ILE X 176      44.835 -24.984  30.358  0.00  0.00            
ATOM   2847  CD1 ILE X 176      42.913 -23.984  30.522  0.00  0.00            
ATOM   2848 HD11 ILE X 176      43.425 -23.601  31.404  0.00  0.00            
ATOM   2849 HD12 ILE X 176      42.912 -23.167  29.800  0.00  0.00            
ATOM   2850 HD13 ILE X 176      41.923 -24.405  30.700  0.00  0.00            
ATOM   2851  C   ILE X 176      43.638 -27.826  28.234  0.00  0.00            
ATOM   2852  O   ILE X 176      43.836 -28.397  29.246  0.00  0.00            
ATOM   2853  N   HIE X 177      42.627 -28.140  27.432  0.00  0.00            
ATOM   2854  H   HIE X 177      42.386 -27.579  26.627  0.00  0.00            
ATOM   2855  CA  HIE X 177      41.753 -29.264  27.653  0.00  0.00            
ATOM   2856  HA  HIE X 177      41.462 -29.366  28.698  0.00  0.00            
ATOM   2857  CB  HIE X 177      40.391 -29.040  27.033  0.00  0.00            
ATOM   2858  HB2 HIE X 177      40.618 -28.995  25.968  0.00  0.00            
ATOM   2859  HB3 HIE X 177      39.681 -29.811  27.330  0.00  0.00            
ATOM   2860  CG  HIE X 177      39.786 -27.682  27.401  0.00  0.00            
ATOM   2861  ND1 HIE X 177      39.533 -27.269  28.619  0.00  0.00            
ATOM   2862  CE1 HIE X 177      39.186 -25.977  28.617  0.00  0.00            
ATOM   2863  HE1 HIE X 177      38.817 -25.368  29.429  0.00  0.00            
ATOM   2864  NE2 HIE X 177      39.257 -25.571  27.320  0.00  0.00            
ATOM   2865  HE2 HIE X 177      39.230 -24.620  26.980  0.00  0.00            
ATOM   2866  CD2 HIE X 177      39.683 -26.641  26.517  0.00  0.00            
ATOM   2867  HD2 HIE X 177      39.992 -26.578  25.484  0.00  0.00            
ATOM   2868  C   HIE X 177      42.426 -30.666  27.492  0.00  0.00            
ATOM   2869  O   HIE X 177      42.172 -31.584  28.258  0.00  0.00            
ATOM   2870  N   GLN X 178      43.301 -30.832  26.485  0.00  0.00            
ATOM   2871  H   GLN X 178      43.481 -29.972  25.987  0.00  0.00            
ATOM   2872  CA  GLN X 178      44.049 -32.102  26.335  0.00  0.00            
ATOM   2873  HA  GLN X 178      43.275 -32.845  26.528  0.00  0.00            
ATOM   2874  CB  GLN X 178      44.576 -32.191  24.906  0.00  0.00            
ATOM   2875  HB2 GLN X 178      43.695 -32.074  24.275  0.00  0.00            
ATOM   2876  HB3 GLN X 178      45.318 -31.412  24.727  0.00  0.00            
ATOM   2877  CG  GLN X 178      45.133 -33.614  24.650  0.00  0.00            
ATOM   2878  HG2 GLN X 178      45.995 -33.818  25.285  0.00  0.00            
ATOM   2879  HG3 GLN X 178      44.331 -34.333  24.817  0.00  0.00            
ATOM   2880  CD  GLN X 178      45.597 -33.841  23.173  0.00  0.00            
ATOM   2881  OE1 GLN X 178      45.342 -33.008  22.367  0.00  0.00            
ATOM   2882  NE2 GLN X 178      46.241 -34.925  22.767  0.00  0.00            
ATOM   2883 HE21 GLN X 178      46.093 -34.984  21.770  0.00  0.00            
ATOM   2884 HE22 GLN X 178      46.411 -35.745  23.332  0.00  0.00            
ATOM   2885  C   GLN X 178      45.078 -32.309  27.410  0.00  0.00            
ATOM   2886  O   GLN X 178      45.090 -33.379  28.048  0.00  0.00            
ATOM   2887  N   VAL X 179      45.964 -31.291  27.759  0.00  0.00            
ATOM   2888  H   VAL X 179      46.010 -30.452  27.199  0.00  0.00            
ATOM   2889  CA  VAL X 179      46.946 -31.404  28.835  0.00  0.00            
ATOM   2890  HA  VAL X 179      47.528 -32.324  28.784  0.00  0.00            
ATOM   2891  CB  VAL X 179      47.976 -30.263  28.794  0.00  0.00            
ATOM   2892  HB  VAL X 179      48.101 -30.069  27.729  0.00  0.00            
ATOM   2893  CG1 VAL X 179      47.511 -28.962  29.449  0.00  0.00            
ATOM   2894 HG11 VAL X 179      48.342 -28.259  29.380  0.00  0.00            
ATOM   2895 HG12 VAL X 179      46.590 -28.524  29.062  0.00  0.00            
ATOM   2896 HG13 VAL X 179      47.378 -29.058  30.526  0.00  0.00            
ATOM   2897  CG2 VAL X 179      49.351 -30.614  29.392  0.00  0.00            
ATOM   2898 HG21 VAL X 179      50.037 -29.789  29.200  0.00  0.00            
ATOM   2899 HG22 VAL X 179      49.332 -30.753  30.473  0.00  0.00            
ATOM   2900 HG23 VAL X 179      49.668 -31.554  28.940  0.00  0.00            
ATOM   2901  C   VAL X 179      46.354 -31.638  30.233  0.00  0.00            
ATOM   2902  O   VAL X 179      46.985 -32.259  31.113  0.00  0.00            
ATOM   2903  N   ASN X 180      45.161 -31.214  30.538  0.00  0.00            
ATOM   2904  H   ASN X 180      44.666 -30.645  29.866  0.00  0.00            
ATOM   2905  CA  ASN X 180      44.421 -31.507  31.780  0.00  0.00            
ATOM   2906  HA  ASN X 180      45.056 -31.332  32.648  0.00  0.00            
ATOM   2907  CB  ASN X 180      43.328 -30.521  31.978  0.00  0.00            
ATOM   2908  HB2 ASN X 180      43.680 -29.541  31.656  0.00  0.00            
ATOM   2909  HB3 ASN X 180      42.504 -30.715  31.292  0.00  0.00            
ATOM   2910  CG  ASN X 180      42.793 -30.350  33.363  0.00  0.00            
ATOM   2911  OD1 ASN X 180      43.103 -31.068  34.278  0.00  0.00            
ATOM   2912  ND2 ASN X 180      41.952 -29.332  33.559  0.00  0.00            
ATOM   2913 HD21 ASN X 180      41.647 -29.096  34.492  0.00  0.00            
ATOM   2914 HD22 ASN X 180      41.640 -28.767  32.782  0.00  0.00            
ATOM   2915  C   ASN X 180      43.827 -32.929  31.730  0.00  0.00            
ATOM   2916  O   ASN X 180      43.868 -33.705  32.675  0.00  0.00            
ATOM   2917  N   LEU X 181      43.334 -33.391  30.540  0.00  0.00            
ATOM   2918  H   LEU X 181      43.305 -32.750  29.759  0.00  0.00            
ATOM   2919  CA  LEU X 181      42.782 -34.781  30.388  0.00  0.00            
ATOM   2920  HA  LEU X 181      42.108 -34.956  31.227  0.00  0.00            
ATOM   2921  CB  LEU X 181      41.970 -34.847  29.025  0.00  0.00            
ATOM   2922  HB2 LEU X 181      41.244 -34.042  28.908  0.00  0.00            
ATOM   2923  HB3 LEU X 181      42.646 -34.744  28.176  0.00  0.00            
ATOM   2924  CG  LEU X 181      41.188 -36.156  28.845  0.00  0.00            
ATOM   2925  HG  LEU X 181      41.754 -37.031  29.166  0.00  0.00            
ATOM   2926  CD1 LEU X 181      39.950 -36.226  29.802  0.00  0.00            
ATOM   2927 HD11 LEU X 181      39.580 -37.251  29.830  0.00  0.00            
ATOM   2928 HD12 LEU X 181      40.307 -36.165  30.830  0.00  0.00            
ATOM   2929 HD13 LEU X 181      39.135 -35.517  29.657  0.00  0.00            
ATOM   2930  CD2 LEU X 181      40.712 -36.398  27.477  0.00  0.00            
ATOM   2931 HD21 LEU X 181      40.521 -37.471  27.448  0.00  0.00            
ATOM   2932 HD22 LEU X 181      39.861 -35.808  27.136  0.00  0.00            
ATOM   2933 HD23 LEU X 181      41.551 -36.262  26.795  0.00  0.00            
ATOM   2934  C   LEU X 181      43.845 -35.883  30.474  0.00  0.00            
ATOM   2935  O   LEU X 181      43.721 -36.795  31.262  0.00  0.00            
ATOM   2936  N   GLU X 182      44.967 -35.734  29.696  0.00  0.00            
ATOM   2937  H   GLU X 182      45.090 -34.891  29.154  0.00  0.00            
ATOM   2938  CA  GLU X 182      45.865 -36.868  29.427  0.00  0.00            
ATOM   2939  HA  GLU X 182      45.274 -37.764  29.618  0.00  0.00            
ATOM   2940  CB  GLU X 182      46.494 -36.874  28.042  0.00  0.00            
ATOM   2941  HB2 GLU X 182      47.148 -36.005  27.969  0.00  0.00            
ATOM   2942  HB3 GLU X 182      47.136 -37.744  27.909  0.00  0.00            
ATOM   2943  CG  GLU X 182      45.456 -36.775  26.868  0.00  0.00            
ATOM   2944  HG2 GLU X 182      44.679 -37.508  27.086  0.00  0.00            
ATOM   2945  HG3 GLU X 182      44.949 -35.809  26.871  0.00  0.00            
ATOM   2946  CD  GLU X 182      45.972 -37.211  25.503  0.00  0.00            
ATOM   2947  OE1 GLU X 182      47.155 -36.894  25.231  0.00  0.00            
ATOM   2948  OE2 GLU X 182      45.252 -37.904  24.752  0.00  0.00            
ATOM   2949  C   GLU X 182      46.883 -36.867  30.585  0.00  0.00            
ATOM   2950  O   GLU X 182      47.405 -37.879  31.030  0.00  0.00            
ATOM   2951  N   TYR X 183      47.225 -35.655  31.068  0.00  0.00            
ATOM   2952  H   TYR X 183      46.839 -34.860  30.579  0.00  0.00            
ATOM   2953  CA  TYR X 183      48.440 -35.394  31.910  0.00  0.00            
ATOM   2954  HA  TYR X 183      48.865 -36.350  32.213  0.00  0.00            
ATOM   2955  CB  TYR X 183      49.469 -34.651  31.060  0.00  0.00            
ATOM   2956  HB2 TYR X 183      49.542 -35.100  30.069  0.00  0.00            
ATOM   2957  HB3 TYR X 183      49.094 -33.670  30.768  0.00  0.00            
ATOM   2958  CG  TYR X 183      50.782 -34.621  31.753  0.00  0.00            
ATOM   2959  CD1 TYR X 183      51.386 -33.395  32.096  0.00  0.00            
ATOM   2960  HD1 TYR X 183      50.903 -32.469  31.822  0.00  0.00            
ATOM   2961  CE1 TYR X 183      52.682 -33.342  32.677  0.00  0.00            
ATOM   2962  HE1 TYR X 183      53.095 -32.354  32.819  0.00  0.00            
ATOM   2963  CZ  TYR X 183      53.368 -34.496  33.028  0.00  0.00            
ATOM   2964  OH  TYR X 183      54.646 -34.504  33.597  0.00  0.00            
ATOM   2965  HH  TYR X 183      55.101 -33.659  33.566  0.00  0.00            
ATOM   2966  CE2 TYR X 183      52.689 -35.734  32.761  0.00  0.00            
ATOM   2967  HE2 TYR X 183      53.248 -36.639  32.946  0.00  0.00            
ATOM   2968  CD2 TYR X 183      51.437 -35.817  32.056  0.00  0.00            
ATOM   2969  HD2 TYR X 183      51.036 -36.779  31.774  0.00  0.00            
ATOM   2970  C   TYR X 183      48.212 -34.684  33.270  0.00  0.00            
ATOM   2971  O   TYR X 183      48.790 -35.066  34.299  0.00  0.00            
ATOM   2972  N   LEU X 184      47.275 -33.695  33.440  0.00  0.00            
ATOM   2973  H   LEU X 184      46.689 -33.432  32.660  0.00  0.00            
ATOM   2974  CA  LEU X 184      47.136 -32.925  34.728  0.00  0.00            
ATOM   2975  HA  LEU X 184      48.000 -33.190  35.338  0.00  0.00            
ATOM   2976  CB  LEU X 184      47.264 -31.426  34.526  0.00  0.00            
ATOM   2977  HB2 LEU X 184      46.377 -31.073  34.000  0.00  0.00            
ATOM   2978  HB3 LEU X 184      47.272 -30.866  35.461  0.00  0.00            
ATOM   2979  CG  LEU X 184      48.452 -31.015  33.661  0.00  0.00            
ATOM   2980  HG  LEU X 184      48.463 -31.565  32.720  0.00  0.00            
ATOM   2981  CD1 LEU X 184      48.428 -29.575  33.355  0.00  0.00            
ATOM   2982 HD11 LEU X 184      49.208 -29.412  32.611  0.00  0.00            
ATOM   2983 HD12 LEU X 184      47.472 -29.195  32.996  0.00  0.00            
ATOM   2984 HD13 LEU X 184      48.715 -29.099  34.293  0.00  0.00            
ATOM   2985  CD2 LEU X 184      49.766 -31.383  34.376  0.00  0.00            
ATOM   2986 HD21 LEU X 184      50.671 -31.130  33.825  0.00  0.00            
ATOM   2987 HD22 LEU X 184      49.930 -31.072  35.408  0.00  0.00            
ATOM   2988 HD23 LEU X 184      49.909 -32.461  34.443  0.00  0.00            
ATOM   2989  C   LEU X 184      46.025 -33.395  35.688  0.00  0.00            
ATOM   2990  O   LEU X 184      45.871 -32.805  36.768  0.00  0.00            
ATOM   2991  N   ALA X 185      45.174 -34.361  35.286  0.00  0.00            
ATOM   2992  H   ALA X 185      45.229 -34.718  34.343  0.00  0.00            
ATOM   2993  CA  ALA X 185      44.236 -35.020  36.179  0.00  0.00            
ATOM   2994  HA  ALA X 185      43.469 -34.355  36.575  0.00  0.00            
ATOM   2995  CB  ALA X 185      43.503 -36.065  35.282  0.00  0.00            
ATOM   2996  HB1 ALA X 185      42.857 -35.587  34.546  0.00  0.00            
ATOM   2997  HB2 ALA X 185      44.257 -36.726  34.856  0.00  0.00            
ATOM   2998  HB3 ALA X 185      42.765 -36.632  35.849  0.00  0.00            
ATOM   2999  C   ALA X 185      44.836 -35.685  37.417  0.00  0.00            
ATOM   3000  O   ALA X 185      45.943 -36.222  37.296  0.00  0.00            
ATOM   3001  N   ARG X 186      44.035 -35.652  38.525  0.00  0.00            
ATOM   3002  H   ARG X 186      43.160 -35.172  38.374  0.00  0.00            
ATOM   3003  CA  ARG X 186      44.314 -36.448  39.714  0.00  0.00            
ATOM   3004  HA  ARG X 186      45.207 -37.047  39.538  0.00  0.00            
ATOM   3005  CB  ARG X 186      44.722 -35.474  40.866  0.00  0.00            
ATOM   3006  HB2 ARG X 186      44.052 -34.616  40.929  0.00  0.00            
ATOM   3007  HB3 ARG X 186      44.581 -36.075  41.764  0.00  0.00            
ATOM   3008  CG  ARG X 186      46.119 -34.943  40.831  0.00  0.00            
ATOM   3009  HG2 ARG X 186      46.506 -34.712  41.824  0.00  0.00            
ATOM   3010  HG3 ARG X 186      46.725 -35.790  40.508  0.00  0.00            
ATOM   3011  CD  ARG X 186      46.287 -33.684  39.913  0.00  0.00            
ATOM   3012  HD2 ARG X 186      46.844 -34.000  39.031  0.00  0.00            
ATOM   3013  HD3 ARG X 186      45.310 -33.340  39.572  0.00  0.00            
ATOM   3014  NE  ARG X 186      47.074 -32.564  40.552  0.00  0.00            
ATOM   3015  HE  ARG X 186      47.308 -32.646  41.531  0.00  0.00            
ATOM   3016  CZ  ARG X 186      47.144 -31.290  40.083  0.00  0.00            
ATOM   3017  NH1 ARG X 186      46.853 -31.024  38.866  0.00  0.00            
ATOM   3018 HH11 ARG X 186      46.506 -31.753  38.259  0.00  0.00            
ATOM   3019 HH12 ARG X 186      47.187 -30.160  38.463  0.00  0.00            
ATOM   3020  NH2 ARG X 186      47.581 -30.425  40.875  0.00  0.00            
ATOM   3021 HH21 ARG X 186      47.852 -30.739  41.796  0.00  0.00            
ATOM   3022 HH22 ARG X 186      47.466 -29.433  40.720  0.00  0.00            
ATOM   3023  C   ARG X 186      43.230 -37.408  40.121  0.00  0.00            
ATOM   3024  O   ARG X 186      43.561 -38.433  40.654  0.00  0.00            
ATOM   3025  N   VAL X 187      41.969 -37.118  39.792  0.00  0.00            
ATOM   3026  H   VAL X 187      41.831 -36.137  39.595  0.00  0.00            
ATOM   3027  CA  VAL X 187      40.742 -37.880  40.056  0.00  0.00            
ATOM   3028  HA  VAL X 187      39.950 -37.317  39.562  0.00  0.00            
ATOM   3029  CB  VAL X 187      40.869 -39.211  39.322  0.00  0.00            
ATOM   3030  HB  VAL X 187      41.768 -39.748  39.623  0.00  0.00            
ATOM   3031  CG1 VAL X 187      39.566 -40.061  39.836  0.00  0.00            
ATOM   3032 HG11 VAL X 187      39.506 -41.050  39.382  0.00  0.00            
ATOM   3033 HG12 VAL X 187      39.543 -40.238  40.911  0.00  0.00            
ATOM   3034 HG13 VAL X 187      38.625 -39.550  39.633  0.00  0.00            
ATOM   3035  CG2 VAL X 187      40.929 -39.081  37.803  0.00  0.00            
ATOM   3036 HG21 VAL X 187      40.971 -40.045  37.295  0.00  0.00            
ATOM   3037 HG22 VAL X 187      40.070 -38.587  37.350  0.00  0.00            
ATOM   3038 HG23 VAL X 187      41.867 -38.609  37.511  0.00  0.00            
ATOM   3039  C   VAL X 187      40.340 -37.931  41.591  0.00  0.00            
ATOM   3040  O   VAL X 187      39.249 -37.581  41.910  0.00  0.00            
ATOM   3041  N   VAL X 188      41.250 -38.171  42.572  0.00  0.00            
ATOM   3042  H   VAL X 188      42.176 -38.353  42.210  0.00  0.00            
ATOM   3043  CA  VAL X 188      41.054 -37.973  44.020  0.00  0.00            
ATOM   3044  HA  VAL X 188      40.223 -37.307  44.253  0.00  0.00            
ATOM   3045  CB  VAL X 188      40.834 -39.250  44.804  0.00  0.00            
ATOM   3046  HB  VAL X 188      41.647 -39.894  44.469  0.00  0.00            
ATOM   3047  CG1 VAL X 188      40.892 -39.115  46.359  0.00  0.00            
ATOM   3048 HG11 VAL X 188      40.484 -40.029  46.791  0.00  0.00            
ATOM   3049 HG12 VAL X 188      41.941 -39.035  46.645  0.00  0.00            
ATOM   3050 HG13 VAL X 188      40.278 -38.307  46.756  0.00  0.00            
ATOM   3051  CG2 VAL X 188      39.387 -39.700  44.390  0.00  0.00            
ATOM   3052 HG21 VAL X 188      38.667 -38.990  44.795  0.00  0.00            
ATOM   3053 HG22 VAL X 188      39.437 -39.835  43.309  0.00  0.00            
ATOM   3054 HG23 VAL X 188      39.048 -40.609  44.887  0.00  0.00            
ATOM   3055  C   VAL X 188      42.309 -37.206  44.373  0.00  0.00            
ATOM   3056  O   VAL X 188      43.435 -37.691  44.258  0.00  0.00            
ATOM   3057  N   PHE X 189      42.117 -36.163  45.128  0.00  0.00            
ATOM   3058  H   PHE X 189      41.147 -35.960  45.322  0.00  0.00            
ATOM   3059  CA  PHE X 189      43.025 -35.149  45.640  0.00  0.00            
ATOM   3060  HA  PHE X 189      43.938 -35.507  45.165  0.00  0.00            
ATOM   3061  CB  PHE X 189      42.606 -33.771  44.920  0.00  0.00            
ATOM   3062  HB2 PHE X 189      42.290 -33.862  43.881  0.00  0.00            
ATOM   3063  HB3 PHE X 189      41.682 -33.441  45.394  0.00  0.00            
ATOM   3064  CG  PHE X 189      43.697 -32.781  44.948  0.00  0.00            
ATOM   3065  CD1 PHE X 189      44.324 -32.401  43.755  0.00  0.00            
ATOM   3066  HD1 PHE X 189      43.978 -32.754  42.795  0.00  0.00            
ATOM   3067  CE1 PHE X 189      45.432 -31.558  43.783  0.00  0.00            
ATOM   3068  HE1 PHE X 189      45.874 -31.188  42.870  0.00  0.00            
ATOM   3069  CZ  PHE X 189      45.906 -30.996  44.988  0.00  0.00            
ATOM   3070  HZ  PHE X 189      46.728 -30.296  45.019  0.00  0.00            
ATOM   3071  CE2 PHE X 189      45.116 -31.289  46.158  0.00  0.00            
ATOM   3072  HE2 PHE X 189      45.493 -30.856  47.073  0.00  0.00            
ATOM   3073  CD2 PHE X 189      43.991 -32.166  46.137  0.00  0.00            
ATOM   3074  HD2 PHE X 189      43.424 -32.397  47.027  0.00  0.00            
ATOM   3075  C   PHE X 189      43.182 -35.202  47.156  0.00  0.00            
ATOM   3076  O   PHE X 189      42.152 -35.383  47.813  0.00  0.00            
ATOM   3077  N   ASP X 190      44.384 -34.967  47.699  0.00  0.00            
ATOM   3078  H   ASP X 190      45.141 -34.686  47.092  0.00  0.00            
ATOM   3079  CA  ASP X 190      44.719 -34.955  49.136  0.00  0.00            
ATOM   3080  HA  ASP X 190      43.782 -35.039  49.687  0.00  0.00            
ATOM   3081  CB  ASP X 190      45.510 -36.149  49.542  0.00  0.00            
ATOM   3082  HB2 ASP X 190      45.445 -36.241  50.626  0.00  0.00            
ATOM   3083  HB3 ASP X 190      44.980 -37.007  49.127  0.00  0.00            
ATOM   3084  CG  ASP X 190      46.983 -36.094  49.183  0.00  0.00            
ATOM   3085  OD1 ASP X 190      47.838 -36.143  50.068  0.00  0.00            
ATOM   3086  OD2 ASP X 190      47.275 -36.115  48.007  0.00  0.00            
ATOM   3087  C   ASP X 190      45.483 -33.687  49.480  0.00  0.00            
ATOM   3088  O   ASP X 190      46.399 -33.184  48.795  0.00  0.00            
ATOM   3089  N   GLN X 191      45.127 -33.100  50.633  0.00  0.00            
ATOM   3090  H   GLN X 191      44.452 -33.588  51.204  0.00  0.00            
ATOM   3091  CA  GLN X 191      46.008 -32.078  51.258  0.00  0.00            
ATOM   3092  HA  GLN X 191      47.024 -32.396  51.023  0.00  0.00            
ATOM   3093  CB  GLN X 191      45.765 -30.725  50.667  0.00  0.00            
ATOM   3094  HB2 GLN X 191      45.524 -30.779  49.605  0.00  0.00            
ATOM   3095  HB3 GLN X 191      44.866 -30.264  51.077  0.00  0.00            
ATOM   3096  CG  GLN X 191      46.918 -29.796  50.843  0.00  0.00            
ATOM   3097  HG2 GLN X 191      46.451 -28.913  50.408  0.00  0.00            
ATOM   3098  HG3 GLN X 191      47.145 -29.611  51.893  0.00  0.00            
ATOM   3099  CD  GLN X 191      48.187 -30.233  50.147  0.00  0.00            
ATOM   3100  OE1 GLN X 191      49.044 -30.866  50.786  0.00  0.00            
ATOM   3101  NE2 GLN X 191      48.261 -29.837  48.890  0.00  0.00            
ATOM   3102 HE21 GLN X 191      49.049 -29.987  48.275  0.00  0.00            
ATOM   3103 HE22 GLN X 191      47.398 -29.480  48.507  0.00  0.00            
ATOM   3104  C   GLN X 191      45.743 -31.997  52.751  0.00  0.00            
ATOM   3105  O   GLN X 191      44.548 -32.143  53.155  0.00  0.00            
ATOM   3106  N   ASP X 192      46.783 -31.687  53.513  0.00  0.00            
ATOM   3107  H   ASP X 192      47.691 -31.881  53.116  0.00  0.00            
ATOM   3108  CA  ASP X 192      46.856 -31.580  54.950  0.00  0.00            
ATOM   3109  HA  ASP X 192      47.926 -31.587  55.155  0.00  0.00            
ATOM   3110  CB  ASP X 192      46.453 -30.090  55.228  0.00  0.00            
ATOM   3111  HB2 ASP X 192      47.099 -29.466  54.610  0.00  0.00            
ATOM   3112  HB3 ASP X 192      45.389 -30.060  54.996  0.00  0.00            
ATOM   3113  CG  ASP X 192      46.727 -29.596  56.643  0.00  0.00            
ATOM   3114  OD1 ASP X 192      46.076 -28.627  56.959  0.00  0.00            
ATOM   3115  OD2 ASP X 192      47.549 -30.176  57.387  0.00  0.00            
ATOM   3116  C   ASP X 192      46.147 -32.683  55.709  0.00  0.00            
ATOM   3117  O   ASP X 192      45.433 -32.429  56.669  0.00  0.00            
ATOM   3118  N   GLY X 193      46.316 -33.959  55.314  0.00  0.00            
ATOM   3119  H   GLY X 193      46.632 -34.072  54.361  0.00  0.00            
ATOM   3120  CA  GLY X 193      45.751 -35.167  55.905  0.00  0.00            
ATOM   3121  HA2 GLY X 193      46.317 -36.001  55.489  0.00  0.00            
ATOM   3122  HA3 GLY X 193      45.819 -35.211  56.992  0.00  0.00            
ATOM   3123  C   GLY X 193      44.267 -35.448  55.639  0.00  0.00            
ATOM   3124  O   GLY X 193      43.738 -36.397  56.216  0.00  0.00            
ATOM   3125  N   TYR X 194      43.692 -34.754  54.695  0.00  0.00            
ATOM   3126  H   TYR X 194      44.263 -34.046  54.257  0.00  0.00            
ATOM   3127  CA  TYR X 194      42.350 -34.960  54.126  0.00  0.00            
ATOM   3128  HA  TYR X 194      41.765 -35.655  54.729  0.00  0.00            
ATOM   3129  CB  TYR X 194      41.495 -33.672  54.384  0.00  0.00            
ATOM   3130  HB2 TYR X 194      42.015 -32.778  54.040  0.00  0.00            
ATOM   3131  HB3 TYR X 194      40.592 -33.911  53.822  0.00  0.00            
ATOM   3132  CG  TYR X 194      41.134 -33.526  55.872  0.00  0.00            
ATOM   3133  CD1 TYR X 194      40.003 -34.135  56.419  0.00  0.00            
ATOM   3134  HD1 TYR X 194      39.260 -34.521  55.736  0.00  0.00            
ATOM   3135  CE1 TYR X 194      39.793 -34.138  57.827  0.00  0.00            
ATOM   3136  HE1 TYR X 194      38.924 -34.636  58.230  0.00  0.00            
ATOM   3137  CZ  TYR X 194      40.696 -33.479  58.658  0.00  0.00            
ATOM   3138  OH  TYR X 194      40.462 -33.384  60.000  0.00  0.00            
ATOM   3139  HH  TYR X 194      41.206 -32.981  60.454  0.00  0.00            
ATOM   3140  CE2 TYR X 194      41.783 -32.824  58.082  0.00  0.00            
ATOM   3141  HE2 TYR X 194      42.474 -32.193  58.621  0.00  0.00            
ATOM   3142  CD2 TYR X 194      42.043 -32.829  56.704  0.00  0.00            
ATOM   3143  HD2 TYR X 194      42.907 -32.369  56.247  0.00  0.00            
ATOM   3144  C   TYR X 194      42.353 -35.415  52.678  0.00  0.00            
ATOM   3145  O   TYR X 194      43.211 -35.160  51.888  0.00  0.00            
ATOM   3146  N   TYR X 195      41.195 -36.015  52.260  0.00  0.00            
ATOM   3147  H   TYR X 195      40.532 -36.155  53.010  0.00  0.00            
ATOM   3148  CA  TYR X 195      40.979 -36.722  51.031  0.00  0.00            
ATOM   3149  HA  TYR X 195      41.793 -36.542  50.329  0.00  0.00            
ATOM   3150  CB  TYR X 195      40.872 -38.190  51.476  0.00  0.00            
ATOM   3151  HB2 TYR X 195      41.374 -38.278  52.440  0.00  0.00            
ATOM   3152  HB3 TYR X 195      39.816 -38.401  51.642  0.00  0.00            
ATOM   3153  CG  TYR X 195      41.581 -39.294  50.618  0.00  0.00            
ATOM   3154  CD1 TYR X 195      42.922 -39.101  50.261  0.00  0.00            
ATOM   3155  HD1 TYR X 195      43.389 -38.210  50.653  0.00  0.00            
ATOM   3156  CE1 TYR X 195      43.595 -39.937  49.317  0.00  0.00            
ATOM   3157  HE1 TYR X 195      44.591 -39.677  48.990  0.00  0.00            
ATOM   3158  CZ  TYR X 195      42.883 -41.045  48.864  0.00  0.00            
ATOM   3159  OH  TYR X 195      43.416 -41.918  47.923  0.00  0.00            
ATOM   3160  HH  TYR X 195      44.140 -41.540  47.419  0.00  0.00            
ATOM   3161  CE2 TYR X 195      41.554 -41.289  49.210  0.00  0.00            
ATOM   3162  HE2 TYR X 195      40.983 -42.141  48.873  0.00  0.00            
ATOM   3163  CD2 TYR X 195      40.985 -40.420  50.136  0.00  0.00            
ATOM   3164  HD2 TYR X 195      39.927 -40.483  50.343  0.00  0.00            
ATOM   3165  C   TYR X 195      39.609 -36.191  50.369  0.00  0.00            
ATOM   3166  O   TYR X 195      38.539 -36.166  51.004  0.00  0.00            
ATOM   3167  N   TYR X 196      39.657 -35.789  49.112  0.00  0.00            
ATOM   3168  H   TYR X 196      40.538 -35.839  48.621  0.00  0.00            
ATOM   3169  CA  TYR X 196      38.430 -35.394  48.341  0.00  0.00            
ATOM   3170  HA  TYR X 196      37.530 -35.926  48.649  0.00  0.00            
ATOM   3171  CB  TYR X 196      38.129 -33.876  48.607  0.00  0.00            
ATOM   3172  HB2 TYR X 196      37.442 -33.419  47.895  0.00  0.00            
ATOM   3173  HB3 TYR X 196      37.682 -33.940  49.599  0.00  0.00            
ATOM   3174  CG  TYR X 196      39.347 -32.956  48.734  0.00  0.00            
ATOM   3175  CD1 TYR X 196      39.747 -32.503  50.004  0.00  0.00            
ATOM   3176  HD1 TYR X 196      39.454 -32.951  50.942  0.00  0.00            
ATOM   3177  CE1 TYR X 196      40.861 -31.649  50.074  0.00  0.00            
ATOM   3178  HE1 TYR X 196      41.108 -31.304  51.068  0.00  0.00            
ATOM   3179  CZ  TYR X 196      41.520 -31.052  49.012  0.00  0.00            
ATOM   3180  OH  TYR X 196      42.420 -30.055  49.154  0.00  0.00            
ATOM   3181  HH  TYR X 196      42.547 -29.612  48.312  0.00  0.00            
ATOM   3182  CE2 TYR X 196      40.988 -31.348  47.722  0.00  0.00            
ATOM   3183  HE2 TYR X 196      41.505 -30.989  46.845  0.00  0.00            
ATOM   3184  CD2 TYR X 196      40.053 -32.411  47.609  0.00  0.00            
ATOM   3185  HD2 TYR X 196      39.827 -32.835  46.642  0.00  0.00            
ATOM   3186  C   TYR X 196      38.469 -35.630  46.849  0.00  0.00            
ATOM   3187  O   TYR X 196      39.573 -35.723  46.266  0.00  0.00            
ATOM   3188  N   PRO X 197      37.337 -35.756  46.134  0.00  0.00            
ATOM   3189  CD  PRO X 197      35.926 -35.667  46.611  0.00  0.00            
ATOM   3190  HD2 PRO X 197      35.805 -34.830  47.299  0.00  0.00            
ATOM   3191  HD3 PRO X 197      35.529 -36.596  47.020  0.00  0.00            
ATOM   3192  CG  PRO X 197      35.090 -35.259  45.339  0.00  0.00            
ATOM   3193  HG2 PRO X 197      35.162 -34.201  45.089  0.00  0.00            
ATOM   3194  HG3 PRO X 197      34.065 -35.626  45.396  0.00  0.00            
ATOM   3195  CB  PRO X 197      35.852 -36.017  44.267  0.00  0.00            
ATOM   3196  HB2 PRO X 197      35.635 -35.568  43.298  0.00  0.00            
ATOM   3197  HB3 PRO X 197      35.506 -37.041  44.410  0.00  0.00            
ATOM   3198  CA  PRO X 197      37.318 -35.804  44.678  0.00  0.00            
ATOM   3199  HA  PRO X 197      37.761 -36.744  44.350  0.00  0.00            
ATOM   3200  C   PRO X 197      38.001 -34.609  44.024  0.00  0.00            
ATOM   3201  O   PRO X 197      37.787 -33.524  44.504  0.00  0.00            
ATOM   3202  N   ASP X 198      38.717 -34.761  42.895  0.00  0.00            
ATOM   3203  H   ASP X 198      38.640 -35.669  42.459  0.00  0.00            
ATOM   3204  CA  ASP X 198      39.409 -33.773  42.075  0.00  0.00            
ATOM   3205  HA  ASP X 198      39.945 -33.133  42.775  0.00  0.00            
ATOM   3206  CB  ASP X 198      40.381 -34.470  41.087  0.00  0.00            
ATOM   3207  HB2 ASP X 198      41.089 -35.052  41.677  0.00  0.00            
ATOM   3208  HB3 ASP X 198      39.765 -35.039  40.390  0.00  0.00            
ATOM   3209  CG  ASP X 198      41.129 -33.546  40.117  0.00  0.00            
ATOM   3210  OD1 ASP X 198      41.006 -32.293  40.252  0.00  0.00            
ATOM   3211  OD2 ASP X 198      41.884 -34.053  39.249  0.00  0.00            
ATOM   3212  C   ASP X 198      38.330 -32.950  41.215  0.00  0.00            
ATOM   3213  O   ASP X 198      37.656 -33.532  40.328  0.00  0.00            
ATOM   3214  N   SER X 199      38.208 -31.639  41.398  0.00  0.00            
ATOM   3215  H   SER X 199      38.994 -31.197  41.851  0.00  0.00            
ATOM   3216  CA  SER X 199      37.228 -30.793  40.772  0.00  0.00            
ATOM   3217  HA  SER X 199      36.748 -31.324  39.950  0.00  0.00            
ATOM   3218  CB  SER X 199      36.064 -30.421  41.672  0.00  0.00            
ATOM   3219  HB2 SER X 199      35.308 -29.827  41.160  0.00  0.00            
ATOM   3220  HB3 SER X 199      35.513 -31.336  41.886  0.00  0.00            
ATOM   3221  OG  SER X 199      36.418 -29.789  42.857  0.00  0.00            
ATOM   3222  HG  SER X 199      36.230 -30.368  43.599  0.00  0.00            
ATOM   3223  C   SER X 199      37.998 -29.548  40.140  0.00  0.00            
ATOM   3224  O   SER X 199      38.898 -29.008  40.774  0.00  0.00            
ATOM   3225  N   LEU X 200      37.537 -29.066  38.936  0.00  0.00            
ATOM   3226  H   LEU X 200      36.639 -29.375  38.592  0.00  0.00            
ATOM   3227  CA  LEU X 200      38.410 -28.285  38.137  0.00  0.00            
ATOM   3228  HA  LEU X 200      39.301 -28.124  38.743  0.00  0.00            
ATOM   3229  CB  LEU X 200      38.861 -29.270  37.102  0.00  0.00            
ATOM   3230  HB2 LEU X 200      39.229 -30.192  37.552  0.00  0.00            
ATOM   3231  HB3 LEU X 200      37.957 -29.624  36.605  0.00  0.00            
ATOM   3232  CG  LEU X 200      39.876 -28.701  36.058  0.00  0.00            
ATOM   3233  HG  LEU X 200      40.296 -29.557  35.530  0.00  0.00            
ATOM   3234  CD1 LEU X 200      39.251 -27.786  34.992  0.00  0.00            
ATOM   3235 HD11 LEU X 200      38.313 -28.148  34.571  0.00  0.00            
ATOM   3236 HD12 LEU X 200      39.053 -26.778  35.355  0.00  0.00            
ATOM   3237 HD13 LEU X 200      39.995 -27.621  34.212  0.00  0.00            
ATOM   3238  CD2 LEU X 200      41.137 -27.950  36.681  0.00  0.00            
ATOM   3239 HD21 LEU X 200      40.916 -27.191  37.432  0.00  0.00            
ATOM   3240 HD22 LEU X 200      41.864 -28.587  37.184  0.00  0.00            
ATOM   3241 HD23 LEU X 200      41.723 -27.449  35.911  0.00  0.00            
ATOM   3242  C   LEU X 200      37.711 -27.028  37.620  0.00  0.00            
ATOM   3243  O   LEU X 200      36.669 -27.095  36.914  0.00  0.00            
ATOM   3244  N   VAL X 201      38.324 -25.872  37.820  0.00  0.00            
ATOM   3245  H   VAL X 201      39.149 -25.919  38.402  0.00  0.00            
ATOM   3246  CA  VAL X 201      38.005 -24.649  37.114  0.00  0.00            
ATOM   3247  HA  VAL X 201      37.182 -24.816  36.418  0.00  0.00            
ATOM   3248  CB  VAL X 201      37.533 -23.496  38.113  0.00  0.00            
ATOM   3249  HB  VAL X 201      37.500 -22.494  37.686  0.00  0.00            
ATOM   3250  CG1 VAL X 201      36.123 -23.829  38.476  0.00  0.00            
ATOM   3251 HG11 VAL X 201      35.749 -23.030  39.116  0.00  0.00            
ATOM   3252 HG12 VAL X 201      35.480 -23.886  37.597  0.00  0.00            
ATOM   3253 HG13 VAL X 201      36.081 -24.826  38.915  0.00  0.00            
ATOM   3254  CG2 VAL X 201      38.422 -23.369  39.321  0.00  0.00            
ATOM   3255 HG21 VAL X 201      38.378 -24.289  39.904  0.00  0.00            
ATOM   3256 HG22 VAL X 201      39.434 -23.160  38.978  0.00  0.00            
ATOM   3257 HG23 VAL X 201      38.133 -22.518  39.937  0.00  0.00            
ATOM   3258  C   VAL X 201      39.248 -24.234  36.309  0.00  0.00            
ATOM   3259  O   VAL X 201      40.374 -24.334  36.853  0.00  0.00            
ATOM   3260  N   GLY X 202      39.101 -23.763  35.077  0.00  0.00            
ATOM   3261  H   GLY X 202      38.203 -23.733  34.615  0.00  0.00            
ATOM   3262  CA  GLY X 202      40.133 -23.378  34.157  0.00  0.00            
ATOM   3263  HA2 GLY X 202      40.994 -23.084  34.757  0.00  0.00            
ATOM   3264  HA3 GLY X 202      40.311 -24.169  33.429  0.00  0.00            
ATOM   3265  C   GLY X 202      39.739 -22.150  33.325  0.00  0.00            
ATOM   3266  O   GLY X 202      38.630 -22.103  32.787  0.00  0.00            
ATOM   3267  N   THR X 203      40.563 -21.211  33.094  0.00  0.00            
ATOM   3268  H   THR X 203      41.403 -21.270  33.652  0.00  0.00            
ATOM   3269  CA  THR X 203      40.383 -19.991  32.314  0.00  0.00            
ATOM   3270  HA  THR X 203      39.357 -19.666  32.490  0.00  0.00            
ATOM   3271  CB  THR X 203      41.297 -18.803  32.809  0.00  0.00            
ATOM   3272  HB  THR X 203      41.534 -17.994  32.117  0.00  0.00            
ATOM   3273  CG2 THR X 203      40.743 -18.158  34.118  0.00  0.00            
ATOM   3274 HG21 THR X 203      41.350 -17.287  34.366  0.00  0.00            
ATOM   3275 HG22 THR X 203      39.716 -17.827  33.960  0.00  0.00            
ATOM   3276 HG23 THR X 203      40.779 -18.865  34.946  0.00  0.00            
ATOM   3277  OG1 THR X 203      42.547 -19.319  33.211  0.00  0.00            
ATOM   3278  HG1 THR X 203      43.219 -19.168  32.543  0.00  0.00            
ATOM   3279  C   THR X 203      40.470 -20.222  30.834  0.00  0.00            
ATOM   3280  O   THR X 203      41.310 -19.591  30.231  0.00  0.00            
ATOM   3281  N   ASP X 204      39.561 -20.940  30.162  0.00  0.00            
ATOM   3282  H   ASP X 204      38.844 -21.377  30.724  0.00  0.00            
ATOM   3283  CA  ASP X 204      39.366 -20.954  28.742  0.00  0.00            
ATOM   3284  HA  ASP X 204      39.763 -20.039  28.303  0.00  0.00            
ATOM   3285  CB  ASP X 204      40.390 -21.977  28.090  0.00  0.00            
ATOM   3286  HB2 ASP X 204      41.368 -21.835  28.550  0.00  0.00            
ATOM   3287  HB3 ASP X 204      39.924 -22.948  28.256  0.00  0.00            
ATOM   3288  CG  ASP X 204      40.568 -21.795  26.588  0.00  0.00            
ATOM   3289  OD1 ASP X 204      41.311 -20.899  26.140  0.00  0.00            
ATOM   3290  OD2 ASP X 204      39.773 -22.426  25.851  0.00  0.00            
ATOM   3291  C   ASP X 204      38.006 -21.186  28.245  0.00  0.00            
ATOM   3292  O   ASP X 204      37.136 -21.936  28.744  0.00  0.00            
ATOM   3293  N   SER X 205      37.560 -20.417  27.221  0.00  0.00            
ATOM   3294  H   SER X 205      38.164 -19.711  26.824  0.00  0.00            
ATOM   3295  CA  SER X 205      36.261 -20.403  26.546  0.00  0.00            
ATOM   3296  HA  SER X 205      35.526 -20.090  27.289  0.00  0.00            
ATOM   3297  CB  SER X 205      36.307 -19.277  25.587  0.00  0.00            
ATOM   3298  HB2 SER X 205      37.199 -19.375  24.967  0.00  0.00            
ATOM   3299  HB3 SER X 205      35.494 -19.253  24.862  0.00  0.00            
ATOM   3300  OG  SER X 205      36.322 -18.044  26.224  0.00  0.00            
ATOM   3301  HG  SER X 205      37.234 -17.834  26.437  0.00  0.00            
ATOM   3302  C   SER X 205      35.906 -21.727  25.766  0.00  0.00            
ATOM   3303  O   SER X 205      34.728 -21.977  25.509  0.00  0.00            
ATOM   3304  N   HIE X 206      36.878 -22.580  25.361  0.00  0.00            
ATOM   3305  H   HIE X 206      37.772 -22.508  25.825  0.00  0.00            
ATOM   3306  CA  HIE X 206      36.512 -23.689  24.393  0.00  0.00            
ATOM   3307  HA  HIE X 206      35.882 -23.256  23.615  0.00  0.00            
ATOM   3308  CB  HIE X 206      37.837 -24.168  23.879  0.00  0.00            
ATOM   3309  HB2 HIE X 206      38.438 -23.359  23.461  0.00  0.00            
ATOM   3310  HB3 HIE X 206      38.421 -24.687  24.639  0.00  0.00            
ATOM   3311  CG  HIE X 206      37.656 -25.382  22.926  0.00  0.00            
ATOM   3312  ND1 HIE X 206      37.100 -25.256  21.659  0.00  0.00            
ATOM   3313  CE1 HIE X 206      37.269 -26.463  21.069  0.00  0.00            
ATOM   3314  HE1 HIE X 206      37.214 -26.701  20.017  0.00  0.00            
ATOM   3315  NE2 HIE X 206      37.916 -27.322  21.946  0.00  0.00            
ATOM   3316  HE2 HIE X 206      38.283 -28.232  21.705  0.00  0.00            
ATOM   3317  CD2 HIE X 206      38.160 -26.622  23.112  0.00  0.00            
ATOM   3318  HD2 HIE X 206      38.583 -26.980  24.039  0.00  0.00            
ATOM   3319  C   HIE X 206      35.750 -24.871  25.153  0.00  0.00            
ATOM   3320  O   HIE X 206      35.700 -24.965  26.351  0.00  0.00            
ATOM   3321  N   THR X 207      35.157 -25.695  24.291  0.00  0.00            
ATOM   3322  H   THR X 207      35.269 -25.463  23.314  0.00  0.00            
ATOM   3323  CA  THR X 207      34.190 -26.787  24.581  0.00  0.00            
ATOM   3324  HA  THR X 207      33.210 -26.407  24.868  0.00  0.00            
ATOM   3325  CB  THR X 207      33.994 -27.451  23.202  0.00  0.00            
ATOM   3326  HB  THR X 207      34.856 -28.092  23.019  0.00  0.00            
ATOM   3327  CG2 THR X 207      32.718 -28.322  23.195  0.00  0.00            
ATOM   3328 HG21 THR X 207      31.875 -27.676  23.439  0.00  0.00            
ATOM   3329 HG22 THR X 207      32.595 -28.710  22.184  0.00  0.00            
ATOM   3330 HG23 THR X 207      32.743 -29.207  23.832  0.00  0.00            
ATOM   3331  OG1 THR X 207      33.860 -26.576  22.097  0.00  0.00            
ATOM   3332  HG1 THR X 207      34.140 -26.982  21.274  0.00  0.00            
ATOM   3333  C   THR X 207      34.602 -27.804  25.636  0.00  0.00            
ATOM   3334  O   THR X 207      35.737 -28.256  25.749  0.00  0.00            
ATOM   3335  N   THR X 208      33.665 -28.210  26.522  0.00  0.00            
ATOM   3336  H   THR X 208      32.712 -27.925  26.348  0.00  0.00            
ATOM   3337  CA  THR X 208      33.882 -29.298  27.580  0.00  0.00            
ATOM   3338  HA  THR X 208      34.498 -28.765  28.304  0.00  0.00            
ATOM   3339  CB  THR X 208      32.578 -29.695  28.156  0.00  0.00            
ATOM   3340  HB  THR X 208      32.793 -30.442  28.920  0.00  0.00            
ATOM   3341  CG2 THR X 208      31.865 -28.516  28.925  0.00  0.00            
ATOM   3342 HG21 THR X 208      32.524 -28.170  29.721  0.00  0.00            
ATOM   3343 HG22 THR X 208      31.747 -27.682  28.234  0.00  0.00            
ATOM   3344 HG23 THR X 208      30.943 -28.855  29.399  0.00  0.00            
ATOM   3345  OG1 THR X 208      31.627 -30.249  27.324  0.00  0.00            
ATOM   3346  HG1 THR X 208      31.317 -31.065  27.723  0.00  0.00            
ATOM   3347  C   THR X 208      34.650 -30.477  27.149  0.00  0.00            
ATOM   3348  O   THR X 208      34.571 -30.920  26.040  0.00  0.00            
ATOM   3349  N   MET X 209      35.476 -31.081  28.053  0.00  0.00            
ATOM   3350  H   MET X 209      35.763 -30.526  28.846  0.00  0.00            
ATOM   3351  CA  MET X 209      36.321 -32.329  27.662  0.00  0.00            
ATOM   3352  HA  MET X 209      35.826 -32.795  26.811  0.00  0.00            
ATOM   3353  CB  MET X 209      37.712 -31.808  27.201  0.00  0.00            
ATOM   3354  HB2 MET X 209      37.559 -31.024  26.459  0.00  0.00            
ATOM   3355  HB3 MET X 209      38.281 -31.396  28.035  0.00  0.00            
ATOM   3356  CG  MET X 209      38.540 -32.835  26.389  0.00  0.00            
ATOM   3357  HG2 MET X 209      38.680 -33.722  27.007  0.00  0.00            
ATOM   3358  HG3 MET X 209      37.867 -33.061  25.562  0.00  0.00            
ATOM   3359  SD  MET X 209      40.162 -32.463  25.773  0.00  0.00            
ATOM   3360  CE  MET X 209      39.797 -31.769  24.197  0.00  0.00            
ATOM   3361  HE1 MET X 209      39.053 -30.996  24.388  0.00  0.00            
ATOM   3362  HE2 MET X 209      40.637 -31.397  23.611  0.00  0.00            
ATOM   3363  HE3 MET X 209      39.259 -32.564  23.680  0.00  0.00            
ATOM   3364  C   MET X 209      36.530 -33.309  28.880  0.00  0.00            
ATOM   3365  O   MET X 209      36.559 -34.527  28.706  0.00  0.00            
ATOM   3366  N   ILE X 210      36.798 -32.728  30.050  0.00  0.00            
ATOM   3367  H   ILE X 210      36.590 -31.751  30.197  0.00  0.00            
ATOM   3368  CA  ILE X 210      37.325 -33.557  31.213  0.00  0.00            
ATOM   3369  HA  ILE X 210      37.824 -34.389  30.717  0.00  0.00            
ATOM   3370  CB  ILE X 210      38.336 -32.850  32.063  0.00  0.00            
ATOM   3371  HB  ILE X 210      38.809 -33.572  32.728  0.00  0.00            
ATOM   3372  CG2 ILE X 210      39.454 -32.363  31.098  0.00  0.00            
ATOM   3373 HG21 ILE X 210      39.725 -33.035  30.284  0.00  0.00            
ATOM   3374 HG22 ILE X 210      39.146 -31.423  30.640  0.00  0.00            
ATOM   3375 HG23 ILE X 210      40.354 -32.102  31.655  0.00  0.00            
ATOM   3376  CG1 ILE X 210      37.582 -31.756  32.949  0.00  0.00            
ATOM   3377 HG12 ILE X 210      36.980 -31.050  32.377  0.00  0.00            
ATOM   3378 HG13 ILE X 210      37.013 -32.277  33.718  0.00  0.00            
ATOM   3379  CD1 ILE X 210      38.528 -30.895  33.764  0.00  0.00            
ATOM   3380 HD11 ILE X 210      37.897 -30.197  34.313  0.00  0.00            
ATOM   3381 HD12 ILE X 210      39.016 -31.470  34.552  0.00  0.00            
ATOM   3382 HD13 ILE X 210      39.279 -30.383  33.163  0.00  0.00            
ATOM   3383  C   ILE X 210      36.254 -34.280  32.052  0.00  0.00            
ATOM   3384  O   ILE X 210      36.565 -35.231  32.788  0.00  0.00            
ATOM   3385  N   ASP X 211      34.946 -33.919  31.827  0.00  0.00            
ATOM   3386  H   ASP X 211      34.823 -33.151  31.183  0.00  0.00            
ATOM   3387  CA  ASP X 211      33.821 -34.620  32.405  0.00  0.00            
ATOM   3388  HA  ASP X 211      33.947 -34.631  33.488  0.00  0.00            
ATOM   3389  CB  ASP X 211      32.510 -33.943  31.988  0.00  0.00            
ATOM   3390  HB2 ASP X 211      32.220 -34.274  30.991  0.00  0.00            
ATOM   3391  HB3 ASP X 211      31.732 -34.361  32.627  0.00  0.00            
ATOM   3392  CG  ASP X 211      32.535 -32.454  32.010  0.00  0.00            
ATOM   3393  OD1 ASP X 211      32.860 -31.836  30.962  0.00  0.00            
ATOM   3394  OD2 ASP X 211      32.260 -31.887  33.073  0.00  0.00            
ATOM   3395  C   ASP X 211      33.683 -36.009  31.853  0.00  0.00            
ATOM   3396  O   ASP X 211      32.932 -36.801  32.397  0.00  0.00            
ATOM   3397  N   GLY X 212      34.472 -36.405  30.859  0.00  0.00            
ATOM   3398  H   GLY X 212      35.069 -35.708  30.436  0.00  0.00            
ATOM   3399  CA  GLY X 212      34.555 -37.856  30.622  0.00  0.00            
ATOM   3400  HA2 GLY X 212      33.569 -38.316  30.553  0.00  0.00            
ATOM   3401  HA3 GLY X 212      35.086 -37.868  29.670  0.00  0.00            
ATOM   3402  C   GLY X 212      35.335 -38.541  31.719  0.00  0.00            
ATOM   3403  O   GLY X 212      35.092 -39.745  31.937  0.00  0.00            
ATOM   3404  N   LEU X 213      36.117 -37.858  32.538  0.00  0.00            
ATOM   3405  H   LEU X 213      36.425 -36.907  32.396  0.00  0.00            
ATOM   3406  CA  LEU X 213      36.936 -38.457  33.602  0.00  0.00            
ATOM   3407  HA  LEU X 213      37.016 -39.544  33.569  0.00  0.00            
ATOM   3408  CB  LEU X 213      38.351 -37.870  33.440  0.00  0.00            
ATOM   3409  HB2 LEU X 213      38.559 -37.747  32.378  0.00  0.00            
ATOM   3410  HB3 LEU X 213      38.355 -36.854  33.836  0.00  0.00            
ATOM   3411  CG  LEU X 213      39.528 -38.743  33.988  0.00  0.00            
ATOM   3412  HG  LEU X 213      39.262 -38.815  35.043  0.00  0.00            
ATOM   3413  CD1 LEU X 213      39.720 -40.139  33.411  0.00  0.00            
ATOM   3414 HD11 LEU X 213      40.547 -40.588  33.963  0.00  0.00            
ATOM   3415 HD12 LEU X 213      38.780 -40.667  33.568  0.00  0.00            
ATOM   3416 HD13 LEU X 213      40.083 -40.015  32.391  0.00  0.00            
ATOM   3417  CD2 LEU X 213      40.755 -37.928  33.834  0.00  0.00            
ATOM   3418 HD21 LEU X 213      41.112 -37.899  32.804  0.00  0.00            
ATOM   3419 HD22 LEU X 213      40.577 -36.879  34.072  0.00  0.00            
ATOM   3420 HD23 LEU X 213      41.499 -38.280  34.549  0.00  0.00            
ATOM   3421  C   LEU X 213      36.347 -38.288  34.990  0.00  0.00            
ATOM   3422  O   LEU X 213      37.066 -38.449  35.912  0.00  0.00            
ATOM   3423  N   GLY X 214      35.048 -38.039  35.076  0.00  0.00            
ATOM   3424  H   GLY X 214      34.494 -37.963  34.236  0.00  0.00            
ATOM   3425  CA  GLY X 214      34.485 -37.928  36.415  0.00  0.00            
ATOM   3426  HA2 GLY X 214      33.407 -38.003  36.274  0.00  0.00            
ATOM   3427  HA3 GLY X 214      34.900 -38.752  36.995  0.00  0.00            
ATOM   3428  C   GLY X 214      34.699 -36.612  37.056  0.00  0.00            
ATOM   3429  O   GLY X 214      34.424 -36.469  38.239  0.00  0.00            
ATOM   3430  N   ILE X 215      35.353 -35.635  36.433  0.00  0.00            
ATOM   3431  H   ILE X 215      35.653 -35.858  35.495  0.00  0.00            
ATOM   3432  CA  ILE X 215      35.805 -34.365  37.014  0.00  0.00            
ATOM   3433  HA  ILE X 215      36.118 -34.613  38.029  0.00  0.00            
ATOM   3434  CB  ILE X 215      36.947 -33.810  36.207  0.00  0.00            
ATOM   3435  HB  ILE X 215      36.559 -33.711  35.193  0.00  0.00            
ATOM   3436  CG2 ILE X 215      37.438 -32.461  36.873  0.00  0.00            
ATOM   3437 HG21 ILE X 215      36.665 -31.696  36.808  0.00  0.00            
ATOM   3438 HG22 ILE X 215      37.599 -32.530  37.949  0.00  0.00            
ATOM   3439 HG23 ILE X 215      38.357 -32.094  36.415  0.00  0.00            
ATOM   3440  CG1 ILE X 215      38.152 -34.752  35.903  0.00  0.00            
ATOM   3441 HG12 ILE X 215      37.772 -35.551  35.266  0.00  0.00            
ATOM   3442 HG13 ILE X 215      38.911 -34.173  35.378  0.00  0.00            
ATOM   3443  CD1 ILE X 215      38.839 -35.348  37.157  0.00  0.00            
ATOM   3444 HD11 ILE X 215      38.039 -35.906  37.644  0.00  0.00            
ATOM   3445 HD12 ILE X 215      39.666 -36.004  36.887  0.00  0.00            
ATOM   3446 HD13 ILE X 215      39.179 -34.623  37.898  0.00  0.00            
ATOM   3447  C   ILE X 215      34.681 -33.387  37.117  0.00  0.00            
ATOM   3448  O   ILE X 215      34.160 -32.900  36.127  0.00  0.00            
ATOM   3449  N   LEU X 216      34.320 -32.998  38.372  0.00  0.00            
ATOM   3450  H   LEU X 216      34.854 -33.400  39.129  0.00  0.00            
ATOM   3451  CA  LEU X 216      33.330 -31.960  38.635  0.00  0.00            
ATOM   3452  HA  LEU X 216      32.454 -32.135  38.011  0.00  0.00            
ATOM   3453  CB  LEU X 216      32.834 -32.052  40.098  0.00  0.00            
ATOM   3454  HB2 LEU X 216      32.414 -33.058  40.120  0.00  0.00            
ATOM   3455  HB3 LEU X 216      33.629 -31.829  40.810  0.00  0.00            
ATOM   3456  CG  LEU X 216      31.654 -31.109  40.418  0.00  0.00            
ATOM   3457  HG  LEU X 216      31.917 -30.103  40.092  0.00  0.00            
ATOM   3458  CD1 LEU X 216      30.335 -31.536  39.857  0.00  0.00            
ATOM   3459 HD11 LEU X 216      30.179 -32.608  39.730  0.00  0.00            
ATOM   3460 HD12 LEU X 216      29.512 -31.150  40.457  0.00  0.00            
ATOM   3461 HD13 LEU X 216      30.235 -31.094  38.865  0.00  0.00            
ATOM   3462  CD2 LEU X 216      31.452 -31.070  41.914  0.00  0.00            
ATOM   3463 HD21 LEU X 216      30.945 -31.963  42.279  0.00  0.00            
ATOM   3464 HD22 LEU X 216      32.373 -30.876  42.464  0.00  0.00            
ATOM   3465 HD23 LEU X 216      30.736 -30.323  42.255  0.00  0.00            
ATOM   3466  C   LEU X 216      33.862 -30.568  38.259  0.00  0.00            
ATOM   3467  O   LEU X 216      34.892 -30.169  38.839  0.00  0.00            
ATOM   3468  N   GLY X 217      33.114 -29.739  37.489  0.00  0.00            
ATOM   3469  H   GLY X 217      32.215 -30.006  37.116  0.00  0.00            
ATOM   3470  CA  GLY X 217      33.508 -28.390  37.196  0.00  0.00            
ATOM   3471  HA2 GLY X 217      33.627 -27.789  38.098  0.00  0.00            
ATOM   3472  HA3 GLY X 217      34.517 -28.384  36.784  0.00  0.00            
ATOM   3473  C   GLY X 217      32.562 -27.634  36.212  0.00  0.00            
ATOM   3474  O   GLY X 217      31.567 -28.160  35.702  0.00  0.00            
ATOM   3475  N   TRP X 218      32.840 -26.303  36.014  0.00  0.00            
ATOM   3476  H   TRP X 218      33.823 -26.100  36.126  0.00  0.00            
ATOM   3477  CA  TRP X 218      32.019 -25.226  35.527  0.00  0.00            
ATOM   3478  HA  TRP X 218      31.456 -25.586  34.666  0.00  0.00            
ATOM   3479  CB  TRP X 218      31.115 -24.722  36.615  0.00  0.00            
ATOM   3480  HB2 TRP X 218      30.616 -25.577  37.068  0.00  0.00            
ATOM   3481  HB3 TRP X 218      31.719 -24.276  37.405  0.00  0.00            
ATOM   3482  CG  TRP X 218      30.142 -23.767  36.231  0.00  0.00            
ATOM   3483  CD1 TRP X 218      29.332 -23.923  35.191  0.00  0.00            
ATOM   3484  HD1 TRP X 218      29.334 -24.736  34.480  0.00  0.00            
ATOM   3485  NE1 TRP X 218      28.577 -22.782  35.094  0.00  0.00            
ATOM   3486  HE1 TRP X 218      27.727 -22.745  34.549  0.00  0.00            
ATOM   3487  CE2 TRP X 218      28.733 -21.931  36.222  0.00  0.00            
ATOM   3488  CZ2 TRP X 218      28.121 -20.711  36.636  0.00  0.00            
ATOM   3489  HZ2 TRP X 218      27.378 -20.131  36.108  0.00  0.00            
ATOM   3490  CH2 TRP X 218      28.579 -20.097  37.823  0.00  0.00            
ATOM   3491  HH2 TRP X 218      28.054 -19.214  38.157  0.00  0.00            
ATOM   3492  CZ3 TRP X 218      29.584 -20.686  38.618  0.00  0.00            
ATOM   3493  HZ3 TRP X 218      29.816 -20.301  39.600  0.00  0.00            
ATOM   3494  CE3 TRP X 218      30.207 -21.863  38.175  0.00  0.00            
ATOM   3495  HE3 TRP X 218      31.029 -22.266  38.748  0.00  0.00            
ATOM   3496  CD2 TRP X 218      29.755 -22.567  36.989  0.00  0.00            
ATOM   3497  C   TRP X 218      32.921 -24.144  35.006  0.00  0.00            
ATOM   3498  O   TRP X 218      33.997 -23.897  35.537  0.00  0.00            
ATOM   3499  N   GLY X 219      32.419 -23.491  33.900  0.00  0.00            
ATOM   3500  H   GLY X 219      31.469 -23.660  33.602  0.00  0.00            
ATOM   3501  CA  GLY X 219      33.125 -22.324  33.326  0.00  0.00            
ATOM   3502  HA2 GLY X 219      33.988 -22.585  32.714  0.00  0.00            
ATOM   3503  HA3 GLY X 219      32.417 -21.916  32.604  0.00  0.00            
ATOM   3504  C   GLY X 219      33.516 -21.136  34.253  0.00  0.00            
ATOM   3505  O   GLY X 219      32.792 -20.832  35.208  0.00  0.00            
ATOM   3506  N   VAL X 220      34.636 -20.520  33.995  0.00  0.00            
ATOM   3507  H   VAL X 220      35.148 -20.772  33.162  0.00  0.00            
ATOM   3508  CA  VAL X 220      35.142 -19.328  34.735  0.00  0.00            
ATOM   3509  HA  VAL X 220      34.308 -18.973  35.341  0.00  0.00            
ATOM   3510  CB  VAL X 220      36.170 -19.678  35.831  0.00  0.00            
ATOM   3511  HB  VAL X 220      36.516 -18.706  36.184  0.00  0.00            
ATOM   3512  CG1 VAL X 220      35.455 -20.324  37.007  0.00  0.00            
ATOM   3513 HG11 VAL X 220      34.713 -19.693  37.496  0.00  0.00            
ATOM   3514 HG12 VAL X 220      35.089 -21.267  36.600  0.00  0.00            
ATOM   3515 HG13 VAL X 220      36.223 -20.418  37.775  0.00  0.00            
ATOM   3516  CG2 VAL X 220      37.389 -20.450  35.220  0.00  0.00            
ATOM   3517 HG21 VAL X 220      37.800 -19.760  34.483  0.00  0.00            
ATOM   3518 HG22 VAL X 220      38.143 -20.767  35.941  0.00  0.00            
ATOM   3519 HG23 VAL X 220      37.109 -21.383  34.731  0.00  0.00            
ATOM   3520  C   VAL X 220      35.471 -18.251  33.776  0.00  0.00            
ATOM   3521  O   VAL X 220      36.077 -17.275  34.172  0.00  0.00            
ATOM   3522  N   GLY X 221      35.120 -18.405  32.463  0.00  0.00            
ATOM   3523  H   GLY X 221      34.507 -19.183  32.268  0.00  0.00            
ATOM   3524  CA  GLY X 221      35.562 -17.457  31.433  0.00  0.00            
ATOM   3525  HA2 GLY X 221      35.048 -17.672  30.497  0.00  0.00            
ATOM   3526  HA3 GLY X 221      35.285 -16.467  31.793  0.00  0.00            
ATOM   3527  C   GLY X 221      36.981 -17.755  31.082  0.00  0.00            
ATOM   3528  O   GLY X 221      37.467 -18.856  31.325  0.00  0.00            
ATOM   3529  N   GLY X 222      37.721 -16.667  30.690  0.00  0.00            
ATOM   3530  H   GLY X 222      37.160 -15.827  30.672  0.00  0.00            
ATOM   3531  CA  GLY X 222      39.196 -16.653  30.386  0.00  0.00            
ATOM   3532  HA2 GLY X 222      39.785 -17.316  31.020  0.00  0.00            
ATOM   3533  HA3 GLY X 222      39.209 -17.066  29.378  0.00  0.00            
ATOM   3534  C   GLY X 222      39.840 -15.232  30.368  0.00  0.00            
ATOM   3535  O   GLY X 222      40.477 -14.895  29.308  0.00  0.00            
ATOM   3536  N   ILE X 223      39.636 -14.431  31.384  0.00  0.00            
ATOM   3537  H   ILE X 223      39.086 -14.825  32.134  0.00  0.00            
ATOM   3538  CA  ILE X 223      40.134 -13.094  31.578  0.00  0.00            
ATOM   3539  HA  ILE X 223      40.812 -12.906  30.745  0.00  0.00            
ATOM   3540  CB  ILE X 223      39.068 -11.949  31.335  0.00  0.00            
ATOM   3541  HB  ILE X 223      38.758 -12.044  30.294  0.00  0.00            
ATOM   3542  CG2 ILE X 223      37.830 -12.257  32.259  0.00  0.00            
ATOM   3543 HG21 ILE X 223      37.536 -13.305  32.313  0.00  0.00            
ATOM   3544 HG22 ILE X 223      38.193 -11.985  33.250  0.00  0.00            
ATOM   3545 HG23 ILE X 223      37.023 -11.578  31.983  0.00  0.00            
ATOM   3546  CG1 ILE X 223      39.720 -10.545  31.401  0.00  0.00            
ATOM   3547 HG12 ILE X 223      40.223 -10.262  32.326  0.00  0.00            
ATOM   3548 HG13 ILE X 223      40.477 -10.451  30.623  0.00  0.00            
ATOM   3549  CD1 ILE X 223      38.724  -9.528  31.060  0.00  0.00            
ATOM   3550 HD11 ILE X 223      37.973  -9.844  30.337  0.00  0.00            
ATOM   3551 HD12 ILE X 223      38.166  -9.270  31.961  0.00  0.00            
ATOM   3552 HD13 ILE X 223      39.218  -8.596  30.783  0.00  0.00            
ATOM   3553  C   ILE X 223      40.918 -12.933  32.873  0.00  0.00            
ATOM   3554  O   ILE X 223      41.884 -12.241  32.873  0.00  0.00            
ATOM   3555  N   GLU X 224      40.502 -13.634  33.944  0.00  0.00            
ATOM   3556  H   GLU X 224      39.761 -14.314  33.853  0.00  0.00            
ATOM   3557  CA  GLU X 224      41.037 -13.456  35.313  0.00  0.00            
ATOM   3558  HA  GLU X 224      42.095 -13.198  35.276  0.00  0.00            
ATOM   3559  CB  GLU X 224      40.316 -12.260  35.920  0.00  0.00            
ATOM   3560  HB2 GLU X 224      40.916 -11.988  36.789  0.00  0.00            
ATOM   3561  HB3 GLU X 224      40.386 -11.373  35.292  0.00  0.00            
ATOM   3562  CG  GLU X 224      38.903 -12.600  36.373  0.00  0.00            
ATOM   3563  HG2 GLU X 224      38.570 -13.285  35.593  0.00  0.00            
ATOM   3564  HG3 GLU X 224      38.879 -13.250  37.247  0.00  0.00            
ATOM   3565  CD  GLU X 224      37.989 -11.446  36.568  0.00  0.00            
ATOM   3566  OE1 GLU X 224      37.651 -10.662  35.603  0.00  0.00            
ATOM   3567  OE2 GLU X 224      37.561 -11.322  37.737  0.00  0.00            
ATOM   3568  C   GLU X 224      41.029 -14.699  36.358  0.00  0.00            
ATOM   3569  O   GLU X 224      40.103 -15.551  36.227  0.00  0.00            
ATOM   3570  N   ALA X 225      42.038 -14.792  37.186  0.00  0.00            
ATOM   3571  H   ALA X 225      42.661 -13.998  37.238  0.00  0.00            
ATOM   3572  CA  ALA X 225      42.193 -15.927  38.056  0.00  0.00            
ATOM   3573  HA  ALA X 225      41.237 -16.449  38.056  0.00  0.00            
ATOM   3574  CB  ALA X 225      43.305 -16.742  37.328  0.00  0.00            
ATOM   3575  HB1 ALA X 225      43.496 -17.713  37.785  0.00  0.00            
ATOM   3576  HB2 ALA X 225      42.870 -17.093  36.393  0.00  0.00            
ATOM   3577  HB3 ALA X 225      44.223 -16.154  37.338  0.00  0.00            
ATOM   3578  C   ALA X 225      42.503 -15.697  39.496  0.00  0.00            
ATOM   3579  O   ALA X 225      42.217 -16.561  40.306  0.00  0.00            
ATOM   3580  N   GLU X 226      42.877 -14.416  39.729  0.00  0.00            
ATOM   3581  H   GLU X 226      43.142 -13.875  38.918  0.00  0.00            
ATOM   3582  CA  GLU X 226      43.664 -14.143  40.976  0.00  0.00            
ATOM   3583  HA  GLU X 226      44.590 -14.717  40.979  0.00  0.00            
ATOM   3584  CB  GLU X 226      44.121 -12.665  40.947  0.00  0.00            
ATOM   3585  HB2 GLU X 226      43.203 -12.100  40.787  0.00  0.00            
ATOM   3586  HB3 GLU X 226      44.517 -12.404  41.929  0.00  0.00            
ATOM   3587  CG  GLU X 226      45.134 -12.363  39.823  0.00  0.00            
ATOM   3588  HG2 GLU X 226      45.765 -11.531  40.134  0.00  0.00            
ATOM   3589  HG3 GLU X 226      45.732 -13.269  39.721  0.00  0.00            
ATOM   3590  CD  GLU X 226      44.561 -11.923  38.501  0.00  0.00            
ATOM   3591  OE1 GLU X 226      43.952 -12.798  37.805  0.00  0.00            
ATOM   3592  OE2 GLU X 226      44.790 -10.742  38.171  0.00  0.00            
ATOM   3593  C   GLU X 226      42.776 -14.272  42.231  0.00  0.00            
ATOM   3594  O   GLU X 226      43.334 -14.606  43.244  0.00  0.00            
ATOM   3595  N   ALA X 227      41.438 -14.198  42.115  0.00  0.00            
ATOM   3596  H   ALA X 227      41.103 -13.807  41.246  0.00  0.00            
ATOM   3597  CA  ALA X 227      40.433 -14.490  43.177  0.00  0.00            
ATOM   3598  HA  ALA X 227      40.877 -14.009  44.048  0.00  0.00            
ATOM   3599  CB  ALA X 227      39.035 -13.841  42.916  0.00  0.00            
ATOM   3600  HB1 ALA X 227      39.075 -12.813  42.556  0.00  0.00            
ATOM   3601  HB2 ALA X 227      38.551 -14.475  42.174  0.00  0.00            
ATOM   3602  HB3 ALA X 227      38.423 -13.910  43.816  0.00  0.00            
ATOM   3603  C   ALA X 227      40.279 -16.011  43.454  0.00  0.00            
ATOM   3604  O   ALA X 227      40.113 -16.338  44.620  0.00  0.00            
ATOM   3605  N   VAL X 228      40.183 -16.824  42.392  0.00  0.00            
ATOM   3606  H   VAL X 228      40.468 -16.433  41.506  0.00  0.00            
ATOM   3607  CA  VAL X 228      40.171 -18.330  42.395  0.00  0.00            
ATOM   3608  HA  VAL X 228      39.384 -18.741  43.028  0.00  0.00            
ATOM   3609  CB  VAL X 228      39.946 -18.847  40.945  0.00  0.00            
ATOM   3610  HB  VAL X 228      40.868 -18.711  40.381  0.00  0.00            
ATOM   3611  CG1 VAL X 228      39.608 -20.293  40.729  0.00  0.00            
ATOM   3612 HG11 VAL X 228      39.174 -20.634  39.789  0.00  0.00            
ATOM   3613 HG12 VAL X 228      40.438 -20.962  40.956  0.00  0.00            
ATOM   3614 HG13 VAL X 228      38.861 -20.587  41.467  0.00  0.00            
ATOM   3615  CG2 VAL X 228      38.681 -18.042  40.372  0.00  0.00            
ATOM   3616 HG21 VAL X 228      38.384 -18.394  39.384  0.00  0.00            
ATOM   3617 HG22 VAL X 228      37.887 -17.981  41.116  0.00  0.00            
ATOM   3618 HG23 VAL X 228      38.913 -16.991  40.203  0.00  0.00            
ATOM   3619  C   VAL X 228      41.484 -18.807  42.935  0.00  0.00            
ATOM   3620  O   VAL X 228      41.392 -19.740  43.752  0.00  0.00            
ATOM   3621  N   MET X 229      42.580 -18.186  42.552  0.00  0.00            
ATOM   3622  H   MET X 229      42.496 -17.406  41.916  0.00  0.00            
ATOM   3623  CA  MET X 229      43.950 -18.529  43.104  0.00  0.00            
ATOM   3624  HA  MET X 229      43.986 -19.617  43.057  0.00  0.00            
ATOM   3625  CB  MET X 229      45.112 -17.975  42.305  0.00  0.00            
ATOM   3626  HB2 MET X 229      45.046 -16.889  42.236  0.00  0.00            
ATOM   3627  HB3 MET X 229      46.071 -18.226  42.759  0.00  0.00            
ATOM   3628  CG  MET X 229      44.993 -18.569  40.887  0.00  0.00            
ATOM   3629  HG2 MET X 229      45.280 -19.620  40.923  0.00  0.00            
ATOM   3630  HG3 MET X 229      43.970 -18.543  40.511  0.00  0.00            
ATOM   3631  SD  MET X 229      46.065 -17.754  39.608  0.00  0.00            
ATOM   3632  CE  MET X 229      47.572 -18.520  40.188  0.00  0.00            
ATOM   3633  HE1 MET X 229      47.755 -18.503  41.262  0.00  0.00            
ATOM   3634  HE2 MET X 229      47.389 -19.515  39.783  0.00  0.00            
ATOM   3635  HE3 MET X 229      48.344 -17.962  39.659  0.00  0.00            
ATOM   3636  C   MET X 229      43.954 -18.178  44.571  0.00  0.00            
ATOM   3637  O   MET X 229      44.501 -18.962  45.354  0.00  0.00            
ATOM   3638  N   LEU X 230      43.392 -17.051  44.962  0.00  0.00            
ATOM   3639  H   LEU X 230      43.102 -16.417  44.231  0.00  0.00            
ATOM   3640  CA  LEU X 230      43.166 -16.644  46.343  0.00  0.00            
ATOM   3641  HA  LEU X 230      44.040 -17.029  46.869  0.00  0.00            
ATOM   3642  CB  LEU X 230      43.183 -15.047  46.344  0.00  0.00            
ATOM   3643  HB2 LEU X 230      44.174 -14.643  46.139  0.00  0.00            
ATOM   3644  HB3 LEU X 230      42.504 -14.511  45.681  0.00  0.00            
ATOM   3645  CG  LEU X 230      42.849 -14.418  47.713  0.00  0.00            
ATOM   3646  HG  LEU X 230      41.854 -14.745  48.013  0.00  0.00            
ATOM   3647  CD1 LEU X 230      43.825 -14.694  48.856  0.00  0.00            
ATOM   3648 HD11 LEU X 230      43.600 -13.948  49.618  0.00  0.00            
ATOM   3649 HD12 LEU X 230      43.525 -15.690  49.184  0.00  0.00            
ATOM   3650 HD13 LEU X 230      44.858 -14.703  48.511  0.00  0.00            
ATOM   3651  CD2 LEU X 230      42.705 -12.925  47.420  0.00  0.00            
ATOM   3652 HD21 LEU X 230      42.010 -12.836  46.586  0.00  0.00            
ATOM   3653 HD22 LEU X 230      42.348 -12.374  48.290  0.00  0.00            
ATOM   3654 HD23 LEU X 230      43.646 -12.482  47.093  0.00  0.00            
ATOM   3655  C   LEU X 230      41.940 -17.423  47.020  0.00  0.00            
ATOM   3656  O   LEU X 230      41.693 -17.109  48.221  0.00  0.00            
ATOM   3657  N   GLY X 231      41.119 -18.276  46.357  0.00  0.00            
ATOM   3658  H   GLY X 231      41.309 -18.609  45.422  0.00  0.00            
ATOM   3659  CA  GLY X 231      40.096 -19.126  46.908  0.00  0.00            
ATOM   3660  HA2 GLY X 231      39.924 -19.916  46.176  0.00  0.00            
ATOM   3661  HA3 GLY X 231      40.468 -19.675  47.773  0.00  0.00            
ATOM   3662  C   GLY X 231      38.699 -18.532  47.258  0.00  0.00            
ATOM   3663  O   GLY X 231      37.882 -19.153  48.037  0.00  0.00            
ATOM   3664  N   GLN X 232      38.380 -17.380  46.736  0.00  0.00            
ATOM   3665  H   GLN X 232      38.997 -16.955  46.058  0.00  0.00            
ATOM   3666  CA  GLN X 232      37.231 -16.568  47.037  0.00  0.00            
ATOM   3667  HA  GLN X 232      37.171 -16.475  48.122  0.00  0.00            
ATOM   3668  CB  GLN X 232      37.430 -15.183  46.424  0.00  0.00            
ATOM   3669  HB2 GLN X 232      37.650 -15.304  45.364  0.00  0.00            
ATOM   3670  HB3 GLN X 232      36.503 -14.611  46.470  0.00  0.00            
ATOM   3671  CG  GLN X 232      38.548 -14.438  47.106  0.00  0.00            
ATOM   3672  HG2 GLN X 232      38.670 -14.807  48.124  0.00  0.00            
ATOM   3673  HG3 GLN X 232      39.533 -14.684  46.711  0.00  0.00            
ATOM   3674  CD  GLN X 232      38.258 -12.953  47.270  0.00  0.00            
ATOM   3675  OE1 GLN X 232      37.755 -12.350  46.336  0.00  0.00            
ATOM   3676  NE2 GLN X 232      38.560 -12.383  48.417  0.00  0.00            
ATOM   3677 HE21 GLN X 232      38.412 -11.386  48.476  0.00  0.00            
ATOM   3678 HE22 GLN X 232      39.094 -12.890  49.108  0.00  0.00            
ATOM   3679  C   GLN X 232      35.970 -17.262  46.530  0.00  0.00            
ATOM   3680  O   GLN X 232      36.150 -17.976  45.561  0.00  0.00            
ATOM   3681  N   PRO X 233      34.746 -17.000  47.073  0.00  0.00            
ATOM   3682  CD  PRO X 233      34.365 -15.968  48.061  0.00  0.00            
ATOM   3683  HD2 PRO X 233      34.235 -15.009  47.560  0.00  0.00            
ATOM   3684  HD3 PRO X 233      35.120 -15.698  48.800  0.00  0.00            
ATOM   3685  CG  PRO X 233      33.099 -16.511  48.773  0.00  0.00            
ATOM   3686  HG2 PRO X 233      32.452 -15.723  49.161  0.00  0.00            
ATOM   3687  HG3 PRO X 233      33.368 -17.200  49.574  0.00  0.00            
ATOM   3688  CB  PRO X 233      32.382 -17.246  47.653  0.00  0.00            
ATOM   3689  HB2 PRO X 233      31.833 -16.605  46.963  0.00  0.00            
ATOM   3690  HB3 PRO X 233      31.692 -18.011  48.011  0.00  0.00            
ATOM   3691  CA  PRO X 233      33.555 -17.843  46.842  0.00  0.00            
ATOM   3692  HA  PRO X 233      33.873 -18.797  47.262  0.00  0.00            
ATOM   3693  C   PRO X 233      33.133 -18.061  45.425  0.00  0.00            
ATOM   3694  O   PRO X 233      32.960 -17.084  44.680  0.00  0.00            
ATOM   3695  N   ILE X 234      32.687 -19.301  45.123  0.00  0.00            
ATOM   3696  H   ILE X 234      32.769 -20.042  45.805  0.00  0.00            
ATOM   3697  CA  ILE X 234      32.087 -19.614  43.826  0.00  0.00            
ATOM   3698  HA  ILE X 234      31.802 -18.701  43.304  0.00  0.00            
ATOM   3699  CB  ILE X 234      32.992 -20.319  42.845  0.00  0.00            
ATOM   3700  HB  ILE X 234      33.235 -21.306  43.239  0.00  0.00            
ATOM   3701  CG2 ILE X 234      32.276 -20.437  41.543  0.00  0.00            
ATOM   3702 HG21 ILE X 234      32.785 -21.135  40.879  0.00  0.00            
ATOM   3703 HG22 ILE X 234      31.238 -20.768  41.574  0.00  0.00            
ATOM   3704 HG23 ILE X 234      32.257 -19.480  41.020  0.00  0.00            
ATOM   3705  CG1 ILE X 234      34.377 -19.557  42.610  0.00  0.00            
ATOM   3706 HG12 ILE X 234      34.276 -18.507  42.335  0.00  0.00            
ATOM   3707 HG13 ILE X 234      34.834 -19.520  43.599  0.00  0.00            
ATOM   3708  CD1 ILE X 234      35.332 -20.284  41.606  0.00  0.00            
ATOM   3709 HD11 ILE X 234      35.721 -21.195  42.061  0.00  0.00            
ATOM   3710 HD12 ILE X 234      34.933 -20.394  40.598  0.00  0.00            
ATOM   3711 HD13 ILE X 234      36.207 -19.650  41.460  0.00  0.00            
ATOM   3712  C   ILE X 234      30.773 -20.354  44.182  0.00  0.00            
ATOM   3713  O   ILE X 234      30.676 -21.249  45.060  0.00  0.00            
ATOM   3714  N   SER X 235      29.672 -19.976  43.508  0.00  0.00            
ATOM   3715  H   SER X 235      29.836 -19.269  42.806  0.00  0.00            
ATOM   3716  CA  SER X 235      28.305 -20.446  43.636  0.00  0.00            
ATOM   3717  HA  SER X 235      28.246 -21.441  44.076  0.00  0.00            
ATOM   3718  CB  SER X 235      27.489 -19.540  44.566  0.00  0.00            
ATOM   3719  HB2 SER X 235      26.436 -19.818  44.596  0.00  0.00            
ATOM   3720  HB3 SER X 235      27.955 -19.676  45.542  0.00  0.00            
ATOM   3721  OG  SER X 235      27.591 -18.194  44.237  0.00  0.00            
ATOM   3722  HG  SER X 235      28.512 -18.034  44.019  0.00  0.00            
ATOM   3723  C   SER X 235      27.644 -20.430  42.197  0.00  0.00            
ATOM   3724  O   SER X 235      27.867 -19.511  41.422  0.00  0.00            
ATOM   3725  N   MET X 236      26.683 -21.383  41.917  0.00  0.00            
ATOM   3726  H   MET X 236      26.456 -21.988  42.693  0.00  0.00            
ATOM   3727  CA  MET X 236      25.911 -21.678  40.617  0.00  0.00            
ATOM   3728  HA  MET X 236      25.835 -20.754  40.042  0.00  0.00            
ATOM   3729  CB  MET X 236      26.591 -22.655  39.764  0.00  0.00            
ATOM   3730  HB2 MET X 236      25.983 -23.046  38.948  0.00  0.00            
ATOM   3731  HB3 MET X 236      27.475 -22.105  39.441  0.00  0.00            
ATOM   3732  CG  MET X 236      27.088 -23.875  40.633  0.00  0.00            
ATOM   3733  HG2 MET X 236      27.661 -23.493  41.479  0.00  0.00            
ATOM   3734  HG3 MET X 236      26.172 -24.354  40.980  0.00  0.00            
ATOM   3735  SD  MET X 236      27.998 -25.210  39.851  0.00  0.00            
ATOM   3736  CE  MET X 236      27.027 -25.655  38.412  0.00  0.00            
ATOM   3737  HE1 MET X 236      26.870 -24.741  37.839  0.00  0.00            
ATOM   3738  HE2 MET X 236      27.377 -26.485  37.798  0.00  0.00            
ATOM   3739  HE3 MET X 236      26.059 -25.961  38.809  0.00  0.00            
ATOM   3740  C   MET X 236      24.496 -22.123  40.866  0.00  0.00            
ATOM   3741  O   MET X 236      24.213 -22.597  41.958  0.00  0.00            
ATOM   3742  N   VAL X 237      23.574 -22.014  39.931  0.00  0.00            
ATOM   3743  H   VAL X 237      23.844 -21.687  39.015  0.00  0.00            
ATOM   3744  CA  VAL X 237      22.138 -22.574  40.054  0.00  0.00            
ATOM   3745  HA  VAL X 237      21.839 -22.301  41.066  0.00  0.00            
ATOM   3746  CB  VAL X 237      21.173 -21.914  39.098  0.00  0.00            
ATOM   3747  HB  VAL X 237      20.239 -22.467  39.195  0.00  0.00            
ATOM   3748  CG1 VAL X 237      20.953 -20.380  39.475  0.00  0.00            
ATOM   3749 HG11 VAL X 237      20.673 -20.247  40.520  0.00  0.00            
ATOM   3750 HG12 VAL X 237      21.801 -19.725  39.271  0.00  0.00            
ATOM   3751 HG13 VAL X 237      20.111 -19.960  38.926  0.00  0.00            
ATOM   3752  CG2 VAL X 237      21.536 -21.843  37.617  0.00  0.00            
ATOM   3753 HG21 VAL X 237      22.420 -21.277  37.322  0.00  0.00            
ATOM   3754 HG22 VAL X 237      21.733 -22.858  37.272  0.00  0.00            
ATOM   3755 HG23 VAL X 237      20.757 -21.359  37.027  0.00  0.00            
ATOM   3756  C   VAL X 237      22.060 -24.103  39.863  0.00  0.00            
ATOM   3757  O   VAL X 237      22.472 -24.658  38.849  0.00  0.00            
ATOM   3758  N   LEU X 238      21.479 -24.819  40.788  0.00  0.00            
ATOM   3759  H   LEU X 238      20.900 -24.338  41.461  0.00  0.00            
ATOM   3760  CA  LEU X 238      21.526 -26.280  40.716  0.00  0.00            
ATOM   3761  HA  LEU X 238      22.588 -26.494  40.594  0.00  0.00            
ATOM   3762  CB  LEU X 238      21.047 -26.794  42.057  0.00  0.00            
ATOM   3763  HB2 LEU X 238      21.651 -26.333  42.838  0.00  0.00            
ATOM   3764  HB3 LEU X 238      20.019 -26.441  42.131  0.00  0.00            
ATOM   3765  CG  LEU X 238      21.096 -28.308  42.237  0.00  0.00            
ATOM   3766  HG  LEU X 238      20.966 -28.718  41.236  0.00  0.00            
ATOM   3767  CD1 LEU X 238      22.518 -28.662  42.743  0.00  0.00            
ATOM   3768 HD11 LEU X 238      22.610 -29.740  42.872  0.00  0.00            
ATOM   3769 HD12 LEU X 238      23.285 -28.360  42.030  0.00  0.00            
ATOM   3770 HD13 LEU X 238      22.604 -28.205  43.729  0.00  0.00            
ATOM   3771  CD2 LEU X 238      19.954 -28.765  43.132  0.00  0.00            
ATOM   3772 HD21 LEU X 238      20.102 -29.777  43.509  0.00  0.00            
ATOM   3773 HD22 LEU X 238      19.825 -28.072  43.964  0.00  0.00            
ATOM   3774 HD23 LEU X 238      19.038 -28.770  42.542  0.00  0.00            
ATOM   3775  C   LEU X 238      20.722 -26.844  39.542  0.00  0.00            
ATOM   3776  O   LEU X 238      19.556 -26.458  39.368  0.00  0.00            
ATOM   3777  N   PRO X 239      21.377 -27.629  38.705  0.00  0.00            
ATOM   3778  CD  PRO X 239      22.766 -28.124  38.754  0.00  0.00            
ATOM   3779  HD2 PRO X 239      22.936 -28.731  39.643  0.00  0.00            
ATOM   3780  HD3 PRO X 239      23.453 -27.283  38.658  0.00  0.00            
ATOM   3781  CG  PRO X 239      23.021 -29.066  37.551  0.00  0.00            
ATOM   3782  HG2 PRO X 239      22.739 -30.101  37.742  0.00  0.00            
ATOM   3783  HG3 PRO X 239      24.041 -29.066  37.165  0.00  0.00            
ATOM   3784  CB  PRO X 239      22.004 -28.376  36.613  0.00  0.00            
ATOM   3785  HB2 PRO X 239      21.732 -29.100  35.845  0.00  0.00            
ATOM   3786  HB3 PRO X 239      22.503 -27.481  36.241  0.00  0.00            
ATOM   3787  CA  PRO X 239      20.761 -27.975  37.428  0.00  0.00            
ATOM   3788  HA  PRO X 239      20.279 -27.096  37.001  0.00  0.00            
ATOM   3789  C   PRO X 239      19.774 -29.091  37.542  0.00  0.00            
ATOM   3790  O   PRO X 239      19.763 -29.869  38.480  0.00  0.00            
ATOM   3791  N   GLN X 240      19.003 -29.244  36.436  0.00  0.00            
ATOM   3792  H   GLN X 240      19.009 -28.565  35.689  0.00  0.00            
ATOM   3793  CA  GLN X 240      18.503 -30.615  35.998  0.00  0.00            
ATOM   3794  HA  GLN X 240      18.217 -31.207  36.867  0.00  0.00            
ATOM   3795  CB  GLN X 240      17.234 -30.363  35.081  0.00  0.00            
ATOM   3796  HB2 GLN X 240      17.512 -29.716  34.249  0.00  0.00            
ATOM   3797  HB3 GLN X 240      16.870 -31.288  34.633  0.00  0.00            
ATOM   3798  CG  GLN X 240      16.065 -29.714  35.842  0.00  0.00            
ATOM   3799  HG2 GLN X 240      15.698 -30.515  36.483  0.00  0.00            
ATOM   3800  HG3 GLN X 240      16.504 -28.968  36.505  0.00  0.00            
ATOM   3801  CD  GLN X 240      14.931 -29.124  34.985  0.00  0.00            
ATOM   3802  OE1 GLN X 240      14.174 -29.821  34.341  0.00  0.00            
ATOM   3803  NE2 GLN X 240      14.730 -27.853  34.968  0.00  0.00            
ATOM   3804 HE21 GLN X 240      14.041 -27.493  34.324  0.00  0.00            
ATOM   3805 HE22 GLN X 240      15.236 -27.263  35.613  0.00  0.00            
ATOM   3806  C   GLN X 240      19.516 -31.494  35.241  0.00  0.00            
ATOM   3807  O   GLN X 240      20.528 -31.116  34.671  0.00  0.00            
ATOM   3808  N   VAL X 241      19.192 -32.763  35.264  0.00  0.00            
ATOM   3809  H   VAL X 241      18.339 -33.187  35.600  0.00  0.00            
ATOM   3810  CA  VAL X 241      20.004 -33.850  34.722  0.00  0.00            
ATOM   3811  HA  VAL X 241      20.775 -33.432  34.076  0.00  0.00            
ATOM   3812  CB  VAL X 241      20.868 -34.655  35.766  0.00  0.00            
ATOM   3813  HB  VAL X 241      20.224 -35.341  36.315  0.00  0.00            
ATOM   3814  CG1 VAL X 241      21.869 -35.618  35.094  0.00  0.00            
ATOM   3815 HG11 VAL X 241      21.311 -36.413  34.599  0.00  0.00            
ATOM   3816 HG12 VAL X 241      22.446 -35.065  34.353  0.00  0.00            
ATOM   3817 HG13 VAL X 241      22.487 -35.956  35.926  0.00  0.00            
ATOM   3818  CG2 VAL X 241      21.615 -33.716  36.718  0.00  0.00            
ATOM   3819 HG21 VAL X 241      20.869 -33.264  37.372  0.00  0.00            
ATOM   3820 HG22 VAL X 241      22.192 -34.327  37.412  0.00  0.00            
ATOM   3821 HG23 VAL X 241      22.259 -33.063  36.129  0.00  0.00            
ATOM   3822  C   VAL X 241      19.282 -34.836  33.824  0.00  0.00            
ATOM   3823  O   VAL X 241      18.511 -35.681  34.227  0.00  0.00            
ATOM   3824  N   ILE X 242      19.619 -34.716  32.556  0.00  0.00            
ATOM   3825  H   ILE X 242      20.257 -33.966  32.332  0.00  0.00            
ATOM   3826  CA  ILE X 242      19.123 -35.684  31.525  0.00  0.00            
ATOM   3827  HA  ILE X 242      18.088 -35.891  31.798  0.00  0.00            
ATOM   3828  CB  ILE X 242      19.329 -35.130  30.075  0.00  0.00            
ATOM   3829  HB  ILE X 242      20.384 -34.993  29.840  0.00  0.00            
ATOM   3830  CG2 ILE X 242      18.605 -35.981  29.005  0.00  0.00            
ATOM   3831 HG21 ILE X 242      18.694 -37.055  29.169  0.00  0.00            
ATOM   3832 HG22 ILE X 242      17.525 -35.831  28.993  0.00  0.00            
ATOM   3833 HG23 ILE X 242      19.047 -35.770  28.032  0.00  0.00            
ATOM   3834  CG1 ILE X 242      18.687 -33.680  30.000  0.00  0.00            
ATOM   3835 HG12 ILE X 242      19.360 -32.901  30.360  0.00  0.00            
ATOM   3836 HG13 ILE X 242      18.513 -33.476  28.943  0.00  0.00            
ATOM   3837  CD1 ILE X 242      17.336 -33.646  30.562  0.00  0.00            
ATOM   3838 HD11 ILE X 242      16.618 -34.378  30.192  0.00  0.00            
ATOM   3839 HD12 ILE X 242      17.237 -33.673  31.648  0.00  0.00            
ATOM   3840 HD13 ILE X 242      16.965 -32.662  30.274  0.00  0.00            
ATOM   3841  C   ILE X 242      19.902 -36.993  31.754  0.00  0.00            
ATOM   3842  O   ILE X 242      21.139 -36.938  31.814  0.00  0.00            
ATOM   3843  N   GLY X 243      19.236 -38.146  31.648  0.00  0.00            
ATOM   3844  H   GLY X 243      18.230 -38.191  31.573  0.00  0.00            
ATOM   3845  CA  GLY X 243      19.842 -39.430  31.894  0.00  0.00            
ATOM   3846  HA2 GLY X 243      20.838 -39.364  32.332  0.00  0.00            
ATOM   3847  HA3 GLY X 243      19.246 -40.108  32.504  0.00  0.00            
ATOM   3848  C   GLY X 243      19.905 -40.089  30.586  0.00  0.00            
ATOM   3849  O   GLY X 243      18.893 -40.358  29.968  0.00  0.00            
ATOM   3850  N   TYR X 244      21.062 -40.448  30.125  0.00  0.00            
ATOM   3851  H   TYR X 244      21.911 -40.300  30.651  0.00  0.00            
ATOM   3852  CA  TYR X 244      21.246 -41.111  28.848  0.00  0.00            
ATOM   3853  HA  TYR X 244      20.248 -41.410  28.528  0.00  0.00            
ATOM   3854  CB  TYR X 244      21.988 -40.143  27.917  0.00  0.00            
ATOM   3855  HB2 TYR X 244      21.572 -39.137  27.978  0.00  0.00            
ATOM   3856  HB3 TYR X 244      23.036 -40.057  28.204  0.00  0.00            
ATOM   3857  CG  TYR X 244      21.863 -40.538  26.435  0.00  0.00            
ATOM   3858  CD1 TYR X 244      22.913 -41.432  25.960  0.00  0.00            
ATOM   3859  HD1 TYR X 244      23.485 -41.986  26.689  0.00  0.00            
ATOM   3860  CE1 TYR X 244      22.905 -41.914  24.615  0.00  0.00            
ATOM   3861  HE1 TYR X 244      23.554 -42.758  24.434  0.00  0.00            
ATOM   3862  CZ  TYR X 244      21.854 -41.593  23.791  0.00  0.00            
ATOM   3863  OH  TYR X 244      21.946 -42.055  22.542  0.00  0.00            
ATOM   3864  HH  TYR X 244      21.204 -41.898  21.953  0.00  0.00            
ATOM   3865  CE2 TYR X 244      20.810 -40.760  24.298  0.00  0.00            
ATOM   3866  HE2 TYR X 244      20.034 -40.606  23.562  0.00  0.00            
ATOM   3867  CD2 TYR X 244      20.759 -40.206  25.618  0.00  0.00            
ATOM   3868  HD2 TYR X 244      19.953 -39.564  25.942  0.00  0.00            
ATOM   3869  C   TYR X 244      21.889 -42.547  29.034  0.00  0.00            
ATOM   3870  O   TYR X 244      23.001 -42.598  29.511  0.00  0.00            
ATOM   3871  N   ARG X 245      21.157 -43.550  28.623  0.00  0.00            
ATOM   3872  H   ARG X 245      20.252 -43.409  28.197  0.00  0.00            
ATOM   3873  CA  ARG X 245      21.566 -44.925  28.854  0.00  0.00            
ATOM   3874  HA  ARG X 245      22.267 -44.924  29.688  0.00  0.00            
ATOM   3875  CB  ARG X 245      20.294 -45.707  29.230  0.00  0.00            
ATOM   3876  HB2 ARG X 245      19.631 -45.044  29.784  0.00  0.00            
ATOM   3877  HB3 ARG X 245      19.741 -46.059  28.359  0.00  0.00            
ATOM   3878  CG  ARG X 245      20.489 -46.824  30.159  0.00  0.00            
ATOM   3879  HG2 ARG X 245      20.849 -47.688  29.600  0.00  0.00            
ATOM   3880  HG3 ARG X 245      21.088 -46.460  30.994  0.00  0.00            
ATOM   3881  CD  ARG X 245      19.156 -47.409  30.836  0.00  0.00            
ATOM   3882  HD2 ARG X 245      18.481 -46.666  31.261  0.00  0.00            
ATOM   3883  HD3 ARG X 245      18.597 -47.814  29.992  0.00  0.00            
ATOM   3884  NE  ARG X 245      19.443 -48.623  31.732  0.00  0.00            
ATOM   3885  HE  ARG X 245      20.115 -48.536  32.481  0.00  0.00            
ATOM   3886  CZ  ARG X 245      18.972 -49.852  31.518  0.00  0.00            
ATOM   3887  NH1 ARG X 245      18.040 -50.113  30.671  0.00  0.00            
ATOM   3888 HH11 ARG X 245      17.646 -49.332  30.165  0.00  0.00            
ATOM   3889 HH12 ARG X 245      17.744 -51.071  30.555  0.00  0.00            
ATOM   3890  NH2 ARG X 245      19.381 -50.828  32.279  0.00  0.00            
ATOM   3891 HH21 ARG X 245      19.962 -50.558  33.060  0.00  0.00            
ATOM   3892 HH22 ARG X 245      18.967 -51.730  32.093  0.00  0.00            
ATOM   3893  C   ARG X 245      22.255 -45.528  27.662  0.00  0.00            
ATOM   3894  O   ARG X 245      21.703 -45.379  26.585  0.00  0.00            
ATOM   3895  N   LEU X 246      23.262 -46.358  27.906  0.00  0.00            
ATOM   3896  H   LEU X 246      23.694 -46.385  28.819  0.00  0.00            
ATOM   3897  CA  LEU X 246      23.903 -47.150  26.885  0.00  0.00            
ATOM   3898  HA  LEU X 246      23.409 -46.994  25.926  0.00  0.00            
ATOM   3899  CB  LEU X 246      25.333 -46.669  26.690  0.00  0.00            
ATOM   3900  HB2 LEU X 246      25.847 -46.736  27.649  0.00  0.00            
ATOM   3901  HB3 LEU X 246      25.659 -47.361  25.914  0.00  0.00            
ATOM   3902  CG  LEU X 246      25.458 -45.211  26.148  0.00  0.00            
ATOM   3903  HG  LEU X 246      25.105 -44.398  26.782  0.00  0.00            
ATOM   3904  CD1 LEU X 246      26.921 -44.871  25.927  0.00  0.00            
ATOM   3905 HD11 LEU X 246      27.476 -45.066  26.845  0.00  0.00            
ATOM   3906 HD12 LEU X 246      27.306 -45.418  25.066  0.00  0.00            
ATOM   3907 HD13 LEU X 246      26.995 -43.810  25.690  0.00  0.00            
ATOM   3908  CD2 LEU X 246      24.766 -45.102  24.762  0.00  0.00            
ATOM   3909 HD21 LEU X 246      24.995 -45.978  24.155  0.00  0.00            
ATOM   3910 HD22 LEU X 246      23.689 -45.002  24.898  0.00  0.00            
ATOM   3911 HD23 LEU X 246      25.096 -44.199  24.248  0.00  0.00            
ATOM   3912  C   LEU X 246      23.871 -48.621  27.255  0.00  0.00            
ATOM   3913  O   LEU X 246      24.031 -49.015  28.403  0.00  0.00            
ATOM   3914  N   MET X 247      23.593 -49.463  26.267  0.00  0.00            
ATOM   3915  H   MET X 247      23.395 -49.042  25.370  0.00  0.00            
ATOM   3916  CA  MET X 247      23.228 -50.869  26.404  0.00  0.00            
ATOM   3917  HA  MET X 247      23.742 -51.322  27.251  0.00  0.00            
ATOM   3918  CB  MET X 247      21.686 -50.977  26.467  0.00  0.00            
ATOM   3919  HB2 MET X 247      21.167 -50.625  25.576  0.00  0.00            
ATOM   3920  HB3 MET X 247      21.443 -52.036  26.548  0.00  0.00            
ATOM   3921  CG  MET X 247      20.979 -50.140  27.628  0.00  0.00            
ATOM   3922  HG2 MET X 247      21.314 -49.153  27.307  0.00  0.00            
ATOM   3923  HG3 MET X 247      19.896 -50.112  27.510  0.00  0.00            
ATOM   3924  SD  MET X 247      21.588 -50.610  29.278  0.00  0.00            
ATOM   3925  CE  MET X 247      20.639 -52.112  29.542  0.00  0.00            
ATOM   3926  HE1 MET X 247      21.030 -52.803  28.795  0.00  0.00            
ATOM   3927  HE2 MET X 247      20.856 -52.512  30.533  0.00  0.00            
ATOM   3928  HE3 MET X 247      19.578 -51.924  29.379  0.00  0.00            
ATOM   3929  C   MET X 247      23.811 -51.720  25.295  0.00  0.00            
ATOM   3930  O   MET X 247      24.322 -51.160  24.388  0.00  0.00            
ATOM   3931  N   GLY X 248      23.812 -53.080  25.514  0.00  0.00            
ATOM   3932  H   GLY X 248      23.567 -53.487  26.405  0.00  0.00            
ATOM   3933  CA  GLY X 248      24.454 -54.006  24.562  0.00  0.00            
ATOM   3934  HA2 GLY X 248      24.051 -54.993  24.790  0.00  0.00            
ATOM   3935  HA3 GLY X 248      24.112 -53.747  23.560  0.00  0.00            
ATOM   3936  C   GLY X 248      26.011 -54.134  24.720  0.00  0.00            
ATOM   3937  O   GLY X 248      26.579 -54.080  25.848  0.00  0.00            
ATOM   3938  N   LYS X 249      26.602 -54.457  23.596  0.00  0.00            
ATOM   3939  H   LYS X 249      25.982 -54.541  22.804  0.00  0.00            
ATOM   3940  CA  LYS X 249      28.057 -54.563  23.308  0.00  0.00            
ATOM   3941  HA  LYS X 249      28.565 -53.872  23.982  0.00  0.00            
ATOM   3942  CB  LYS X 249      28.681 -55.946  23.615  0.00  0.00            
ATOM   3943  HB2 LYS X 249      28.199 -56.758  23.071  0.00  0.00            
ATOM   3944  HB3 LYS X 249      29.748 -56.004  23.401  0.00  0.00            
ATOM   3945  CG  LYS X 249      28.537 -56.443  25.088  0.00  0.00            
ATOM   3946  HG2 LYS X 249      28.982 -55.743  25.795  0.00  0.00            
ATOM   3947  HG3 LYS X 249      27.481 -56.646  25.266  0.00  0.00            
ATOM   3948  CD  LYS X 249      29.364 -57.767  25.202  0.00  0.00            
ATOM   3949  HD2 LYS X 249      28.880 -58.556  24.627  0.00  0.00            
ATOM   3950  HD3 LYS X 249      30.371 -57.785  24.783  0.00  0.00            
ATOM   3951  CE  LYS X 249      29.421 -58.206  26.620  0.00  0.00            
ATOM   3952  HE2 LYS X 249      29.866 -57.375  27.168  0.00  0.00            
ATOM   3953  HE3 LYS X 249      28.426 -58.315  27.050  0.00  0.00            
ATOM   3954  NZ  LYS X 249      30.294 -59.437  26.625  0.00  0.00            
ATOM   3955  HZ1 LYS X 249      30.456 -59.664  27.596  0.00  0.00            
ATOM   3956  HZ2 LYS X 249      29.923 -60.240  26.138  0.00  0.00            
ATOM   3957  HZ3 LYS X 249      31.214 -59.264  26.245  0.00  0.00            
ATOM   3958  C   LYS X 249      28.302 -54.237  21.850  0.00  0.00            
ATOM   3959  O   LYS X 249      27.341 -54.395  21.074  0.00  0.00            
ATOM   3960  N   PRO X 250      29.489 -53.813  21.398  0.00  0.00            
ATOM   3961  CD  PRO X 250      30.615 -53.481  22.185  0.00  0.00            
ATOM   3962  HD2 PRO X 250      31.261 -54.357  22.244  0.00  0.00            
ATOM   3963  HD3 PRO X 250      30.264 -53.079  23.135  0.00  0.00            
ATOM   3964  CG  PRO X 250      31.295 -52.360  21.371  0.00  0.00            
ATOM   3965  HG2 PRO X 250      32.342 -52.152  21.591  0.00  0.00            
ATOM   3966  HG3 PRO X 250      30.711 -51.447  21.488  0.00  0.00            
ATOM   3967  CB  PRO X 250      31.127 -52.797  19.921  0.00  0.00            
ATOM   3968  HB2 PRO X 250      31.887 -53.551  19.719  0.00  0.00            
ATOM   3969  HB3 PRO X 250      31.233 -51.911  19.294  0.00  0.00            
ATOM   3970  CA  PRO X 250      29.723 -53.361  19.981  0.00  0.00            
ATOM   3971  HA  PRO X 250      29.024 -52.572  19.705  0.00  0.00            
ATOM   3972  C   PRO X 250      29.493 -54.431  18.949  0.00  0.00            
ATOM   3973  O   PRO X 250      30.225 -55.457  18.885  0.00  0.00            
ATOM   3974  N   HIE X 251      28.707 -54.147  17.979  0.00  0.00            
ATOM   3975  H   HIE X 251      28.046 -53.400  18.142  0.00  0.00            
ATOM   3976  CA  HIE X 251      28.525 -54.882  16.683  0.00  0.00            
ATOM   3977  HA  HIE X 251      28.354 -55.925  16.951  0.00  0.00            
ATOM   3978  CB  HIE X 251      27.351 -54.241  15.920  0.00  0.00            
ATOM   3979  HB2 HIE X 251      26.473 -54.057  16.540  0.00  0.00            
ATOM   3980  HB3 HIE X 251      27.779 -53.304  15.564  0.00  0.00            
ATOM   3981  CG  HIE X 251      26.908 -55.092  14.710  0.00  0.00            
ATOM   3982  ND1 HIE X 251      27.675 -55.412  13.590  0.00  0.00            
ATOM   3983  CE1 HIE X 251      26.787 -55.969  12.735  0.00  0.00            
ATOM   3984  HE1 HIE X 251      26.975 -56.195  11.696  0.00  0.00            
ATOM   3985  NE2 HIE X 251      25.532 -55.923  13.197  0.00  0.00            
ATOM   3986  HE2 HIE X 251      24.749 -56.119  12.590  0.00  0.00            
ATOM   3987  CD2 HIE X 251      25.608 -55.309  14.381  0.00  0.00            
ATOM   3988  HD2 HIE X 251      24.827 -54.922  15.018  0.00  0.00            
ATOM   3989  C   HIE X 251      29.770 -54.861  15.759  0.00  0.00            
ATOM   3990  O   HIE X 251      30.235 -53.732  15.540  0.00  0.00            
ATOM   3991  N   PRO X 252      30.508 -55.924  15.380  0.00  0.00            
ATOM   3992  CD  PRO X 252      30.074 -57.272  15.612  0.00  0.00            
ATOM   3993  HD2 PRO X 252      29.187 -57.408  14.993  0.00  0.00            
ATOM   3994  HD3 PRO X 252      29.874 -57.446  16.669  0.00  0.00            
ATOM   3995  CG  PRO X 252      31.323 -58.093  15.315  0.00  0.00            
ATOM   3996  HG2 PRO X 252      31.001 -59.080  14.981  0.00  0.00            
ATOM   3997  HG3 PRO X 252      32.016 -58.231  16.145  0.00  0.00            
ATOM   3998  CB  PRO X 252      32.017 -57.250  14.227  0.00  0.00            
ATOM   3999  HB2 PRO X 252      31.511 -57.429  13.278  0.00  0.00            
ATOM   4000  HB3 PRO X 252      33.056 -57.492  14.005  0.00  0.00            
ATOM   4001  CA  PRO X 252      31.739 -55.807  14.605  0.00  0.00            
ATOM   4002  HA  PRO X 252      32.489 -55.480  15.326  0.00  0.00            
ATOM   4003  C   PRO X 252      31.831 -54.943  13.320  0.00  0.00            
ATOM   4004  O   PRO X 252      32.909 -54.455  13.008  0.00  0.00            
ATOM   4005  N   LEU X 253      30.713 -54.695  12.669  0.00  0.00            
ATOM   4006  H   LEU X 253      29.844 -55.026  13.065  0.00  0.00            
ATOM   4007  CA  LEU X 253      30.657 -53.865  11.409  0.00  0.00            
ATOM   4008  HA  LEU X 253      31.611 -54.071  10.926  0.00  0.00            
ATOM   4009  CB  LEU X 253      29.582 -54.461  10.462  0.00  0.00            
ATOM   4010  HB2 LEU X 253      28.597 -54.435  10.928  0.00  0.00            
ATOM   4011  HB3 LEU X 253      29.615 -53.828   9.575  0.00  0.00            
ATOM   4012  CG  LEU X 253      29.758 -55.944  10.113  0.00  0.00            
ATOM   4013  HG  LEU X 253      29.598 -56.538  11.012  0.00  0.00            
ATOM   4014  CD1 LEU X 253      28.757 -56.397   8.991  0.00  0.00            
ATOM   4015 HD11 LEU X 253      29.133 -57.330   8.570  0.00  0.00            
ATOM   4016 HD12 LEU X 253      27.797 -56.632   9.451  0.00  0.00            
ATOM   4017 HD13 LEU X 253      28.697 -55.647   8.203  0.00  0.00            
ATOM   4018  CD2 LEU X 253      31.198 -56.251   9.546  0.00  0.00            
ATOM   4019 HD21 LEU X 253      32.038 -56.010  10.196  0.00  0.00            
ATOM   4020 HD22 LEU X 253      31.204 -57.335   9.425  0.00  0.00            
ATOM   4021 HD23 LEU X 253      31.251 -55.698   8.609  0.00  0.00            
ATOM   4022  C   LEU X 253      30.626 -52.349  11.601  0.00  0.00            
ATOM   4023  O   LEU X 253      30.267 -51.725  10.601  0.00  0.00            
ATOM   4024  N   VAL X 254      31.120 -51.777  12.738  0.00  0.00            
ATOM   4025  H   VAL X 254      31.237 -52.408  13.518  0.00  0.00            
ATOM   4026  CA  VAL X 254      31.158 -50.296  12.933  0.00  0.00            
ATOM   4027  HA  VAL X 254      31.146 -49.692  12.026  0.00  0.00            
ATOM   4028  CB  VAL X 254      29.953 -49.854  13.843  0.00  0.00            
ATOM   4029  HB  VAL X 254      30.032 -48.793  14.078  0.00  0.00            
ATOM   4030  CG1 VAL X 254      28.675 -50.048  13.048  0.00  0.00            
ATOM   4031 HG11 VAL X 254      28.575 -51.105  12.803  0.00  0.00            
ATOM   4032 HG12 VAL X 254      27.844 -49.648  13.629  0.00  0.00            
ATOM   4033 HG13 VAL X 254      28.709 -49.485  12.115  0.00  0.00            
ATOM   4034  CG2 VAL X 254      29.696 -50.513  15.125  0.00  0.00            
ATOM   4035 HG21 VAL X 254      29.024 -49.965  15.785  0.00  0.00            
ATOM   4036 HG22 VAL X 254      29.279 -51.490  14.883  0.00  0.00            
ATOM   4037 HG23 VAL X 254      30.620 -50.629  15.692  0.00  0.00            
ATOM   4038  C   VAL X 254      32.457 -49.888  13.676  0.00  0.00            
ATOM   4039  O   VAL X 254      33.100 -50.722  14.264  0.00  0.00            
ATOM   4040  N   THR X 255      32.824 -48.597  13.658  0.00  0.00            
ATOM   4041  H   THR X 255      32.313 -47.878  13.167  0.00  0.00            
ATOM   4042  CA  THR X 255      33.852 -47.993  14.543  0.00  0.00            
ATOM   4043  HA  THR X 255      34.528 -48.771  14.897  0.00  0.00            
ATOM   4044  CB  THR X 255      34.740 -46.925  13.911  0.00  0.00            
ATOM   4045  HB  THR X 255      35.512 -46.650  14.629  0.00  0.00            
ATOM   4046  CG2 THR X 255      35.411 -47.343  12.568  0.00  0.00            
ATOM   4047 HG21 THR X 255      36.017 -48.232  12.739  0.00  0.00            
ATOM   4048 HG22 THR X 255      34.714 -47.559  11.758  0.00  0.00            
ATOM   4049 HG23 THR X 255      36.140 -46.552  12.392  0.00  0.00            
ATOM   4050  OG1 THR X 255      33.874 -45.854  13.680  0.00  0.00            
ATOM   4051  HG1 THR X 255      33.236 -46.091  13.003  0.00  0.00            
ATOM   4052  C   THR X 255      33.211 -47.407  15.844  0.00  0.00            
ATOM   4053  O   THR X 255      32.015 -47.193  15.819  0.00  0.00            
ATOM   4054  N   SER X 256      34.047 -47.057  16.827  0.00  0.00            
ATOM   4055  H   SER X 256      35.030 -47.252  16.706  0.00  0.00            
ATOM   4056  CA  SER X 256      33.617 -46.170  17.959  0.00  0.00            
ATOM   4057  HA  SER X 256      32.781 -46.598  18.512  0.00  0.00            
ATOM   4058  CB  SER X 256      34.710 -46.127  19.071  0.00  0.00            
ATOM   4059  HB2 SER X 256      35.732 -46.099  18.694  0.00  0.00            
ATOM   4060  HB3 SER X 256      34.470 -45.239  19.656  0.00  0.00            
ATOM   4061  OG  SER X 256      34.443 -47.369  19.757  0.00  0.00            
ATOM   4062  HG  SER X 256      35.107 -47.454  20.446  0.00  0.00            
ATOM   4063  C   SER X 256      33.324 -44.703  17.478  0.00  0.00            
ATOM   4064  O   SER X 256      32.514 -44.068  18.101  0.00  0.00            
ATOM   4065  N   THR X 257      33.810 -44.353  16.257  0.00  0.00            
ATOM   4066  H   THR X 257      34.274 -45.066  15.713  0.00  0.00            
ATOM   4067  CA  THR X 257      33.407 -43.072  15.587  0.00  0.00            
ATOM   4068  HA  THR X 257      33.512 -42.301  16.351  0.00  0.00            
ATOM   4069  CB  THR X 257      34.240 -42.502  14.349  0.00  0.00            
ATOM   4070  HB  THR X 257      34.048 -43.181  13.519  0.00  0.00            
ATOM   4071  CG2 THR X 257      33.850 -41.084  13.974  0.00  0.00            
ATOM   4072 HG21 THR X 257      34.622 -40.716  13.299  0.00  0.00            
ATOM   4073 HG22 THR X 257      32.862 -41.131  13.515  0.00  0.00            
ATOM   4074 HG23 THR X 257      33.745 -40.459  14.861  0.00  0.00            
ATOM   4075  OG1 THR X 257      35.620 -42.573  14.646  0.00  0.00            
ATOM   4076  HG1 THR X 257      35.799 -42.389  15.571  0.00  0.00            
ATOM   4077  C   THR X 257      31.883 -43.087  15.175  0.00  0.00            
ATOM   4078  O   THR X 257      31.128 -42.129  15.361  0.00  0.00            
ATOM   4079  N   ASP X 258      31.430 -44.171  14.527  0.00  0.00            
ATOM   4080  H   ASP X 258      31.994 -45.009  14.517  0.00  0.00            
ATOM   4081  CA  ASP X 258      29.974 -44.337  14.200  0.00  0.00            
ATOM   4082  HA  ASP X 258      29.786 -43.466  13.572  0.00  0.00            
ATOM   4083  CB  ASP X 258      29.678 -45.564  13.307  0.00  0.00            
ATOM   4084  HB2 ASP X 258      29.706 -46.504  13.859  0.00  0.00            
ATOM   4085  HB3 ASP X 258      28.673 -45.445  12.903  0.00  0.00            
ATOM   4086  CG  ASP X 258      30.630 -45.842  12.081  0.00  0.00            
ATOM   4087  OD1 ASP X 258      30.384 -45.220  11.019  0.00  0.00            
ATOM   4088  OD2 ASP X 258      31.569 -46.648  12.099  0.00  0.00            
ATOM   4089  C   ASP X 258      29.060 -44.459  15.403  0.00  0.00            
ATOM   4090  O   ASP X 258      27.950 -43.883  15.484  0.00  0.00            
ATOM   4091  N   ILE X 259      29.540 -45.159  16.411  0.00  0.00            
ATOM   4092  H   ILE X 259      30.505 -45.433  16.294  0.00  0.00            
ATOM   4093  CA  ILE X 259      28.872 -45.199  17.732  0.00  0.00            
ATOM   4094  HA  ILE X 259      27.866 -45.588  17.572  0.00  0.00            
ATOM   4095  CB  ILE X 259      29.605 -46.231  18.671  0.00  0.00            
ATOM   4096  HB  ILE X 259      30.633 -45.905  18.826  0.00  0.00            
ATOM   4097  CG2 ILE X 259      28.898 -46.305  19.993  0.00  0.00            
ATOM   4098 HG21 ILE X 259      27.813 -46.396  19.944  0.00  0.00            
ATOM   4099 HG22 ILE X 259      29.367 -47.104  20.567  0.00  0.00            
ATOM   4100 HG23 ILE X 259      29.062 -45.389  20.562  0.00  0.00            
ATOM   4101  CG1 ILE X 259      29.518 -47.627  18.036  0.00  0.00            
ATOM   4102 HG12 ILE X 259      28.465 -47.854  17.866  0.00  0.00            
ATOM   4103 HG13 ILE X 259      29.944 -47.596  17.033  0.00  0.00            
ATOM   4104  CD1 ILE X 259      30.259 -48.733  18.821  0.00  0.00            
ATOM   4105 HD11 ILE X 259      31.227 -48.313  19.093  0.00  0.00            
ATOM   4106 HD12 ILE X 259      29.573 -49.008  19.622  0.00  0.00            
ATOM   4107 HD13 ILE X 259      30.368 -49.594  18.162  0.00  0.00            
ATOM   4108  C   ILE X 259      28.704 -43.849  18.354  0.00  0.00            
ATOM   4109  O   ILE X 259      27.572 -43.547  18.719  0.00  0.00            
ATOM   4110  N   VAL X 260      29.716 -42.991  18.537  0.00  0.00            
ATOM   4111  H   VAL X 260      30.588 -43.110  18.041  0.00  0.00            
ATOM   4112  CA  VAL X 260      29.538 -41.669  19.105  0.00  0.00            
ATOM   4113  HA  VAL X 260      28.964 -41.829  20.018  0.00  0.00            
ATOM   4114  CB  VAL X 260      30.914 -40.979  19.503  0.00  0.00            
ATOM   4115  HB  VAL X 260      31.599 -41.156  18.674  0.00  0.00            
ATOM   4116  CG1 VAL X 260      30.834 -39.562  19.927  0.00  0.00            
ATOM   4117 HG11 VAL X 260      31.782 -39.343  20.418  0.00  0.00            
ATOM   4118 HG12 VAL X 260      30.530 -38.956  19.074  0.00  0.00            
ATOM   4119 HG13 VAL X 260      30.130 -39.378  20.738  0.00  0.00            
ATOM   4120  CG2 VAL X 260      31.437 -41.759  20.699  0.00  0.00            
ATOM   4121 HG21 VAL X 260      30.774 -41.713  21.564  0.00  0.00            
ATOM   4122 HG22 VAL X 260      31.614 -42.814  20.492  0.00  0.00            
ATOM   4123 HG23 VAL X 260      32.389 -41.385  21.076  0.00  0.00            
ATOM   4124  C   VAL X 260      28.702 -40.817  18.160  0.00  0.00            
ATOM   4125  O   VAL X 260      27.986 -39.947  18.580  0.00  0.00            
ATOM   4126  N   LEU X 261      28.731 -40.922  16.831  0.00  0.00            
ATOM   4127  H   LEU X 261      29.397 -41.538  16.387  0.00  0.00            
ATOM   4128  CA  LEU X 261      27.801 -40.301  15.859  0.00  0.00            
ATOM   4129  HA  LEU X 261      27.789 -39.240  16.106  0.00  0.00            
ATOM   4130  CB  LEU X 261      28.220 -40.341  14.365  0.00  0.00            
ATOM   4131  HB2 LEU X 261      28.841 -41.207  14.135  0.00  0.00            
ATOM   4132  HB3 LEU X 261      27.275 -40.578  13.877  0.00  0.00            
ATOM   4133  CG  LEU X 261      28.906 -39.100  13.851  0.00  0.00            
ATOM   4134  HG  LEU X 261      28.190 -38.337  14.155  0.00  0.00            
ATOM   4135  CD1 LEU X 261      30.248 -38.861  14.476  0.00  0.00            
ATOM   4136 HD11 LEU X 261      30.348 -39.122  15.530  0.00  0.00            
ATOM   4137 HD12 LEU X 261      30.933 -39.451  13.867  0.00  0.00            
ATOM   4138 HD13 LEU X 261      30.437 -37.791  14.389  0.00  0.00            
ATOM   4139  CD2 LEU X 261      28.962 -39.134  12.361  0.00  0.00            
ATOM   4140 HD21 LEU X 261      29.260 -40.148  12.092  0.00  0.00            
ATOM   4141 HD22 LEU X 261      27.988 -38.879  11.943  0.00  0.00            
ATOM   4142 HD23 LEU X 261      29.689 -38.416  11.982  0.00  0.00            
ATOM   4143  C   LEU X 261      26.352 -40.788  15.985  0.00  0.00            
ATOM   4144  O   LEU X 261      25.394 -40.020  15.851  0.00  0.00            
ATOM   4145  N   THR X 262      26.075 -42.079  16.238  0.00  0.00            
ATOM   4146  H   THR X 262      26.851 -42.724  16.254  0.00  0.00            
ATOM   4147  CA  THR X 262      24.692 -42.598  16.528  0.00  0.00            
ATOM   4148  HA  THR X 262      24.030 -42.265  15.728  0.00  0.00            
ATOM   4149  CB  THR X 262      24.601 -44.118  16.523  0.00  0.00            
ATOM   4150  HB  THR X 262      24.891 -44.548  17.482  0.00  0.00            
ATOM   4151  CG2 THR X 262      23.160 -44.634  16.305  0.00  0.00            
ATOM   4152 HG21 THR X 262      22.807 -44.244  15.350  0.00  0.00            
ATOM   4153 HG22 THR X 262      23.279 -45.713  16.401  0.00  0.00            
ATOM   4154 HG23 THR X 262      22.506 -44.219  17.071  0.00  0.00            
ATOM   4155  OG1 THR X 262      25.348 -44.659  15.435  0.00  0.00            
ATOM   4156  HG1 THR X 262      26.250 -44.369  15.591  0.00  0.00            
ATOM   4157  C   THR X 262      24.181 -42.053  17.848  0.00  0.00            
ATOM   4158  O   THR X 262      22.992 -41.678  17.939  0.00  0.00            
ATOM   4159  N   ILE X 263      25.091 -41.912  18.873  0.00  0.00            
ATOM   4160  H   ILE X 263      26.061 -42.140  18.704  0.00  0.00            
ATOM   4161  CA  ILE X 263      24.763 -41.246  20.157  0.00  0.00            
ATOM   4162  HA  ILE X 263      23.854 -41.673  20.580  0.00  0.00            
ATOM   4163  CB  ILE X 263      25.979 -41.442  21.235  0.00  0.00            
ATOM   4164  HB  ILE X 263      26.871 -40.978  20.814  0.00  0.00            
ATOM   4165  CG2 ILE X 263      25.870 -40.593  22.528  0.00  0.00            
ATOM   4166 HG21 ILE X 263      25.050 -40.853  23.198  0.00  0.00            
ATOM   4167 HG22 ILE X 263      26.799 -40.628  23.099  0.00  0.00            
ATOM   4168 HG23 ILE X 263      25.687 -39.564  22.219  0.00  0.00            
ATOM   4169  CG1 ILE X 263      26.170 -42.937  21.575  0.00  0.00            
ATOM   4170 HG12 ILE X 263      25.360 -43.353  22.174  0.00  0.00            
ATOM   4171 HG13 ILE X 263      26.268 -43.492  20.642  0.00  0.00            
ATOM   4172  CD1 ILE X 263      27.463 -43.235  22.378  0.00  0.00            
ATOM   4173 HD11 ILE X 263      28.330 -42.974  21.771  0.00  0.00            
ATOM   4174 HD12 ILE X 263      27.368 -42.560  23.229  0.00  0.00            
ATOM   4175 HD13 ILE X 263      27.592 -44.248  22.760  0.00  0.00            
ATOM   4176  C   ILE X 263      24.416 -39.781  19.968  0.00  0.00            
ATOM   4177  O   ILE X 263      23.450 -39.295  20.515  0.00  0.00            
ATOM   4178  N   THR X 264      25.214 -39.040  19.217  0.00  0.00            
ATOM   4179  H   THR X 264      25.951 -39.543  18.744  0.00  0.00            
ATOM   4180  CA  THR X 264      25.033 -37.599  19.117  0.00  0.00            
ATOM   4181  HA  THR X 264      24.738 -37.259  20.110  0.00  0.00            
ATOM   4182  CB  THR X 264      26.320 -36.866  18.867  0.00  0.00            
ATOM   4183  HB  THR X 264      26.222 -35.781  18.835  0.00  0.00            
ATOM   4184  CG2 THR X 264      27.210 -37.051  20.150  0.00  0.00            
ATOM   4185 HG21 THR X 264      26.718 -36.939  21.115  0.00  0.00            
ATOM   4186 HG22 THR X 264      27.689 -38.030  20.137  0.00  0.00            
ATOM   4187 HG23 THR X 264      27.983 -36.282  20.126  0.00  0.00            
ATOM   4188  OG1 THR X 264      26.949 -37.302  17.648  0.00  0.00            
ATOM   4189  HG1 THR X 264      27.692 -37.877  17.843  0.00  0.00            
ATOM   4190  C   THR X 264      23.980 -37.216  18.104  0.00  0.00            
ATOM   4191  O   THR X 264      23.278 -36.204  18.407  0.00  0.00            
ATOM   4192  N   LYS X 265      23.647 -38.165  17.205  0.00  0.00            
ATOM   4193  H   LYS X 265      24.352 -38.853  16.985  0.00  0.00            
ATOM   4194  CA  LYS X 265      22.399 -38.131  16.325  0.00  0.00            
ATOM   4195  HA  LYS X 265      22.389 -37.167  15.816  0.00  0.00            
ATOM   4196  CB  LYS X 265      22.539 -39.149  15.162  0.00  0.00            
ATOM   4197  HB2 LYS X 265      23.443 -38.869  14.621  0.00  0.00            
ATOM   4198  HB3 LYS X 265      22.787 -40.156  15.496  0.00  0.00            
ATOM   4199  CG  LYS X 265      21.425 -39.123  14.174  0.00  0.00            
ATOM   4200  HG2 LYS X 265      20.453 -39.149  14.667  0.00  0.00            
ATOM   4201  HG3 LYS X 265      21.486 -38.243  13.534  0.00  0.00            
ATOM   4202  CD  LYS X 265      21.502 -40.278  13.173  0.00  0.00            
ATOM   4203  HD2 LYS X 265      22.424 -40.211  12.596  0.00  0.00            
ATOM   4204  HD3 LYS X 265      21.482 -41.227  13.709  0.00  0.00            
ATOM   4205  CE  LYS X 265      20.260 -40.107  12.234  0.00  0.00            
ATOM   4206  HE2 LYS X 265      20.173 -39.063  11.933  0.00  0.00            
ATOM   4207  HE3 LYS X 265      20.600 -40.514  11.282  0.00  0.00            
ATOM   4208  NZ  LYS X 265      18.990 -40.576  12.794  0.00  0.00            
ATOM   4209  HZ1 LYS X 265      18.217 -40.674  12.152  0.00  0.00            
ATOM   4210  HZ2 LYS X 265      19.070 -41.458  13.281  0.00  0.00            
ATOM   4211  HZ3 LYS X 265      18.679 -40.000  13.563  0.00  0.00            
ATOM   4212  C   LYS X 265      21.070 -38.382  17.029  0.00  0.00            
ATOM   4213  O   LYS X 265      20.113 -37.684  16.654  0.00  0.00            
ATOM   4214  N   HIE X 266      21.073 -39.205  18.040  0.00  0.00            
ATOM   4215  H   HIE X 266      21.895 -39.760  18.229  0.00  0.00            
ATOM   4216  CA  HIE X 266      19.919 -39.374  18.988  0.00  0.00            
ATOM   4217  HA  HIE X 266      18.973 -39.403  18.448  0.00  0.00            
ATOM   4218  CB  HIE X 266      20.076 -40.692  19.707  0.00  0.00            
ATOM   4219  HB2 HIE X 266      20.216 -41.482  18.969  0.00  0.00            
ATOM   4220  HB3 HIE X 266      20.976 -40.642  20.321  0.00  0.00            
ATOM   4221  CG  HIE X 266      18.883 -41.055  20.529  0.00  0.00            
ATOM   4222  ND1 HIE X 266      19.024 -42.060  21.481  0.00  0.00            
ATOM   4223  CE1 HIE X 266      17.803 -42.398  21.917  0.00  0.00            
ATOM   4224  HE1 HIE X 266      17.539 -43.169  22.626  0.00  0.00            
ATOM   4225  NE2 HIE X 266      16.912 -41.662  21.180  0.00  0.00            
ATOM   4226  HE2 HIE X 266      15.909 -41.748  21.261  0.00  0.00            
ATOM   4227  CD2 HIE X 266      17.563 -40.820  20.314  0.00  0.00            
ATOM   4228  HD2 HIE X 266      17.114 -40.178  19.570  0.00  0.00            
ATOM   4229  C   HIE X 266      19.870 -38.106  19.889  0.00  0.00            
ATOM   4230  O   HIE X 266      18.760 -37.596  20.021  0.00  0.00            
ATOM   4231  N   LEU X 267      20.933 -37.539  20.466  0.00  0.00            
ATOM   4232  H   LEU X 267      21.861 -37.890  20.274  0.00  0.00            
ATOM   4233  CA  LEU X 267      20.821 -36.344  21.301  0.00  0.00            
ATOM   4234  HA  LEU X 267      19.978 -36.484  21.977  0.00  0.00            
ATOM   4235  CB  LEU X 267      22.075 -36.117  22.216  0.00  0.00            
ATOM   4236  HB2 LEU X 267      22.919 -35.962  21.544  0.00  0.00            
ATOM   4237  HB3 LEU X 267      21.950 -35.214  22.813  0.00  0.00            
ATOM   4238  CG  LEU X 267      22.412 -37.245  23.168  0.00  0.00            
ATOM   4239  HG  LEU X 267      22.380 -38.213  22.667  0.00  0.00            
ATOM   4240  CD1 LEU X 267      23.739 -37.059  24.023  0.00  0.00            
ATOM   4241 HD11 LEU X 267      24.625 -37.144  23.394  0.00  0.00            
ATOM   4242 HD12 LEU X 267      23.660 -36.111  24.555  0.00  0.00            
ATOM   4243 HD13 LEU X 267      23.812 -37.842  24.779  0.00  0.00            
ATOM   4244  CD2 LEU X 267      21.357 -37.289  24.288  0.00  0.00            
ATOM   4245 HD21 LEU X 267      21.731 -37.953  25.066  0.00  0.00            
ATOM   4246 HD22 LEU X 267      21.347 -36.389  24.902  0.00  0.00            
ATOM   4247 HD23 LEU X 267      20.431 -37.676  23.863  0.00  0.00            
ATOM   4248  C   LEU X 267      20.412 -35.131  20.531  0.00  0.00            
ATOM   4249  O   LEU X 267      19.776 -34.236  21.063  0.00  0.00            
ATOM   4250  N   ARG X 268      20.759 -35.116  19.229  0.00  0.00            
ATOM   4251  H   ARG X 268      21.339 -35.809  18.778  0.00  0.00            
ATOM   4252  CA  ARG X 268      20.235 -34.041  18.329  0.00  0.00            
ATOM   4253  HA  ARG X 268      20.418 -33.102  18.852  0.00  0.00            
ATOM   4254  CB  ARG X 268      20.961 -34.130  16.976  0.00  0.00            
ATOM   4255  HB2 ARG X 268      22.047 -34.069  17.056  0.00  0.00            
ATOM   4256  HB3 ARG X 268      20.742 -35.098  16.526  0.00  0.00            
ATOM   4257  CG  ARG X 268      20.598 -33.010  15.986  0.00  0.00            
ATOM   4258  HG2 ARG X 268      20.880 -33.334  14.985  0.00  0.00            
ATOM   4259  HG3 ARG X 268      19.518 -32.864  15.958  0.00  0.00            
ATOM   4260  CD  ARG X 268      21.317 -31.608  16.157  0.00  0.00            
ATOM   4261  HD2 ARG X 268      22.350 -31.773  16.463  0.00  0.00            
ATOM   4262  HD3 ARG X 268      21.411 -31.177  15.160  0.00  0.00            
ATOM   4263  NE  ARG X 268      20.694 -30.612  17.076  0.00  0.00            
ATOM   4264  HE  ARG X 268      19.743 -30.730  17.397  0.00  0.00            
ATOM   4265  CZ  ARG X 268      21.327 -29.489  17.373  0.00  0.00            
ATOM   4266  NH1 ARG X 268      22.489 -29.190  16.932  0.00  0.00            
ATOM   4267 HH11 ARG X 268      23.076 -29.899  16.518  0.00  0.00            
ATOM   4268 HH12 ARG X 268      22.905 -28.277  17.049  0.00  0.00            
ATOM   4269  NH2 ARG X 268      20.741 -28.525  18.035  0.00  0.00            
ATOM   4270 HH21 ARG X 268      19.797 -28.703  18.347  0.00  0.00            
ATOM   4271 HH22 ARG X 268      21.338 -27.812  18.428  0.00  0.00            
ATOM   4272  C   ARG X 268      18.736 -34.320  18.056  0.00  0.00            
ATOM   4273  O   ARG X 268      17.972 -33.375  17.893  0.00  0.00            
ATOM   4274  N   GLN X 269      18.260 -35.610  18.082  0.00  0.00            
ATOM   4275  H   GLN X 269      18.878 -36.343  18.398  0.00  0.00            
ATOM   4276  CA  GLN X 269      16.899 -35.909  17.725  0.00  0.00            
ATOM   4277  HA  GLN X 269      16.615 -35.290  16.874  0.00  0.00            
ATOM   4278  CB  GLN X 269      16.832 -37.340  17.170  0.00  0.00            
ATOM   4279  HB2 GLN X 269      17.621 -37.444  16.425  0.00  0.00            
ATOM   4280  HB3 GLN X 269      16.998 -38.017  18.008  0.00  0.00            
ATOM   4281  CG  GLN X 269      15.543 -37.591  16.442  0.00  0.00            
ATOM   4282  HG2 GLN X 269      14.880 -37.874  17.260  0.00  0.00            
ATOM   4283  HG3 GLN X 269      15.104 -36.666  16.068  0.00  0.00            
ATOM   4284  CD  GLN X 269      15.705 -38.753  15.404  0.00  0.00            
ATOM   4285  OE1 GLN X 269      16.663 -38.851  14.656  0.00  0.00            
ATOM   4286  NE2 GLN X 269      14.855 -39.769  15.332  0.00  0.00            
ATOM   4287 HE21 GLN X 269      15.065 -40.638  14.863  0.00  0.00            
ATOM   4288 HE22 GLN X 269      14.079 -39.881  15.968  0.00  0.00            
ATOM   4289  C   GLN X 269      15.898 -35.718  18.811  0.00  0.00            
ATOM   4290  O   GLN X 269      14.859 -35.137  18.573  0.00  0.00            
ATOM   4291  N   VAL X 270      16.304 -36.024  20.044  0.00  0.00            
ATOM   4292  H   VAL X 270      17.178 -36.529  20.035  0.00  0.00            
ATOM   4293  CA  VAL X 270      15.480 -35.803  21.331  0.00  0.00            
ATOM   4294  HA  VAL X 270      14.418 -35.864  21.090  0.00  0.00            
ATOM   4295  CB  VAL X 270      15.564 -36.997  22.362  0.00  0.00            
ATOM   4296  HB  VAL X 270      14.812 -36.706  23.095  0.00  0.00            
ATOM   4297  CG1 VAL X 270      15.491 -38.373  21.661  0.00  0.00            
ATOM   4298 HG11 VAL X 270      14.591 -38.421  21.048  0.00  0.00            
ATOM   4299 HG12 VAL X 270      16.402 -38.572  21.097  0.00  0.00            
ATOM   4300 HG13 VAL X 270      15.498 -39.143  22.433  0.00  0.00            
ATOM   4301  CG2 VAL X 270      16.829 -36.959  23.134  0.00  0.00            
ATOM   4302 HG21 VAL X 270      16.912 -37.852  23.754  0.00  0.00            
ATOM   4303 HG22 VAL X 270      17.671 -36.967  22.442  0.00  0.00            
ATOM   4304 HG23 VAL X 270      16.764 -36.060  23.747  0.00  0.00            
ATOM   4305  C   VAL X 270      15.517 -34.391  21.902  0.00  0.00            
ATOM   4306  O   VAL X 270      14.708 -34.249  22.858  0.00  0.00            
ATOM   4307  N   GLY X 271      16.321 -33.469  21.427  0.00  0.00            
ATOM   4308  H   GLY X 271      16.890 -33.689  20.622  0.00  0.00            
ATOM   4309  CA  GLY X 271      16.280 -32.081  21.956  0.00  0.00            
ATOM   4310  HA2 GLY X 271      16.752 -31.308  21.348  0.00  0.00            
ATOM   4311  HA3 GLY X 271      15.214 -31.853  21.964  0.00  0.00            
ATOM   4312  C   GLY X 271      16.924 -31.956  23.388  0.00  0.00            
ATOM   4313  O   GLY X 271      16.214 -32.206  24.377  0.00  0.00            
ATOM   4314  N   VAL X 272      18.218 -31.554  23.503  0.00  0.00            
ATOM   4315  H   VAL X 272      18.782 -31.340  22.694  0.00  0.00            
ATOM   4316  CA  VAL X 272      18.857 -31.278  24.828  0.00  0.00            
ATOM   4317  HA  VAL X 272      18.034 -31.094  25.518  0.00  0.00            
ATOM   4318  CB  VAL X 272      19.730 -32.398  25.463  0.00  0.00            
ATOM   4319  HB  VAL X 272      20.225 -31.974  26.336  0.00  0.00            
ATOM   4320  CG1 VAL X 272      18.855 -33.636  25.834  0.00  0.00            
ATOM   4321 HG11 VAL X 272      18.440 -34.048  24.915  0.00  0.00            
ATOM   4322 HG12 VAL X 272      19.507 -34.367  26.313  0.00  0.00            
ATOM   4323 HG13 VAL X 272      18.086 -33.333  26.545  0.00  0.00            
ATOM   4324  CG2 VAL X 272      20.764 -32.867  24.452  0.00  0.00            
ATOM   4325 HG21 VAL X 272      21.106 -33.827  24.839  0.00  0.00            
ATOM   4326 HG22 VAL X 272      20.318 -33.051  23.475  0.00  0.00            
ATOM   4327 HG23 VAL X 272      21.487 -32.068  24.287  0.00  0.00            
ATOM   4328  C   VAL X 272      19.593 -29.969  24.815  0.00  0.00            
ATOM   4329  O   VAL X 272      20.631 -29.757  25.459  0.00  0.00            
ATOM   4330  N   VAL X 273      19.082 -29.001  24.102  0.00  0.00            
ATOM   4331  H   VAL X 273      18.151 -29.263  23.811  0.00  0.00            
ATOM   4332  CA  VAL X 273      19.646 -27.692  23.793  0.00  0.00            
ATOM   4333  HA  VAL X 273      20.612 -27.811  23.303  0.00  0.00            
ATOM   4334  CB  VAL X 273      18.858 -26.846  22.785  0.00  0.00            
ATOM   4335  HB  VAL X 273      17.860 -26.724  23.206  0.00  0.00            
ATOM   4336  CG1 VAL X 273      19.499 -25.480  22.647  0.00  0.00            
ATOM   4337 HG11 VAL X 273      20.546 -25.503  22.345  0.00  0.00            
ATOM   4338 HG12 VAL X 273      18.960 -24.917  21.885  0.00  0.00            
ATOM   4339 HG13 VAL X 273      19.314 -24.874  23.534  0.00  0.00            
ATOM   4340  CG2 VAL X 273      18.663 -27.466  21.453  0.00  0.00            
ATOM   4341 HG21 VAL X 273      19.577 -27.550  20.865  0.00  0.00            
ATOM   4342 HG22 VAL X 273      18.481 -28.519  21.668  0.00  0.00            
ATOM   4343 HG23 VAL X 273      17.910 -27.045  20.786  0.00  0.00            
ATOM   4344  C   VAL X 273      19.833 -27.004  25.158  0.00  0.00            
ATOM   4345  O   VAL X 273      18.884 -26.980  25.911  0.00  0.00            
ATOM   4346  N   GLY X 274      21.059 -26.508  25.435  0.00  0.00            
ATOM   4347  H   GLY X 274      21.819 -26.681  24.794  0.00  0.00            
ATOM   4348  CA  GLY X 274      21.418 -25.932  26.754  0.00  0.00            
ATOM   4349  HA2 GLY X 274      22.296 -25.287  26.753  0.00  0.00            
ATOM   4350  HA3 GLY X 274      20.594 -25.252  26.971  0.00  0.00            
ATOM   4351  C   GLY X 274      21.519 -26.885  27.939  0.00  0.00            
ATOM   4352  O   GLY X 274      21.818 -26.430  29.098  0.00  0.00            
ATOM   4353  N   LYS X 275      21.285 -28.215  27.703  0.00  0.00            
ATOM   4354  H   LYS X 275      20.988 -28.547  26.796  0.00  0.00            
ATOM   4355  CA  LYS X 275      21.170 -29.103  28.892  0.00  0.00            
ATOM   4356  HA  LYS X 275      20.953 -28.496  29.771  0.00  0.00            
ATOM   4357  CB  LYS X 275      20.042 -30.125  28.610  0.00  0.00            
ATOM   4358  HB2 LYS X 275      20.389 -30.712  27.759  0.00  0.00            
ATOM   4359  HB3 LYS X 275      19.954 -30.698  29.533  0.00  0.00            
ATOM   4360  CG  LYS X 275      18.685 -29.495  28.324  0.00  0.00            
ATOM   4361  HG2 LYS X 275      18.615 -28.631  28.985  0.00  0.00            
ATOM   4362  HG3 LYS X 275      18.468 -29.032  27.361  0.00  0.00            
ATOM   4363  CD  LYS X 275      17.598 -30.479  28.721  0.00  0.00            
ATOM   4364  HD2 LYS X 275      17.771 -31.447  28.251  0.00  0.00            
ATOM   4365  HD3 LYS X 275      17.599 -30.563  29.807  0.00  0.00            
ATOM   4366  CE  LYS X 275      16.224 -29.982  28.281  0.00  0.00            
ATOM   4367  HE2 LYS X 275      16.196 -29.939  27.192  0.00  0.00            
ATOM   4368  HE3 LYS X 275      15.447 -30.718  28.490  0.00  0.00            
ATOM   4369  NZ  LYS X 275      15.943 -28.685  28.884  0.00  0.00            
ATOM   4370  HZ1 LYS X 275      16.547 -27.993  28.463  0.00  0.00            
ATOM   4371  HZ2 LYS X 275      15.016 -28.305  28.756  0.00  0.00            
ATOM   4372  HZ3 LYS X 275      15.983 -28.759  29.890  0.00  0.00            
ATOM   4373  C   LYS X 275      22.471 -29.783  29.292  0.00  0.00            
ATOM   4374  O   LYS X 275      23.450 -29.974  28.516  0.00  0.00            
ATOM   4375  N   PHE X 276      22.563 -30.132  30.582  0.00  0.00            
ATOM   4376  H   PHE X 276      21.768 -30.034  31.197  0.00  0.00            
ATOM   4377  CA  PHE X 276      23.549 -31.083  31.088  0.00  0.00            
ATOM   4378  HA  PHE X 276      24.496 -31.028  30.552  0.00  0.00            
ATOM   4379  CB  PHE X 276      23.882 -30.632  32.591  0.00  0.00            
ATOM   4380  HB2 PHE X 276      24.493 -29.733  32.510  0.00  0.00            
ATOM   4381  HB3 PHE X 276      22.981 -30.232  33.057  0.00  0.00            
ATOM   4382  CG  PHE X 276      24.731 -31.620  33.379  0.00  0.00            
ATOM   4383  CD1 PHE X 276      24.107 -32.601  34.181  0.00  0.00            
ATOM   4384  HD1 PHE X 276      23.056 -32.830  34.076  0.00  0.00            
ATOM   4385  CE1 PHE X 276      24.934 -33.439  34.952  0.00  0.00            
ATOM   4386  HE1 PHE X 276      24.518 -34.087  35.709  0.00  0.00            
ATOM   4387  CZ  PHE X 276      26.321 -33.218  35.007  0.00  0.00            
ATOM   4388  HZ  PHE X 276      26.905 -33.919  35.585  0.00  0.00            
ATOM   4389  CE2 PHE X 276      26.923 -32.298  34.148  0.00  0.00            
ATOM   4390  HE2 PHE X 276      27.987 -32.115  34.190  0.00  0.00            
ATOM   4391  CD2 PHE X 276      26.090 -31.466  33.296  0.00  0.00            
ATOM   4392  HD2 PHE X 276      26.538 -30.612  32.811  0.00  0.00            
ATOM   4393  C   PHE X 276      23.006 -32.537  30.962  0.00  0.00            
ATOM   4394  O   PHE X 276      21.810 -32.826  31.240  0.00  0.00            
ATOM   4395  N   VAL X 277      23.886 -33.519  30.623  0.00  0.00            
ATOM   4396  H   VAL X 277      24.844 -33.259  30.434  0.00  0.00            
ATOM   4397  CA  VAL X 277      23.536 -34.968  30.464  0.00  0.00            
ATOM   4398  HA  VAL X 277      22.478 -35.137  30.663  0.00  0.00            
ATOM   4399  CB  VAL X 277      23.696 -35.268  28.972  0.00  0.00            
ATOM   4400  HB  VAL X 277      24.736 -35.008  28.773  0.00  0.00            
ATOM   4401  CG1 VAL X 277      23.309 -36.723  28.650  0.00  0.00            
ATOM   4402 HG11 VAL X 277      23.668 -37.166  27.721  0.00  0.00            
ATOM   4403 HG12 VAL X 277      23.800 -37.346  29.399  0.00  0.00            
ATOM   4404 HG13 VAL X 277      22.227 -36.813  28.752  0.00  0.00            
ATOM   4405  CG2 VAL X 277      22.831 -34.316  28.080  0.00  0.00            
ATOM   4406 HG21 VAL X 277      22.617 -34.618  27.054  0.00  0.00            
ATOM   4407 HG22 VAL X 277      21.885 -34.142  28.592  0.00  0.00            
ATOM   4408 HG23 VAL X 277      23.400 -33.387  28.087  0.00  0.00            
ATOM   4409  C   VAL X 277      24.425 -35.809  31.357  0.00  0.00            
ATOM   4410  O   VAL X 277      25.631 -35.573  31.378  0.00  0.00            
ATOM   4411  N   GLU X 278      23.961 -36.812  32.141  0.00  0.00            
ATOM   4412  H   GLU X 278      22.959 -36.927  32.088  0.00  0.00            
ATOM   4413  CA  GLU X 278      24.756 -37.878  32.873  0.00  0.00            
ATOM   4414  HA  GLU X 278      25.821 -37.654  32.817  0.00  0.00            
ATOM   4415  CB  GLU X 278      24.418 -37.802  34.337  0.00  0.00            
ATOM   4416  HB2 GLU X 278      24.443 -36.770  34.686  0.00  0.00            
ATOM   4417  HB3 GLU X 278      23.434 -38.225  34.542  0.00  0.00            
ATOM   4418  CG  GLU X 278      25.447 -38.645  35.132  0.00  0.00            
ATOM   4419  HG2 GLU X 278      25.242 -39.704  34.977  0.00  0.00            
ATOM   4420  HG3 GLU X 278      26.414 -38.380  34.703  0.00  0.00            
ATOM   4421  CD  GLU X 278      25.281 -38.448  36.642  0.00  0.00            
ATOM   4422  OE1 GLU X 278      25.748 -37.408  37.233  0.00  0.00            
ATOM   4423  OE2 GLU X 278      24.817 -39.420  37.271  0.00  0.00            
ATOM   4424  C   GLU X 278      24.421 -39.263  32.228  0.00  0.00            
ATOM   4425  O   GLU X 278      23.277 -39.676  32.028  0.00  0.00            
ATOM   4426  N   PHE X 279      25.489 -40.081  32.060  0.00  0.00            
ATOM   4427  H   PHE X 279      26.445 -39.880  32.316  0.00  0.00            
ATOM   4428  CA  PHE X 279      25.357 -41.388  31.376  0.00  0.00            
ATOM   4429  HA  PHE X 279      24.432 -41.422  30.801  0.00  0.00            
ATOM   4430  CB  PHE X 279      26.555 -41.646  30.439  0.00  0.00            
ATOM   4431  HB2 PHE X 279      27.399 -41.195  30.959  0.00  0.00            
ATOM   4432  HB3 PHE X 279      26.640 -42.711  30.219  0.00  0.00            
ATOM   4433  CG  PHE X 279      26.306 -41.011  29.064  0.00  0.00            
ATOM   4434  CD1 PHE X 279      26.106 -39.629  28.937  0.00  0.00            
ATOM   4435  HD1 PHE X 279      26.226 -39.000  29.807  0.00  0.00            
ATOM   4436  CE1 PHE X 279      25.833 -39.062  27.635  0.00  0.00            
ATOM   4437  HE1 PHE X 279      25.742 -37.988  27.554  0.00  0.00            
ATOM   4438  CZ  PHE X 279      25.690 -39.895  26.518  0.00  0.00            
ATOM   4439  HZ  PHE X 279      25.567 -39.474  25.531  0.00  0.00            
ATOM   4440  CE2 PHE X 279      25.868 -41.293  26.649  0.00  0.00            
ATOM   4441  HE2 PHE X 279      25.742 -41.874  25.748  0.00  0.00            
ATOM   4442  CD2 PHE X 279      26.205 -41.856  27.940  0.00  0.00            
ATOM   4443  HD2 PHE X 279      26.247 -42.923  28.102  0.00  0.00            
ATOM   4444  C   PHE X 279      25.325 -42.522  32.382  0.00  0.00            
ATOM   4445  O   PHE X 279      25.846 -42.404  33.538  0.00  0.00            
ATOM   4446  N   PHE X 280      24.675 -43.584  31.993  0.00  0.00            
ATOM   4447  H   PHE X 280      24.176 -43.463  31.123  0.00  0.00            
ATOM   4448  CA  PHE X 280      24.468 -44.848  32.701  0.00  0.00            
ATOM   4449  HA  PHE X 280      25.414 -45.057  33.200  0.00  0.00            
ATOM   4450  CB  PHE X 280      23.364 -44.757  33.765  0.00  0.00            
ATOM   4451  HB2 PHE X 280      23.454 -45.616  34.430  0.00  0.00            
ATOM   4452  HB3 PHE X 280      23.613 -43.898  34.388  0.00  0.00            
ATOM   4453  CG  PHE X 280      21.958 -44.703  33.326  0.00  0.00            
ATOM   4454  CD1 PHE X 280      21.018 -45.595  33.848  0.00  0.00            
ATOM   4455  HD1 PHE X 280      21.248 -46.348  34.587  0.00  0.00            
ATOM   4456  CE1 PHE X 280      19.709 -45.547  33.361  0.00  0.00            
ATOM   4457  HE1 PHE X 280      18.986 -46.283  33.682  0.00  0.00            
ATOM   4458  CZ  PHE X 280      19.260 -44.588  32.451  0.00  0.00            
ATOM   4459  HZ  PHE X 280      18.213 -44.618  32.187  0.00  0.00            
ATOM   4460  CE2 PHE X 280      20.218 -43.670  31.982  0.00  0.00            
ATOM   4461  HE2 PHE X 280      19.983 -43.038  31.138  0.00  0.00            
ATOM   4462  CD2 PHE X 280      21.533 -43.637  32.467  0.00  0.00            
ATOM   4463  HD2 PHE X 280      22.199 -42.795  32.353  0.00  0.00            
ATOM   4464  C   PHE X 280      24.323 -46.024  31.707  0.00  0.00            
ATOM   4465  O   PHE X 280      24.303 -45.914  30.568  0.00  0.00            
ATOM   4466  N   GLY X 281      24.022 -47.232  32.257  0.00  0.00            
ATOM   4467  H   GLY X 281      24.015 -47.202  33.267  0.00  0.00            
ATOM   4468  CA  GLY X 281      24.031 -48.537  31.612  0.00  0.00            
ATOM   4469  HA2 GLY X 281      23.553 -49.203  32.329  0.00  0.00            
ATOM   4470  HA3 GLY X 281      23.336 -48.471  30.775  0.00  0.00            
ATOM   4471  C   GLY X 281      25.449 -49.158  31.163  0.00  0.00            
ATOM   4472  O   GLY X 281      26.427 -48.409  31.051  0.00  0.00            
ATOM   4473  N   PRO X 282      25.528 -50.553  31.017  0.00  0.00            
ATOM   4474  CD  PRO X 282      24.375 -51.503  31.213  0.00  0.00            
ATOM   4475  HD2 PRO X 282      23.886 -51.794  30.284  0.00  0.00            
ATOM   4476  HD3 PRO X 282      23.776 -51.189  32.068  0.00  0.00            
ATOM   4477  CG  PRO X 282      25.217 -52.839  31.555  0.00  0.00            
ATOM   4478  HG2 PRO X 282      24.669 -53.712  31.200  0.00  0.00            
ATOM   4479  HG3 PRO X 282      25.399 -52.777  32.628  0.00  0.00            
ATOM   4480  CB  PRO X 282      26.476 -52.710  30.751  0.00  0.00            
ATOM   4481  HB2 PRO X 282      26.166 -53.072  29.771  0.00  0.00            
ATOM   4482  HB3 PRO X 282      27.147 -53.414  31.245  0.00  0.00            
ATOM   4483  CA  PRO X 282      26.797 -51.269  30.768  0.00  0.00            
ATOM   4484  HA  PRO X 282      27.436 -50.965  31.597  0.00  0.00            
ATOM   4485  C   PRO X 282      27.471 -50.935  29.444  0.00  0.00            
ATOM   4486  O   PRO X 282      28.657 -51.240  29.324  0.00  0.00            
ATOM   4487  N   GLY X 283      26.742 -50.362  28.456  0.00  0.00            
ATOM   4488  H   GLY X 283      25.835 -50.131  28.836  0.00  0.00            
ATOM   4489  CA  GLY X 283      27.248 -49.698  27.340  0.00  0.00            
ATOM   4490  HA2 GLY X 283      27.735 -50.430  26.697  0.00  0.00            
ATOM   4491  HA3 GLY X 283      26.387 -49.379  26.753  0.00  0.00            
ATOM   4492  C   GLY X 283      28.304 -48.531  27.529  0.00  0.00            
ATOM   4493  O   GLY X 283      29.161 -48.402  26.714  0.00  0.00            
ATOM   4494  N   VAL X 284      28.262 -47.843  28.650  0.00  0.00            
ATOM   4495  H   VAL X 284      27.471 -48.053  29.241  0.00  0.00            
ATOM   4496  CA  VAL X 284      29.283 -46.889  29.058  0.00  0.00            
ATOM   4497  HA  VAL X 284      29.429 -46.193  28.232  0.00  0.00            
ATOM   4498  CB  VAL X 284      28.801 -46.053  30.168  0.00  0.00            
ATOM   4499  HB  VAL X 284      28.506 -46.722  30.976  0.00  0.00            
ATOM   4500  CG1 VAL X 284      29.861 -45.044  30.666  0.00  0.00            
ATOM   4501 HG11 VAL X 284      30.473 -44.660  29.850  0.00  0.00            
ATOM   4502 HG12 VAL X 284      29.417 -44.320  31.349  0.00  0.00            
ATOM   4503 HG13 VAL X 284      30.575 -45.595  31.279  0.00  0.00            
ATOM   4504  CG2 VAL X 284      27.570 -45.280  29.748  0.00  0.00            
ATOM   4505 HG21 VAL X 284      26.726 -45.894  29.436  0.00  0.00            
ATOM   4506 HG22 VAL X 284      27.179 -44.779  30.633  0.00  0.00            
ATOM   4507 HG23 VAL X 284      27.909 -44.560  29.003  0.00  0.00            
ATOM   4508  C   VAL X 284      30.618 -47.592  29.414  0.00  0.00            
ATOM   4509  O   VAL X 284      31.691 -47.134  29.115  0.00  0.00            
ATOM   4510  N   ALA X 285      30.558 -48.748  30.080  0.00  0.00            
ATOM   4511  H   ALA X 285      29.638 -49.143  30.208  0.00  0.00            
ATOM   4512  CA  ALA X 285      31.736 -49.589  30.216  0.00  0.00            
ATOM   4513  HA  ALA X 285      32.496 -48.949  30.665  0.00  0.00            
ATOM   4514  CB  ALA X 285      31.268 -50.738  31.252  0.00  0.00            
ATOM   4515  HB1 ALA X 285      32.113 -51.353  31.563  0.00  0.00            
ATOM   4516  HB2 ALA X 285      30.877 -50.248  32.144  0.00  0.00            
ATOM   4517  HB3 ALA X 285      30.533 -51.410  30.808  0.00  0.00            
ATOM   4518  C   ALA X 285      32.285 -50.222  28.907  0.00  0.00            
ATOM   4519  O   ALA X 285      33.370 -50.828  28.877  0.00  0.00            
ATOM   4520  N   GLN X 286      31.501 -50.132  27.830  0.00  0.00            
ATOM   4521  H   GLN X 286      30.546 -49.812  27.911  0.00  0.00            
ATOM   4522  CA  GLN X 286      31.862 -50.554  26.461  0.00  0.00            
ATOM   4523  HA  GLN X 286      32.606 -51.349  26.511  0.00  0.00            
ATOM   4524  CB  GLN X 286      30.693 -51.219  25.745  0.00  0.00            
ATOM   4525  HB2 GLN X 286      29.881 -50.515  25.570  0.00  0.00            
ATOM   4526  HB3 GLN X 286      30.950 -51.452  24.711  0.00  0.00            
ATOM   4527  CG  GLN X 286      30.077 -52.541  26.364  0.00  0.00            
ATOM   4528  HG2 GLN X 286      29.680 -52.260  27.339  0.00  0.00            
ATOM   4529  HG3 GLN X 286      29.197 -52.855  25.803  0.00  0.00            
ATOM   4530  CD  GLN X 286      31.026 -53.718  26.489  0.00  0.00            
ATOM   4531  OE1 GLN X 286      31.666 -54.103  25.562  0.00  0.00            
ATOM   4532  NE2 GLN X 286      31.284 -54.286  27.637  0.00  0.00            
ATOM   4533 HE21 GLN X 286      31.882 -55.099  27.668  0.00  0.00            
ATOM   4534 HE22 GLN X 286      30.801 -53.985  28.471  0.00  0.00            
ATOM   4535  C   GLN X 286      32.517 -49.452  25.637  0.00  0.00            
ATOM   4536  O   GLN X 286      32.695 -49.577  24.464  0.00  0.00            
ATOM   4537  N   LEU X 287      32.868 -48.338  26.257  0.00  0.00            
ATOM   4538  H   LEU X 287      32.745 -48.284  27.258  0.00  0.00            
ATOM   4539  CA  LEU X 287      33.429 -47.119  25.572  0.00  0.00            
ATOM   4540  HA  LEU X 287      33.721 -47.376  24.554  0.00  0.00            
ATOM   4541  CB  LEU X 287      32.410 -45.997  25.668  0.00  0.00            
ATOM   4542  HB2 LEU X 287      32.046 -45.910  26.692  0.00  0.00            
ATOM   4543  HB3 LEU X 287      32.921 -45.048  25.504  0.00  0.00            
ATOM   4544  CG  LEU X 287      31.259 -46.184  24.743  0.00  0.00            
ATOM   4545  HG  LEU X 287      30.748 -47.131  24.919  0.00  0.00            
ATOM   4546  CD1 LEU X 287      30.228 -45.061  24.984  0.00  0.00            
ATOM   4547 HD11 LEU X 287      30.786 -44.129  24.896  0.00  0.00            
ATOM   4548 HD12 LEU X 287      29.498 -45.118  24.176  0.00  0.00            
ATOM   4549 HD13 LEU X 287      29.770 -45.082  25.973  0.00  0.00            
ATOM   4550  CD2 LEU X 287      31.627 -46.092  23.302  0.00  0.00            
ATOM   4551 HD21 LEU X 287      32.155 -45.144  23.198  0.00  0.00            
ATOM   4552 HD22 LEU X 287      32.212 -46.926  22.913  0.00  0.00            
ATOM   4553 HD23 LEU X 287      30.762 -46.004  22.645  0.00  0.00            
ATOM   4554  C   LEU X 287      34.720 -46.786  26.272  0.00  0.00            
ATOM   4555  O   LEU X 287      34.958 -47.185  27.382  0.00  0.00            
ATOM   4556  N   SER X 288      35.595 -45.983  25.675  0.00  0.00            
ATOM   4557  H   SER X 288      35.466 -45.672  24.723  0.00  0.00            
ATOM   4558  CA  SER X 288      36.835 -45.427  26.357  0.00  0.00            
ATOM   4559  HA  SER X 288      36.935 -45.988  27.286  0.00  0.00            
ATOM   4560  CB  SER X 288      38.112 -45.666  25.536  0.00  0.00            
ATOM   4561  HB2 SER X 288      39.049 -45.353  25.996  0.00  0.00            
ATOM   4562  HB3 SER X 288      38.205 -46.750  25.473  0.00  0.00            
ATOM   4563  OG  SER X 288      37.970 -45.053  24.247  0.00  0.00            
ATOM   4564  HG  SER X 288      37.141 -45.327  23.847  0.00  0.00            
ATOM   4565  C   SER X 288      36.687 -43.985  26.788  0.00  0.00            
ATOM   4566  O   SER X 288      35.814 -43.290  26.338  0.00  0.00            
ATOM   4567  N   ILE X 289      37.566 -43.559  27.642  0.00  0.00            
ATOM   4568  H   ILE X 289      38.295 -44.190  27.944  0.00  0.00            
ATOM   4569  CA  ILE X 289      37.847 -42.095  28.015  0.00  0.00            
ATOM   4570  HA  ILE X 289      36.992 -41.709  28.570  0.00  0.00            
ATOM   4571  CB  ILE X 289      38.888 -41.891  29.085  0.00  0.00            
ATOM   4572  HB  ILE X 289      39.892 -42.054  28.692  0.00  0.00            
ATOM   4573  CG2 ILE X 289      38.886 -40.375  29.480  0.00  0.00            
ATOM   4574 HG21 ILE X 289      39.635 -40.229  30.258  0.00  0.00            
ATOM   4575 HG22 ILE X 289      38.993 -39.794  28.564  0.00  0.00            
ATOM   4576 HG23 ILE X 289      38.007 -40.120  30.073  0.00  0.00            
ATOM   4577  CG1 ILE X 289      38.623 -42.757  30.351  0.00  0.00            
ATOM   4578 HG12 ILE X 289      38.698 -43.805  30.060  0.00  0.00            
ATOM   4579 HG13 ILE X 289      39.464 -42.580  31.021  0.00  0.00            
ATOM   4580  CD1 ILE X 289      37.291 -42.620  31.129  0.00  0.00            
ATOM   4581 HD11 ILE X 289      37.205 -41.646  31.611  0.00  0.00            
ATOM   4582 HD12 ILE X 289      36.425 -42.762  30.483  0.00  0.00            
ATOM   4583 HD13 ILE X 289      37.218 -43.367  31.920  0.00  0.00            
ATOM   4584  C   ILE X 289      37.891 -41.210  26.740  0.00  0.00            
ATOM   4585  O   ILE X 289      37.100 -40.280  26.585  0.00  0.00            
ATOM   4586  N   ALA X 290      38.662 -41.580  25.689  0.00  0.00            
ATOM   4587  H   ALA X 290      39.461 -42.187  25.804  0.00  0.00            
ATOM   4588  CA  ALA X 290      38.647 -40.899  24.355  0.00  0.00            
ATOM   4589  HA  ALA X 290      38.988 -39.878  24.522  0.00  0.00            
ATOM   4590  CB  ALA X 290      39.526 -41.564  23.397  0.00  0.00            
ATOM   4591  HB1 ALA X 290      40.541 -41.621  23.791  0.00  0.00            
ATOM   4592  HB2 ALA X 290      39.157 -42.545  23.099  0.00  0.00            
ATOM   4593  HB3 ALA X 290      39.545 -40.913  22.523  0.00  0.00            
ATOM   4594  C   ALA X 290      37.200 -40.698  23.778  0.00  0.00            
ATOM   4595  O   ALA X 290      36.896 -39.539  23.456  0.00  0.00            
ATOM   4596  N   ASP X 291      36.342 -41.704  23.754  0.00  0.00            
ATOM   4597  H   ASP X 291      36.780 -42.578  24.008  0.00  0.00            
ATOM   4598  CA  ASP X 291      34.963 -41.666  23.268  0.00  0.00            
ATOM   4599  HA  ASP X 291      35.010 -41.182  22.292  0.00  0.00            
ATOM   4600  CB  ASP X 291      34.381 -43.074  23.287  0.00  0.00            
ATOM   4601  HB2 ASP X 291      34.360 -43.387  24.331  0.00  0.00            
ATOM   4602  HB3 ASP X 291      33.356 -43.019  22.922  0.00  0.00            
ATOM   4603  CG  ASP X 291      35.165 -44.115  22.504  0.00  0.00            
ATOM   4604  OD1 ASP X 291      35.542 -45.179  23.001  0.00  0.00            
ATOM   4605  OD2 ASP X 291      35.435 -43.753  21.334  0.00  0.00            
ATOM   4606  C   ASP X 291      34.141 -40.650  24.062  0.00  0.00            
ATOM   4607  O   ASP X 291      33.461 -39.815  23.537  0.00  0.00            
ATOM   4608  N   ARG X 292      34.279 -40.666  25.392  0.00  0.00            
ATOM   4609  H   ARG X 292      34.912 -41.361  25.762  0.00  0.00            
ATOM   4610  CA  ARG X 292      33.615 -39.759  26.371  0.00  0.00            
ATOM   4611  HA  ARG X 292      32.550 -39.664  26.157  0.00  0.00            
ATOM   4612  CB  ARG X 292      33.906 -40.170  27.809  0.00  0.00            
ATOM   4613  HB2 ARG X 292      34.968 -40.263  28.035  0.00  0.00            
ATOM   4614  HB3 ARG X 292      33.580 -39.442  28.552  0.00  0.00            
ATOM   4615  CG  ARG X 292      33.360 -41.479  28.325  0.00  0.00            
ATOM   4616  HG2 ARG X 292      32.284 -41.582  28.186  0.00  0.00            
ATOM   4617  HG3 ARG X 292      33.812 -42.316  27.792  0.00  0.00            
ATOM   4618  CD  ARG X 292      33.814 -41.608  29.754  0.00  0.00            
ATOM   4619  HD2 ARG X 292      34.867 -41.335  29.826  0.00  0.00            
ATOM   4620  HD3 ARG X 292      33.280 -40.875  30.360  0.00  0.00            
ATOM   4621  NE  ARG X 292      33.577 -42.954  30.357  0.00  0.00            
ATOM   4622  HE  ARG X 292      33.606 -43.767  29.759  0.00  0.00            
ATOM   4623  CZ  ARG X 292      33.952 -43.304  31.607  0.00  0.00            
ATOM   4624  NH1 ARG X 292      34.273 -42.462  32.564  0.00  0.00            
ATOM   4625 HH11 ARG X 292      34.120 -41.479  32.387  0.00  0.00            
ATOM   4626 HH12 ARG X 292      34.460 -42.833  33.484  0.00  0.00            
ATOM   4627  NH2 ARG X 292      34.027 -44.593  31.942  0.00  0.00            
ATOM   4628 HH21 ARG X 292      34.117 -45.277  31.205  0.00  0.00            
ATOM   4629 HH22 ARG X 292      34.302 -44.861  32.876  0.00  0.00            
ATOM   4630  C   ARG X 292      34.042 -38.316  26.170  0.00  0.00            
ATOM   4631  O   ARG X 292      33.185 -37.423  26.079  0.00  0.00            
ATOM   4632  N   ALA X 293      35.274 -38.104  26.014  0.00  0.00            
ATOM   4633  H   ALA X 293      35.865 -38.920  25.953  0.00  0.00            
ATOM   4634  CA  ALA X 293      35.747 -36.758  25.638  0.00  0.00            
ATOM   4635  HA  ALA X 293      35.229 -36.017  26.247  0.00  0.00            
ATOM   4636  CB  ALA X 293      37.278 -36.708  25.880  0.00  0.00            
ATOM   4637  HB1 ALA X 293      37.705 -37.331  25.094  0.00  0.00            
ATOM   4638  HB2 ALA X 293      37.675 -35.699  25.774  0.00  0.00            
ATOM   4639  HB3 ALA X 293      37.510 -37.150  26.850  0.00  0.00            
ATOM   4640  C   ALA X 293      35.356 -36.336  24.177  0.00  0.00            
ATOM   4641  O   ALA X 293      35.274 -35.084  23.942  0.00  0.00            
ATOM   4642  N   THR X 294      35.129 -37.280  23.267  0.00  0.00            
ATOM   4643  H   THR X 294      35.169 -38.250  23.545  0.00  0.00            
ATOM   4644  CA  THR X 294      34.500 -36.964  22.008  0.00  0.00            
ATOM   4645  HA  THR X 294      35.059 -36.152  21.544  0.00  0.00            
ATOM   4646  CB  THR X 294      34.649 -38.186  21.057  0.00  0.00            
ATOM   4647  HB  THR X 294      34.112 -39.075  21.387  0.00  0.00            
ATOM   4648  CG2 THR X 294      34.195 -37.920  19.628  0.00  0.00            
ATOM   4649 HG21 THR X 294      34.296 -38.812  19.009  0.00  0.00            
ATOM   4650 HG22 THR X 294      33.126 -37.713  19.653  0.00  0.00            
ATOM   4651 HG23 THR X 294      34.695 -37.080  19.145  0.00  0.00            
ATOM   4652  OG1 THR X 294      36.090 -38.404  20.931  0.00  0.00            
ATOM   4653  HG1 THR X 294      36.376 -38.712  21.795  0.00  0.00            
ATOM   4654  C   THR X 294      33.024 -36.545  22.190  0.00  0.00            
ATOM   4655  O   THR X 294      32.670 -35.515  21.617  0.00  0.00            
ATOM   4656  N   ILE X 295      32.227 -37.243  22.993  0.00  0.00            
ATOM   4657  H   ILE X 295      32.611 -38.108  23.344  0.00  0.00            
ATOM   4658  CA  ILE X 295      30.848 -36.901  23.394  0.00  0.00            
ATOM   4659  HA  ILE X 295      30.313 -36.822  22.448  0.00  0.00            
ATOM   4660  CB  ILE X 295      30.238 -38.010  24.303  0.00  0.00            
ATOM   4661  HB  ILE X 295      30.831 -37.950  25.215  0.00  0.00            
ATOM   4662  CG2 ILE X 295      28.797 -37.662  24.759  0.00  0.00            
ATOM   4663 HG21 ILE X 295      28.719 -37.130  25.708  0.00  0.00            
ATOM   4664 HG22 ILE X 295      28.342 -37.206  23.879  0.00  0.00            
ATOM   4665 HG23 ILE X 295      28.289 -38.617  24.894  0.00  0.00            
ATOM   4666  CG1 ILE X 295      30.181 -39.405  23.689  0.00  0.00            
ATOM   4667 HG12 ILE X 295      29.312 -39.497  23.038  0.00  0.00            
ATOM   4668 HG13 ILE X 295      31.039 -39.661  23.067  0.00  0.00            
ATOM   4669  CD1 ILE X 295      30.162 -40.573  24.717  0.00  0.00            
ATOM   4670 HD11 ILE X 295      31.063 -40.623  25.329  0.00  0.00            
ATOM   4671 HD12 ILE X 295      29.318 -40.513  25.403  0.00  0.00            
ATOM   4672 HD13 ILE X 295      30.000 -41.466  24.114  0.00  0.00            
ATOM   4673  C   ILE X 295      30.775 -35.567  24.076  0.00  0.00            
ATOM   4674  O   ILE X 295      29.841 -34.784  23.878  0.00  0.00            
ATOM   4675  N   ALA X 296      31.854 -35.227  24.884  0.00  0.00            
ATOM   4676  H   ALA X 296      32.487 -35.984  25.097  0.00  0.00            
ATOM   4677  CA  ALA X 296      32.021 -33.929  25.446  0.00  0.00            
ATOM   4678  HA  ALA X 296      31.118 -33.626  25.975  0.00  0.00            
ATOM   4679  CB  ALA X 296      33.140 -33.954  26.512  0.00  0.00            
ATOM   4680  HB1 ALA X 296      33.251 -33.022  27.066  0.00  0.00            
ATOM   4681  HB2 ALA X 296      33.122 -34.765  27.240  0.00  0.00            
ATOM   4682  HB3 ALA X 296      34.131 -34.093  26.080  0.00  0.00            
ATOM   4683  C   ALA X 296      32.281 -32.815  24.306  0.00  0.00            
ATOM   4684  O   ALA X 296      31.436 -31.942  24.119  0.00  0.00            
ATOM   4685  N   ASN X 297      33.410 -32.895  23.589  0.00  0.00            
ATOM   4686  H   ASN X 297      34.135 -33.538  23.875  0.00  0.00            
ATOM   4687  CA  ASN X 297      33.796 -31.977  22.537  0.00  0.00            
ATOM   4688  HA  ASN X 297      34.022 -31.034  23.033  0.00  0.00            
ATOM   4689  CB  ASN X 297      35.038 -32.639  21.976  0.00  0.00            
ATOM   4690  HB2 ASN X 297      35.856 -32.844  22.667  0.00  0.00            
ATOM   4691  HB3 ASN X 297      34.675 -33.576  21.553  0.00  0.00            
ATOM   4692  CG  ASN X 297      35.630 -31.889  20.787  0.00  0.00            
ATOM   4693  OD1 ASN X 297      35.307 -32.159  19.614  0.00  0.00            
ATOM   4694  ND2 ASN X 297      36.401 -30.790  20.987  0.00  0.00            
ATOM   4695 HD21 ASN X 297      36.620 -30.278  20.144  0.00  0.00            
ATOM   4696 HD22 ASN X 297      36.721 -30.566  21.918  0.00  0.00            
ATOM   4697  C   ASN X 297      32.742 -31.704  21.370  0.00  0.00            
ATOM   4698  O   ASN X 297      32.843 -30.732  20.663  0.00  0.00            
ATOM   4699  N   MET X 298      31.779 -32.699  21.143  0.00  0.00            
ATOM   4700  H   MET X 298      31.925 -33.468  21.782  0.00  0.00            
ATOM   4701  CA  MET X 298      30.664 -32.591  20.174  0.00  0.00            
ATOM   4702  HA  MET X 298      30.943 -32.040  19.276  0.00  0.00            
ATOM   4703  CB  MET X 298      30.291 -34.073  19.718  0.00  0.00            
ATOM   4704  HB2 MET X 298      30.284 -34.778  20.549  0.00  0.00            
ATOM   4705  HB3 MET X 298      29.333 -34.102  19.199  0.00  0.00            
ATOM   4706  CG  MET X 298      31.250 -34.643  18.705  0.00  0.00            
ATOM   4707  HG2 MET X 298      31.371 -33.832  17.986  0.00  0.00            
ATOM   4708  HG3 MET X 298      32.234 -34.769  19.156  0.00  0.00            
ATOM   4709  SD  MET X 298      30.773 -36.167  17.845  0.00  0.00            
ATOM   4710  CE  MET X 298      31.998 -36.543  16.613  0.00  0.00            
ATOM   4711  HE1 MET X 298      31.732 -35.970  15.725  0.00  0.00            
ATOM   4712  HE2 MET X 298      33.000 -36.241  16.919  0.00  0.00            
ATOM   4713  HE3 MET X 298      32.051 -37.596  16.336  0.00  0.00            
ATOM   4714  C   MET X 298      29.343 -31.950  20.802  0.00  0.00            
ATOM   4715  O   MET X 298      28.459 -31.770  20.030  0.00  0.00            
ATOM   4716  N   CYS X 299      29.279 -31.626  22.102  0.00  0.00            
ATOM   4717  H   CYS X 299      30.141 -31.813  22.593  0.00  0.00            
ATOM   4718  CA  CYS X 299      28.213 -30.840  22.689  0.00  0.00            
ATOM   4719  HA  CYS X 299      27.404 -31.543  22.889  0.00  0.00            
ATOM   4720  CB  CYS X 299      28.682 -30.210  24.017  0.00  0.00            
ATOM   4721  HB2 CYS X 299      29.714 -29.871  23.923  0.00  0.00            
ATOM   4722  HB3 CYS X 299      28.014 -29.434  24.390  0.00  0.00            
ATOM   4723  SG  CYS X 299      28.533 -31.506  25.261  0.00  0.00            
ATOM   4724  HG  CYS X 299      29.391 -32.339  24.667  0.00  0.00            
ATOM   4725  C   CYS X 299      27.557 -29.801  21.730  0.00  0.00            
ATOM   4726  O   CYS X 299      26.299 -29.885  21.494  0.00  0.00            
ATOM   4727  N   PRO X 300      28.297 -28.782  21.163  0.00  0.00            
ATOM   4728  CD  PRO X 300      29.714 -28.575  21.219  0.00  0.00            
ATOM   4729  HD2 PRO X 300      30.213 -29.460  20.827  0.00  0.00            
ATOM   4730  HD3 PRO X 300      29.953 -28.353  22.259  0.00  0.00            
ATOM   4731  CG  PRO X 300      30.066 -27.289  20.524  0.00  0.00            
ATOM   4732  HG2 PRO X 300      30.694 -27.539  19.669  0.00  0.00            
ATOM   4733  HG3 PRO X 300      30.715 -26.636  21.108  0.00  0.00            
ATOM   4734  CB  PRO X 300      28.776 -26.602  20.128  0.00  0.00            
ATOM   4735  HB2 PRO X 300      28.745 -26.193  19.118  0.00  0.00            
ATOM   4736  HB3 PRO X 300      28.600 -25.837  20.883  0.00  0.00            
ATOM   4737  CA  PRO X 300      27.731 -27.744  20.340  0.00  0.00            
ATOM   4738  HA  PRO X 300      26.891 -27.311  20.884  0.00  0.00            
ATOM   4739  C   PRO X 300      26.922 -28.159  19.121  0.00  0.00            
ATOM   4740  O   PRO X 300      26.074 -27.355  18.618  0.00  0.00            
ATOM   4741  N   GLU X 301      27.186 -29.355  18.611  0.00  0.00            
ATOM   4742  H   GLU X 301      27.948 -29.811  19.092  0.00  0.00            
ATOM   4743  CA  GLU X 301      26.638 -29.956  17.393  0.00  0.00            
ATOM   4744  HA  GLU X 301      26.251 -29.136  16.789  0.00  0.00            
ATOM   4745  CB  GLU X 301      27.712 -30.777  16.589  0.00  0.00            
ATOM   4746  HB2 GLU X 301      27.815 -31.667  17.209  0.00  0.00            
ATOM   4747  HB3 GLU X 301      27.282 -30.903  15.596  0.00  0.00            
ATOM   4748  CG  GLU X 301      29.131 -30.205  16.433  0.00  0.00            
ATOM   4749  HG2 GLU X 301      28.972 -29.192  16.066  0.00  0.00            
ATOM   4750  HG3 GLU X 301      29.566 -30.144  17.430  0.00  0.00            
ATOM   4751  CD  GLU X 301      30.076 -31.029  15.534  0.00  0.00            
ATOM   4752  OE1 GLU X 301      31.034 -30.496  15.003  0.00  0.00            
ATOM   4753  OE2 GLU X 301      29.846 -32.254  15.485  0.00  0.00            
ATOM   4754  C   GLU X 301      25.382 -30.844  17.640  0.00  0.00            
ATOM   4755  O   GLU X 301      24.616 -30.982  16.647  0.00  0.00            
ATOM   4756  N   TYR X 302      25.045 -31.357  18.860  0.00  0.00            
ATOM   4757  H   TYR X 302      25.793 -31.314  19.538  0.00  0.00            
ATOM   4758  CA  TYR X 302      23.725 -31.824  19.261  0.00  0.00            
ATOM   4759  HA  TYR X 302      23.111 -31.928  18.366  0.00  0.00            
ATOM   4760  CB  TYR X 302      23.908 -33.247  19.818  0.00  0.00            
ATOM   4761  HB2 TYR X 302      22.901 -33.455  20.182  0.00  0.00            
ATOM   4762  HB3 TYR X 302      24.187 -33.993  19.074  0.00  0.00            
ATOM   4763  CG  TYR X 302      24.890 -33.366  20.970  0.00  0.00            
ATOM   4764  CD1 TYR X 302      24.332 -33.424  22.312  0.00  0.00            
ATOM   4765  HD1 TYR X 302      23.307 -33.172  22.541  0.00  0.00            
ATOM   4766  CE1 TYR X 302      25.187 -33.836  23.350  0.00  0.00            
ATOM   4767  HE1 TYR X 302      24.734 -33.938  24.325  0.00  0.00            
ATOM   4768  CZ  TYR X 302      26.583 -34.131  23.135  0.00  0.00            
ATOM   4769  OH  TYR X 302      27.336 -34.331  24.232  0.00  0.00            
ATOM   4770  HH  TYR X 302      28.255 -34.482  23.995  0.00  0.00            
ATOM   4771  CE2 TYR X 302      27.054 -34.133  21.794  0.00  0.00            
ATOM   4772  HE2 TYR X 302      28.115 -34.327  21.740  0.00  0.00            
ATOM   4773  CD2 TYR X 302      26.231 -33.683  20.746  0.00  0.00            
ATOM   4774  HD2 TYR X 302      26.642 -33.626  19.749  0.00  0.00            
ATOM   4775  C   TYR X 302      23.057 -30.875  20.197  0.00  0.00            
ATOM   4776  O   TYR X 302      21.866 -30.984  20.567  0.00  0.00            
ATOM   4777  N   GLY X 303      23.620 -29.718  20.575  0.00  0.00            
ATOM   4778  H   GLY X 303      24.606 -29.590  20.396  0.00  0.00            
ATOM   4779  CA  GLY X 303      22.966 -28.695  21.343  0.00  0.00            
ATOM   4780  HA2 GLY X 303      23.458 -27.874  20.821  0.00  0.00            
ATOM   4781  HA3 GLY X 303      21.903 -28.723  21.107  0.00  0.00            
ATOM   4782  C   GLY X 303      23.159 -28.684  22.875  0.00  0.00            
ATOM   4783  O   GLY X 303      22.960 -27.608  23.459  0.00  0.00            
ATOM   4784  N   ALA X 304      23.721 -29.706  23.561  0.00  0.00            
ATOM   4785  H   ALA X 304      24.131 -30.491  23.075  0.00  0.00            
ATOM   4786  CA  ALA X 304      24.061 -29.733  24.984  0.00  0.00            
ATOM   4787  HA  ALA X 304      23.089 -29.505  25.422  0.00  0.00            
ATOM   4788  CB  ALA X 304      24.435 -31.172  25.441  0.00  0.00            
ATOM   4789  HB1 ALA X 304      23.516 -31.757  25.413  0.00  0.00            
ATOM   4790  HB2 ALA X 304      25.268 -31.516  24.829  0.00  0.00            
ATOM   4791  HB3 ALA X 304      24.769 -31.147  26.479  0.00  0.00            
ATOM   4792  C   ALA X 304      25.047 -28.657  25.450  0.00  0.00            
ATOM   4793  O   ALA X 304      25.828 -28.104  24.674  0.00  0.00            
ATOM   4794  N   THR X 305      24.975 -28.302  26.694  0.00  0.00            
ATOM   4795  H   THR X 305      24.335 -28.872  27.229  0.00  0.00            
ATOM   4796  CA  THR X 305      25.962 -27.505  27.423  0.00  0.00            
ATOM   4797  HA  THR X 305      26.455 -26.791  26.762  0.00  0.00            
ATOM   4798  CB  THR X 305      25.427 -26.621  28.588  0.00  0.00            
ATOM   4799  HB  THR X 305      24.857 -27.177  29.332  0.00  0.00            
ATOM   4800  CG2 THR X 305      26.524 -25.760  29.369  0.00  0.00            
ATOM   4801 HG21 THR X 305      26.986 -25.166  28.580  0.00  0.00            
ATOM   4802 HG22 THR X 305      26.052 -25.218  30.189  0.00  0.00            
ATOM   4803 HG23 THR X 305      27.250 -26.460  29.782  0.00  0.00            
ATOM   4804  OG1 THR X 305      24.645 -25.528  28.135  0.00  0.00            
ATOM   4805  HG1 THR X 305      24.128 -25.291  28.908  0.00  0.00            
ATOM   4806  C   THR X 305      27.137 -28.353  27.959  0.00  0.00            
ATOM   4807  O   THR X 305      28.332 -28.025  27.747  0.00  0.00            
ATOM   4808  N   ALA X 306      26.956 -29.503  28.635  0.00  0.00            
ATOM   4809  H   ALA X 306      26.055 -29.933  28.785  0.00  0.00            
ATOM   4810  CA  ALA X 306      28.020 -30.509  29.027  0.00  0.00            
ATOM   4811  HA  ALA X 306      28.818 -30.537  28.285  0.00  0.00            
ATOM   4812  CB  ALA X 306      28.687 -30.094  30.363  0.00  0.00            
ATOM   4813  HB1 ALA X 306      28.255 -30.643  31.201  0.00  0.00            
ATOM   4814  HB2 ALA X 306      29.723 -30.419  30.272  0.00  0.00            
ATOM   4815  HB3 ALA X 306      28.562 -29.032  30.574  0.00  0.00            
ATOM   4816  C   ALA X 306      27.344 -31.951  29.203  0.00  0.00            
ATOM   4817  O   ALA X 306      26.109 -32.082  29.218  0.00  0.00            
ATOM   4818  N   ALA X 307      28.255 -32.949  29.154  0.00  0.00            
ATOM   4819  H   ALA X 307      29.219 -32.698  28.984  0.00  0.00            
ATOM   4820  CA  ALA X 307      27.862 -34.329  29.361  0.00  0.00            
ATOM   4821  HA  ALA X 307      26.950 -34.211  29.946  0.00  0.00            
ATOM   4822  CB  ALA X 307      27.591 -35.175  28.077  0.00  0.00            
ATOM   4823  HB1 ALA X 307      26.963 -34.540  27.452  0.00  0.00            
ATOM   4824  HB2 ALA X 307      28.511 -35.575  27.650  0.00  0.00            
ATOM   4825  HB3 ALA X 307      27.018 -36.048  28.388  0.00  0.00            
ATOM   4826  C   ALA X 307      28.892 -35.003  30.285  0.00  0.00            
ATOM   4827  O   ALA X 307      30.094 -34.985  30.080  0.00  0.00            
ATOM   4828  N   PHE X 308      28.401 -35.660  31.372  0.00  0.00            
ATOM   4829  H   PHE X 308      27.401 -35.731  31.494  0.00  0.00            
ATOM   4830  CA  PHE X 308      29.229 -36.150  32.510  0.00  0.00            
ATOM   4831  HA  PHE X 308      30.254 -35.793  32.413  0.00  0.00            
ATOM   4832  CB  PHE X 308      28.791 -35.364  33.792  0.00  0.00            
ATOM   4833  HB2 PHE X 308      28.946 -34.336  33.463  0.00  0.00            
ATOM   4834  HB3 PHE X 308      27.783 -35.708  34.022  0.00  0.00            
ATOM   4835  CG  PHE X 308      29.660 -35.739  34.958  0.00  0.00            
ATOM   4836  CD1 PHE X 308      30.802 -34.908  35.334  0.00  0.00            
ATOM   4837  HD1 PHE X 308      30.980 -33.989  34.796  0.00  0.00            
ATOM   4838  CE1 PHE X 308      31.567 -35.293  36.478  0.00  0.00            
ATOM   4839  HE1 PHE X 308      32.399 -34.693  36.815  0.00  0.00            
ATOM   4840  CZ  PHE X 308      31.185 -36.386  37.289  0.00  0.00            
ATOM   4841  HZ  PHE X 308      31.658 -36.630  38.229  0.00  0.00            
ATOM   4842  CE2 PHE X 308      30.123 -37.183  36.903  0.00  0.00            
ATOM   4843  HE2 PHE X 308      29.846 -37.960  37.599  0.00  0.00            
ATOM   4844  CD2 PHE X 308      29.390 -36.926  35.739  0.00  0.00            
ATOM   4845  HD2 PHE X 308      28.551 -37.579  35.550  0.00  0.00            
ATOM   4846  C   PHE X 308      29.156 -37.715  32.662  0.00  0.00            
ATOM   4847  O   PHE X 308      28.092 -38.319  32.399  0.00  0.00            
ATOM   4848  N   PHE X 309      30.286 -38.265  32.969  0.00  0.00            
ATOM   4849  H   PHE X 309      31.182 -37.815  32.846  0.00  0.00            
ATOM   4850  CA  PHE X 309      30.390 -39.707  33.153  0.00  0.00            
ATOM   4851  HA  PHE X 309      29.424 -40.211  33.194  0.00  0.00            
ATOM   4852  CB  PHE X 309      31.153 -40.167  31.895  0.00  0.00            
ATOM   4853  HB2 PHE X 309      32.135 -39.697  31.954  0.00  0.00            
ATOM   4854  HB3 PHE X 309      31.309 -41.245  31.855  0.00  0.00            
ATOM   4855  CG  PHE X 309      30.658 -39.760  30.505  0.00  0.00            
ATOM   4856  CD1 PHE X 309      30.853 -38.464  30.026  0.00  0.00            
ATOM   4857  HD1 PHE X 309      31.491 -37.736  30.506  0.00  0.00            
ATOM   4858  CE1 PHE X 309      30.581 -38.090  28.705  0.00  0.00            
ATOM   4859  HE1 PHE X 309      30.791 -37.057  28.470  0.00  0.00            
ATOM   4860  CZ  PHE X 309      29.815 -38.949  27.872  0.00  0.00            
ATOM   4861  HZ  PHE X 309      29.324 -38.703  26.941  0.00  0.00            
ATOM   4862  CE2 PHE X 309      29.593 -40.252  28.407  0.00  0.00            
ATOM   4863  HE2 PHE X 309      29.042 -40.949  27.794  0.00  0.00            
ATOM   4864  CD2 PHE X 309      30.100 -40.720  29.644  0.00  0.00            
ATOM   4865  HD2 PHE X 309      29.932 -41.712  30.035  0.00  0.00            
ATOM   4866  C   PHE X 309      31.137 -40.008  34.463  0.00  0.00            
ATOM   4867  O   PHE X 309      32.338 -39.598  34.623  0.00  0.00            
ATOM   4868  N   PRO X 310      30.512 -40.648  35.501  0.00  0.00            
ATOM   4869  CD  PRO X 310      29.017 -40.789  35.655  0.00  0.00            
ATOM   4870  HD2 PRO X 310      28.693 -41.765  35.292  0.00  0.00            
ATOM   4871  HD3 PRO X 310      28.474 -40.061  35.054  0.00  0.00            
ATOM   4872  CG  PRO X 310      28.800 -40.734  37.153  0.00  0.00            
ATOM   4873  HG2 PRO X 310      28.022 -41.448  37.426  0.00  0.00            
ATOM   4874  HG3 PRO X 310      28.528 -39.728  37.471  0.00  0.00            
ATOM   4875  CB  PRO X 310      30.091 -41.288  37.779  0.00  0.00            
ATOM   4876  HB2 PRO X 310      30.086 -42.377  37.761  0.00  0.00            
ATOM   4877  HB3 PRO X 310      30.160 -41.034  38.837  0.00  0.00            
ATOM   4878  CA  PRO X 310      31.183 -40.771  36.781  0.00  0.00            
ATOM   4879  HA  PRO X 310      31.553 -39.807  37.130  0.00  0.00            
ATOM   4880  C   PRO X 310      32.392 -41.667  36.794  0.00  0.00            
ATOM   4881  O   PRO X 310      32.651 -42.430  35.827  0.00  0.00            
ATOM   4882  N   VAL X 311      33.206 -41.549  37.879  0.00  0.00            
ATOM   4883  H   VAL X 311      32.987 -40.750  38.457  0.00  0.00            
ATOM   4884  CA  VAL X 311      34.397 -42.289  38.185  0.00  0.00            
ATOM   4885  HA  VAL X 311      34.949 -42.198  37.249  0.00  0.00            
ATOM   4886  CB  VAL X 311      35.242 -41.644  39.323  0.00  0.00            
ATOM   4887  HB  VAL X 311      34.606 -41.523  40.199  0.00  0.00            
ATOM   4888  CG1 VAL X 311      36.502 -42.444  39.693  0.00  0.00            
ATOM   4889 HG11 VAL X 311      36.859 -42.091  40.661  0.00  0.00            
ATOM   4890 HG12 VAL X 311      36.290 -43.513  39.708  0.00  0.00            
ATOM   4891 HG13 VAL X 311      37.289 -42.362  38.944  0.00  0.00            
ATOM   4892  CG2 VAL X 311      35.684 -40.212  39.004  0.00  0.00            
ATOM   4893 HG21 VAL X 311      36.340 -39.828  39.785  0.00  0.00            
ATOM   4894 HG22 VAL X 311      36.183 -40.257  38.036  0.00  0.00            
ATOM   4895 HG23 VAL X 311      34.798 -39.580  38.946  0.00  0.00            
ATOM   4896  C   VAL X 311      34.134 -43.724  38.403  0.00  0.00            
ATOM   4897  O   VAL X 311      33.575 -44.110  39.435  0.00  0.00            
ATOM   4898  N   ASP X 312      34.599 -44.539  37.459  0.00  0.00            
ATOM   4899  H   ASP X 312      35.062 -44.136  36.657  0.00  0.00            
ATOM   4900  CA  ASP X 312      34.213 -45.977  37.319  0.00  0.00            
ATOM   4901  HA  ASP X 312      33.682 -46.210  38.243  0.00  0.00            
ATOM   4902  CB  ASP X 312      33.319 -46.222  36.155  0.00  0.00            
ATOM   4903  HB2 ASP X 312      33.034 -47.273  36.196  0.00  0.00            
ATOM   4904  HB3 ASP X 312      32.450 -45.565  36.209  0.00  0.00            
ATOM   4905  CG  ASP X 312      34.053 -46.136  34.801  0.00  0.00            
ATOM   4906  OD1 ASP X 312      33.830 -47.076  33.999  0.00  0.00            
ATOM   4907  OD2 ASP X 312      34.760 -45.175  34.518  0.00  0.00            
ATOM   4908  C   ASP X 312      35.423 -46.812  37.216  0.00  0.00            
ATOM   4909  O   ASP X 312      36.545 -46.352  37.429  0.00  0.00            
ATOM   4910  N   GLU X 313      35.364 -48.066  36.802  0.00  0.00            
ATOM   4911  H   GLU X 313      34.402 -48.355  36.693  0.00  0.00            
ATOM   4912  CA  GLU X 313      36.571 -48.874  36.602  0.00  0.00            
ATOM   4913  HA  GLU X 313      37.210 -48.794  37.480  0.00  0.00            
ATOM   4914  CB  GLU X 313      36.111 -50.327  36.542  0.00  0.00            
ATOM   4915  HB2 GLU X 313      35.514 -50.676  37.384  0.00  0.00            
ATOM   4916  HB3 GLU X 313      35.482 -50.430  35.658  0.00  0.00            
ATOM   4917  CG  GLU X 313      37.352 -51.275  36.401  0.00  0.00            
ATOM   4918  HG2 GLU X 313      37.903 -51.049  35.488  0.00  0.00            
ATOM   4919  HG3 GLU X 313      37.977 -51.084  37.273  0.00  0.00            
ATOM   4920  CD  GLU X 313      37.042 -52.755  36.331  0.00  0.00            
ATOM   4921  OE1 GLU X 313      36.734 -53.369  37.384  0.00  0.00            
ATOM   4922  OE2 GLU X 313      37.206 -53.409  35.256  0.00  0.00            
ATOM   4923  C   GLU X 313      37.444 -48.358  35.432  0.00  0.00            
ATOM   4924  O   GLU X 313      38.693 -48.379  35.622  0.00  0.00            
ATOM   4925  N   VAL X 314      36.872 -47.746  34.393  0.00  0.00            
ATOM   4926  H   VAL X 314      35.876 -47.586  34.450  0.00  0.00            
ATOM   4927  CA  VAL X 314      37.632 -47.392  33.137  0.00  0.00            
ATOM   4928  HA  VAL X 314      38.348 -48.185  32.925  0.00  0.00            
ATOM   4929  CB  VAL X 314      36.583 -47.134  32.048  0.00  0.00            
ATOM   4930  HB  VAL X 314      35.894 -46.462  32.560  0.00  0.00            
ATOM   4931  CG1 VAL X 314      37.087 -46.400  30.762  0.00  0.00            
ATOM   4932 HG11 VAL X 314      37.923 -45.731  30.964  0.00  0.00            
ATOM   4933 HG12 VAL X 314      37.428 -47.109  30.007  0.00  0.00            
ATOM   4934 HG13 VAL X 314      36.291 -45.776  30.358  0.00  0.00            
ATOM   4935  CG2 VAL X 314      35.903 -48.383  31.553  0.00  0.00            
ATOM   4936 HG21 VAL X 314      34.949 -48.013  31.180  0.00  0.00            
ATOM   4937 HG22 VAL X 314      36.420 -48.844  30.712  0.00  0.00            
ATOM   4938 HG23 VAL X 314      35.778 -49.024  32.426  0.00  0.00            
ATOM   4939  C   VAL X 314      38.475 -46.224  33.521  0.00  0.00            
ATOM   4940  O   VAL X 314      39.669 -46.289  33.317  0.00  0.00            
ATOM   4941  N   SER X 315      37.846 -45.267  34.194  0.00  0.00            
ATOM   4942  H   SER X 315      36.849 -45.338  34.337  0.00  0.00            
ATOM   4943  CA  SER X 315      38.477 -44.000  34.674  0.00  0.00            
ATOM   4944  HA  SER X 315      38.869 -43.458  33.814  0.00  0.00            
ATOM   4945  CB  SER X 315      37.477 -43.202  35.485  0.00  0.00            
ATOM   4946  HB2 SER X 315      37.190 -43.702  36.410  0.00  0.00            
ATOM   4947  HB3 SER X 315      37.926 -42.248  35.762  0.00  0.00            
ATOM   4948  OG  SER X 315      36.179 -42.973  34.887  0.00  0.00            
ATOM   4949  HG  SER X 315      35.679 -43.791  34.854  0.00  0.00            
ATOM   4950  C   SER X 315      39.791 -44.198  35.504  0.00  0.00            
ATOM   4951  O   SER X 315      40.796 -43.569  35.295  0.00  0.00            
ATOM   4952  N   ILE X 316      39.793 -45.133  36.471  0.00  0.00            
ATOM   4953  H   ILE X 316      39.011 -45.771  36.510  0.00  0.00            
ATOM   4954  CA  ILE X 316      40.947 -45.449  37.382  0.00  0.00            
ATOM   4955  HA  ILE X 316      41.312 -44.520  37.819  0.00  0.00            
ATOM   4956  CB  ILE X 316      40.459 -46.197  38.672  0.00  0.00            
ATOM   4957  HB  ILE X 316      41.397 -46.413  39.183  0.00  0.00            
ATOM   4958  CG2 ILE X 316      39.862 -45.122  39.624  0.00  0.00            
ATOM   4959 HG21 ILE X 316      38.981 -44.655  39.185  0.00  0.00            
ATOM   4960 HG22 ILE X 316      39.595 -45.558  40.586  0.00  0.00            
ATOM   4961 HG23 ILE X 316      40.551 -44.283  39.719  0.00  0.00            
ATOM   4962  CG1 ILE X 316      39.599 -47.429  38.495  0.00  0.00            
ATOM   4963 HG12 ILE X 316      38.538 -47.256  38.317  0.00  0.00            
ATOM   4964 HG13 ILE X 316      40.056 -47.985  37.676  0.00  0.00            
ATOM   4965  CD1 ILE X 316      39.703 -48.338  39.736  0.00  0.00            
ATOM   4966 HD11 ILE X 316      39.135 -49.262  39.626  0.00  0.00            
ATOM   4967 HD12 ILE X 316      40.693 -48.794  39.749  0.00  0.00            
ATOM   4968 HD13 ILE X 316      39.509 -47.927  40.727  0.00  0.00            
ATOM   4969  C   ILE X 316      42.038 -46.210  36.591  0.00  0.00            
ATOM   4970  O   ILE X 316      43.215 -45.953  36.727  0.00  0.00            
ATOM   4971  N   THR X 317      41.638 -47.150  35.721  0.00  0.00            
ATOM   4972  H   THR X 317      40.667 -47.417  35.641  0.00  0.00            
ATOM   4973  CA  THR X 317      42.534 -47.942  34.899  0.00  0.00            
ATOM   4974  HA  THR X 317      43.275 -48.441  35.523  0.00  0.00            
ATOM   4975  CB  THR X 317      41.733 -49.063  34.313  0.00  0.00            
ATOM   4976  HB  THR X 317      40.928 -48.754  33.646  0.00  0.00            
ATOM   4977  CG2 THR X 317      42.617 -50.021  33.550  0.00  0.00            
ATOM   4978 HG21 THR X 317      42.236 -51.040  33.494  0.00  0.00            
ATOM   4979 HG22 THR X 317      42.780 -49.683  32.526  0.00  0.00            
ATOM   4980 HG23 THR X 317      43.560 -50.048  34.095  0.00  0.00            
ATOM   4981  OG1 THR X 317      41.329 -49.882  35.356  0.00  0.00            
ATOM   4982  HG1 THR X 317      40.415 -49.608  35.456  0.00  0.00            
ATOM   4983  C   THR X 317      43.214 -47.087  33.854  0.00  0.00            
ATOM   4984  O   THR X 317      44.434 -47.203  33.672  0.00  0.00            
ATOM   4985  N   TYR X 318      42.511 -46.129  33.271  0.00  0.00            
ATOM   4986  H   TYR X 318      41.525 -46.122  33.488  0.00  0.00            
ATOM   4987  CA  TYR X 318      43.070 -45.099  32.371  0.00  0.00            
ATOM   4988  HA  TYR X 318      43.537 -45.527  31.484  0.00  0.00            
ATOM   4989  CB  TYR X 318      41.932 -44.208  31.803  0.00  0.00            
ATOM   4990  HB2 TYR X 318      41.118 -44.793  31.376  0.00  0.00            
ATOM   4991  HB3 TYR X 318      41.477 -43.815  32.712  0.00  0.00            
ATOM   4992  CG  TYR X 318      42.288 -42.968  30.993  0.00  0.00            
ATOM   4993  CD1 TYR X 318      42.464 -43.108  29.590  0.00  0.00            
ATOM   4994  HD1 TYR X 318      42.388 -44.060  29.084  0.00  0.00            
ATOM   4995  CE1 TYR X 318      42.691 -41.977  28.861  0.00  0.00            
ATOM   4996  HE1 TYR X 318      42.740 -42.091  27.788  0.00  0.00            
ATOM   4997  CZ  TYR X 318      42.848 -40.682  29.396  0.00  0.00            
ATOM   4998  OH  TYR X 318      43.030 -39.547  28.691  0.00  0.00            
ATOM   4999  HH  TYR X 318      43.330 -39.668  27.787  0.00  0.00            
ATOM   5000  CE2 TYR X 318      42.619 -40.530  30.811  0.00  0.00            
ATOM   5001  HE2 TYR X 318      42.611 -39.496  31.121  0.00  0.00            
ATOM   5002  CD2 TYR X 318      42.297 -41.660  31.609  0.00  0.00            
ATOM   5003  HD2 TYR X 318      42.077 -41.525  32.657  0.00  0.00            
ATOM   5004  C   TYR X 318      44.184 -44.334  33.047  0.00  0.00            
ATOM   5005  O   TYR X 318      45.219 -44.201  32.453  0.00  0.00            
ATOM   5006  N   LEU X 319      43.979 -43.915  34.310  0.00  0.00            
ATOM   5007  H   LEU X 319      43.051 -44.054  34.683  0.00  0.00            
ATOM   5008  CA  LEU X 319      44.873 -43.143  35.134  0.00  0.00            
ATOM   5009  HA  LEU X 319      45.227 -42.313  34.522  0.00  0.00            
ATOM   5010  CB  LEU X 319      44.078 -42.796  36.434  0.00  0.00            
ATOM   5011  HB2 LEU X 319      43.001 -42.795  36.265  0.00  0.00            
ATOM   5012  HB3 LEU X 319      44.343 -43.642  37.068  0.00  0.00            
ATOM   5013  CG  LEU X 319      44.519 -41.563  37.275  0.00  0.00            
ATOM   5014  HG  LEU X 319      45.575 -41.568  37.547  0.00  0.00            
ATOM   5015  CD1 LEU X 319      44.179 -40.323  36.509  0.00  0.00            
ATOM   5016 HD11 LEU X 319      43.124 -40.473  36.282  0.00  0.00            
ATOM   5017 HD12 LEU X 319      44.318 -39.401  37.073  0.00  0.00            
ATOM   5018 HD13 LEU X 319      44.754 -40.364  35.583  0.00  0.00            
ATOM   5019  CD2 LEU X 319      43.766 -41.568  38.614  0.00  0.00            
ATOM   5020 HD21 LEU X 319      44.123 -42.438  39.165  0.00  0.00            
ATOM   5021 HD22 LEU X 319      43.945 -40.693  39.239  0.00  0.00            
ATOM   5022 HD23 LEU X 319      42.678 -41.629  38.580  0.00  0.00            
ATOM   5023  C   LEU X 319      46.160 -43.887  35.568  0.00  0.00            
ATOM   5024  O   LEU X 319      47.096 -43.217  35.970  0.00  0.00            
ATOM   5025  N   VAL X 320      46.225 -45.234  35.385  0.00  0.00            
ATOM   5026  H   VAL X 320      45.347 -45.659  35.126  0.00  0.00            
ATOM   5027  CA  VAL X 320      47.442 -46.060  35.529  0.00  0.00            
ATOM   5028  HA  VAL X 320      48.212 -45.395  35.919  0.00  0.00            
ATOM   5029  CB  VAL X 320      47.317 -46.990  36.730  0.00  0.00            
ATOM   5030  HB  VAL X 320      48.344 -47.333  36.858  0.00  0.00            
ATOM   5031  CG1 VAL X 320      46.884 -46.280  38.048  0.00  0.00            
ATOM   5032 HG11 VAL X 320      47.451 -45.356  38.160  0.00  0.00            
ATOM   5033 HG12 VAL X 320      45.858 -45.984  37.828  0.00  0.00            
ATOM   5034 HG13 VAL X 320      46.902 -47.095  38.772  0.00  0.00            
ATOM   5035  CG2 VAL X 320      46.360 -48.218  36.407  0.00  0.00            
ATOM   5036 HG21 VAL X 320      45.377 -47.902  36.058  0.00  0.00            
ATOM   5037 HG22 VAL X 320      46.874 -48.724  35.590  0.00  0.00            
ATOM   5038 HG23 VAL X 320      46.257 -48.863  37.280  0.00  0.00            
ATOM   5039  C   VAL X 320      48.053 -46.592  34.217  0.00  0.00            
ATOM   5040  O   VAL X 320      49.025 -47.285  34.183  0.00  0.00            
ATOM   5041  N   GLN X 321      47.413 -46.225  33.076  0.00  0.00            
ATOM   5042  H   GLN X 321      46.602 -45.638  33.211  0.00  0.00            
ATOM   5043  CA  GLN X 321      47.931 -46.365  31.714  0.00  0.00            
ATOM   5044  HA  GLN X 321      48.767 -47.052  31.840  0.00  0.00            
ATOM   5045  CB  GLN X 321      46.867 -46.913  30.762  0.00  0.00            
ATOM   5046  HB2 GLN X 321      46.140 -46.106  30.670  0.00  0.00            
ATOM   5047  HB3 GLN X 321      47.242 -47.057  29.749  0.00  0.00            
ATOM   5048  CG  GLN X 321      46.297 -48.295  31.277  0.00  0.00            
ATOM   5049  HG2 GLN X 321      47.066 -49.035  31.055  0.00  0.00            
ATOM   5050  HG3 GLN X 321      46.145 -48.310  32.356  0.00  0.00            
ATOM   5051  CD  GLN X 321      44.984 -48.738  30.604  0.00  0.00            
ATOM   5052  OE1 GLN X 321      44.352 -48.037  29.847  0.00  0.00            
ATOM   5053  NE2 GLN X 321      44.609 -49.969  30.703  0.00  0.00            
ATOM   5054 HE21 GLN X 321      43.764 -50.344  30.296  0.00  0.00            
ATOM   5055 HE22 GLN X 321      45.192 -50.576  31.260  0.00  0.00            
ATOM   5056  C   GLN X 321      48.549 -45.052  31.229  0.00  0.00            
ATOM   5057  O   GLN X 321      49.739 -45.016  30.873  0.00  0.00            
ATOM   5058  N   THR X 322      47.853 -43.913  31.294  0.00  0.00            
ATOM   5059  H   THR X 322      46.911 -44.028  31.638  0.00  0.00            
ATOM   5060  CA  THR X 322      48.318 -42.602  31.037  0.00  0.00            
ATOM   5061  HA  THR X 322      48.693 -42.549  30.015  0.00  0.00            
ATOM   5062  CB  THR X 322      47.105 -41.650  31.033  0.00  0.00
[truncated: 13,137,863 more chars]
