# Supplementary material for: The Iron Maiden. Cytosolic Aconitase/IRP1 Conformational Transition in the Regulation of Ferritin Translation and Iron Hemostasis
Source: Biomolecules. 2021 Sep 9;11(9):1329. doi: 10.3390/biom11091329 (PMC8469783; doi:10.3390/biom11091329)
Supplement: Supplementary file 1 [file biomolecules-11-01329-s001.zip › Supplementary/acoSF4_close.pdb]

CRYST1  119.900  119.900  119.497  90.00  90.00  90.00 P 1           1
ATOM      1  N   SER X   1     -30.213   2.102 -23.409  0.00  0.00            
ATOM      2  H1  SER X   1     -30.578   2.934 -23.850  0.00  0.00            
ATOM      3  H2  SER X   1     -29.737   2.420 -22.577  0.00  0.00            
ATOM      4  H3  SER X   1     -30.990   1.493 -23.193  0.00  0.00            
ATOM      5  CA  SER X   1     -29.292   1.371 -24.282  0.00  0.00            
ATOM      6  HA  SER X   1     -28.933   0.577 -23.628  0.00  0.00            
ATOM      7  CB  SER X   1     -30.165   0.859 -25.336  0.00  0.00            
ATOM      8  HB2 SER X   1     -29.585   0.383 -26.127  0.00  0.00            
ATOM      9  HB3 SER X   1     -30.931   0.171 -24.978  0.00  0.00            
ATOM     10  OG  SER X   1     -30.752   1.917 -26.013  0.00  0.00            
ATOM     11  HG  SER X   1     -31.036   1.501 -26.830  0.00  0.00            
ATOM     12  C   SER X   1     -28.159   2.284 -24.731  0.00  0.00            
ATOM     13  O   SER X   1     -28.181   3.449 -24.393  0.00  0.00            
ATOM     14  N   ASN X   2     -27.195   1.735 -25.517  0.00  0.00            
ATOM     15  H   ASN X   2     -27.382   0.791 -25.823  0.00  0.00            
ATOM     16  CA  ASN X   2     -25.895   2.473 -25.814  0.00  0.00            
ATOM     17  HA  ASN X   2     -25.681   2.880 -24.825  0.00  0.00            
ATOM     18  CB  ASN X   2     -24.862   1.346 -26.109  0.00  0.00            
ATOM     19  HB2 ASN X   2     -24.910   0.696 -25.235  0.00  0.00            
ATOM     20  HB3 ASN X   2     -25.137   0.796 -27.009  0.00  0.00            
ATOM     21  CG  ASN X   2     -23.432   1.882 -26.258  0.00  0.00            
ATOM     22  OD1 ASN X   2     -23.223   2.930 -26.853  0.00  0.00            
ATOM     23  ND2 ASN X   2     -22.395   1.287 -25.702  0.00  0.00            
ATOM     24 HD21 ASN X   2     -21.549   1.834 -25.765  0.00  0.00            
ATOM     25 HD22 ASN X   2     -22.512   0.382 -25.269  0.00  0.00            
ATOM     26  C   ASN X   2     -26.014   3.473 -26.996  0.00  0.00            
ATOM     27  O   ASN X   2     -26.541   3.015 -28.023  0.00  0.00            
ATOM     28  N   PRO X   3     -25.586   4.749 -26.860  0.00  0.00            
ATOM     29  CD  PRO X   3     -25.074   5.412 -25.628  0.00  0.00            
ATOM     30  HD2 PRO X   3     -24.205   4.908 -25.204  0.00  0.00            
ATOM     31  HD3 PRO X   3     -25.797   5.284 -24.822  0.00  0.00            
ATOM     32  CG  PRO X   3     -24.914   6.897 -25.980  0.00  0.00            
ATOM     33  HG2 PRO X   3     -23.883   7.125 -26.252  0.00  0.00            
ATOM     34  HG3 PRO X   3     -25.209   7.636 -25.235  0.00  0.00            
ATOM     35  CB  PRO X   3     -25.786   7.103 -27.173  0.00  0.00            
ATOM     36  HB2 PRO X   3     -25.408   7.968 -27.717  0.00  0.00            
ATOM     37  HB3 PRO X   3     -26.830   7.225 -26.884  0.00  0.00            
ATOM     38  CA  PRO X   3     -25.530   5.781 -27.889  0.00  0.00            
ATOM     39  HA  PRO X   3     -26.389   5.646 -28.547  0.00  0.00            
ATOM     40  C   PRO X   3     -24.238   5.814 -28.683  0.00  0.00            
ATOM     41  O   PRO X   3     -24.104   6.427 -29.720  0.00  0.00            
ATOM     42  N   PHE X   4     -23.149   5.258 -28.174  0.00  0.00            
ATOM     43  H   PHE X   4     -23.286   4.675 -27.361  0.00  0.00            
ATOM     44  CA  PHE X   4     -21.859   5.170 -28.848  0.00  0.00            
ATOM     45  HA  PHE X   4     -21.754   6.005 -29.542  0.00  0.00            
ATOM     46  CB  PHE X   4     -20.739   5.407 -27.766  0.00  0.00            
ATOM     47  HB2 PHE X   4     -20.933   4.788 -26.891  0.00  0.00            
ATOM     48  HB3 PHE X   4     -19.748   5.158 -28.146  0.00  0.00            
ATOM     49  CG  PHE X   4     -20.658   6.826 -27.256  0.00  0.00            
ATOM     50  CD1 PHE X   4     -20.194   7.742 -28.148  0.00  0.00            
ATOM     51  HD1 PHE X   4     -19.774   7.325 -29.051  0.00  0.00            
ATOM     52  CE1 PHE X   4     -20.182   9.120 -27.873  0.00  0.00            
ATOM     53  HE1 PHE X   4     -19.783   9.759 -28.646  0.00  0.00            
ATOM     54  CZ  PHE X   4     -20.798   9.561 -26.672  0.00  0.00            
ATOM     55  HZ  PHE X   4     -20.954  10.609 -26.463  0.00  0.00            
ATOM     56  CE2 PHE X   4     -21.254   8.628 -25.732  0.00  0.00            
ATOM     57  HE2 PHE X   4     -21.609   8.950 -24.764  0.00  0.00            
ATOM     58  CD2 PHE X   4     -21.184   7.251 -25.995  0.00  0.00            
ATOM     59  HD2 PHE X   4     -21.489   6.558 -25.224  0.00  0.00            
ATOM     60  C   PHE X   4     -21.707   3.859 -29.668  0.00  0.00            
ATOM     61  O   PHE X   4     -20.533   3.450 -29.923  0.00  0.00            
ATOM     62  N   ALA X   5     -22.800   3.068 -30.086  0.00  0.00            
ATOM     63  H   ALA X   5     -23.731   3.105 -29.698  0.00  0.00            
ATOM     64  CA  ALA X   5     -22.632   1.789 -30.714  0.00  0.00            
ATOM     65  HA  ALA X   5     -21.997   1.135 -30.116  0.00  0.00            
ATOM     66  CB  ALA X   5     -24.032   1.113 -30.611  0.00  0.00            
ATOM     67  HB1 ALA X   5     -24.217   0.783 -29.588  0.00  0.00            
ATOM     68  HB2 ALA X   5     -24.818   1.787 -30.951  0.00  0.00            
ATOM     69  HB3 ALA X   5     -23.973   0.248 -31.271  0.00  0.00            
ATOM     70  C   ALA X   5     -22.064   1.889 -32.149  0.00  0.00            
ATOM     71  O   ALA X   5     -21.559   0.875 -32.682  0.00  0.00            
ATOM     72  N   HIE X   6     -22.013   3.090 -32.697  0.00  0.00            
ATOM     73  H   HIE X   6     -22.300   3.868 -32.121  0.00  0.00            
ATOM     74  CA  HIE X   6     -21.486   3.403 -34.050  0.00  0.00            
ATOM     75  HA  HIE X   6     -21.634   2.597 -34.769  0.00  0.00            
ATOM     76  CB  HIE X   6     -22.206   4.735 -34.523  0.00  0.00            
ATOM     77  HB2 HIE X   6     -22.065   4.734 -35.604  0.00  0.00            
ATOM     78  HB3 HIE X   6     -23.292   4.699 -34.429  0.00  0.00            
ATOM     79  CG  HIE X   6     -21.733   6.027 -33.914  0.00  0.00            
ATOM     80  ND1 HIE X   6     -21.447   6.022 -32.579  0.00  0.00            
ATOM     81  CE1 HIE X   6     -21.151   7.287 -32.292  0.00  0.00            
ATOM     82  HE1 HIE X   6     -20.858   7.630 -31.310  0.00  0.00            
ATOM     83  NE2 HIE X   6     -21.137   8.035 -33.422  0.00  0.00            
ATOM     84  HE2 HIE X   6     -20.517   8.831 -33.460  0.00  0.00            
ATOM     85  CD2 HIE X   6     -21.530   7.216 -34.473  0.00  0.00            
ATOM     86  HD2 HIE X   6     -21.813   7.425 -35.494  0.00  0.00            
ATOM     87  C   HIE X   6     -19.905   3.501 -34.099  0.00  0.00            
ATOM     88  O   HIE X   6     -19.391   3.808 -35.160  0.00  0.00            
ATOM     89  N   LEU X   7     -19.269   3.367 -32.930  0.00  0.00            
ATOM     90  H   LEU X   7     -19.858   3.429 -32.112  0.00  0.00            
ATOM     91  CA  LEU X   7     -17.838   3.206 -32.751  0.00  0.00            
ATOM     92  HA  LEU X   7     -17.298   3.741 -33.532  0.00  0.00            
ATOM     93  CB  LEU X   7     -17.497   3.874 -31.493  0.00  0.00            
ATOM     94  HB2 LEU X   7     -17.992   3.275 -30.728  0.00  0.00            
ATOM     95  HB3 LEU X   7     -16.429   3.716 -31.347  0.00  0.00            
ATOM     96  CG  LEU X   7     -17.865   5.388 -31.415  0.00  0.00            
ATOM     97  HG  LEU X   7     -18.933   5.570 -31.295  0.00  0.00            
ATOM     98  CD1 LEU X   7     -17.356   5.861 -30.075  0.00  0.00            
ATOM     99 HD11 LEU X   7     -17.811   5.193 -29.344  0.00  0.00            
ATOM    100 HD12 LEU X   7     -16.275   5.894 -29.937  0.00  0.00            
ATOM    101 HD13 LEU X   7     -17.741   6.864 -29.886  0.00  0.00            
ATOM    102  CD2 LEU X   7     -17.256   6.217 -32.518  0.00  0.00            
ATOM    103 HD21 LEU X   7     -17.730   5.899 -33.447  0.00  0.00            
ATOM    104 HD22 LEU X   7     -17.526   7.252 -32.311  0.00  0.00            
ATOM    105 HD23 LEU X   7     -16.168   6.254 -32.466  0.00  0.00            
ATOM    106  C   LEU X   7     -17.550   1.707 -32.895  0.00  0.00            
ATOM    107  O   LEU X   7     -16.383   1.380 -32.874  0.00  0.00            
ATOM    108  N   ALA X   8     -18.527   0.737 -32.899  0.00  0.00            
ATOM    109  H   ALA X   8     -19.503   0.957 -32.761  0.00  0.00            
ATOM    110  CA  ALA X   8     -18.279  -0.674 -32.814  0.00  0.00            
ATOM    111  HA  ALA X   8     -17.493  -0.805 -32.070  0.00  0.00            
ATOM    112  CB  ALA X   8     -19.488  -1.385 -32.236  0.00  0.00            
ATOM    113  HB1 ALA X   8     -19.646  -1.084 -31.200  0.00  0.00            
ATOM    114  HB2 ALA X   8     -20.402  -1.360 -32.829  0.00  0.00            
ATOM    115  HB3 ALA X   8     -19.240  -2.437 -32.094  0.00  0.00            
ATOM    116  C   ALA X   8     -17.841  -1.254 -34.107  0.00  0.00            
ATOM    117  O   ALA X   8     -18.396  -1.066 -35.164  0.00  0.00            
ATOM    118  N   GLU X   9     -16.840  -2.114 -34.012  0.00  0.00            
ATOM    119  H   GLU X   9     -16.404  -2.186 -33.104  0.00  0.00            
ATOM    120  CA  GLU X   9     -16.150  -2.786 -35.180  0.00  0.00            
ATOM    121  HA  GLU X   9     -16.889  -3.280 -35.812  0.00  0.00            
ATOM    122  CB  GLU X   9     -15.386  -1.783 -35.988  0.00  0.00            
ATOM    123  HB2 GLU X   9     -14.856  -2.333 -36.766  0.00  0.00            
ATOM    124  HB3 GLU X   9     -16.117  -1.171 -36.517  0.00  0.00            
ATOM    125  CG  GLU X   9     -14.225  -1.001 -35.248  0.00  0.00            
ATOM    126  HG2 GLU X   9     -14.629  -0.340 -34.481  0.00  0.00            
ATOM    127  HG3 GLU X   9     -13.605  -1.709 -34.698  0.00  0.00            
ATOM    128  CD  GLU X   9     -13.520  -0.093 -36.247  0.00  0.00            
ATOM    129  OE1 GLU X   9     -14.183   0.602 -36.996  0.00  0.00            
ATOM    130  OE2 GLU X   9     -12.271   0.085 -36.254  0.00  0.00            
ATOM    131  C   GLU X   9     -15.163  -3.886 -34.765  0.00  0.00            
ATOM    132  O   GLU X   9     -14.546  -3.688 -33.736  0.00  0.00            
ATOM    133  N   PRO X  10     -15.004  -4.969 -35.543  0.00  0.00            
ATOM    134  CD  PRO X  10     -15.664  -5.102 -36.845  0.00  0.00            
ATOM    135  HD2 PRO X  10     -15.756  -4.177 -37.413  0.00  0.00            
ATOM    136  HD3 PRO X  10     -16.708  -5.386 -36.713  0.00  0.00            
ATOM    137  CG  PRO X  10     -14.891  -6.160 -37.684  0.00  0.00            
ATOM    138  HG2 PRO X  10     -14.127  -5.585 -38.208  0.00  0.00            
ATOM    139  HG3 PRO X  10     -15.421  -6.739 -38.440  0.00  0.00            
ATOM    140  CB  PRO X  10     -14.355  -7.015 -36.530  0.00  0.00            
ATOM    141  HB2 PRO X  10     -13.543  -7.690 -36.801  0.00  0.00            
ATOM    142  HB3 PRO X  10     -15.142  -7.701 -36.218  0.00  0.00            
ATOM    143  CA  PRO X  10     -14.012  -6.040 -35.402  0.00  0.00            
ATOM    144  HA  PRO X  10     -14.144  -6.623 -34.491  0.00  0.00            
ATOM    145  C   PRO X  10     -12.650  -5.424 -35.639  0.00  0.00            
ATOM    146  O   PRO X  10     -12.484  -4.501 -36.407  0.00  0.00            
ATOM    147  N   LEU X  11     -11.668  -5.955 -34.917  0.00  0.00            
ATOM    148  H   LEU X  11     -11.897  -6.630 -34.201  0.00  0.00            
ATOM    149  CA  LEU X  11     -10.276  -5.472 -34.940  0.00  0.00            
ATOM    150  HA  LEU X  11     -10.249  -4.384 -34.996  0.00  0.00            
ATOM    151  CB  LEU X  11      -9.618  -5.702 -33.569  0.00  0.00            
ATOM    152  HB2 LEU X  11     -10.306  -5.328 -32.811  0.00  0.00            
ATOM    153  HB3 LEU X  11      -9.382  -6.751 -33.391  0.00  0.00            
ATOM    154  CG  LEU X  11      -8.290  -5.024 -33.439  0.00  0.00            
ATOM    155  HG  LEU X  11      -7.587  -5.253 -34.240  0.00  0.00            
ATOM    156  CD1 LEU X  11      -8.443  -3.525 -33.460  0.00  0.00            
ATOM    157 HD11 LEU X  11      -8.855  -3.173 -34.406  0.00  0.00            
ATOM    158 HD12 LEU X  11      -9.029  -3.073 -32.661  0.00  0.00            
ATOM    159 HD13 LEU X  11      -7.476  -3.023 -33.420  0.00  0.00            
ATOM    160  CD2 LEU X  11      -7.723  -5.464 -32.020  0.00  0.00            
ATOM    161 HD21 LEU X  11      -6.644  -5.309 -31.977  0.00  0.00            
ATOM    162 HD22 LEU X  11      -8.192  -5.109 -31.103  0.00  0.00            
ATOM    163 HD23 LEU X  11      -7.905  -6.533 -31.913  0.00  0.00            
ATOM    164  C   LEU X  11      -9.491  -5.803 -36.205  0.00  0.00            
ATOM    165  O   LEU X  11      -8.653  -5.045 -36.672  0.00  0.00            
ATOM    166  N   ASP X  12      -9.905  -6.850 -36.899  0.00  0.00            
ATOM    167  H   ASP X  12     -10.729  -7.379 -36.650  0.00  0.00            
ATOM    168  CA  ASP X  12      -9.381  -7.131 -38.223  0.00  0.00            
ATOM    169  HA  ASP X  12      -8.504  -6.531 -38.467  0.00  0.00            
ATOM    170  CB  ASP X  12      -8.863  -8.560 -38.428  0.00  0.00            
ATOM    171  HB2 ASP X  12      -8.410  -8.815 -37.470  0.00  0.00            
ATOM    172  HB3 ASP X  12      -9.711  -9.234 -38.546  0.00  0.00            
ATOM    173  CG  ASP X  12      -7.905  -8.770 -39.597  0.00  0.00            
ATOM    174  OD1 ASP X  12      -6.730  -9.125 -39.406  0.00  0.00            
ATOM    175  OD2 ASP X  12      -8.376  -8.643 -40.766  0.00  0.00            
ATOM    176  C   ASP X  12     -10.456  -6.890 -39.304  0.00  0.00            
ATOM    177  O   ASP X  12     -11.554  -7.602 -39.268  0.00  0.00            
ATOM    178  N   PRO X  13     -10.235  -6.047 -40.388  0.00  0.00            
ATOM    179  CD  PRO X  13      -9.037  -5.297 -40.728  0.00  0.00            
ATOM    180  HD2 PRO X  13      -8.396  -5.913 -41.359  0.00  0.00            
ATOM    181  HD3 PRO X  13      -8.611  -4.955 -39.785  0.00  0.00            
ATOM    182  CG  PRO X  13      -9.422  -4.085 -41.654  0.00  0.00            
ATOM    183  HG2 PRO X  13      -8.697  -3.674 -42.357  0.00  0.00            
ATOM    184  HG3 PRO X  13      -9.669  -3.264 -40.981  0.00  0.00            
ATOM    185  CB  PRO X  13     -10.657  -4.715 -42.319  0.00  0.00            
ATOM    186  HB2 PRO X  13     -10.194  -5.076 -43.238  0.00  0.00            
ATOM    187  HB3 PRO X  13     -11.405  -3.931 -42.439  0.00  0.00            
ATOM    188  CA  PRO X  13     -11.229  -5.868 -41.465  0.00  0.00            
ATOM    189  HA  PRO X  13     -12.186  -5.547 -41.054  0.00  0.00            
ATOM    190  C   PRO X  13     -11.640  -7.111 -42.298  0.00  0.00            
ATOM    191  O   PRO X  13     -12.511  -7.022 -43.205  0.00  0.00            
ATOM    192  N   VAL X  14     -10.934  -8.222 -42.206  0.00  0.00            
ATOM    193  H   VAL X  14     -10.102  -8.213 -41.634  0.00  0.00            
ATOM    194  CA  VAL X  14     -11.123  -9.504 -42.968  0.00  0.00            
ATOM    195  HA  VAL X  14     -12.029  -9.306 -43.541  0.00  0.00            
ATOM    196  CB  VAL X  14      -9.886  -9.716 -43.861  0.00  0.00            
ATOM    197  HB  VAL X  14      -9.045  -9.956 -43.211  0.00  0.00            
ATOM    198  CG1 VAL X  14     -10.218 -10.890 -44.818  0.00  0.00            
ATOM    199 HG11 VAL X  14     -10.234 -11.860 -44.320  0.00  0.00            
ATOM    200 HG12 VAL X  14     -11.151 -10.630 -45.317  0.00  0.00            
ATOM    201 HG13 VAL X  14      -9.497 -10.833 -45.633  0.00  0.00            
ATOM    202  CG2 VAL X  14      -9.462  -8.534 -44.720  0.00  0.00            
ATOM    203 HG21 VAL X  14      -8.626  -8.659 -45.409  0.00  0.00            
ATOM    204 HG22 VAL X  14     -10.351  -8.171 -45.235  0.00  0.00            
ATOM    205 HG23 VAL X  14      -9.034  -7.811 -44.026  0.00  0.00            
ATOM    206  C   VAL X  14     -11.389 -10.644 -42.069  0.00  0.00            
ATOM    207  O   VAL X  14     -12.276 -11.426 -42.383  0.00  0.00            
ATOM    208  N   GLN X  15     -10.574 -10.820 -40.996  0.00  0.00            
ATOM    209  H   GLN X  15      -9.860 -10.132 -40.805  0.00  0.00            
ATOM    210  CA  GLN X  15     -10.513 -12.049 -40.236  0.00  0.00            
ATOM    211  HA  GLN X  15     -10.576 -12.915 -40.895  0.00  0.00            
ATOM    212  CB  GLN X  15      -9.018 -12.213 -39.752  0.00  0.00            
ATOM    213  HB2 GLN X  15      -8.677 -11.510 -38.991  0.00  0.00            
ATOM    214  HB3 GLN X  15      -8.877 -13.194 -39.298  0.00  0.00            
ATOM    215  CG  GLN X  15      -8.089 -12.071 -40.901  0.00  0.00            
ATOM    216  HG2 GLN X  15      -8.381 -12.590 -41.814  0.00  0.00            
ATOM    217  HG3 GLN X  15      -8.036 -11.059 -41.301  0.00  0.00            
ATOM    218  CD  GLN X  15      -6.672 -12.448 -40.433  0.00  0.00            
ATOM    219  OE1 GLN X  15      -6.413 -13.656 -40.151  0.00  0.00            
ATOM    220  NE2 GLN X  15      -5.777 -11.496 -40.430  0.00  0.00            
ATOM    221 HE21 GLN X  15      -4.888 -11.807 -40.067  0.00  0.00            
ATOM    222 HE22 GLN X  15      -6.056 -10.538 -40.271  0.00  0.00            
ATOM    223  C   GLN X  15     -11.451 -12.112 -39.014  0.00  0.00            
ATOM    224  O   GLN X  15     -11.793 -11.058 -38.486  0.00  0.00            
ATOM    225  N   PRO X  16     -11.773 -13.310 -38.524  0.00  0.00            
ATOM    226  CD  PRO X  16     -11.641 -14.616 -39.140  0.00  0.00            
ATOM    227  HD2 PRO X  16     -10.598 -14.724 -39.437  0.00  0.00            
ATOM    228  HD3 PRO X  16     -12.317 -14.538 -39.992  0.00  0.00            
ATOM    229  CG  PRO X  16     -12.169 -15.660 -38.179  0.00  0.00            
ATOM    230  HG2 PRO X  16     -11.341 -16.026 -37.573  0.00  0.00            
ATOM    231  HG3 PRO X  16     -12.593 -16.593 -38.550  0.00  0.00            
ATOM    232  CB  PRO X  16     -13.121 -14.853 -37.333  0.00  0.00            
ATOM    233  HB2 PRO X  16     -13.242 -15.419 -36.410  0.00  0.00            
ATOM    234  HB3 PRO X  16     -14.006 -14.857 -37.970  0.00  0.00            
ATOM    235  CA  PRO X  16     -12.583 -13.452 -37.303  0.00  0.00            
ATOM    236  HA  PRO X  16     -13.371 -12.717 -37.136  0.00  0.00            
ATOM    237  C   PRO X  16     -11.801 -13.210 -36.049  0.00  0.00            
ATOM    238  O   PRO X  16     -10.599 -13.404 -35.911  0.00  0.00            
ATOM    239  N   GLY X  17     -12.566 -12.883 -35.011  0.00  0.00            
ATOM    240  H   GLY X  17     -13.559 -12.837 -35.190  0.00  0.00            
ATOM    241  CA  GLY X  17     -12.103 -12.564 -33.676  0.00  0.00            
ATOM    242  HA2 GLY X  17     -11.851 -13.517 -33.211  0.00  0.00            
ATOM    243  HA3 GLY X  17     -11.236 -11.906 -33.614  0.00  0.00            
ATOM    244  C   GLY X  17     -13.193 -11.855 -32.801  0.00  0.00            
ATOM    245  O   GLY X  17     -14.373 -12.317 -32.818  0.00  0.00            
ATOM    246  N   LYS X  18     -12.771 -10.801 -32.139  0.00  0.00            
ATOM    247  H   LYS X  18     -11.771 -10.669 -32.085  0.00  0.00            
ATOM    248  CA  LYS X  18     -13.597  -9.993 -31.214  0.00  0.00            
ATOM    249  HA  LYS X  18     -14.600 -10.408 -31.310  0.00  0.00            
ATOM    250  CB  LYS X  18     -12.997 -10.191 -29.801  0.00  0.00            
ATOM    251  HB2 LYS X  18     -11.960 -10.507 -29.686  0.00  0.00            
ATOM    252  HB3 LYS X  18     -13.093  -9.267 -29.231  0.00  0.00            
ATOM    253  CG  LYS X  18     -13.721 -11.387 -29.139  0.00  0.00            
ATOM    254  HG2 LYS X  18     -14.772 -11.096 -29.126  0.00  0.00            
ATOM    255  HG3 LYS X  18     -13.681 -12.271 -29.774  0.00  0.00            
ATOM    256  CD  LYS X  18     -13.176 -11.816 -27.839  0.00  0.00            
ATOM    257  HD2 LYS X  18     -12.130 -12.090 -27.971  0.00  0.00            
ATOM    258  HD3 LYS X  18     -13.323 -10.937 -27.211  0.00  0.00            
ATOM    259  CE  LYS X  18     -14.074 -13.018 -27.387  0.00  0.00            
ATOM    260  HE2 LYS X  18     -14.992 -12.606 -26.969  0.00  0.00            
ATOM    261  HE3 LYS X  18     -14.296 -13.685 -28.220  0.00  0.00            
ATOM    262  NZ  LYS X  18     -13.369 -13.780 -26.325  0.00  0.00            
ATOM    263  HZ1 LYS X  18     -12.624 -14.265 -26.804  0.00  0.00            
ATOM    264  HZ2 LYS X  18     -13.066 -13.106 -25.636  0.00  0.00            
ATOM    265  HZ3 LYS X  18     -13.920 -14.567 -26.012  0.00  0.00            
ATOM    266  C   LYS X  18     -13.578  -8.509 -31.571  0.00  0.00            
ATOM    267  O   LYS X  18     -12.630  -8.087 -32.307  0.00  0.00            
ATOM    268  N   LYS X  19     -14.677  -7.777 -31.281  0.00  0.00            
ATOM    269  H   LYS X  19     -15.348  -8.214 -30.665  0.00  0.00            
ATOM    270  CA  LYS X  19     -14.837  -6.353 -31.550  0.00  0.00            
ATOM    271  HA  LYS X  19     -14.316  -6.055 -32.460  0.00  0.00            
ATOM    272  CB  LYS X  19     -16.325  -5.958 -31.815  0.00  0.00            
ATOM    273  HB2 LYS X  19     -16.890  -5.970 -30.883  0.00  0.00            
ATOM    274  HB3 LYS X  19     -16.192  -5.038 -32.384  0.00  0.00            
ATOM    275  CG  LYS X  19     -17.142  -6.817 -32.756  0.00  0.00            
ATOM    276  HG2 LYS X  19     -16.525  -6.807 -33.655  0.00  0.00            
ATOM    277  HG3 LYS X  19     -17.081  -7.819 -32.330  0.00  0.00            
ATOM    278  CD  LYS X  19     -18.570  -6.343 -33.108  0.00  0.00            
ATOM    279  HD2 LYS X  19     -18.957  -6.007 -32.146  0.00  0.00            
ATOM    280  HD3 LYS X  19     -18.368  -5.466 -33.722  0.00  0.00            
ATOM    281  CE  LYS X  19     -19.425  -7.398 -33.752  0.00  0.00            
ATOM    282  HE2 LYS X  19     -18.879  -7.872 -34.568  0.00  0.00            
ATOM    283  HE3 LYS X  19     -19.760  -8.122 -33.010  0.00  0.00            
ATOM    284  NZ  LYS X  19     -20.642  -6.845 -34.316  0.00  0.00            
ATOM    285  HZ1 LYS X  19     -21.189  -6.355 -33.623  0.00  0.00            
ATOM    286  HZ2 LYS X  19     -20.383  -6.330 -35.146  0.00  0.00            
ATOM    287  HZ3 LYS X  19     -21.221  -7.576 -34.705  0.00  0.00            
ATOM    288  C   LYS X  19     -14.234  -5.440 -30.427  0.00  0.00            
ATOM    289  O   LYS X  19     -13.794  -5.912 -29.372  0.00  0.00            
ATOM    290  N   PHE X  20     -14.207  -4.128 -30.697  0.00  0.00            
ATOM    291  H   PHE X  20     -14.456  -3.969 -31.662  0.00  0.00            
ATOM    292  CA  PHE X  20     -13.921  -3.071 -29.713  0.00  0.00            
ATOM    293  HA  PHE X  20     -14.223  -3.454 -28.738  0.00  0.00            
ATOM    294  CB  PHE X  20     -12.369  -2.802 -29.716  0.00  0.00            
ATOM    295  HB2 PHE X  20     -12.025  -2.202 -28.874  0.00  0.00            
ATOM    296  HB3 PHE X  20     -11.816  -3.726 -29.546  0.00  0.00            
ATOM    297  CG  PHE X  20     -11.786  -2.126 -30.925  0.00  0.00            
ATOM    298  CD1 PHE X  20     -11.250  -0.773 -30.909  0.00  0.00            
ATOM    299  HD1 PHE X  20     -11.203  -0.319 -29.931  0.00  0.00            
ATOM    300  CE1 PHE X  20     -10.729  -0.148 -32.078  0.00  0.00            
ATOM    301  HE1 PHE X  20     -10.258   0.823 -32.112  0.00  0.00            
ATOM    302  CZ  PHE X  20     -10.926  -0.766 -33.334  0.00  0.00            
ATOM    303  HZ  PHE X  20     -10.730  -0.141 -34.193  0.00  0.00            
ATOM    304  CE2 PHE X  20     -11.500  -2.029 -33.342  0.00  0.00            
ATOM    305  HE2 PHE X  20     -11.690  -2.451 -34.318  0.00  0.00            
ATOM    306  CD2 PHE X  20     -11.887  -2.746 -32.181  0.00  0.00            
ATOM    307  HD2 PHE X  20     -12.389  -3.702 -32.199  0.00  0.00            
ATOM    308  C   PHE X  20     -14.690  -1.800 -29.993  0.00  0.00            
ATOM    309  O   PHE X  20     -15.265  -1.696 -31.042  0.00  0.00            
ATOM    310  N   PHE X  21     -14.514  -0.704 -29.133  0.00  0.00            
ATOM    311  H   PHE X  21     -14.099  -0.861 -28.226  0.00  0.00            
ATOM    312  CA  PHE X  21     -15.119   0.595 -29.520  0.00  0.00            
ATOM    313  HA  PHE X  21     -15.805   0.481 -30.360  0.00  0.00            
ATOM    314  CB  PHE X  21     -15.904   1.261 -28.395  0.00  0.00            
ATOM    315  HB2 PHE X  21     -15.293   1.445 -27.511  0.00  0.00            
ATOM    316  HB3 PHE X  21     -16.204   2.233 -28.787  0.00  0.00            
ATOM    317  CG  PHE X  21     -17.230   0.554 -28.081  0.00  0.00            
ATOM    318  CD1 PHE X  21     -18.482   1.123 -28.419  0.00  0.00            
ATOM    319  HD1 PHE X  21     -18.516   2.096 -28.886  0.00  0.00            
ATOM    320  CE1 PHE X  21     -19.647   0.528 -28.078  0.00  0.00            
ATOM    321  HE1 PHE X  21     -20.577   0.945 -28.434  0.00  0.00            
ATOM    322  CZ  PHE X  21     -19.627  -0.708 -27.336  0.00  0.00            
ATOM    323  HZ  PHE X  21     -20.532  -1.202 -27.012  0.00  0.00            
ATOM    324  CE2 PHE X  21     -18.416  -1.204 -26.904  0.00  0.00            
ATOM    325  HE2 PHE X  21     -18.307  -2.099 -26.309  0.00  0.00            
ATOM    326  CD2 PHE X  21     -17.200  -0.586 -27.273  0.00  0.00            
ATOM    327  HD2 PHE X  21     -16.287  -1.144 -27.129  0.00  0.00            
ATOM    328  C   PHE X  21     -13.988   1.456 -29.980  0.00  0.00            
ATOM    329  O   PHE X  21     -13.224   1.920 -29.120  0.00  0.00            
ATOM    330  N   ASN X  22     -13.903   1.696 -31.275  0.00  0.00            
ATOM    331  H   ASN X  22     -14.684   1.339 -31.807  0.00  0.00            
ATOM    332  CA  ASN X  22     -12.941   2.584 -31.979  0.00  0.00            
ATOM    333  HA  ASN X  22     -11.956   2.399 -31.549  0.00  0.00            
ATOM    334  CB  ASN X  22     -12.853   2.279 -33.487  0.00  0.00            
ATOM    335  HB2 ASN X  22     -12.730   1.215 -33.691  0.00  0.00            
ATOM    336  HB3 ASN X  22     -13.788   2.577 -33.960  0.00  0.00            
ATOM    337  CG  ASN X  22     -11.680   3.055 -34.174  0.00  0.00            
ATOM    338  OD1 ASN X  22     -11.020   3.943 -33.570  0.00  0.00            
ATOM    339  ND2 ASN X  22     -11.264   2.621 -35.310  0.00  0.00            
ATOM    340 HD21 ASN X  22     -10.442   3.045 -35.716  0.00  0.00            
ATOM    341 HD22 ASN X  22     -11.647   1.795 -35.748  0.00  0.00            
ATOM    342  C   ASN X  22     -13.282   4.063 -31.591  0.00  0.00            
ATOM    343  O   ASN X  22     -13.895   4.804 -32.287  0.00  0.00            
ATOM    344  N   LEU X  23     -12.573   4.452 -30.543  0.00  0.00            
ATOM    345  H   LEU X  23     -12.079   3.764 -29.993  0.00  0.00            
ATOM    346  CA  LEU X  23     -12.476   5.828 -30.081  0.00  0.00            
ATOM    347  HA  LEU X  23     -13.488   6.233 -30.073  0.00  0.00            
ATOM    348  CB  LEU X  23     -11.962   5.867 -28.597  0.00  0.00            
ATOM    349  HB2 LEU X  23     -10.933   5.521 -28.497  0.00  0.00            
ATOM    350  HB3 LEU X  23     -11.983   6.901 -28.254  0.00  0.00            
ATOM    351  CG  LEU X  23     -12.857   5.071 -27.557  0.00  0.00            
ATOM    352  HG  LEU X  23     -12.814   4.050 -27.935  0.00  0.00            
ATOM    353  CD1 LEU X  23     -12.168   5.083 -26.230  0.00  0.00            
ATOM    354 HD11 LEU X  23     -12.778   4.654 -25.435  0.00  0.00            
ATOM    355 HD12 LEU X  23     -11.243   4.509 -26.287  0.00  0.00            
ATOM    356 HD13 LEU X  23     -11.901   6.098 -25.938  0.00  0.00            
ATOM    357  CD2 LEU X  23     -14.301   5.534 -27.514  0.00  0.00            
ATOM    358 HD21 LEU X  23     -14.762   5.283 -28.469  0.00  0.00            
ATOM    359 HD22 LEU X  23     -14.805   5.020 -26.695  0.00  0.00            
ATOM    360 HD23 LEU X  23     -14.307   6.617 -27.387  0.00  0.00            
ATOM    361  C   LEU X  23     -11.801   6.793 -31.001  0.00  0.00            
ATOM    362  O   LEU X  23     -12.038   7.997 -30.837  0.00  0.00            
ATOM    363  N   ASN X  24     -11.024   6.340 -31.973  0.00  0.00            
ATOM    364  H   ASN X  24     -10.982   5.354 -32.187  0.00  0.00            
ATOM    365  CA  ASN X  24     -10.398   7.342 -32.839  0.00  0.00            
ATOM    366  HA  ASN X  24     -10.015   8.185 -32.264  0.00  0.00            
ATOM    367  CB  ASN X  24      -9.155   6.696 -33.528  0.00  0.00            
ATOM    368  HB2 ASN X  24      -8.477   6.303 -32.770  0.00  0.00            
ATOM    369  HB3 ASN X  24      -9.402   5.828 -34.141  0.00  0.00            
ATOM    370  CG  ASN X  24      -8.434   7.562 -34.544  0.00  0.00            
ATOM    371  OD1 ASN X  24      -8.746   7.630 -35.741  0.00  0.00            
ATOM    372  ND2 ASN X  24      -7.481   8.352 -34.089  0.00  0.00            
ATOM    373 HD21 ASN X  24      -7.066   9.036 -34.705  0.00  0.00            
ATOM    374 HD22 ASN X  24      -7.416   8.492 -33.091  0.00  0.00            
ATOM    375  C   ASN X  24     -11.397   7.812 -33.903  0.00  0.00            
ATOM    376  O   ASN X  24     -11.454   9.032 -34.188  0.00  0.00            
ATOM    377  N   LYS X  25     -12.334   6.993 -34.356  0.00  0.00            
ATOM    378  H   LYS X  25     -12.331   6.051 -33.990  0.00  0.00            
ATOM    379  CA  LYS X  25     -13.424   7.408 -35.194  0.00  0.00            
ATOM    380  HA  LYS X  25     -13.011   7.931 -36.057  0.00  0.00            
ATOM    381  CB  LYS X  25     -14.165   6.165 -35.769  0.00  0.00            
ATOM    382  HB2 LYS X  25     -14.379   5.451 -34.974  0.00  0.00            
ATOM    383  HB3 LYS X  25     -15.099   6.552 -36.177  0.00  0.00            
ATOM    384  CG  LYS X  25     -13.305   5.531 -36.802  0.00  0.00            
ATOM    385  HG2 LYS X  25     -13.356   6.243 -37.625  0.00  0.00            
ATOM    386  HG3 LYS X  25     -12.294   5.475 -36.399  0.00  0.00            
ATOM    387  CD  LYS X  25     -13.937   4.237 -37.230  0.00  0.00            
ATOM    388  HD2 LYS X  25     -14.118   3.507 -36.442  0.00  0.00            
ATOM    389  HD3 LYS X  25     -14.892   4.415 -37.724  0.00  0.00            
ATOM    390  CE  LYS X  25     -12.924   3.620 -38.248  0.00  0.00            
ATOM    391  HE2 LYS X  25     -12.558   4.451 -38.850  0.00  0.00            
ATOM    392  HE3 LYS X  25     -12.102   3.296 -37.611  0.00  0.00            
ATOM    393  NZ  LYS X  25     -13.570   2.461 -38.881  0.00  0.00            
ATOM    394  HZ1 LYS X  25     -13.878   1.806 -38.177  0.00  0.00            
ATOM    395  HZ2 LYS X  25     -14.363   2.629 -39.485  0.00  0.00            
ATOM    396  HZ3 LYS X  25     -12.843   2.157 -39.513  0.00  0.00            
ATOM    397  C   LYS X  25     -14.388   8.374 -34.514  0.00  0.00            
ATOM    398  O   LYS X  25     -15.314   8.811 -35.176  0.00  0.00            
ATOM    399  N   LEU X  26     -14.183   8.832 -33.280  0.00  0.00            
ATOM    400  H   LEU X  26     -13.515   8.358 -32.689  0.00  0.00            
ATOM    401  CA  LEU X  26     -14.998   9.891 -32.703  0.00  0.00            
ATOM    402  HA  LEU X  26     -16.038   9.592 -32.832  0.00  0.00            
ATOM    403  CB  LEU X  26     -14.655   9.963 -31.226  0.00  0.00            
ATOM    404  HB2 LEU X  26     -15.068   9.067 -30.764  0.00  0.00            
ATOM    405  HB3 LEU X  26     -13.571   9.950 -31.111  0.00  0.00            
ATOM    406  CG  LEU X  26     -15.468  11.117 -30.456  0.00  0.00            
ATOM    407  HG  LEU X  26     -15.286  12.124 -30.833  0.00  0.00            
ATOM    408  CD1 LEU X  26     -16.934  10.925 -30.442  0.00  0.00            
ATOM    409 HD11 LEU X  26     -17.092  10.013 -29.866  0.00  0.00            
ATOM    410 HD12 LEU X  26     -17.421  11.789 -29.989  0.00  0.00            
ATOM    411 HD13 LEU X  26     -17.171  10.915 -31.506  0.00  0.00            
ATOM    412  CD2 LEU X  26     -15.023  10.992 -28.990  0.00  0.00            
ATOM    413 HD21 LEU X  26     -15.585  11.670 -28.349  0.00  0.00            
ATOM    414 HD22 LEU X  26     -15.086   9.972 -28.610  0.00  0.00            
ATOM    415 HD23 LEU X  26     -14.003  11.346 -28.839  0.00  0.00            
ATOM    416  C   LEU X  26     -14.635  11.129 -33.520  0.00  0.00            
ATOM    417  O   LEU X  26     -15.484  11.981 -33.562  0.00  0.00            
ATOM    418  N   GLU X  27     -13.508  11.201 -34.231  0.00  0.00            
ATOM    419  H   GLU X  27     -12.843  10.456 -34.085  0.00  0.00            
ATOM    420  CA  GLU X  27     -13.063  12.417 -35.030  0.00  0.00            
ATOM    421  HA  GLU X  27     -12.009  12.242 -35.247  0.00  0.00            
ATOM    422  CB  GLU X  27     -13.552  12.441 -36.507  0.00  0.00            
ATOM    423  HB2 GLU X  27     -14.627  12.283 -36.425  0.00  0.00            
ATOM    424  HB3 GLU X  27     -13.349  13.384 -37.015  0.00  0.00            
ATOM    425  CG  GLU X  27     -12.979  11.347 -37.443  0.00  0.00            
ATOM    426  HG2 GLU X  27     -13.113  10.383 -36.953  0.00  0.00            
ATOM    427  HG3 GLU X  27     -13.555  11.235 -38.361  0.00  0.00            
ATOM    428  CD  GLU X  27     -11.482  11.632 -37.821  0.00  0.00            
ATOM    429  OE1 GLU X  27     -11.093  12.655 -38.452  0.00  0.00            
ATOM    430  OE2 GLU X  27     -10.641  10.746 -37.508  0.00  0.00            
ATOM    431  C   GLU X  27     -13.099  13.838 -34.369  0.00  0.00            
ATOM    432  O   GLU X  27     -12.644  14.795 -34.965  0.00  0.00            
ATOM    433  N   ASP X  28     -13.601  14.069 -33.161  0.00  0.00            
ATOM    434  H   ASP X  28     -14.194  13.383 -32.717  0.00  0.00            
ATOM    435  CA  ASP X  28     -13.630  15.339 -32.483  0.00  0.00            
ATOM    436  HA  ASP X  28     -14.175  16.076 -33.072  0.00  0.00            
ATOM    437  CB  ASP X  28     -14.374  15.207 -31.141  0.00  0.00            
ATOM    438  HB2 ASP X  28     -15.245  14.561 -31.254  0.00  0.00            
ATOM    439  HB3 ASP X  28     -13.755  14.662 -30.427  0.00  0.00            
ATOM    440  CG  ASP X  28     -14.816  16.578 -30.618  0.00  0.00            
ATOM    441  OD1 ASP X  28     -16.016  16.880 -30.662  0.00  0.00            
ATOM    442  OD2 ASP X  28     -13.956  17.323 -30.191  0.00  0.00            
ATOM    443  C   ASP X  28     -12.235  15.860 -32.170  0.00  0.00            
ATOM    444  O   ASP X  28     -11.411  15.137 -31.545  0.00  0.00            
ATOM    445  N   SER X  29     -11.991  17.102 -32.593  0.00  0.00            
ATOM    446  H   SER X  29     -12.732  17.635 -33.024  0.00  0.00            
ATOM    447  CA  SER X  29     -10.758  17.850 -32.510  0.00  0.00            
ATOM    448  HA  SER X  29     -10.044  17.158 -32.956  0.00  0.00            
ATOM    449  CB  SER X  29     -10.934  19.126 -33.340  0.00  0.00            
ATOM    450  HB2 SER X  29      -9.944  19.569 -33.449  0.00  0.00            
ATOM    451  HB3 SER X  29     -11.365  18.895 -34.314  0.00  0.00            
ATOM    452  OG  SER X  29     -11.908  20.007 -32.759  0.00  0.00            
ATOM    453  HG  SER X  29     -11.646  20.897 -33.009  0.00  0.00            
ATOM    454  C   SER X  29     -10.287  18.085 -31.093  0.00  0.00            
ATOM    455  O   SER X  29      -9.095  18.372 -30.960  0.00  0.00            
ATOM    456  N   ARG X  30     -11.198  17.949 -30.083  0.00  0.00            
ATOM    457  H   ARG X  30     -12.172  17.773 -30.287  0.00  0.00            
ATOM    458  CA  ARG X  30     -10.800  18.068 -28.675  0.00  0.00            
ATOM    459  HA  ARG X  30     -10.126  18.923 -28.624  0.00  0.00            
ATOM    460  CB  ARG X  30     -11.886  18.448 -27.711  0.00  0.00            
ATOM    461  HB2 ARG X  30     -12.695  17.727 -27.828  0.00  0.00            
ATOM    462  HB3 ARG X  30     -11.695  18.226 -26.661  0.00  0.00            
ATOM    463  CG  ARG X  30     -12.283  19.900 -27.867  0.00  0.00            
ATOM    464  HG2 ARG X  30     -11.760  20.595 -27.210  0.00  0.00            
ATOM    465  HG3 ARG X  30     -12.054  20.197 -28.891  0.00  0.00            
ATOM    466  CD  ARG X  30     -13.752  20.197 -27.482  0.00  0.00            
ATOM    467  HD2 ARG X  30     -13.813  19.927 -26.428  0.00  0.00            
ATOM    468  HD3 ARG X  30     -13.942  21.264 -27.602  0.00  0.00            
ATOM    469  NE  ARG X  30     -14.815  19.345 -28.149  0.00  0.00            
ATOM    470  HE  ARG X  30     -14.560  18.712 -28.893  0.00  0.00            
ATOM    471  CZ  ARG X  30     -16.007  19.056 -27.588  0.00  0.00            
ATOM    472  NH1 ARG X  30     -16.567  19.673 -26.526  0.00  0.00            
ATOM    473 HH11 ARG X  30     -16.010  20.285 -25.948  0.00  0.00            
ATOM    474 HH12 ARG X  30     -17.550  19.595 -26.305  0.00  0.00            
ATOM    475  NH2 ARG X  30     -16.821  18.236 -28.212  0.00  0.00            
ATOM    476 HH21 ARG X  30     -16.539  17.929 -29.132  0.00  0.00            
ATOM    477 HH22 ARG X  30     -17.737  17.963 -27.887  0.00  0.00            
ATOM    478  C   ARG X  30     -10.061  16.798 -28.191  0.00  0.00            
ATOM    479  O   ARG X  30      -9.064  16.890 -27.494  0.00  0.00            
ATOM    480  N   TYR X  31     -10.559  15.603 -28.466  0.00  0.00            
ATOM    481  H   TYR X  31     -11.376  15.580 -29.058  0.00  0.00            
ATOM    482  CA  TYR X  31     -10.088  14.349 -27.884  0.00  0.00            
ATOM    483  HA  TYR X  31     -10.290  14.228 -26.820  0.00  0.00            
ATOM    484  CB  TYR X  31     -10.812  13.133 -28.645  0.00  0.00            
ATOM    485  HB2 TYR X  31     -11.864  13.249 -28.385  0.00  0.00            
ATOM    486  HB3 TYR X  31     -10.847  13.297 -29.722  0.00  0.00            
ATOM    487  CG  TYR X  31     -10.358  11.717 -28.285  0.00  0.00            
ATOM    488  CD1 TYR X  31     -10.147  11.339 -26.953  0.00  0.00            
ATOM    489  HD1 TYR X  31     -10.299  12.057 -26.161  0.00  0.00            
ATOM    490  CE1 TYR X  31      -9.962   9.983 -26.596  0.00  0.00            
ATOM    491  HE1 TYR X  31      -9.940   9.766 -25.538  0.00  0.00            
ATOM    492  CZ  TYR X  31      -9.812   9.033 -27.629  0.00  0.00            
ATOM    493  OH  TYR X  31      -9.564   7.756 -27.268  0.00  0.00            
ATOM    494  HH  TYR X  31      -9.300   7.114 -27.930  0.00  0.00            
ATOM    495  CE2 TYR X  31      -9.835   9.430 -28.987  0.00  0.00            
ATOM    496  HE2 TYR X  31      -9.793   8.696 -29.778  0.00  0.00            
ATOM    497  CD2 TYR X  31     -10.214  10.751 -29.307  0.00  0.00            
ATOM    498  HD2 TYR X  31     -10.478  10.939 -30.337  0.00  0.00            
ATOM    499  C   TYR X  31      -8.588  14.108 -28.148  0.00  0.00            
ATOM    500  O   TYR X  31      -7.872  13.606 -27.316  0.00  0.00            
ATOM    501  N   GLY X  32      -8.039  14.512 -29.300  0.00  0.00            
ATOM    502  H   GLY X  32      -8.660  14.968 -29.953  0.00  0.00            
ATOM    503  CA  GLY X  32      -6.645  14.321 -29.804  0.00  0.00            
ATOM    504  HA2 GLY X  32      -6.419  13.299 -29.499  0.00  0.00            
ATOM    505  HA3 GLY X  32      -6.658  14.293 -30.893  0.00  0.00            
ATOM    506  C   GLY X  32      -5.687  15.370 -29.214  0.00  0.00            
ATOM    507  O   GLY X  32      -4.507  15.225 -29.478  0.00  0.00            
ATOM    508  N   ARG X  33      -6.176  16.308 -28.357  0.00  0.00            
ATOM    509  H   ARG X  33      -7.165  16.283 -28.151  0.00  0.00            
ATOM    510  CA  ARG X  33      -5.389  17.208 -27.483  0.00  0.00            
ATOM    511  HA  ARG X  33      -4.305  17.134 -27.572  0.00  0.00            
ATOM    512  CB  ARG X  33      -5.658  18.632 -27.885  0.00  0.00            
ATOM    513  HB2 ARG X  33      -6.739  18.774 -27.848  0.00  0.00            
ATOM    514  HB3 ARG X  33      -5.111  19.244 -27.167  0.00  0.00            
ATOM    515  CG  ARG X  33      -5.259  18.989 -29.314  0.00  0.00            
ATOM    516  HG2 ARG X  33      -5.757  18.352 -30.046  0.00  0.00            
ATOM    517  HG3 ARG X  33      -5.718  19.972 -29.415  0.00  0.00            
ATOM    518  CD  ARG X  33      -3.762  19.094 -29.495  0.00  0.00            
ATOM    519  HD2 ARG X  33      -3.356  20.099 -29.381  0.00  0.00            
ATOM    520  HD3 ARG X  33      -3.320  18.417 -28.764  0.00  0.00            
ATOM    521  NE  ARG X  33      -3.495  18.632 -30.904  0.00  0.00            
ATOM    522  HE  ARG X  33      -4.048  18.963 -31.681  0.00  0.00            
ATOM    523  CZ  ARG X  33      -2.367  18.059 -31.307  0.00  0.00            
ATOM    524  NH1 ARG X  33      -1.432  17.621 -30.549  0.00  0.00            
ATOM    525 HH11 ARG X  33      -1.458  17.699 -29.542  0.00  0.00            
ATOM    526 HH12 ARG X  33      -0.609  17.254 -31.006  0.00  0.00            
ATOM    527  NH2 ARG X  33      -2.132  17.839 -32.559  0.00  0.00            
ATOM    528 HH21 ARG X  33      -2.505  18.361 -33.339  0.00  0.00            
ATOM    529 HH22 ARG X  33      -1.361  17.216 -32.750  0.00  0.00            
ATOM    530  C   ARG X  33      -5.602  16.893 -26.035  0.00  0.00            
ATOM    531  O   ARG X  33      -5.018  17.559 -25.169  0.00  0.00            
ATOM    532  N   LEU X  34      -6.410  15.915 -25.679  0.00  0.00            
ATOM    533  H   LEU X  34      -6.692  15.238 -26.373  0.00  0.00            
ATOM    534  CA  LEU X  34      -6.835  15.535 -24.354  0.00  0.00            
ATOM    535  HA  LEU X  34      -7.053  16.469 -23.836  0.00  0.00            
ATOM    536  CB  LEU X  34      -8.222  14.812 -24.630  0.00  0.00            
ATOM    537  HB2 LEU X  34      -8.766  15.442 -25.334  0.00  0.00            
ATOM    538  HB3 LEU X  34      -8.077  13.830 -25.078  0.00  0.00            
ATOM    539  CG  LEU X  34      -9.041  14.517 -23.382  0.00  0.00            
ATOM    540  HG  LEU X  34      -8.373  14.020 -22.679  0.00  0.00            
ATOM    541  CD1 LEU X  34      -9.702  15.680 -22.699  0.00  0.00            
ATOM    542 HD11 LEU X  34     -10.512  15.320 -22.063  0.00  0.00            
ATOM    543 HD12 LEU X  34      -8.958  16.242 -22.135  0.00  0.00            
ATOM    544 HD13 LEU X  34     -10.119  16.384 -23.419  0.00  0.00            
ATOM    545  CD2 LEU X  34     -10.184  13.518 -23.697  0.00  0.00            
ATOM    546 HD21 LEU X  34      -9.799  12.516 -23.888  0.00  0.00            
ATOM    547 HD22 LEU X  34     -10.808  13.441 -22.807  0.00  0.00            
ATOM    548 HD23 LEU X  34     -10.887  13.960 -24.403  0.00  0.00            
ATOM    549  C   LEU X  34      -5.839  14.637 -23.593  0.00  0.00            
ATOM    550  O   LEU X  34      -5.480  13.661 -24.236  0.00  0.00            
ATOM    551  N   PRO X  35      -5.475  14.970 -22.344  0.00  0.00            
ATOM    552  CD  PRO X  35      -5.695  16.237 -21.706  0.00  0.00            
ATOM    553  HD2 PRO X  35      -6.681  16.200 -21.241  0.00  0.00            
ATOM    554  HD3 PRO X  35      -5.687  17.090 -22.385  0.00  0.00            
ATOM    555  CG  PRO X  35      -4.621  16.437 -20.632  0.00  0.00            
ATOM    556  HG2 PRO X  35      -5.113  17.012 -19.847  0.00  0.00            
ATOM    557  HG3 PRO X  35      -3.724  16.896 -21.047  0.00  0.00            
ATOM    558  CB  PRO X  35      -4.277  15.016 -20.361  0.00  0.00            
ATOM    559  HB2 PRO X  35      -5.029  14.686 -19.644  0.00  0.00            
ATOM    560  HB3 PRO X  35      -3.290  14.859 -19.927  0.00  0.00            
ATOM    561  CA  PRO X  35      -4.463  14.186 -21.595  0.00  0.00            
ATOM    562  HA  PRO X  35      -3.521  14.185 -22.142  0.00  0.00            
ATOM    563  C   PRO X  35      -4.960  12.694 -21.339  0.00  0.00            
ATOM    564  O   PRO X  35      -6.148  12.436 -21.190  0.00  0.00            
ATOM    565  N   PHE X  36      -4.041  11.734 -21.481  0.00  0.00            
ATOM    566  H   PHE X  36      -3.068  12.002 -21.441  0.00  0.00            
ATOM    567  CA  PHE X  36      -4.261  10.317 -21.543  0.00  0.00            
ATOM    568  HA  PHE X  36      -4.960  10.161 -22.364  0.00  0.00            
ATOM    569  CB  PHE X  36      -2.907   9.655 -21.776  0.00  0.00            
ATOM    570  HB2 PHE X  36      -2.141  10.170 -21.196  0.00  0.00            
ATOM    571  HB3 PHE X  36      -3.043   8.611 -21.494  0.00  0.00            
ATOM    572  CG  PHE X  36      -2.495   9.756 -23.251  0.00  0.00            
ATOM    573  CD1 PHE X  36      -2.096  11.008 -23.719  0.00  0.00            
ATOM    574  HD1 PHE X  36      -1.877  11.842 -23.068  0.00  0.00            
ATOM    575  CE1 PHE X  36      -1.774  11.148 -25.077  0.00  0.00            
ATOM    576  HE1 PHE X  36      -1.503  12.111 -25.483  0.00  0.00            
ATOM    577  CZ  PHE X  36      -2.121  10.060 -25.928  0.00  0.00            
ATOM    578  HZ  PHE X  36      -1.946  10.154 -26.989  0.00  0.00            
ATOM    579  CE2 PHE X  36      -2.668   8.930 -25.448  0.00  0.00            
ATOM    580  HE2 PHE X  36      -3.004   8.090 -26.039  0.00  0.00            
ATOM    581  CD2 PHE X  36      -2.753   8.702 -24.098  0.00  0.00            
ATOM    582  HD2 PHE X  36      -3.202   7.779 -23.761  0.00  0.00            
ATOM    583  C   PHE X  36      -4.906   9.746 -20.240  0.00  0.00            
ATOM    584  O   PHE X  36      -5.696   8.825 -20.324  0.00  0.00            
ATOM    585  N   SER X  37      -4.632  10.327 -19.063  0.00  0.00            
ATOM    586  H   SER X  37      -4.090  11.172 -19.177  0.00  0.00            
ATOM    587  CA  SER X  37      -5.367  10.097 -17.806  0.00  0.00            
ATOM    588  HA  SER X  37      -5.299   9.042 -17.540  0.00  0.00            
ATOM    589  CB  SER X  37      -4.738  10.924 -16.620  0.00  0.00            
ATOM    590  HB2 SER X  37      -5.306  10.661 -15.727  0.00  0.00            
ATOM    591  HB3 SER X  37      -3.723  10.565 -16.449  0.00  0.00            
ATOM    592  OG  SER X  37      -4.645  12.358 -16.865  0.00  0.00            
ATOM    593  HG  SER X  37      -4.080  12.480 -17.632  0.00  0.00            
ATOM    594  C   SER X  37      -6.885  10.548 -17.895  0.00  0.00            
ATOM    595  O   SER X  37      -7.710   9.660 -17.629  0.00  0.00            
ATOM    596  N   ILE X  38      -7.174  11.793 -18.368  0.00  0.00            
ATOM    597  H   ILE X  38      -6.466  12.475 -18.599  0.00  0.00            
ATOM    598  CA  ILE X  38      -8.461  12.126 -18.885  0.00  0.00            
ATOM    599  HA  ILE X  38      -9.108  12.037 -18.012  0.00  0.00            
ATOM    600  CB  ILE X  38      -8.582  13.597 -19.279  0.00  0.00            
ATOM    601  HB  ILE X  38      -7.974  13.888 -20.135  0.00  0.00            
ATOM    602  CG2 ILE X  38     -10.038  13.912 -19.408  0.00  0.00            
ATOM    603 HG21 ILE X  38     -10.330  13.455 -20.353  0.00  0.00            
ATOM    604 HG22 ILE X  38     -10.686  13.556 -18.608  0.00  0.00            
ATOM    605 HG23 ILE X  38     -10.216  14.987 -19.455  0.00  0.00            
ATOM    606  CG1 ILE X  38      -8.066  14.514 -18.179  0.00  0.00            
ATOM    607 HG12 ILE X  38      -7.028  14.220 -18.023  0.00  0.00            
ATOM    608 HG13 ILE X  38      -8.087  15.518 -18.603  0.00  0.00            
ATOM    609  CD1 ILE X  38      -8.801  14.572 -16.859  0.00  0.00            
ATOM    610 HD11 ILE X  38      -9.077  13.613 -16.421  0.00  0.00            
ATOM    611 HD12 ILE X  38      -8.110  15.118 -16.216  0.00  0.00            
ATOM    612 HD13 ILE X  38      -9.717  15.138 -17.030  0.00  0.00            
ATOM    613  C   ILE X  38      -9.048  11.152 -19.854  0.00  0.00            
ATOM    614  O   ILE X  38     -10.166  10.732 -19.601  0.00  0.00            
ATOM    615  N   ARG X  39      -8.328  10.568 -20.780  0.00  0.00            
ATOM    616  H   ARG X  39      -7.408  10.978 -20.852  0.00  0.00            
ATOM    617  CA  ARG X  39      -8.871   9.760 -21.896  0.00  0.00            
ATOM    618  HA  ARG X  39      -9.668  10.356 -22.342  0.00  0.00            
ATOM    619  CB  ARG X  39      -7.835   9.367 -22.989  0.00  0.00            
ATOM    620  HB2 ARG X  39      -6.914   8.998 -22.536  0.00  0.00            
ATOM    621  HB3 ARG X  39      -8.233   8.576 -23.625  0.00  0.00            
ATOM    622  CG  ARG X  39      -7.331  10.555 -23.772  0.00  0.00            
ATOM    623  HG2 ARG X  39      -8.160  11.092 -24.234  0.00  0.00            
ATOM    624  HG3 ARG X  39      -6.726  11.201 -23.136  0.00  0.00            
ATOM    625  CD  ARG X  39      -6.472  10.070 -24.959  0.00  0.00            
ATOM    626  HD2 ARG X  39      -5.715   9.393 -24.565  0.00  0.00            
ATOM    627  HD3 ARG X  39      -7.055   9.390 -25.581  0.00  0.00            
ATOM    628  NE  ARG X  39      -5.824  11.205 -25.676  0.00  0.00            
ATOM    629  HE  ARG X  39      -5.769  12.118 -25.250  0.00  0.00            
ATOM    630  CZ  ARG X  39      -5.211  11.071 -26.828  0.00  0.00            
ATOM    631  NH1 ARG X  39      -5.183   9.969 -27.593  0.00  0.00            
ATOM    632 HH11 ARG X  39      -5.635   9.139 -27.236  0.00  0.00            
ATOM    633 HH12 ARG X  39      -4.598   9.935 -28.415  0.00  0.00            
ATOM    634  NH2 ARG X  39      -4.649  12.099 -27.312  0.00  0.00            
ATOM    635 HH21 ARG X  39      -4.570  12.996 -26.855  0.00  0.00            
ATOM    636 HH22 ARG X  39      -4.437  12.122 -28.299  0.00  0.00            
ATOM    637  C   ARG X  39      -9.457   8.462 -21.279  0.00  0.00            
ATOM    638  O   ARG X  39     -10.459   7.912 -21.827  0.00  0.00            
ATOM    639  N   VAL X  40      -8.821   7.953 -20.196  0.00  0.00            
ATOM    640  H   VAL X  40      -8.115   8.557 -19.800  0.00  0.00            
ATOM    641  CA  VAL X  40      -9.331   6.722 -19.559  0.00  0.00            
ATOM    642  HA  VAL X  40      -9.951   6.222 -20.304  0.00  0.00            
ATOM    643  CB  VAL X  40      -8.305   5.690 -19.074  0.00  0.00            
ATOM    644  HB  VAL X  40      -8.897   5.087 -18.386  0.00  0.00            
ATOM    645  CG1 VAL X  40      -8.023   4.876 -20.324  0.00  0.00            
ATOM    646 HG11 VAL X  40      -7.493   4.049 -19.852  0.00  0.00            
ATOM    647 HG12 VAL X  40      -8.884   4.425 -20.818  0.00  0.00            
ATOM    648 HG13 VAL X  40      -7.317   5.371 -20.991  0.00  0.00            
ATOM    649  CG2 VAL X  40      -7.041   6.219 -18.279  0.00  0.00            
ATOM    650 HG21 VAL X  40      -6.289   6.740 -18.872  0.00  0.00            
ATOM    651 HG22 VAL X  40      -7.353   6.846 -17.445  0.00  0.00            
ATOM    652 HG23 VAL X  40      -6.535   5.286 -18.029  0.00  0.00            
ATOM    653  C   VAL X  40     -10.389   6.960 -18.460  0.00  0.00            
ATOM    654  O   VAL X  40     -11.148   6.057 -18.150  0.00  0.00            
ATOM    655  N   LEU X  41     -10.521   8.245 -17.965  0.00  0.00            
ATOM    656  H   LEU X  41      -9.886   8.969 -18.271  0.00  0.00            
ATOM    657  CA  LEU X  41     -11.724   8.689 -17.242  0.00  0.00            
ATOM    658  HA  LEU X  41     -11.934   7.903 -16.516  0.00  0.00            
ATOM    659  CB  LEU X  41     -11.272  10.011 -16.567  0.00  0.00            
ATOM    660  HB2 LEU X  41     -10.373   9.765 -16.001  0.00  0.00            
ATOM    661  HB3 LEU X  41     -10.956  10.761 -17.292  0.00  0.00            
ATOM    662  CG  LEU X  41     -12.303  10.813 -15.632  0.00  0.00            
ATOM    663  HG  LEU X  41     -13.207  11.091 -16.174  0.00  0.00            
ATOM    664  CD1 LEU X  41     -12.627   9.866 -14.460  0.00  0.00            
ATOM    665 HD11 LEU X  41     -13.390  10.407 -13.899  0.00  0.00            
ATOM    666 HD12 LEU X  41     -12.974   8.879 -14.764  0.00  0.00            
ATOM    667 HD13 LEU X  41     -11.735   9.741 -13.847  0.00  0.00            
ATOM    668  CD2 LEU X  41     -11.574  12.069 -15.099  0.00  0.00            
ATOM    669 HD21 LEU X  41     -10.546  11.866 -14.800  0.00  0.00            
ATOM    670 HD22 LEU X  41     -11.453  12.792 -15.906  0.00  0.00            
ATOM    671 HD23 LEU X  41     -12.108  12.558 -14.285  0.00  0.00            
ATOM    672  C   LEU X  41     -12.997   8.855 -18.129  0.00  0.00            
ATOM    673  O   LEU X  41     -14.113   8.355 -17.793  0.00  0.00            
ATOM    674  N   LEU X  42     -12.777   9.420 -19.333  0.00  0.00            
ATOM    675  H   LEU X  42     -11.890   9.902 -19.372  0.00  0.00            
ATOM    676  CA  LEU X  42     -13.742   9.423 -20.440  0.00  0.00            
ATOM    677  HA  LEU X  42     -14.580  10.022 -20.081  0.00  0.00            
ATOM    678  CB  LEU X  42     -13.151  10.234 -21.679  0.00  0.00            
ATOM    679  HB2 LEU X  42     -12.950  11.257 -21.361  0.00  0.00            
ATOM    680  HB3 LEU X  42     -12.188   9.769 -21.887  0.00  0.00            
ATOM    681  CG  LEU X  42     -14.008  10.287 -22.928  0.00  0.00            
ATOM    682  HG  LEU X  42     -14.446   9.318 -23.167  0.00  0.00            
ATOM    683  CD1 LEU X  42     -15.108  11.370 -22.889  0.00  0.00            
ATOM    684 HD11 LEU X  42     -15.681  11.383 -23.816  0.00  0.00            
ATOM    685 HD12 LEU X  42     -15.818  11.176 -22.085  0.00  0.00            
ATOM    686 HD13 LEU X  42     -14.704  12.374 -22.757  0.00  0.00            
ATOM    687  CD2 LEU X  42     -13.101  10.848 -24.030  0.00  0.00            
ATOM    688 HD21 LEU X  42     -13.561  10.839 -25.018  0.00  0.00            
ATOM    689 HD22 LEU X  42     -12.650  11.807 -23.779  0.00  0.00            
ATOM    690 HD23 LEU X  42     -12.260  10.155 -24.072  0.00  0.00            
ATOM    691  C   LEU X  42     -14.347   8.101 -20.729  0.00  0.00            
ATOM    692  O   LEU X  42     -15.539   7.992 -20.663  0.00  0.00            
ATOM    693  N   GLU X  43     -13.497   7.149 -21.091  0.00  0.00            
ATOM    694  H   GLU X  43     -12.519   7.396 -21.058  0.00  0.00            
ATOM    695  CA  GLU X  43     -13.847   5.735 -21.454  0.00  0.00            
ATOM    696  HA  GLU X  43     -14.428   5.683 -22.375  0.00  0.00            
ATOM    697  CB  GLU X  43     -12.538   4.976 -21.809  0.00  0.00            
ATOM    698  HB2 GLU X  43     -11.935   5.647 -22.421  0.00  0.00            
ATOM    699  HB3 GLU X  43     -11.909   4.752 -20.947  0.00  0.00            
ATOM    700  CG  GLU X  43     -12.795   3.645 -22.523  0.00  0.00            
ATOM    701  HG2 GLU X  43     -13.669   3.732 -23.169  0.00  0.00            
ATOM    702  HG3 GLU X  43     -11.997   3.504 -23.252  0.00  0.00            
ATOM    703  CD  GLU X  43     -13.013   2.431 -21.559  0.00  0.00            
ATOM    704  OE1 GLU X  43     -12.550   2.481 -20.401  0.00  0.00            
ATOM    705  OE2 GLU X  43     -13.664   1.456 -21.880  0.00  0.00            
ATOM    706  C   GLU X  43     -14.668   5.060 -20.340  0.00  0.00            
ATOM    707  O   GLU X  43     -15.627   4.383 -20.643  0.00  0.00            
ATOM    708  N   ALA X  44     -14.288   5.227 -19.108  0.00  0.00            
ATOM    709  H   ALA X  44     -13.440   5.708 -18.843  0.00  0.00            
ATOM    710  CA  ALA X  44     -15.029   4.622 -18.015  0.00  0.00            
ATOM    711  HA  ALA X  44     -15.208   3.597 -18.339  0.00  0.00            
ATOM    712  CB  ALA X  44     -14.121   4.525 -16.797  0.00  0.00            
ATOM    713  HB1 ALA X  44     -13.855   5.522 -16.446  0.00  0.00            
ATOM    714  HB2 ALA X  44     -14.679   4.028 -16.003  0.00  0.00            
ATOM    715  HB3 ALA X  44     -13.173   4.067 -17.081  0.00  0.00            
ATOM    716  C   ALA X  44     -16.408   5.251 -17.648  0.00  0.00            
ATOM    717  O   ALA X  44     -17.242   4.556 -17.110  0.00  0.00            
ATOM    718  N   ALA X  45     -16.623   6.510 -18.020  0.00  0.00            
ATOM    719  H   ALA X  45     -15.836   7.052 -18.349  0.00  0.00            
ATOM    720  CA  ALA X  45     -17.958   7.100 -18.121  0.00  0.00            
ATOM    721  HA  ALA X  45     -18.487   6.737 -17.240  0.00  0.00            
ATOM    722  CB  ALA X  45     -17.806   8.600 -17.996  0.00  0.00            
ATOM    723  HB1 ALA X  45     -17.313   9.072 -18.846  0.00  0.00            
ATOM    724  HB2 ALA X  45     -18.798   9.050 -17.960  0.00  0.00            
ATOM    725  HB3 ALA X  45     -17.374   8.854 -17.029  0.00  0.00            
ATOM    726  C   ALA X  45     -18.695   6.735 -19.382  0.00  0.00            
ATOM    727  O   ALA X  45     -19.892   6.537 -19.287  0.00  0.00            
ATOM    728  N   ILE X  46     -18.012   6.584 -20.504  0.00  0.00            
ATOM    729  H   ILE X  46     -17.045   6.873 -20.460  0.00  0.00            
ATOM    730  CA  ILE X  46     -18.492   6.167 -21.786  0.00  0.00            
ATOM    731  HA  ILE X  46     -19.312   6.823 -22.077  0.00  0.00            
ATOM    732  CB  ILE X  46     -17.361   6.220 -22.916  0.00  0.00            
ATOM    733  HB  ILE X  46     -16.385   5.968 -22.500  0.00  0.00            
ATOM    734  CG2 ILE X  46     -17.734   5.197 -24.069  0.00  0.00            
ATOM    735 HG21 ILE X  46     -16.869   4.959 -24.688  0.00  0.00            
ATOM    736 HG22 ILE X  46     -17.976   4.217 -23.659  0.00  0.00            
ATOM    737 HG23 ILE X  46     -18.574   5.547 -24.669  0.00  0.00            
ATOM    738  CG1 ILE X  46     -17.393   7.628 -23.546  0.00  0.00            
ATOM    739 HG12 ILE X  46     -18.383   7.803 -23.966  0.00  0.00            
ATOM    740 HG13 ILE X  46     -17.132   8.395 -22.817  0.00  0.00            
ATOM    741  CD1 ILE X  46     -16.465   7.821 -24.818  0.00  0.00            
ATOM    742 HD11 ILE X  46     -16.615   7.050 -25.573  0.00  0.00            
ATOM    743 HD12 ILE X  46     -16.594   8.804 -25.271  0.00  0.00            
ATOM    744 HD13 ILE X  46     -15.429   7.721 -24.493  0.00  0.00            
ATOM    745  C   ILE X  46     -19.055   4.787 -21.590  0.00  0.00            
ATOM    746  O   ILE X  46     -20.174   4.494 -22.075  0.00  0.00            
ATOM    747  N   ARG X  47     -18.308   3.948 -20.862  0.00  0.00            
ATOM    748  H   ARG X  47     -17.405   4.331 -20.620  0.00  0.00            
ATOM    749  CA  ARG X  47     -18.735   2.615 -20.420  0.00  0.00            
ATOM    750  HA  ARG X  47     -19.063   2.151 -21.351  0.00  0.00            
ATOM    751  CB  ARG X  47     -17.592   1.729 -19.855  0.00  0.00            
ATOM    752  HB2 ARG X  47     -16.696   2.156 -20.306  0.00  0.00            
ATOM    753  HB3 ARG X  47     -17.569   1.941 -18.786  0.00  0.00            
ATOM    754  CG  ARG X  47     -17.570   0.218 -20.127  0.00  0.00            
ATOM    755  HG2 ARG X  47     -18.503  -0.295 -19.893  0.00  0.00            
ATOM    756  HG3 ARG X  47     -17.452   0.172 -21.209  0.00  0.00            
ATOM    757  CD  ARG X  47     -16.424  -0.479 -19.525  0.00  0.00            
ATOM    758  HD2 ARG X  47     -16.550  -0.362 -18.449  0.00  0.00            
ATOM    759  HD3 ARG X  47     -16.634  -1.506 -19.825  0.00  0.00            
ATOM    760  NE  ARG X  47     -15.048  -0.010 -19.888  0.00  0.00            
ATOM    761  HE  ARG X  47     -14.904   0.500 -20.748  0.00  0.00            
ATOM    762  CZ  ARG X  47     -13.964  -0.595 -19.414  0.00  0.00            
ATOM    763  NH1 ARG X  47     -14.035  -1.550 -18.529  0.00  0.00            
ATOM    764 HH11 ARG X  47     -14.985  -1.874 -18.417  0.00  0.00            
ATOM    765 HH12 ARG X  47     -13.228  -1.913 -18.041  0.00  0.00            
ATOM    766  NH2 ARG X  47     -12.758  -0.177 -19.707  0.00  0.00            
ATOM    767 HH21 ARG X  47     -12.690   0.592 -20.359  0.00  0.00            
ATOM    768 HH22 ARG X  47     -11.895  -0.607 -19.408  0.00  0.00            
ATOM    769  C   ARG X  47     -19.896   2.568 -19.429  0.00  0.00            
ATOM    770  O   ARG X  47     -20.270   1.493 -18.989  0.00  0.00            
ATOM    771  N   ASN X  48     -20.410   3.714 -19.010  0.00  0.00            
ATOM    772  H   ASN X  48     -20.000   4.586 -19.313  0.00  0.00            
ATOM    773  CA  ASN X  48     -21.605   3.731 -18.207  0.00  0.00            
ATOM    774  HA  ASN X  48     -21.908   2.707 -17.990  0.00  0.00            
ATOM    775  CB  ASN X  48     -21.145   4.415 -16.941  0.00  0.00            
ATOM    776  HB2 ASN X  48     -20.199   4.027 -16.562  0.00  0.00            
ATOM    777  HB3 ASN X  48     -20.809   5.432 -17.142  0.00  0.00            
ATOM    778  CG  ASN X  48     -22.116   4.213 -15.821  0.00  0.00            
ATOM    779  OD1 ASN X  48     -22.783   3.241 -15.762  0.00  0.00            
ATOM    780  ND2 ASN X  48     -22.087   5.068 -14.779  0.00  0.00            
ATOM    781 HD21 ASN X  48     -22.904   5.103 -14.187  0.00  0.00            
ATOM    782 HD22 ASN X  48     -21.345   5.750 -14.716  0.00  0.00            
ATOM    783  C   ASN X  48     -22.747   4.539 -18.885  0.00  0.00            
ATOM    784  O   ASN X  48     -23.715   4.879 -18.163  0.00  0.00            
ATOM    785  N   CYS X  49     -22.560   4.973 -20.149  0.00  0.00            
ATOM    786  H   CYS X  49     -21.744   4.728 -20.692  0.00  0.00            
ATOM    787  CA  CYS X  49     -23.520   5.777 -20.857  0.00  0.00            
ATOM    788  HA  CYS X  49     -24.049   6.498 -20.234  0.00  0.00            
ATOM    789  CB  CYS X  49     -22.774   6.481 -22.029  0.00  0.00            
ATOM    790  HB2 CYS X  49     -21.813   6.838 -21.659  0.00  0.00            
ATOM    791  HB3 CYS X  49     -22.595   5.707 -22.775  0.00  0.00            
ATOM    792  SG  CYS X  49     -23.676   7.809 -22.827  0.00  0.00            
ATOM    793  HG  CYS X  49     -24.620   7.044 -23.382  0.00  0.00            
ATOM    794  C   CYS X  49     -24.708   4.863 -21.334  0.00  0.00            
ATOM    795  O   CYS X  49     -24.486   3.980 -22.191  0.00  0.00            
ATOM    796  N   ASP X  50     -25.941   5.058 -20.935  0.00  0.00            
ATOM    797  H   ASP X  50     -26.190   5.959 -20.552  0.00  0.00            
ATOM    798  CA  ASP X  50     -27.174   4.236 -21.227  0.00  0.00            
ATOM    799  HA  ASP X  50     -27.088   3.894 -22.258  0.00  0.00            
ATOM    800  CB  ASP X  50     -26.994   3.010 -20.365  0.00  0.00            
ATOM    801  HB2 ASP X  50     -25.982   2.608 -20.416  0.00  0.00            
ATOM    802  HB3 ASP X  50     -27.132   3.369 -19.346  0.00  0.00            
ATOM    803  CG  ASP X  50     -27.997   1.915 -20.440  0.00  0.00            
ATOM    804  OD1 ASP X  50     -28.642   1.535 -19.466  0.00  0.00            
ATOM    805  OD2 ASP X  50     -28.228   1.395 -21.547  0.00  0.00            
ATOM    806  C   ASP X  50     -28.591   4.899 -21.036  0.00  0.00            
ATOM    807  O   ASP X  50     -29.627   4.278 -21.215  0.00  0.00            
ATOM    808  N   GLU X  51     -28.524   6.190 -20.585  0.00  0.00            
ATOM    809  H   GLU X  51     -27.608   6.605 -20.497  0.00  0.00            
ATOM    810  CA  GLU X  51     -29.634   7.115 -20.306  0.00  0.00            
ATOM    811  HA  GLU X  51     -29.247   8.119 -20.131  0.00  0.00            
ATOM    812  CB  GLU X  51     -30.567   7.301 -21.513  0.00  0.00            
ATOM    813  HB2 GLU X  51     -29.964   7.635 -22.358  0.00  0.00            
ATOM    814  HB3 GLU X  51     -31.012   6.317 -21.659  0.00  0.00            
ATOM    815  CG  GLU X  51     -31.730   8.226 -21.355  0.00  0.00            
ATOM    816  HG2 GLU X  51     -32.519   7.832 -20.715  0.00  0.00            
ATOM    817  HG3 GLU X  51     -31.331   9.111 -20.860  0.00  0.00            
ATOM    818  CD  GLU X  51     -32.274   8.690 -22.660  0.00  0.00            
ATOM    819  OE1 GLU X  51     -32.463   7.869 -23.562  0.00  0.00            
ATOM    820  OE2 GLU X  51     -32.269   9.902 -22.954  0.00  0.00            
ATOM    821  C   GLU X  51     -30.318   6.761 -18.953  0.00  0.00            
ATOM    822  O   GLU X  51     -30.895   7.688 -18.368  0.00  0.00            
ATOM    823  N   PHE X  52     -30.141   5.496 -18.493  0.00  0.00            
ATOM    824  H   PHE X  52     -29.824   4.740 -19.083  0.00  0.00            
ATOM    825  CA  PHE X  52     -30.322   5.275 -17.027  0.00  0.00            
ATOM    826  HA  PHE X  52     -31.391   5.157 -16.851  0.00  0.00            
ATOM    827  CB  PHE X  52     -29.860   3.868 -16.725  0.00  0.00            
ATOM    828  HB2 PHE X  52     -30.418   3.166 -17.344  0.00  0.00            
ATOM    829  HB3 PHE X  52     -28.778   3.872 -16.861  0.00  0.00            
ATOM    830  CG  PHE X  52     -30.042   3.452 -15.260  0.00  0.00            
ATOM    831  CD1 PHE X  52     -28.986   3.517 -14.367  0.00  0.00            
ATOM    832  HD1 PHE X  52     -27.991   3.855 -14.618  0.00  0.00            
ATOM    833  CE1 PHE X  52     -29.168   2.815 -13.145  0.00  0.00            
ATOM    834  HE1 PHE X  52     -28.341   2.593 -12.487  0.00  0.00            
ATOM    835  CZ  PHE X  52     -30.377   2.178 -12.809  0.00  0.00            
ATOM    836  HZ  PHE X  52     -30.384   1.521 -11.951  0.00  0.00            
ATOM    837  CE2 PHE X  52     -31.475   2.312 -13.649  0.00  0.00            
ATOM    838  HE2 PHE X  52     -32.428   1.906 -13.346  0.00  0.00            
ATOM    839  CD2 PHE X  52     -31.308   2.860 -14.911  0.00  0.00            
ATOM    840  HD2 PHE X  52     -32.128   2.795 -15.611  0.00  0.00            
ATOM    841  C   PHE X  52     -29.750   6.270 -15.931  0.00  0.00            
ATOM    842  O   PHE X  52     -30.537   6.706 -15.117  0.00  0.00            
ATOM    843  N   LEU X  53     -28.461   6.564 -15.930  0.00  0.00            
ATOM    844  H   LEU X  53     -27.921   6.290 -16.739  0.00  0.00            
ATOM    845  CA  LEU X  53     -27.915   7.609 -15.081  0.00  0.00            
ATOM    846  HA  LEU X  53     -28.690   8.212 -14.608  0.00  0.00            
ATOM    847  CB  LEU X  53     -27.018   6.911 -14.040  0.00  0.00            
ATOM    848  HB2 LEU X  53     -27.659   6.193 -13.528  0.00  0.00            
ATOM    849  HB3 LEU X  53     -26.261   6.387 -14.625  0.00  0.00            
ATOM    850  CG  LEU X  53     -26.293   7.829 -13.044  0.00  0.00            
ATOM    851  HG  LEU X  53     -25.673   8.506 -13.631  0.00  0.00            
ATOM    852  CD1 LEU X  53     -27.269   8.734 -12.330  0.00  0.00            
ATOM    853 HD11 LEU X  53     -26.797   9.342 -11.558  0.00  0.00            
ATOM    854 HD12 LEU X  53     -27.746   9.404 -13.046  0.00  0.00            
ATOM    855 HD13 LEU X  53     -28.084   8.119 -11.946  0.00  0.00            
ATOM    856  CD2 LEU X  53     -25.349   7.038 -12.090  0.00  0.00            
ATOM    857 HD21 LEU X  53     -25.990   6.392 -11.489  0.00  0.00            
ATOM    858 HD22 LEU X  53     -24.522   6.498 -12.549  0.00  0.00            
ATOM    859 HD23 LEU X  53     -24.960   7.728 -11.341  0.00  0.00            
ATOM    860  C   LEU X  53     -27.177   8.620 -15.960  0.00  0.00            
ATOM    861  O   LEU X  53     -27.144   9.804 -15.701  0.00  0.00            
ATOM    862  N   VAL X  54     -26.408   8.122 -16.955  0.00  0.00            
ATOM    863  H   VAL X  54     -26.372   7.122 -17.094  0.00  0.00            
ATOM    864  CA  VAL X  54     -25.486   8.945 -17.788  0.00  0.00            
ATOM    865  HA  VAL X  54     -25.372   9.920 -17.313  0.00  0.00            
ATOM    866  CB  VAL X  54     -24.119   8.311 -17.840  0.00  0.00            
ATOM    867  HB  VAL X  54     -24.196   7.252 -18.089  0.00  0.00            
ATOM    868  CG1 VAL X  54     -23.121   8.860 -18.792  0.00  0.00            
ATOM    869 HG11 VAL X  54     -22.146   8.403 -18.622  0.00  0.00            
ATOM    870 HG12 VAL X  54     -23.590   8.733 -19.767  0.00  0.00            
ATOM    871 HG13 VAL X  54     -22.991   9.933 -18.645  0.00  0.00            
ATOM    872  CG2 VAL X  54     -23.458   8.281 -16.388  0.00  0.00            
ATOM    873 HG21 VAL X  54     -23.178   9.277 -16.042  0.00  0.00            
ATOM    874 HG22 VAL X  54     -24.058   7.885 -15.570  0.00  0.00            
ATOM    875 HG23 VAL X  54     -22.472   7.832 -16.513  0.00  0.00            
ATOM    876  C   VAL X  54     -26.036   9.018 -19.252  0.00  0.00            
ATOM    877  O   VAL X  54     -26.425   8.027 -19.911  0.00  0.00            
ATOM    878  N   LYS X  55     -25.906  10.126 -19.971  0.00  0.00            
ATOM    879  H   LYS X  55     -25.446  10.896 -19.507  0.00  0.00            
ATOM    880  CA  LYS X  55     -26.334  10.436 -21.313  0.00  0.00            
ATOM    881  HA  LYS X  55     -26.715   9.582 -21.872  0.00  0.00            
ATOM    882  CB  LYS X  55     -27.469  11.459 -21.294  0.00  0.00            
ATOM    883  HB2 LYS X  55     -27.208  12.213 -20.551  0.00  0.00            
ATOM    884  HB3 LYS X  55     -27.467  11.988 -22.247  0.00  0.00            
ATOM    885  CG  LYS X  55     -28.792  10.915 -20.997  0.00  0.00            
ATOM    886  HG2 LYS X  55     -29.194  10.271 -21.779  0.00  0.00            
ATOM    887  HG3 LYS X  55     -28.775  10.319 -20.084  0.00  0.00            
ATOM    888  CD  LYS X  55     -29.899  11.961 -20.775  0.00  0.00            
ATOM    889  HD2 LYS X  55     -30.846  11.502 -20.491  0.00  0.00            
ATOM    890  HD3 LYS X  55     -29.637  12.656 -19.977  0.00  0.00            
ATOM    891  CE  LYS X  55     -30.068  12.831 -22.042  0.00  0.00            
ATOM    892  HE2 LYS X  55     -30.713  13.692 -21.864  0.00  0.00            
ATOM    893  HE3 LYS X  55     -29.083  13.195 -22.332  0.00  0.00            
ATOM    894  NZ  LYS X  55     -30.692  12.094 -23.200  0.00  0.00            
ATOM    895  HZ1 LYS X  55     -30.987  12.814 -23.843  0.00  0.00            
ATOM    896  HZ2 LYS X  55     -30.214  11.383 -23.735  0.00  0.00            
ATOM    897  HZ3 LYS X  55     -31.507  11.641 -22.811  0.00  0.00            
ATOM    898  C   LYS X  55     -25.132  10.913 -22.163  0.00  0.00            
ATOM    899  O   LYS X  55     -24.026  11.334 -21.661  0.00  0.00            
ATOM    900  N   LYS X  56     -25.312  10.914 -23.470  0.00  0.00            
ATOM    901  H   LYS X  56     -26.143  10.503 -23.872  0.00  0.00            
ATOM    902  CA  LYS X  56     -24.335  11.429 -24.487  0.00  0.00            
ATOM    903  HA  LYS X  56     -23.410  10.868 -24.351  0.00  0.00            
ATOM    904  CB  LYS X  56     -24.727  11.030 -25.915  0.00  0.00            
ATOM    905  HB2 LYS X  56     -23.931  11.335 -26.594  0.00  0.00            
ATOM    906  HB3 LYS X  56     -24.790   9.951 -26.062  0.00  0.00            
ATOM    907  CG  LYS X  56     -26.046  11.650 -26.400  0.00  0.00            
ATOM    908  HG2 LYS X  56     -26.928  11.298 -25.864  0.00  0.00            
ATOM    909  HG3 LYS X  56     -26.012  12.724 -26.218  0.00  0.00            
ATOM    910  CD  LYS X  56     -26.257  11.454 -27.894  0.00  0.00            
ATOM    911  HD2 LYS X  56     -25.531  11.984 -28.511  0.00  0.00            
ATOM    912  HD3 LYS X  56     -26.216  10.391 -28.129  0.00  0.00            
ATOM    913  CE  LYS X  56     -27.661  11.926 -28.331  0.00  0.00            
ATOM    914  HE2 LYS X  56     -28.341  11.814 -27.486  0.00  0.00            
ATOM    915  HE3 LYS X  56     -27.646  12.993 -28.551  0.00  0.00            
ATOM    916  NZ  LYS X  56     -28.152  11.191 -29.502  0.00  0.00            
ATOM    917  HZ1 LYS X  56     -27.400  11.054 -30.161  0.00  0.00            
ATOM    918  HZ2 LYS X  56     -28.459  10.257 -29.273  0.00  0.00            
ATOM    919  HZ3 LYS X  56     -28.930  11.686 -29.915  0.00  0.00            
ATOM    920  C   LYS X  56     -24.011  12.914 -24.361  0.00  0.00            
ATOM    921  O   LYS X  56     -22.864  13.356 -24.442  0.00  0.00            
ATOM    922  N   GLN X  57     -24.985  13.641 -23.798  0.00  0.00            
ATOM    923  H   GLN X  57     -25.914  13.261 -23.685  0.00  0.00            
ATOM    924  CA  GLN X  57     -24.838  15.085 -23.457  0.00  0.00            
ATOM    925  HA  GLN X  57     -24.323  15.595 -24.271  0.00  0.00            
ATOM    926  CB  GLN X  57     -26.167  15.777 -23.148  0.00  0.00            
ATOM    927  HB2 GLN X  57     -26.634  15.272 -22.303  0.00  0.00            
ATOM    928  HB3 GLN X  57     -25.984  16.791 -22.793  0.00  0.00            
ATOM    929  CG  GLN X  57     -27.247  15.953 -24.217  0.00  0.00            
ATOM    930  HG2 GLN X  57     -28.077  16.600 -23.932  0.00  0.00            
ATOM    931  HG3 GLN X  57     -26.792  16.412 -25.095  0.00  0.00            
ATOM    932  CD  GLN X  57     -28.019  14.681 -24.601  0.00  0.00            
ATOM    933  OE1 GLN X  57     -28.000  13.608 -24.013  0.00  0.00            
ATOM    934  NE2 GLN X  57     -28.749  14.668 -25.708  0.00  0.00            
ATOM    935 HE21 GLN X  57     -29.415  13.917 -25.815  0.00  0.00            
ATOM    936 HE22 GLN X  57     -28.877  15.440 -26.347  0.00  0.00            
ATOM    937  C   GLN X  57     -23.864  15.203 -22.199  0.00  0.00            
ATOM    938  O   GLN X  57     -23.024  16.085 -22.225  0.00  0.00            
ATOM    939  N   ASP X  58     -23.939  14.237 -21.273  0.00  0.00            
ATOM    940  H   ASP X  58     -24.758  13.649 -21.324  0.00  0.00            
ATOM    941  CA  ASP X  58     -23.034  14.279 -20.100  0.00  0.00            
ATOM    942  HA  ASP X  58     -23.058  15.313 -19.755  0.00  0.00            
ATOM    943  CB  ASP X  58     -23.425  13.274 -18.989  0.00  0.00            
ATOM    944  HB2 ASP X  58     -23.169  12.272 -19.334  0.00  0.00            
ATOM    945  HB3 ASP X  58     -22.776  13.590 -18.173  0.00  0.00            
ATOM    946  CG  ASP X  58     -24.855  13.347 -18.429  0.00  0.00            
ATOM    947  OD1 ASP X  58     -25.451  14.422 -18.222  0.00  0.00            
ATOM    948  OD2 ASP X  58     -25.393  12.265 -18.177  0.00  0.00            
ATOM    949  C   ASP X  58     -21.547  13.902 -20.435  0.00  0.00            
ATOM    950  O   ASP X  58     -20.681  14.377 -19.752  0.00  0.00            
ATOM    951  N   ILE X  59     -21.291  13.047 -21.472  0.00  0.00            
ATOM    952  H   ILE X  59     -22.107  12.821 -22.022  0.00  0.00            
ATOM    953  CA  ILE X  59     -19.961  12.712 -22.053  0.00  0.00            
ATOM    954  HA  ILE X  59     -19.150  12.549 -21.343  0.00  0.00            
ATOM    955  CB  ILE X  59     -20.148  11.350 -22.750  0.00  0.00            
ATOM    956  HB  ILE X  59     -20.892  11.428 -23.542  0.00  0.00            
ATOM    957  CG2 ILE X  59     -18.858  10.987 -23.336  0.00  0.00            
ATOM    958 HG21 ILE X  59     -18.168  10.639 -22.567  0.00  0.00            
ATOM    959 HG22 ILE X  59     -19.008  10.129 -23.992  0.00  0.00            
ATOM    960 HG23 ILE X  59     -18.322  11.792 -23.838  0.00  0.00            
ATOM    961  CG1 ILE X  59     -20.605  10.169 -21.721  0.00  0.00            
ATOM    962 HG12 ILE X  59     -21.634  10.221 -21.367  0.00  0.00            
ATOM    963 HG13 ILE X  59     -20.559   9.269 -22.334  0.00  0.00            
ATOM    964  CD1 ILE X  59     -19.703   9.911 -20.539  0.00  0.00            
ATOM    965 HD11 ILE X  59     -18.714   9.500 -20.744  0.00  0.00            
ATOM    966 HD12 ILE X  59     -19.687  10.804 -19.914  0.00  0.00            
ATOM    967 HD13 ILE X  59     -20.173   9.097 -19.987  0.00  0.00            
ATOM    968  C   ILE X  59     -19.441  13.828 -22.977  0.00  0.00            
ATOM    969  O   ILE X  59     -18.209  14.024 -23.011  0.00  0.00            
ATOM    970  N   GLU X  60     -20.298  14.697 -23.599  0.00  0.00            
ATOM    971  H   GLU X  60     -21.278  14.463 -23.538  0.00  0.00            
ATOM    972  CA  GLU X  60     -19.826  15.980 -24.222  0.00  0.00            
ATOM    973  HA  GLU X  60     -19.041  15.716 -24.930  0.00  0.00            
ATOM    974  CB  GLU X  60     -20.976  16.609 -25.089  0.00  0.00            
ATOM    975  HB2 GLU X  60     -21.102  16.131 -26.060  0.00  0.00            
ATOM    976  HB3 GLU X  60     -21.927  16.488 -24.570  0.00  0.00            
ATOM    977  CG  GLU X  60     -20.998  18.176 -25.382  0.00  0.00            
ATOM    978  HG2 GLU X  60     -21.973  18.315 -25.850  0.00  0.00            
ATOM    979  HG3 GLU X  60     -20.967  18.714 -24.434  0.00  0.00            
ATOM    980  CD  GLU X  60     -19.864  18.607 -26.315  0.00  0.00            
ATOM    981  OE1 GLU X  60     -19.214  19.667 -26.041  0.00  0.00            
ATOM    982  OE2 GLU X  60     -19.546  17.951 -27.343  0.00  0.00            
ATOM    983  C   GLU X  60     -19.308  16.963 -23.139  0.00  0.00            
ATOM    984  O   GLU X  60     -18.381  17.742 -23.416  0.00  0.00            
ATOM    985  N   ASN X  61     -19.800  16.910 -21.851  0.00  0.00            
ATOM    986  H   ASN X  61     -20.581  16.301 -21.654  0.00  0.00            
ATOM    987  CA  ASN X  61     -19.275  17.714 -20.777  0.00  0.00            
ATOM    988  HA  ASN X  61     -19.195  18.745 -21.123  0.00  0.00            
ATOM    989  CB  ASN X  61     -20.325  17.548 -19.690  0.00  0.00            
ATOM    990  HB2 ASN X  61     -21.302  17.329 -20.122  0.00  0.00            
ATOM    991  HB3 ASN X  61     -20.117  16.736 -18.994  0.00  0.00            
ATOM    992  CG  ASN X  61     -20.636  18.802 -18.827  0.00  0.00            
ATOM    993  OD1 ASN X  61     -20.252  19.899 -19.150  0.00  0.00            
ATOM    994  ND2 ASN X  61     -21.374  18.593 -17.761  0.00  0.00            
ATOM    995 HD21 ASN X  61     -21.674  19.398 -17.229  0.00  0.00            
ATOM    996 HD22 ASN X  61     -21.535  17.653 -17.429  0.00  0.00            
ATOM    997  C   ASN X  61     -17.837  17.222 -20.227  0.00  0.00            
ATOM    998  O   ASN X  61     -17.087  18.004 -19.731  0.00  0.00            
ATOM    999  N   ILE X  62     -17.443  15.890 -20.324  0.00  0.00            
ATOM   1000  H   ILE X  62     -18.222  15.273 -20.504  0.00  0.00            
ATOM   1001  CA  ILE X  62     -16.129  15.266 -20.221  0.00  0.00            
ATOM   1002  HA  ILE X  62     -15.646  15.696 -19.344  0.00  0.00            
ATOM   1003  CB  ILE X  62     -16.270  13.745 -19.913  0.00  0.00            
ATOM   1004  HB  ILE X  62     -16.565  13.292 -20.860  0.00  0.00            
ATOM   1005  CG2 ILE X  62     -15.007  12.993 -19.499  0.00  0.00            
ATOM   1006 HG21 ILE X  62     -15.329  11.956 -19.397  0.00  0.00            
ATOM   1007 HG22 ILE X  62     -14.297  12.982 -20.326  0.00  0.00            
ATOM   1008 HG23 ILE X  62     -14.541  13.307 -18.566  0.00  0.00            
ATOM   1009  CG1 ILE X  62     -17.284  13.414 -18.877  0.00  0.00            
ATOM   1010 HG12 ILE X  62     -18.220  13.952 -19.024  0.00  0.00            
ATOM   1011 HG13 ILE X  62     -17.494  12.348 -18.971  0.00  0.00            
ATOM   1012  CD1 ILE X  62     -16.934  13.622 -17.386  0.00  0.00            
ATOM   1013 HD11 ILE X  62     -16.033  13.077 -17.104  0.00  0.00            
ATOM   1014 HD12 ILE X  62     -16.829  14.697 -17.239  0.00  0.00            
ATOM   1015 HD13 ILE X  62     -17.740  13.300 -16.726  0.00  0.00            
ATOM   1016  C   ILE X  62     -15.237  15.612 -21.401  0.00  0.00            
ATOM   1017  O   ILE X  62     -14.124  16.108 -21.243  0.00  0.00            
ATOM   1018  N   LEU X  63     -15.785  15.396 -22.611  0.00  0.00            
ATOM   1019  H   LEU X  63     -16.718  15.012 -22.631  0.00  0.00            
ATOM   1020  CA  LEU X  63     -15.131  15.668 -23.905  0.00  0.00            
ATOM   1021  HA  LEU X  63     -14.218  15.078 -23.825  0.00  0.00            
ATOM   1022  CB  LEU X  63     -15.875  15.105 -25.154  0.00  0.00            
ATOM   1023  HB2 LEU X  63     -16.040  14.050 -24.933  0.00  0.00            
ATOM   1024  HB3 LEU X  63     -16.793  15.674 -25.302  0.00  0.00            
ATOM   1025  CG  LEU X  63     -15.262  15.172 -26.531  0.00  0.00            
ATOM   1026  HG  LEU X  63     -15.042  16.209 -26.785  0.00  0.00            
ATOM   1027  CD1 LEU X  63     -13.908  14.537 -26.651  0.00  0.00            
ATOM   1028 HD11 LEU X  63     -13.649  14.668 -27.702  0.00  0.00            
ATOM   1029 HD12 LEU X  63     -13.222  15.150 -26.066  0.00  0.00            
ATOM   1030 HD13 LEU X  63     -13.878  13.479 -26.390  0.00  0.00            
ATOM   1031  CD2 LEU X  63     -16.260  14.475 -27.498  0.00  0.00            
ATOM   1032 HD21 LEU X  63     -16.857  15.269 -27.945  0.00  0.00            
ATOM   1033 HD22 LEU X  63     -15.736  14.022 -28.340  0.00  0.00            
ATOM   1034 HD23 LEU X  63     -16.896  13.730 -27.021  0.00  0.00            
ATOM   1035  C   LEU X  63     -14.630  17.125 -24.088  0.00  0.00            
ATOM   1036  O   LEU X  63     -13.680  17.447 -24.800  0.00  0.00            
ATOM   1037  N   HIE X  64     -15.243  18.056 -23.362  0.00  0.00            
ATOM   1038  H   HIE X  64     -16.010  17.789 -22.761  0.00  0.00            
ATOM   1039  CA  HIE X  64     -14.903  19.526 -23.276  0.00  0.00            
ATOM   1040  HA  HIE X  64     -14.308  19.700 -24.173  0.00  0.00            
ATOM   1041  CB  HIE X  64     -16.138  20.405 -23.213  0.00  0.00            
ATOM   1042  HB2 HIE X  64     -16.985  19.955 -23.730  0.00  0.00            
ATOM   1043  HB3 HIE X  64     -16.422  20.572 -22.174  0.00  0.00            
ATOM   1044  CG  HIE X  64     -15.913  21.729 -23.908  0.00  0.00            
ATOM   1045  ND1 HIE X  64     -15.076  21.952 -25.046  0.00  0.00            
ATOM   1046  CE1 HIE X  64     -15.236  23.211 -25.360  0.00  0.00            
ATOM   1047  HE1 HIE X  64     -14.852  23.641 -26.273  0.00  0.00            
ATOM   1048  NE2 HIE X  64     -16.143  23.772 -24.570  0.00  0.00            
ATOM   1049  HE2 HIE X  64     -16.244  24.776 -24.528  0.00  0.00            
ATOM   1050  CD2 HIE X  64     -16.618  22.873 -23.658  0.00  0.00            
ATOM   1051  HD2 HIE X  64     -17.460  22.955 -22.987  0.00  0.00            
ATOM   1052  C   HIE X  64     -13.894  19.823 -22.196  0.00  0.00            
ATOM   1053  O   HIE X  64     -13.789  21.018 -21.836  0.00  0.00            
ATOM   1054  N   TRP X  65     -13.261  18.869 -21.589  0.00  0.00            
ATOM   1055  H   TRP X  65     -13.444  17.929 -21.911  0.00  0.00            
ATOM   1056  CA  TRP X  65     -12.316  19.072 -20.517  0.00  0.00            
ATOM   1057  HA  TRP X  65     -13.011  19.103 -19.678  0.00  0.00            
ATOM   1058  CB  TRP X  65     -11.430  17.832 -20.352  0.00  0.00            
ATOM   1059  HB2 TRP X  65     -12.113  17.055 -20.011  0.00  0.00            
ATOM   1060  HB3 TRP X  65     -11.118  17.402 -21.304  0.00  0.00            
ATOM   1061  CG  TRP X  65     -10.152  18.030 -19.596  0.00  0.00            
ATOM   1062  CD1 TRP X  65     -10.023  17.830 -18.262  0.00  0.00            
ATOM   1063  HD1 TRP X  65     -10.718  17.322 -17.611  0.00  0.00            
ATOM   1064  NE1 TRP X  65      -8.774  18.257 -17.846  0.00  0.00            
ATOM   1065  HE1 TRP X  65      -8.464  18.143 -16.891  0.00  0.00            
ATOM   1066  CE2 TRP X  65      -7.975  18.672 -18.905  0.00  0.00            
ATOM   1067  CZ2 TRP X  65      -6.738  19.289 -18.961  0.00  0.00            
ATOM   1068  HZ2 TRP X  65      -6.200  19.467 -18.042  0.00  0.00            
ATOM   1069  CH2 TRP X  65      -6.270  19.563 -20.253  0.00  0.00            
ATOM   1070  HH2 TRP X  65      -5.221  19.788 -20.375  0.00  0.00            
ATOM   1071  CZ3 TRP X  65      -7.061  19.386 -21.448  0.00  0.00            
ATOM   1072  HZ3 TRP X  65      -6.577  19.486 -22.408  0.00  0.00            
ATOM   1073  CE3 TRP X  65      -8.353  18.904 -21.307  0.00  0.00            
ATOM   1074  HE3 TRP X  65      -8.911  18.674 -22.203  0.00  0.00            
ATOM   1075  CD2 TRP X  65      -8.848  18.546 -20.025  0.00  0.00            
ATOM   1076  C   TRP X  65     -11.419  20.326 -20.533  0.00  0.00            
ATOM   1077  O   TRP X  65     -11.249  20.999 -19.561  0.00  0.00            
ATOM   1078  N   ASN X  66     -10.914  20.682 -21.724  0.00  0.00            
ATOM   1079  H   ASN X  66     -11.106  20.025 -22.466  0.00  0.00            
ATOM   1080  CA  ASN X  66     -10.061  21.857 -21.994  0.00  0.00            
ATOM   1081  HA  ASN X  66      -9.100  21.789 -21.485  0.00  0.00            
ATOM   1082  CB  ASN X  66      -9.896  21.887 -23.510  0.00  0.00            
ATOM   1083  HB2 ASN X  66      -8.933  22.395 -23.570  0.00  0.00            
ATOM   1084  HB3 ASN X  66      -9.721  20.860 -23.831  0.00  0.00            
ATOM   1085  CG  ASN X  66     -10.990  22.567 -24.347  0.00  0.00            
ATOM   1086  OD1 ASN X  66     -10.768  23.632 -24.867  0.00  0.00            
ATOM   1087  ND2 ASN X  66     -12.165  22.027 -24.494  0.00  0.00            
ATOM   1088 HD21 ASN X  66     -12.675  22.396 -25.284  0.00  0.00            
ATOM   1089 HD22 ASN X  66     -12.321  21.086 -24.162  0.00  0.00            
ATOM   1090  C   ASN X  66     -10.689  23.079 -21.434  0.00  0.00            
ATOM   1091  O   ASN X  66      -9.937  24.000 -21.030  0.00  0.00            
ATOM   1092  N   VAL X  67     -12.007  23.086 -21.250  0.00  0.00            
ATOM   1093  H   VAL X  67     -12.546  22.272 -21.510  0.00  0.00            
ATOM   1094  CA  VAL X  67     -12.791  24.130 -20.590  0.00  0.00            
ATOM   1095  HA  VAL X  67     -12.141  24.985 -20.405  0.00  0.00            
ATOM   1096  CB  VAL X  67     -13.925  24.682 -21.476  0.00  0.00            
ATOM   1097  HB  VAL X  67     -14.558  23.846 -21.773  0.00  0.00            
ATOM   1098  CG1 VAL X  67     -14.869  25.622 -20.645  0.00  0.00            
ATOM   1099 HG11 VAL X  67     -15.433  24.922 -20.029  0.00  0.00            
ATOM   1100 HG12 VAL X  67     -14.337  26.325 -20.004  0.00  0.00            
ATOM   1101 HG13 VAL X  67     -15.602  26.102 -21.294  0.00  0.00            
ATOM   1102  CG2 VAL X  67     -13.438  25.413 -22.745  0.00  0.00            
ATOM   1103 HG21 VAL X  67     -12.899  26.318 -22.467  0.00  0.00            
ATOM   1104 HG22 VAL X  67     -12.830  24.703 -23.305  0.00  0.00            
ATOM   1105 HG23 VAL X  67     -14.228  25.645 -23.459  0.00  0.00            
ATOM   1106  C   VAL X  67     -13.349  23.666 -19.264  0.00  0.00            
ATOM   1107  O   VAL X  67     -13.165  24.354 -18.265  0.00  0.00            
ATOM   1108  N   THR X  68     -13.956  22.416 -19.208  0.00  0.00            
ATOM   1109  H   THR X  68     -13.949  21.811 -20.017  0.00  0.00            
ATOM   1110  CA  THR X  68     -14.720  21.967 -18.069  0.00  0.00            
ATOM   1111  HA  THR X  68     -15.291  22.841 -17.755  0.00  0.00            
ATOM   1112  CB  THR X  68     -15.751  20.875 -18.306  0.00  0.00            
ATOM   1113  HB  THR X  68     -16.149  20.587 -17.334  0.00  0.00            
ATOM   1114  CG2 THR X  68     -16.814  21.383 -19.257  0.00  0.00            
ATOM   1115 HG21 THR X  68     -17.635  20.667 -19.249  0.00  0.00            
ATOM   1116 HG22 THR X  68     -17.176  22.294 -18.780  0.00  0.00            
ATOM   1117 HG23 THR X  68     -16.354  21.688 -20.197  0.00  0.00            
ATOM   1118  OG1 THR X  68     -15.190  19.764 -18.873  0.00  0.00            
ATOM   1119  HG1 THR X  68     -15.891  19.157 -19.124  0.00  0.00            
ATOM   1120  C   THR X  68     -13.950  21.538 -16.853  0.00  0.00            
ATOM   1121  O   THR X  68     -14.434  21.414 -15.733  0.00  0.00            
ATOM   1122  N   GLN X  69     -12.665  21.491 -16.952  0.00  0.00            
ATOM   1123  H   GLN X  69     -12.301  21.505 -17.893  0.00  0.00            
ATOM   1124  CA  GLN X  69     -11.720  21.310 -15.825  0.00  0.00            
ATOM   1125  HA  GLN X  69     -12.061  20.372 -15.386  0.00  0.00            
ATOM   1126  CB  GLN X  69     -10.291  21.138 -16.391  0.00  0.00            
ATOM   1127  HB2 GLN X  69      -9.604  20.869 -15.589  0.00  0.00            
ATOM   1128  HB3 GLN X  69     -10.187  20.402 -17.188  0.00  0.00            
ATOM   1129  CG  GLN X  69      -9.840  22.400 -17.067  0.00  0.00            
ATOM   1130  HG2 GLN X  69     -10.626  22.730 -17.745  0.00  0.00            
ATOM   1131  HG3 GLN X  69      -9.559  23.206 -16.389  0.00  0.00            
ATOM   1132  CD  GLN X  69      -8.585  22.214 -17.932  0.00  0.00            
ATOM   1133  OE1 GLN X  69      -7.494  22.444 -17.399  0.00  0.00            
ATOM   1134  NE2 GLN X  69      -8.587  21.734 -19.122  0.00  0.00            
ATOM   1135 HE21 GLN X  69      -7.744  21.226 -19.351  0.00  0.00            
ATOM   1136 HE22 GLN X  69      -9.465  21.447 -19.530  0.00  0.00            
ATOM   1137  C   GLN X  69     -11.837  22.367 -14.743  0.00  0.00            
ATOM   1138  O   GLN X  69     -11.270  22.181 -13.677  0.00  0.00            
ATOM   1139  N   HIE X  70     -12.420  23.537 -15.136  0.00  0.00            
ATOM   1140  H   HIE X  70     -12.813  23.513 -16.066  0.00  0.00            
ATOM   1141  CA  HIE X  70     -12.645  24.733 -14.352  0.00  0.00            
ATOM   1142  HA  HIE X  70     -12.016  24.734 -13.462  0.00  0.00            
ATOM   1143  CB  HIE X  70     -12.374  25.965 -15.260  0.00  0.00            
ATOM   1144  HB2 HIE X  70     -13.004  25.739 -16.120  0.00  0.00            
ATOM   1145  HB3 HIE X  70     -12.672  26.939 -14.873  0.00  0.00            
ATOM   1146  CG  HIE X  70     -10.895  26.028 -15.701  0.00  0.00            
ATOM   1147  ND1 HIE X  70      -9.761  26.326 -15.005  0.00  0.00            
ATOM   1148  CE1 HIE X  70      -8.712  26.149 -15.822  0.00  0.00            
ATOM   1149  HE1 HIE X  70      -7.683  26.435 -15.662  0.00  0.00            
ATOM   1150  NE2 HIE X  70      -9.160  25.781 -17.046  0.00  0.00            
ATOM   1151  HE2 HIE X  70      -8.535  25.644 -17.827  0.00  0.00            
ATOM   1152  CD2 HIE X  70     -10.512  25.729 -16.990  0.00  0.00            
ATOM   1153  HD2 HIE X  70     -11.166  25.430 -17.796  0.00  0.00            
ATOM   1154  C   HIE X  70     -14.044  24.815 -13.754  0.00  0.00            
ATOM   1155  O   HIE X  70     -14.350  25.840 -13.241  0.00  0.00            
ATOM   1156  N   LYS X  71     -14.777  23.733 -13.753  0.00  0.00            
ATOM   1157  H   LYS X  71     -14.339  22.849 -13.966  0.00  0.00            
ATOM   1158  CA  LYS X  71     -16.192  23.729 -13.363  0.00  0.00            
ATOM   1159  HA  LYS X  71     -16.572  24.746 -13.270  0.00  0.00            
ATOM   1160  CB  LYS X  71     -17.007  23.138 -14.510  0.00  0.00            
ATOM   1161  HB2 LYS X  71     -16.747  22.117 -14.788  0.00  0.00            
ATOM   1162  HB3 LYS X  71     -18.079  23.167 -14.315  0.00  0.00            
ATOM   1163  CG  LYS X  71     -16.839  24.116 -15.731  0.00  0.00            
ATOM   1164  HG2 LYS X  71     -15.780  24.186 -15.981  0.00  0.00            
ATOM   1165  HG3 LYS X  71     -17.491  23.698 -16.498  0.00  0.00            
ATOM   1166  CD  LYS X  71     -17.299  25.536 -15.481  0.00  0.00            
ATOM   1167  HD2 LYS X  71     -18.334  25.590 -15.145  0.00  0.00            
ATOM   1168  HD3 LYS X  71     -16.676  26.009 -14.723  0.00  0.00            
ATOM   1169  CE  LYS X  71     -16.994  26.459 -16.668  0.00  0.00            
ATOM   1170  HE2 LYS X  71     -15.920  26.502 -16.849  0.00  0.00            
ATOM   1171  HE3 LYS X  71     -17.469  26.030 -17.550  0.00  0.00            
ATOM   1172  NZ  LYS X  71     -17.375  27.912 -16.385  0.00  0.00            
ATOM   1173  HZ1 LYS X  71     -17.053  28.340 -15.528  0.00  0.00            
ATOM   1174  HZ2 LYS X  71     -17.139  28.539 -17.141  0.00  0.00            
ATOM   1175  HZ3 LYS X  71     -18.382  27.871 -16.329  0.00  0.00            
ATOM   1176  C   LYS X  71     -16.562  22.957 -12.023  0.00  0.00            
ATOM   1177  O   LYS X  71     -17.689  23.192 -11.529  0.00  0.00            
ATOM   1178  N   ASN X  72     -15.604  22.155 -11.428  0.00  0.00            
ATOM   1179  H   ASN X  72     -14.744  21.976 -11.925  0.00  0.00            
ATOM   1180  CA  ASN X  72     -15.767  21.371 -10.195  0.00  0.00            
ATOM   1181  HA  ASN X  72     -14.788  20.929 -10.009  0.00  0.00            
ATOM   1182  CB  ASN X  72     -15.860  22.359  -9.019  0.00  0.00            
ATOM   1183  HB2 ASN X  72     -15.217  23.217  -9.215  0.00  0.00            
ATOM   1184  HB3 ASN X  72     -16.905  22.664  -9.060  0.00  0.00            
ATOM   1185  CG  ASN X  72     -15.420  21.874  -7.620  0.00  0.00            
ATOM   1186  OD1 ASN X  72     -14.746  22.639  -6.927  0.00  0.00            
ATOM   1187  ND2 ASN X  72     -15.751  20.689  -7.218  0.00  0.00            
ATOM   1188 HD21 ASN X  72     -15.227  20.224  -6.490  0.00  0.00            
ATOM   1189 HD22 ASN X  72     -16.401  20.177  -7.797  0.00  0.00            
ATOM   1190  C   ASN X  72     -16.902  20.359 -10.299  0.00  0.00            
ATOM   1191  O   ASN X  72     -17.633  20.057  -9.318  0.00  0.00            
ATOM   1192  N   ILE X  73     -16.986  19.831 -11.501  0.00  0.00            
ATOM   1193  H   ILE X  73     -16.275  20.104 -12.165  0.00  0.00            
ATOM   1194  CA  ILE X  73     -17.980  18.823 -11.917  0.00  0.00            
ATOM   1195  HA  ILE X  73     -18.834  18.987 -11.261  0.00  0.00            
ATOM   1196  CB  ILE X  73     -18.602  19.040 -13.345  0.00  0.00            
ATOM   1197  HB  ILE X  73     -19.298  18.236 -13.582  0.00  0.00            
ATOM   1198  CG2 ILE X  73     -19.350  20.414 -13.348  0.00  0.00            
ATOM   1199 HG21 ILE X  73     -19.673  20.791 -14.318  0.00  0.00            
ATOM   1200 HG22 ILE X  73     -20.250  20.374 -12.733  0.00  0.00            
ATOM   1201 HG23 ILE X  73     -18.786  21.248 -12.932  0.00  0.00            
ATOM   1202  CG1 ILE X  73     -17.537  19.076 -14.487  0.00  0.00            
ATOM   1203 HG12 ILE X  73     -17.028  20.039 -14.521  0.00  0.00            
ATOM   1204 HG13 ILE X  73     -16.886  18.227 -14.280  0.00  0.00            
ATOM   1205  CD1 ILE X  73     -18.082  18.808 -15.902  0.00  0.00            
ATOM   1206 HD11 ILE X  73     -18.690  17.906 -15.975  0.00  0.00            
ATOM   1207 HD12 ILE X  73     -18.644  19.682 -16.231  0.00  0.00            
ATOM   1208 HD13 ILE X  73     -17.223  18.768 -16.572  0.00  0.00            
ATOM   1209  C   ILE X  73     -17.563  17.368 -11.641  0.00  0.00            
ATOM   1210  O   ILE X  73     -16.407  16.995 -11.618  0.00  0.00            
ATOM   1211  N   GLU X  74     -18.620  16.568 -11.527  0.00  0.00            
ATOM   1212  H   GLU X  74     -19.548  16.884 -11.769  0.00  0.00            
ATOM   1213  CA  GLU X  74     -18.548  15.202 -10.983  0.00  0.00            
ATOM   1214  HA  GLU X  74     -17.505  14.919 -10.834  0.00  0.00            
ATOM   1215  CB  GLU X  74     -19.173  14.958  -9.612  0.00  0.00            
ATOM   1216  HB2 GLU X  74     -20.154  15.434  -9.636  0.00  0.00            
ATOM   1217  HB3 GLU X  74     -19.152  13.870  -9.556  0.00  0.00            
ATOM   1218  CG  GLU X  74     -18.501  15.479  -8.373  0.00  0.00            
ATOM   1219  HG2 GLU X  74     -17.796  14.784  -7.916  0.00  0.00            
ATOM   1220  HG3 GLU X  74     -17.965  16.384  -8.661  0.00  0.00            
ATOM   1221  CD  GLU X  74     -19.560  15.809  -7.240  0.00  0.00            
ATOM   1222  OE1 GLU X  74     -20.003  16.964  -7.207  0.00  0.00            
ATOM   1223  OE2 GLU X  74     -19.911  14.906  -6.465  0.00  0.00            
ATOM   1224  C   GLU X  74     -19.088  14.163 -12.004  0.00  0.00            
ATOM   1225  O   GLU X  74     -20.032  14.367 -12.711  0.00  0.00            
ATOM   1226  N   VAL X  75     -18.601  12.942 -11.927  0.00  0.00            
ATOM   1227  H   VAL X  75     -17.750  12.843 -11.392  0.00  0.00            
ATOM   1228  CA  VAL X  75     -18.923  11.877 -12.965  0.00  0.00            
ATOM   1229  HA  VAL X  75     -19.936  12.051 -13.327  0.00  0.00            
ATOM   1230  CB  VAL X  75     -17.929  11.960 -14.149  0.00  0.00            
ATOM   1231  HB  VAL X  75     -18.120  12.868 -14.720  0.00  0.00            
ATOM   1232  CG1 VAL X  75     -16.481  12.237 -13.798  0.00  0.00            
ATOM   1233 HG11 VAL X  75     -15.789  11.992 -14.604  0.00  0.00            
ATOM   1234 HG12 VAL X  75     -16.457  13.311 -13.609  0.00  0.00            
ATOM   1235 HG13 VAL X  75     -16.182  11.736 -12.877  0.00  0.00            
ATOM   1236  CG2 VAL X  75     -17.874  10.762 -15.152  0.00  0.00            
ATOM   1237 HG21 VAL X  75     -17.133  11.038 -15.902  0.00  0.00            
ATOM   1238 HG22 VAL X  75     -17.570   9.864 -14.613  0.00  0.00            
ATOM   1239 HG23 VAL X  75     -18.884  10.682 -15.554  0.00  0.00            
ATOM   1240  C   VAL X  75     -18.929  10.429 -12.410  0.00  0.00            
ATOM   1241  O   VAL X  75     -18.052  10.076 -11.695  0.00  0.00            
ATOM   1242  N   PRO X  76     -20.018   9.656 -12.631  0.00  0.00            
ATOM   1243  CD  PRO X  76     -21.380   9.987 -13.113  0.00  0.00            
ATOM   1244  HD2 PRO X  76     -21.257  10.098 -14.190  0.00  0.00            
ATOM   1245  HD3 PRO X  76     -21.811  10.879 -12.659  0.00  0.00            
ATOM   1246  CG  PRO X  76     -22.336   8.823 -12.724  0.00  0.00            
ATOM   1247  HG2 PRO X  76     -22.565   8.291 -13.648  0.00  0.00            
ATOM   1248  HG3 PRO X  76     -23.214   9.178 -12.184  0.00  0.00            
ATOM   1249  CB  PRO X  76     -21.423   7.882 -11.868  0.00  0.00            
ATOM   1250  HB2 PRO X  76     -21.807   6.863 -11.845  0.00  0.00            
ATOM   1251  HB3 PRO X  76     -21.552   8.266 -10.856  0.00  0.00            
ATOM   1252  CA  PRO X  76     -20.010   8.239 -12.388  0.00  0.00            
ATOM   1253  HA  PRO X  76     -19.221   8.005 -11.672  0.00  0.00            
ATOM   1254  C   PRO X  76     -19.612   7.370 -13.600  0.00  0.00            
ATOM   1255  O   PRO X  76     -20.060   7.630 -14.744  0.00  0.00            
ATOM   1256  N   PHE X  77     -18.830   6.282 -13.316  0.00  0.00            
ATOM   1257  H   PHE X  77     -18.502   6.096 -12.379  0.00  0.00            
ATOM   1258  CA  PHE X  77     -18.244   5.422 -14.303  0.00  0.00            
ATOM   1259  HA  PHE X  77     -18.507   5.793 -15.293  0.00  0.00            
ATOM   1260  CB  PHE X  77     -16.735   5.662 -14.290  0.00  0.00            
ATOM   1261  HB2 PHE X  77     -16.261   5.118 -15.107  0.00  0.00            
ATOM   1262  HB3 PHE X  77     -16.544   6.731 -14.391  0.00  0.00            
ATOM   1263  CG  PHE X  77     -16.038   5.328 -13.011  0.00  0.00            
ATOM   1264  CD1 PHE X  77     -16.145   6.266 -11.991  0.00  0.00            
ATOM   1265  HD1 PHE X  77     -16.687   7.194 -12.098  0.00  0.00            
ATOM   1266  CE1 PHE X  77     -15.429   5.975 -10.833  0.00  0.00            
ATOM   1267  HE1 PHE X  77     -15.537   6.718 -10.056  0.00  0.00            
ATOM   1268  CZ  PHE X  77     -14.799   4.752 -10.588  0.00  0.00            
ATOM   1269  HZ  PHE X  77     -14.324   4.647  -9.623  0.00  0.00            
ATOM   1270  CE2 PHE X  77     -14.774   3.820 -11.570  0.00  0.00            
ATOM   1271  HE2 PHE X  77     -14.133   2.951 -11.546  0.00  0.00            
ATOM   1272  CD2 PHE X  77     -15.402   4.078 -12.822  0.00  0.00            
ATOM   1273  HD2 PHE X  77     -15.199   3.337 -13.581  0.00  0.00            
ATOM   1274  C   PHE X  77     -18.581   3.942 -14.041  0.00  0.00            
ATOM   1275  O   PHE X  77     -19.267   3.652 -13.100  0.00  0.00            
ATOM   1276  N   LYS X  78     -18.129   2.960 -14.952  0.00  0.00            
ATOM   1277  H   LYS X  78     -17.598   3.305 -15.738  0.00  0.00            
ATOM   1278  CA  LYS X  78     -18.227   1.521 -14.770  0.00  0.00            
ATOM   1279  HA  LYS X  78     -18.626   1.400 -13.763  0.00  0.00            
ATOM   1280  CB  LYS X  78     -19.161   0.943 -15.875  0.00  0.00            
ATOM   1281  HB2 LYS X  78     -20.156   1.380 -15.795  0.00  0.00            
ATOM   1282  HB3 LYS X  78     -18.723   1.136 -16.854  0.00  0.00            
ATOM   1283  CG  LYS X  78     -19.515  -0.531 -15.760  0.00  0.00            
ATOM   1284  HG2 LYS X  78     -18.632  -1.170 -15.759  0.00  0.00            
ATOM   1285  HG3 LYS X  78     -20.095  -0.681 -14.849  0.00  0.00            
ATOM   1286  CD  LYS X  78     -20.493  -0.955 -16.941  0.00  0.00            
ATOM   1287  HD2 LYS X  78     -21.259  -0.179 -16.956  0.00  0.00            
ATOM   1288  HD3 LYS X  78     -19.999  -1.045 -17.909  0.00  0.00            
ATOM   1289  CE  LYS X  78     -21.202  -2.267 -16.573  0.00  0.00            
ATOM   1290  HE2 LYS X  78     -20.465  -3.067 -16.504  0.00  0.00            
ATOM   1291  HE3 LYS X  78     -21.806  -2.148 -15.674  0.00  0.00            
ATOM   1292  NZ  LYS X  78     -22.086  -2.678 -17.641  0.00  0.00            
ATOM   1293  HZ1 LYS X  78     -22.565  -3.548 -17.457  0.00  0.00            
ATOM   1294  HZ2 LYS X  78     -22.766  -1.997 -17.949  0.00  0.00            
ATOM   1295  HZ3 LYS X  78     -21.427  -2.896 -18.374  0.00  0.00            
ATOM   1296  C   LYS X  78     -16.799   0.917 -14.797  0.00  0.00            
ATOM   1297  O   LYS X  78     -16.074   0.868 -15.807  0.00  0.00            
ATOM   1298  N   PRO X  79     -16.253   0.741 -13.547  0.00  0.00            
ATOM   1299  CD  PRO X  79     -16.840   1.052 -12.220  0.00  0.00            
ATOM   1300  HD2 PRO X  79     -17.786   0.549 -12.016  0.00  0.00            
ATOM   1301  HD3 PRO X  79     -16.919   2.113 -11.981  0.00  0.00            
ATOM   1302  CG  PRO X  79     -15.823   0.474 -11.251  0.00  0.00            
ATOM   1303  HG2 PRO X  79     -16.176  -0.468 -10.833  0.00  0.00            
ATOM   1304  HG3 PRO X  79     -15.653   1.148 -10.412  0.00  0.00            
ATOM   1305  CB  PRO X  79     -14.517   0.212 -12.021  0.00  0.00            
ATOM   1306  HB2 PRO X  79     -13.947  -0.598 -11.566  0.00  0.00            
ATOM   1307  HB3 PRO X  79     -13.866   1.086 -12.052  0.00  0.00            
ATOM   1308  CA  PRO X  79     -14.918   0.042 -13.556  0.00  0.00            
ATOM   1309  HA  PRO X  79     -14.133   0.434 -14.203  0.00  0.00            
ATOM   1310  C   PRO X  79     -15.121  -1.461 -13.801  0.00  0.00            
ATOM   1311  O   PRO X  79     -16.221  -2.007 -13.668  0.00  0.00            
ATOM   1312  N   ALA X  80     -13.972  -2.072 -14.265  0.00  0.00            
ATOM   1313  H   ALA X  80     -13.215  -1.456 -14.526  0.00  0.00            
ATOM   1314  CA  ALA X  80     -14.027  -3.446 -14.784  0.00  0.00            
ATOM   1315  HA  ALA X  80     -14.981  -3.539 -15.303  0.00  0.00            
ATOM   1316  CB  ALA X  80     -12.966  -3.709 -15.857  0.00  0.00            
ATOM   1317  HB1 ALA X  80     -12.757  -2.830 -16.466  0.00  0.00            
ATOM   1318  HB2 ALA X  80     -12.075  -4.104 -15.367  0.00  0.00            
ATOM   1319  HB3 ALA X  80     -13.377  -4.504 -16.479  0.00  0.00            
ATOM   1320  C   ALA X  80     -13.997  -4.497 -13.689  0.00  0.00            
ATOM   1321  O   ALA X  80     -14.654  -5.500 -13.918  0.00  0.00            
ATOM   1322  N   ARG X  81     -13.271  -4.317 -12.571  0.00  0.00            
ATOM   1323  H   ARG X  81     -12.864  -3.393 -12.595  0.00  0.00            
ATOM   1324  CA  ARG X  81     -13.095  -5.135 -11.448  0.00  0.00            
ATOM   1325  HA  ARG X  81     -13.994  -5.728 -11.280  0.00  0.00            
ATOM   1326  CB  ARG X  81     -12.032  -6.197 -11.802  0.00  0.00            
ATOM   1327  HB2 ARG X  81     -11.686  -6.724 -10.912  0.00  0.00            
ATOM   1328  HB3 ARG X  81     -12.448  -6.995 -12.417  0.00  0.00            
ATOM   1329  CG  ARG X  81     -10.662  -5.613 -12.265  0.00  0.00            
ATOM   1330  HG2 ARG X  81     -10.902  -5.055 -13.169  0.00  0.00            
ATOM   1331  HG3 ARG X  81     -10.197  -4.983 -11.506  0.00  0.00            
ATOM   1332  CD  ARG X  81      -9.723  -6.701 -12.706  0.00  0.00            
ATOM   1333  HD2 ARG X  81      -9.648  -7.474 -11.941  0.00  0.00            
ATOM   1334  HD3 ARG X  81     -10.183  -7.219 -13.548  0.00  0.00            
ATOM   1335  NE  ARG X  81      -8.440  -6.189 -13.012  0.00  0.00            
ATOM   1336  HE  ARG X  81      -8.121  -5.898 -13.925  0.00  0.00            
ATOM   1337  CZ  ARG X  81      -7.463  -6.011 -12.165  0.00  0.00            
ATOM   1338  NH1 ARG X  81      -7.518  -6.206 -10.878  0.00  0.00            
ATOM   1339 HH11 ARG X  81      -8.411  -6.419 -10.455  0.00  0.00            
ATOM   1340 HH12 ARG X  81      -6.702  -6.048 -10.304  0.00  0.00            
ATOM   1341  NH2 ARG X  81      -6.399  -5.562 -12.627  0.00  0.00            
ATOM   1342 HH21 ARG X  81      -6.318  -5.183 -13.559  0.00  0.00            
ATOM   1343 HH22 ARG X  81      -5.587  -5.536 -12.026  0.00  0.00            
ATOM   1344  C   ARG X  81     -12.771  -4.394 -10.100  0.00  0.00            
ATOM   1345  O   ARG X  81     -12.591  -3.169 -10.026  0.00  0.00            
ATOM   1346  N   VAL X  82     -12.676  -5.190  -9.017  0.00  0.00            
ATOM   1347  H   VAL X  82     -12.963  -6.147  -9.165  0.00  0.00            
ATOM   1348  CA  VAL X  82     -12.666  -4.702  -7.630  0.00  0.00            
ATOM   1349  HA  VAL X  82     -12.307  -3.680  -7.751  0.00  0.00            
ATOM   1350  CB  VAL X  82     -14.019  -4.541  -6.992  0.00  0.00            
ATOM   1351  HB  VAL X  82     -14.676  -4.086  -7.733  0.00  0.00            
ATOM   1352  CG1 VAL X  82     -14.777  -5.894  -6.827  0.00  0.00            
ATOM   1353 HG11 VAL X  82     -14.985  -6.246  -7.837  0.00  0.00            
ATOM   1354 HG12 VAL X  82     -14.220  -6.617  -6.230  0.00  0.00            
ATOM   1355 HG13 VAL X  82     -15.749  -5.664  -6.391  0.00  0.00            
ATOM   1356  CG2 VAL X  82     -13.952  -3.742  -5.668  0.00  0.00            
ATOM   1357 HG21 VAL X  82     -13.535  -4.265  -4.807  0.00  0.00            
ATOM   1358 HG22 VAL X  82     -13.296  -2.879  -5.779  0.00  0.00            
ATOM   1359 HG23 VAL X  82     -14.973  -3.497  -5.376  0.00  0.00            
ATOM   1360  C   VAL X  82     -11.704  -5.509  -6.763  0.00  0.00            
ATOM   1361  O   VAL X  82     -11.617  -6.710  -7.018  0.00  0.00            
ATOM   1362  N   ILE X  83     -10.886  -4.912  -5.903  0.00  0.00            
ATOM   1363  H   ILE X  83     -10.703  -3.922  -5.978  0.00  0.00            
ATOM   1364  CA  ILE X  83      -9.990  -5.659  -5.052  0.00  0.00            
ATOM   1365  HA  ILE X  83     -10.135  -6.736  -5.140  0.00  0.00            
ATOM   1366  CB  ILE X  83      -8.483  -5.537  -5.477  0.00  0.00            
ATOM   1367  HB  ILE X  83      -8.409  -5.667  -6.557  0.00  0.00            
ATOM   1368  CG2 ILE X  83      -7.890  -4.097  -5.156  0.00  0.00            
ATOM   1369 HG21 ILE X  83      -6.889  -3.971  -5.571  0.00  0.00            
ATOM   1370 HG22 ILE X  83      -8.505  -3.306  -5.586  0.00  0.00            
ATOM   1371 HG23 ILE X  83      -7.743  -3.907  -4.093  0.00  0.00            
ATOM   1372  CG1 ILE X  83      -7.525  -6.562  -4.836  0.00  0.00            
ATOM   1373 HG12 ILE X  83      -7.281  -6.372  -3.791  0.00  0.00            
ATOM   1374 HG13 ILE X  83      -7.911  -7.578  -4.922  0.00  0.00            
ATOM   1375  CD1 ILE X  83      -6.101  -6.697  -5.511  0.00  0.00            
ATOM   1376 HD11 ILE X  83      -5.415  -7.362  -4.986  0.00  0.00            
ATOM   1377 HD12 ILE X  83      -6.175  -6.929  -6.573  0.00  0.00            
ATOM   1378 HD13 ILE X  83      -5.552  -5.784  -5.280  0.00  0.00            
ATOM   1379  C   ILE X  83     -10.245  -5.354  -3.582  0.00  0.00            
ATOM   1380  O   ILE X  83     -10.488  -4.179  -3.201  0.00  0.00            
ATOM   1381  N   LEU X  84     -10.211  -6.394  -2.703  0.00  0.00            
ATOM   1382  H   LEU X  84     -10.076  -7.328  -3.062  0.00  0.00            
ATOM   1383  CA  LEU X  84     -10.413  -6.246  -1.256  0.00  0.00            
ATOM   1384  HA  LEU X  84     -10.513  -5.214  -0.921  0.00  0.00            
ATOM   1385  CB  LEU X  84     -11.688  -6.986  -0.816  0.00  0.00            
ATOM   1386  HB2 LEU X  84     -11.398  -8.036  -0.779  0.00  0.00            
ATOM   1387  HB3 LEU X  84     -11.869  -6.673   0.212  0.00  0.00            
ATOM   1388  CG  LEU X  84     -12.987  -6.771  -1.607  0.00  0.00            
ATOM   1389  HG  LEU X  84     -12.797  -7.102  -2.628  0.00  0.00            
ATOM   1390  CD1 LEU X  84     -14.206  -7.594  -1.126  0.00  0.00            
ATOM   1391 HD11 LEU X  84     -15.110  -7.509  -1.729  0.00  0.00            
ATOM   1392 HD12 LEU X  84     -13.857  -8.622  -1.028  0.00  0.00            
ATOM   1393 HD13 LEU X  84     -14.461  -7.235  -0.129  0.00  0.00            
ATOM   1394  CD2 LEU X  84     -13.400  -5.264  -1.503  0.00  0.00            
ATOM   1395 HD21 LEU X  84     -12.726  -4.642  -2.091  0.00  0.00            
ATOM   1396 HD22 LEU X  84     -14.423  -5.180  -1.871  0.00  0.00            
ATOM   1397 HD23 LEU X  84     -13.357  -4.908  -0.474  0.00  0.00            
ATOM   1398  C   LEU X  84      -9.207  -6.910  -0.534  0.00  0.00            
ATOM   1399  O   LEU X  84      -8.850  -8.027  -0.948  0.00  0.00            
ATOM   1400  N   GLN X  85      -8.709  -6.407   0.583  0.00  0.00            
ATOM   1401  H   GLN X  85      -9.116  -5.529   0.873  0.00  0.00            
ATOM   1402  CA  GLN X  85      -7.927  -7.301   1.523  0.00  0.00            
ATOM   1403  HA  GLN X  85      -7.543  -8.151   0.959  0.00  0.00            
ATOM   1404  CB  GLN X  85      -6.809  -6.528   2.269  0.00  0.00            
ATOM   1405  HB2 GLN X  85      -6.166  -7.251   2.771  0.00  0.00            
ATOM   1406  HB3 GLN X  85      -6.165  -6.031   1.543  0.00  0.00            
ATOM   1407  CG  GLN X  85      -7.149  -5.564   3.419  0.00  0.00            
ATOM   1408  HG2 GLN X  85      -7.632  -6.205   4.156  0.00  0.00            
ATOM   1409  HG3 GLN X  85      -6.274  -5.109   3.884  0.00  0.00            
ATOM   1410  CD  GLN X  85      -8.114  -4.555   2.939  0.00  0.00            
ATOM   1411  OE1 GLN X  85      -9.311  -4.741   3.095  0.00  0.00            
ATOM   1412  NE2 GLN X  85      -7.687  -3.598   2.210  0.00  0.00            
ATOM   1413 HE21 GLN X  85      -8.386  -3.051   1.728  0.00  0.00            
ATOM   1414 HE22 GLN X  85      -6.703  -3.556   1.985  0.00  0.00            
ATOM   1415  C   GLN X  85      -8.910  -7.975   2.479  0.00  0.00            
ATOM   1416  O   GLN X  85     -10.001  -7.474   2.632  0.00  0.00            
ATOM   1417  N   ASP X  86      -8.492  -9.054   3.212  0.00  0.00            
ATOM   1418  H   ASP X  86      -7.563  -9.396   3.012  0.00  0.00            
ATOM   1419  CA  ASP X  86      -9.358  -9.960   4.081  0.00  0.00            
ATOM   1420  HA  ASP X  86     -10.122 -10.408   3.446  0.00  0.00            
ATOM   1421  CB  ASP X  86      -8.502 -11.088   4.690  0.00  0.00            
ATOM   1422  HB2 ASP X  86      -9.062 -11.854   5.226  0.00  0.00            
ATOM   1423  HB3 ASP X  86      -7.953 -11.523   3.854  0.00  0.00            
ATOM   1424  CG  ASP X  86      -7.493 -10.480   5.758  0.00  0.00            
ATOM   1425  OD1 ASP X  86      -7.975 -10.256   6.926  0.00  0.00            
ATOM   1426  OD2 ASP X  86      -6.281 -10.271   5.474  0.00  0.00            
ATOM   1427  C   ASP X  86     -10.208  -9.188   5.136  0.00  0.00            
ATOM   1428  O   ASP X  86     -11.296  -9.636   5.562  0.00  0.00            
ATOM   1429  N   PHE X  87      -9.771  -7.925   5.557  0.00  0.00            
ATOM   1430  H   PHE X  87      -8.937  -7.622   5.074  0.00  0.00            
ATOM   1431  CA  PHE X  87     -10.315  -7.021   6.585  0.00  0.00            
ATOM   1432  HA  PHE X  87     -10.427  -7.522   7.547  0.00  0.00            
ATOM   1433  CB  PHE X  87      -9.379  -5.872   6.798  0.00  0.00            
ATOM   1434  HB2 PHE X  87      -8.324  -6.144   6.809  0.00  0.00            
ATOM   1435  HB3 PHE X  87      -9.415  -5.292   5.876  0.00  0.00            
ATOM   1436  CG  PHE X  87      -9.799  -4.890   7.926  0.00  0.00            
ATOM   1437  CD1 PHE X  87      -9.118  -5.008   9.156  0.00  0.00            
ATOM   1438  HD1 PHE X  87      -8.514  -5.873   9.388  0.00  0.00            
ATOM   1439  CE1 PHE X  87      -9.469  -4.128  10.205  0.00  0.00            
ATOM   1440  HE1 PHE X  87      -9.028  -4.298  11.175  0.00  0.00            
ATOM   1441  CZ  PHE X  87     -10.532  -3.163   9.973  0.00  0.00            
ATOM   1442  HZ  PHE X  87     -10.855  -2.525  10.782  0.00  0.00            
ATOM   1443  CE2 PHE X  87     -11.117  -3.051   8.729  0.00  0.00            
ATOM   1444  HE2 PHE X  87     -11.839  -2.288   8.480  0.00  0.00            
ATOM   1445  CD2 PHE X  87     -10.790  -3.924   7.701  0.00  0.00            
ATOM   1446  HD2 PHE X  87     -11.168  -3.728   6.709  0.00  0.00            
ATOM   1447  C   PHE X  87     -11.654  -6.522   6.094  0.00  0.00            
ATOM   1448  O   PHE X  87     -12.603  -6.571   6.851  0.00  0.00            
ATOM   1449  N   THR X  88     -11.793  -6.253   4.790  0.00  0.00            
ATOM   1450  H   THR X  88     -10.994  -6.416   4.193  0.00  0.00            
ATOM   1451  CA  THR X  88     -13.071  -5.968   4.125  0.00  0.00            
ATOM   1452  HA  THR X  88     -13.913  -5.791   4.793  0.00  0.00            
ATOM   1453  CB  THR X  88     -12.940  -4.710   3.287  0.00  0.00            
ATOM   1454  HB  THR X  88     -13.932  -4.475   2.900  0.00  0.00            
ATOM   1455  CG2 THR X  88     -12.353  -3.493   4.036  0.00  0.00            
ATOM   1456 HG21 THR X  88     -12.390  -2.629   3.372  0.00  0.00            
ATOM   1457 HG22 THR X  88     -12.937  -3.351   4.945  0.00  0.00            
ATOM   1458 HG23 THR X  88     -11.315  -3.687   4.306  0.00  0.00            
ATOM   1459  OG1 THR X  88     -12.028  -4.911   2.253  0.00  0.00            
ATOM   1460  HG1 THR X  88     -11.179  -5.052   2.679  0.00  0.00            
ATOM   1461  C   THR X  88     -13.577  -7.079   3.247  0.00  0.00            
ATOM   1462  O   THR X  88     -14.756  -7.245   3.013  0.00  0.00            
ATOM   1463  N   GLY X  89     -12.802  -8.065   2.916  0.00  0.00            
ATOM   1464  H   GLY X  89     -11.819  -7.849   2.999  0.00  0.00            
ATOM   1465  CA  GLY X  89     -13.009  -9.357   2.337  0.00  0.00            
ATOM   1466  HA2 GLY X  89     -13.366  -9.243   1.313  0.00  0.00            
ATOM   1467  HA3 GLY X  89     -12.093  -9.930   2.196  0.00  0.00            
ATOM   1468  C   GLY X  89     -13.961 -10.305   3.111  0.00  0.00            
ATOM   1469  O   GLY X  89     -15.069 -10.505   2.610  0.00  0.00            
ATOM   1470  N   VAL X  90     -13.562 -10.886   4.199  0.00  0.00            
ATOM   1471  H   VAL X  90     -12.666 -10.611   4.577  0.00  0.00            
ATOM   1472  CA  VAL X  90     -14.494 -11.738   4.977  0.00  0.00            
ATOM   1473  HA  VAL X  90     -14.626 -12.598   4.320  0.00  0.00            
ATOM   1474  CB  VAL X  90     -13.830 -12.306   6.281  0.00  0.00            
ATOM   1475  HB  VAL X  90     -13.605 -11.568   7.051  0.00  0.00            
ATOM   1476  CG1 VAL X  90     -14.736 -13.441   6.946  0.00  0.00            
ATOM   1477 HG11 VAL X  90     -15.041 -14.144   6.171  0.00  0.00            
ATOM   1478 HG12 VAL X  90     -14.323 -14.040   7.757  0.00  0.00            
ATOM   1479 HG13 VAL X  90     -15.529 -12.804   7.339  0.00  0.00            
ATOM   1480  CG2 VAL X  90     -12.474 -13.084   6.079  0.00  0.00            
ATOM   1481 HG21 VAL X  90     -12.076 -13.539   6.987  0.00  0.00            
ATOM   1482 HG22 VAL X  90     -12.732 -13.840   5.337  0.00  0.00            
ATOM   1483 HG23 VAL X  90     -11.748 -12.379   5.675  0.00  0.00            
ATOM   1484  C   VAL X  90     -15.914 -11.054   5.282  0.00  0.00            
ATOM   1485  O   VAL X  90     -16.929 -11.721   5.100  0.00  0.00            
ATOM   1486  N   PRO X  91     -16.069  -9.802   5.690  0.00  0.00            
ATOM   1487  CD  PRO X  91     -15.018  -8.953   6.230  0.00  0.00            
ATOM   1488  HD2 PRO X  91     -14.560  -8.553   5.325  0.00  0.00            
ATOM   1489  HD3 PRO X  91     -14.316  -9.477   6.879  0.00  0.00            
ATOM   1490  CG  PRO X  91     -15.678  -7.960   7.185  0.00  0.00            
ATOM   1491  HG2 PRO X  91     -15.185  -6.995   7.299  0.00  0.00            
ATOM   1492  HG3 PRO X  91     -15.691  -8.355   8.201  0.00  0.00            
ATOM   1493  CB  PRO X  91     -17.133  -7.879   6.752  0.00  0.00            
ATOM   1494  HB2 PRO X  91     -17.134  -7.038   6.058  0.00  0.00            
ATOM   1495  HB3 PRO X  91     -17.847  -7.807   7.573  0.00  0.00            
ATOM   1496  CA  PRO X  91     -17.433  -9.184   6.005  0.00  0.00            
ATOM   1497  HA  PRO X  91     -17.977  -9.859   6.666  0.00  0.00            
ATOM   1498  C   PRO X  91     -18.370  -8.965   4.869  0.00  0.00            
ATOM   1499  O   PRO X  91     -19.630  -9.084   5.011  0.00  0.00            
ATOM   1500  N   ALA X  92     -17.795  -8.754   3.700  0.00  0.00            
ATOM   1501  H   ALA X  92     -16.817  -8.508   3.648  0.00  0.00            
ATOM   1502  CA  ALA X  92     -18.541  -8.710   2.408  0.00  0.00            
ATOM   1503  HA  ALA X  92     -19.423  -8.082   2.539  0.00  0.00            
ATOM   1504  CB  ALA X  92     -17.716  -8.026   1.263  0.00  0.00            
ATOM   1505  HB1 ALA X  92     -17.649  -6.940   1.313  0.00  0.00            
ATOM   1506  HB2 ALA X  92     -16.706  -8.431   1.332  0.00  0.00            
ATOM   1507  HB3 ALA X  92     -18.145  -8.290   0.296  0.00  0.00            
ATOM   1508  C   ALA X  92     -19.085 -10.058   2.031  0.00  0.00            
ATOM   1509  O   ALA X  92     -20.141 -10.046   1.376  0.00  0.00            
ATOM   1510  N   VAL X  93     -18.528 -11.204   2.467  0.00  0.00            
ATOM   1511  H   VAL X  93     -17.624 -11.194   2.918  0.00  0.00            
ATOM   1512  CA  VAL X  93     -19.154 -12.486   2.271  0.00  0.00            
ATOM   1513  HA  VAL X  93     -19.779 -12.492   1.378  0.00  0.00            
ATOM   1514  CB  VAL X  93     -18.083 -13.539   2.072  0.00  0.00            
ATOM   1515  HB  VAL X  93     -17.571 -13.710   3.019  0.00  0.00            
ATOM   1516  CG1 VAL X  93     -18.592 -14.896   1.682  0.00  0.00            
ATOM   1517 HG11 VAL X  93     -19.346 -15.397   2.290  0.00  0.00            
ATOM   1518 HG12 VAL X  93     -18.912 -14.866   0.640  0.00  0.00            
ATOM   1519 HG13 VAL X  93     -17.762 -15.603   1.673  0.00  0.00            
ATOM   1520  CG2 VAL X  93     -17.017 -13.294   0.981  0.00  0.00            
ATOM   1521 HG21 VAL X  93     -16.216 -14.006   1.178  0.00  0.00            
ATOM   1522 HG22 VAL X  93     -17.452 -13.311  -0.019  0.00  0.00            
ATOM   1523 HG23 VAL X  93     -16.586 -12.295   1.034  0.00  0.00            
ATOM   1524  C   VAL X  93     -20.030 -12.884   3.408  0.00  0.00            
ATOM   1525  O   VAL X  93     -20.980 -13.537   3.134  0.00  0.00            
ATOM   1526  N   VAL X  94     -19.789 -12.406   4.671  0.00  0.00            
ATOM   1527  H   VAL X  94     -18.910 -11.969   4.908  0.00  0.00            
ATOM   1528  CA  VAL X  94     -20.762 -12.509   5.694  0.00  0.00            
ATOM   1529  HA  VAL X  94     -21.075 -13.548   5.805  0.00  0.00            
ATOM   1530  CB  VAL X  94     -20.163 -12.116   7.075  0.00  0.00            
ATOM   1531  HB  VAL X  94     -19.639 -11.166   6.966  0.00  0.00            
ATOM   1532  CG1 VAL X  94     -21.182 -11.957   8.149  0.00  0.00            
ATOM   1533 HG11 VAL X  94     -20.697 -11.866   9.120  0.00  0.00            
ATOM   1534 HG12 VAL X  94     -21.793 -11.072   7.967  0.00  0.00            
ATOM   1535 HG13 VAL X  94     -21.856 -12.813   8.106  0.00  0.00            
ATOM   1536  CG2 VAL X  94     -19.171 -13.152   7.713  0.00  0.00            
ATOM   1537 HG21 VAL X  94     -18.405 -13.337   6.960  0.00  0.00            
ATOM   1538 HG22 VAL X  94     -18.671 -12.629   8.528  0.00  0.00            
ATOM   1539 HG23 VAL X  94     -19.718 -14.043   8.022  0.00  0.00            
ATOM   1540  C   VAL X  94     -22.065 -11.684   5.293  0.00  0.00            
ATOM   1541  O   VAL X  94     -23.113 -12.264   5.434  0.00  0.00            
ATOM   1542  N   ASP X  95     -21.976 -10.505   4.698  0.00  0.00            
ATOM   1543  H   ASP X  95     -21.067 -10.066   4.657  0.00  0.00            
ATOM   1544  CA  ASP X  95     -23.121  -9.710   4.294  0.00  0.00            
ATOM   1545  HA  ASP X  95     -23.778  -9.780   5.161  0.00  0.00            
ATOM   1546  CB  ASP X  95     -22.634  -8.296   4.142  0.00  0.00            
ATOM   1547  HB2 ASP X  95     -22.109  -8.146   5.085  0.00  0.00            
ATOM   1548  HB3 ASP X  95     -21.837  -8.220   3.403  0.00  0.00            
ATOM   1549  CG  ASP X  95     -23.717  -7.330   3.927  0.00  0.00            
ATOM   1550  OD1 ASP X  95     -24.206  -7.266   2.748  0.00  0.00            
ATOM   1551  OD2 ASP X  95     -24.106  -6.605   4.835  0.00  0.00            
ATOM   1552  C   ASP X  95     -23.839 -10.187   3.002  0.00  0.00            
ATOM   1553  O   ASP X  95     -25.048 -10.124   2.971  0.00  0.00            
ATOM   1554  N   PHE X  96     -23.194 -10.769   2.003  0.00  0.00            
ATOM   1555  H   PHE X  96     -22.201 -10.717   2.181  0.00  0.00            
ATOM   1556  CA  PHE X  96     -23.743 -11.658   0.904  0.00  0.00            
ATOM   1557  HA  PHE X  96     -24.572 -11.126   0.438  0.00  0.00            
ATOM   1558  CB  PHE X  96     -22.635 -11.822  -0.169  0.00  0.00            
ATOM   1559  HB2 PHE X  96     -21.678 -11.870   0.350  0.00  0.00            
ATOM   1560  HB3 PHE X  96     -22.693 -12.814  -0.619  0.00  0.00            
ATOM   1561  CG  PHE X  96     -22.664 -10.892  -1.406  0.00  0.00            
ATOM   1562  CD1 PHE X  96     -23.830 -10.804  -2.175  0.00  0.00            
ATOM   1563  HD1 PHE X  96     -24.612 -11.523  -1.982  0.00  0.00            
ATOM   1564  CE1 PHE X  96     -23.818  -9.797  -3.206  0.00  0.00            
ATOM   1565  HE1 PHE X  96     -24.701  -9.732  -3.824  0.00  0.00            
ATOM   1566  CZ  PHE X  96     -22.676  -9.029  -3.474  0.00  0.00            
ATOM   1567  HZ  PHE X  96     -22.746  -8.257  -4.226  0.00  0.00            
ATOM   1568  CE2 PHE X  96     -21.527  -9.246  -2.764  0.00  0.00            
ATOM   1569  HE2 PHE X  96     -20.653  -8.624  -2.882  0.00  0.00            
ATOM   1570  CD2 PHE X  96     -21.506 -10.198  -1.699  0.00  0.00            
ATOM   1571  HD2 PHE X  96     -20.574 -10.259  -1.158  0.00  0.00            
ATOM   1572  C   PHE X  96     -24.418 -12.993   1.376  0.00  0.00            
ATOM   1573  O   PHE X  96     -25.547 -13.381   0.962  0.00  0.00            
ATOM   1574  N   ALA X  97     -23.759 -13.669   2.306  0.00  0.00            
ATOM   1575  H   ALA X  97     -22.819 -13.397   2.557  0.00  0.00            
ATOM   1576  CA  ALA X  97     -24.425 -14.805   2.950  0.00  0.00            
ATOM   1577  HA  ALA X  97     -24.739 -15.489   2.161  0.00  0.00            
ATOM   1578  CB  ALA X  97     -23.444 -15.643   3.691  0.00  0.00            
ATOM   1579  HB1 ALA X  97     -22.785 -16.082   2.942  0.00  0.00            
ATOM   1580  HB2 ALA X  97     -22.846 -15.042   4.376  0.00  0.00            
ATOM   1581  HB3 ALA X  97     -23.986 -16.393   4.267  0.00  0.00            
ATOM   1582  C   ALA X  97     -25.704 -14.495   3.738  0.00  0.00            
ATOM   1583  O   ALA X  97     -26.731 -15.192   3.752  0.00  0.00            
ATOM   1584  N   ALA X  98     -25.706 -13.375   4.466  0.00  0.00            
ATOM   1585  H   ALA X  98     -24.810 -12.915   4.383  0.00  0.00            
ATOM   1586  CA  ALA X  98     -26.876 -12.802   5.264  0.00  0.00            
ATOM   1587  HA  ALA X  98     -27.303 -13.666   5.774  0.00  0.00            
ATOM   1588  CB  ALA X  98     -26.330 -11.806   6.316  0.00  0.00            
ATOM   1589  HB1 ALA X  98     -27.095 -11.350   6.945  0.00  0.00            
ATOM   1590  HB2 ALA X  98     -25.463 -12.201   6.846  0.00  0.00            
ATOM   1591  HB3 ALA X  98     -25.879 -10.914   5.882  0.00  0.00            
ATOM   1592  C   ALA X  98     -27.951 -12.150   4.356  0.00  0.00            
ATOM   1593  O   ALA X  98     -29.102 -12.149   4.732  0.00  0.00            
ATOM   1594  N   MET X  99     -27.624 -11.680   3.109  0.00  0.00            
ATOM   1595  H   MET X  99     -26.626 -11.672   2.953  0.00  0.00            
ATOM   1596  CA  MET X  99     -28.456 -11.147   2.093  0.00  0.00            
ATOM   1597  HA  MET X  99     -29.152 -10.450   2.560  0.00  0.00            
ATOM   1598  CB  MET X  99     -27.626 -10.401   1.075  0.00  0.00            
ATOM   1599  HB2 MET X  99     -27.006  -9.654   1.571  0.00  0.00            
ATOM   1600  HB3 MET X  99     -26.951 -11.119   0.608  0.00  0.00            
ATOM   1601  CG  MET X  99     -28.481  -9.630   0.023  0.00  0.00            
ATOM   1602  HG2 MET X  99     -28.855 -10.298  -0.753  0.00  0.00            
ATOM   1603  HG3 MET X  99     -29.416  -9.291   0.467  0.00  0.00            
ATOM   1604  SD  MET X  99     -27.736  -8.105  -0.549  0.00  0.00            
ATOM   1605  CE  MET X  99     -29.204  -7.256  -1.256  0.00  0.00            
ATOM   1606  HE1 MET X  99     -29.847  -7.957  -1.787  0.00  0.00            
ATOM   1607  HE2 MET X  99     -29.753  -6.855  -0.404  0.00  0.00            
ATOM   1608  HE3 MET X  99     -28.810  -6.554  -1.992  0.00  0.00            
ATOM   1609  C   MET X  99     -29.092 -12.275   1.380  0.00  0.00            
ATOM   1610  O   MET X  99     -30.355 -12.243   1.323  0.00  0.00            
ATOM   1611  N   ARG X 100     -28.443 -13.389   1.083  0.00  0.00            
ATOM   1612  H   ARG X 100     -27.445 -13.282   1.197  0.00  0.00            
ATOM   1613  CA  ARG X 100     -29.098 -14.659   0.772  0.00  0.00            
ATOM   1614  HA  ARG X 100     -29.645 -14.506  -0.159  0.00  0.00            
ATOM   1615  CB  ARG X 100     -28.040 -15.823   0.465  0.00  0.00            
ATOM   1616  HB2 ARG X 100     -27.215 -15.666   1.160  0.00  0.00            
ATOM   1617  HB3 ARG X 100     -28.606 -16.732   0.665  0.00  0.00            
ATOM   1618  CG  ARG X 100     -27.614 -15.859  -1.018  0.00  0.00            
ATOM   1619  HG2 ARG X 100     -28.520 -15.854  -1.625  0.00  0.00            
ATOM   1620  HG3 ARG X 100     -27.031 -14.943  -1.117  0.00  0.00            
ATOM   1621  CD  ARG X 100     -26.777 -17.128  -1.404  0.00  0.00            
ATOM   1622  HD2 ARG X 100     -25.871 -17.298  -0.821  0.00  0.00            
ATOM   1623  HD3 ARG X 100     -27.377 -18.032  -1.298  0.00  0.00            
ATOM   1624  NE  ARG X 100     -26.332 -17.071  -2.791  0.00  0.00            
ATOM   1625  HE  ARG X 100     -26.947 -16.549  -3.399  0.00  0.00            
ATOM   1626  CZ  ARG X 100     -25.257 -17.573  -3.356  0.00  0.00            
ATOM   1627  NH1 ARG X 100     -24.452 -18.418  -2.821  0.00  0.00            
ATOM   1628 HH11 ARG X 100     -24.585 -18.762  -1.881  0.00  0.00            
ATOM   1629 HH12 ARG X 100     -23.597 -18.602  -3.326  0.00  0.00            
ATOM   1630  NH2 ARG X 100     -25.004 -17.278  -4.577  0.00  0.00            
ATOM   1631 HH21 ARG X 100     -25.366 -16.440  -5.010  0.00  0.00            
ATOM   1632 HH22 ARG X 100     -24.143 -17.606  -4.991  0.00  0.00            
ATOM   1633  C   ARG X 100     -30.161 -15.143   1.704  0.00  0.00            
ATOM   1634  O   ARG X 100     -31.303 -15.398   1.338  0.00  0.00            
ATOM   1635  N   ASP X 101     -29.817 -15.125   2.992  0.00  0.00            
ATOM   1636  H   ASP X 101     -28.842 -14.899   3.128  0.00  0.00            
ATOM   1637  CA  ASP X 101     -30.811 -15.419   4.051  0.00  0.00            
ATOM   1638  HA  ASP X 101     -31.212 -16.405   3.814  0.00  0.00            
ATOM   1639  CB  ASP X 101     -30.100 -15.391   5.398  0.00  0.00            
ATOM   1640  HB2 ASP X 101     -29.323 -16.155   5.368  0.00  0.00            
ATOM   1641  HB3 ASP X 101     -29.654 -14.399   5.459  0.00  0.00            
ATOM   1642  CG  ASP X 101     -31.108 -15.719   6.551  0.00  0.00            
ATOM   1643  OD1 ASP X 101     -31.726 -16.827   6.444  0.00  0.00            
ATOM   1644  OD2 ASP X 101     -31.139 -14.955   7.517  0.00  0.00            
ATOM   1645  C   ASP X 101     -32.025 -14.464   4.114  0.00  0.00            
ATOM   1646  O   ASP X 101     -33.171 -14.810   4.268  0.00  0.00            
ATOM   1647  N   ALA X 102     -31.829 -13.089   3.900  0.00  0.00            
ATOM   1648  H   ALA X 102     -30.861 -12.802   3.884  0.00  0.00            
ATOM   1649  CA  ALA X 102     -32.779 -11.998   3.690  0.00  0.00            
ATOM   1650  HA  ALA X 102     -33.620 -12.285   4.321  0.00  0.00            
ATOM   1651  CB  ALA X 102     -32.165 -10.695   4.097  0.00  0.00            
ATOM   1652  HB1 ALA X 102     -31.993 -10.719   5.173  0.00  0.00            
ATOM   1653  HB2 ALA X 102     -31.228 -10.524   3.568  0.00  0.00            
ATOM   1654  HB3 ALA X 102     -32.877  -9.879   3.969  0.00  0.00            
ATOM   1655  C   ALA X 102     -33.485 -11.976   2.381  0.00  0.00            
ATOM   1656  O   ALA X 102     -34.566 -11.378   2.307  0.00  0.00            
ATOM   1657  N   VAL X 103     -33.057 -12.665   1.427  0.00  0.00            
ATOM   1658  H   VAL X 103     -32.088 -12.936   1.345  0.00  0.00            
ATOM   1659  CA  VAL X 103     -33.824 -12.910   0.158  0.00  0.00            
ATOM   1660  HA  VAL X 103     -34.500 -12.066   0.023  0.00  0.00            
ATOM   1661  CB  VAL X 103     -32.910 -12.802  -1.122  0.00  0.00            
ATOM   1662  HB  VAL X 103     -31.996 -13.380  -0.985  0.00  0.00            
ATOM   1663  CG1 VAL X 103     -33.481 -13.286  -2.464  0.00  0.00            
ATOM   1664 HG11 VAL X 103     -32.674 -13.278  -3.196  0.00  0.00            
ATOM   1665 HG12 VAL X 103     -33.818 -14.303  -2.265  0.00  0.00            
ATOM   1666 HG13 VAL X 103     -34.289 -12.636  -2.800  0.00  0.00            
ATOM   1667  CG2 VAL X 103     -32.489 -11.319  -1.338  0.00  0.00            
ATOM   1668 HG21 VAL X 103     -32.239 -11.194  -2.392  0.00  0.00            
ATOM   1669 HG22 VAL X 103     -33.265 -10.627  -1.010  0.00  0.00            
ATOM   1670 HG23 VAL X 103     -31.632 -11.202  -0.674  0.00  0.00            
ATOM   1671  C   VAL X 103     -34.640 -14.200   0.237  0.00  0.00            
ATOM   1672  O   VAL X 103     -35.756 -14.183  -0.218  0.00  0.00            
ATOM   1673  N   LYS X 104     -34.055 -15.236   0.804  0.00  0.00            
ATOM   1674  H   LYS X 104     -33.108 -15.077   1.117  0.00  0.00            
ATOM   1675  CA  LYS X 104     -34.784 -16.459   1.193  0.00  0.00            
ATOM   1676  HA  LYS X 104     -35.105 -16.993   0.299  0.00  0.00            
ATOM   1677  CB  LYS X 104     -33.827 -17.425   1.920  0.00  0.00            
ATOM   1678  HB2 LYS X 104     -32.920 -17.570   1.333  0.00  0.00            
ATOM   1679  HB3 LYS X 104     -33.491 -16.917   2.824  0.00  0.00            
ATOM   1680  CG  LYS X 104     -34.302 -18.708   2.477  0.00  0.00            
ATOM   1681  HG2 LYS X 104     -35.057 -18.619   3.258  0.00  0.00            
ATOM   1682  HG3 LYS X 104     -34.764 -19.265   1.661  0.00  0.00            
ATOM   1683  CD  LYS X 104     -33.097 -19.456   3.007  0.00  0.00            
ATOM   1684  HD2 LYS X 104     -32.405 -19.581   2.174  0.00  0.00            
ATOM   1685  HD3 LYS X 104     -32.659 -18.957   3.871  0.00  0.00            
ATOM   1686  CE  LYS X 104     -33.717 -20.828   3.448  0.00  0.00            
ATOM   1687  HE2 LYS X 104     -34.218 -21.269   2.586  0.00  0.00            
ATOM   1688  HE3 LYS X 104     -32.854 -21.483   3.563  0.00  0.00            
ATOM   1689  NZ  LYS X 104     -34.623 -20.798   4.608  0.00  0.00            
ATOM   1690  HZ1 LYS X 104     -34.121 -20.357   5.365  0.00  0.00            
ATOM   1691  HZ2 LYS X 104     -35.411 -20.193   4.424  0.00  0.00            
ATOM   1692  HZ3 LYS X 104     -35.102 -21.665   4.808  0.00  0.00            
ATOM   1693  C   LYS X 104     -36.000 -16.235   2.109  0.00  0.00            
ATOM   1694  O   LYS X 104     -37.102 -16.582   1.695  0.00  0.00            
ATOM   1695  N   LYS X 105     -35.800 -15.518   3.198  0.00  0.00            
ATOM   1696  H   LYS X 105     -34.854 -15.195   3.337  0.00  0.00            
ATOM   1697  CA  LYS X 105     -36.830 -15.232   4.222  0.00  0.00            
ATOM   1698  HA  LYS X 105     -37.536 -16.042   4.406  0.00  0.00            
ATOM   1699  CB  LYS X 105     -36.097 -14.818   5.506  0.00  0.00            
ATOM   1700  HB2 LYS X 105     -35.417 -13.992   5.294  0.00  0.00            
ATOM   1701  HB3 LYS X 105     -36.992 -14.395   5.961  0.00  0.00            
ATOM   1702  CG  LYS X 105     -35.402 -15.846   6.414  0.00  0.00            
ATOM   1703  HG2 LYS X 105     -36.204 -16.378   6.925  0.00  0.00            
ATOM   1704  HG3 LYS X 105     -34.862 -16.542   5.772  0.00  0.00            
ATOM   1705  CD  LYS X 105     -34.567 -15.228   7.535  0.00  0.00            
ATOM   1706  HD2 LYS X 105     -33.734 -14.710   7.062  0.00  0.00            
ATOM   1707  HD3 LYS X 105     -35.274 -14.619   8.098  0.00  0.00            
ATOM   1708  CE  LYS X 105     -34.117 -16.318   8.548  0.00  0.00            
ATOM   1709  HE2 LYS X 105     -34.861 -16.674   9.259  0.00  0.00            
ATOM   1710  HE3 LYS X 105     -33.829 -17.141   7.894  0.00  0.00            
ATOM   1711  NZ  LYS X 105     -32.973 -15.857   9.287  0.00  0.00            
ATOM   1712  HZ1 LYS X 105     -32.196 -15.649   8.676  0.00  0.00            
ATOM   1713  HZ2 LYS X 105     -33.037 -15.017   9.845  0.00  0.00            
ATOM   1714  HZ3 LYS X 105     -32.666 -16.604   9.893  0.00  0.00            
ATOM   1715  C   LYS X 105     -37.891 -14.244   3.731  0.00  0.00            
ATOM   1716  O   LYS X 105     -38.984 -14.177   4.254  0.00  0.00            
ATOM   1717  N   LEU X 106     -37.515 -13.428   2.788  0.00  0.00            
ATOM   1718  H   LEU X 106     -36.531 -13.353   2.573  0.00  0.00            
ATOM   1719  CA  LEU X 106     -38.540 -12.608   2.058  0.00  0.00            
ATOM   1720  HA  LEU X 106     -39.182 -12.194   2.836  0.00  0.00            
ATOM   1721  CB  LEU X 106     -37.773 -11.380   1.459  0.00  0.00            
ATOM   1722  HB2 LEU X 106     -37.539 -10.782   2.340  0.00  0.00            
ATOM   1723  HB3 LEU X 106     -36.887 -11.738   0.936  0.00  0.00            
ATOM   1724  CG  LEU X 106     -38.562 -10.510   0.490  0.00  0.00            
ATOM   1725  HG  LEU X 106     -38.965 -11.139  -0.305  0.00  0.00            
ATOM   1726  CD1 LEU X 106     -39.653  -9.697   1.104  0.00  0.00            
ATOM   1727 HD11 LEU X 106     -40.210  -9.104   0.379  0.00  0.00            
ATOM   1728 HD12 LEU X 106     -40.394 -10.361   1.549  0.00  0.00            
ATOM   1729 HD13 LEU X 106     -39.168  -9.073   1.855  0.00  0.00            
ATOM   1730  CD2 LEU X 106     -37.628  -9.551  -0.219  0.00  0.00            
ATOM   1731 HD21 LEU X 106     -36.889 -10.140  -0.762  0.00  0.00            
ATOM   1732 HD22 LEU X 106     -38.128  -8.964  -0.989  0.00  0.00            
ATOM   1733 HD23 LEU X 106     -36.986  -9.041   0.499  0.00  0.00            
ATOM   1734  C   LEU X 106     -39.325 -13.432   1.022  0.00  0.00            
ATOM   1735  O   LEU X 106     -40.493 -13.130   0.745  0.00  0.00            
ATOM   1736  N   GLY X 107     -38.738 -14.439   0.405  0.00  0.00            
ATOM   1737  H   GLY X 107     -37.738 -14.561   0.468  0.00  0.00            
ATOM   1738  CA  GLY X 107     -39.378 -15.465  -0.416  0.00  0.00            
ATOM   1739  HA2 GLY X 107     -39.006 -16.377   0.051  0.00  0.00            
ATOM   1740  HA3 GLY X 107     -40.459 -15.457  -0.271  0.00  0.00            
ATOM   1741  C   GLY X 107     -39.010 -15.339  -1.927  0.00  0.00            
ATOM   1742  O   GLY X 107     -39.880 -15.745  -2.726  0.00  0.00            
ATOM   1743  N   GLY X 108     -37.909 -14.721  -2.308  0.00  0.00            
ATOM   1744  H   GLY X 108     -37.286 -14.397  -1.582  0.00  0.00            
ATOM   1745  CA  GLY X 108     -37.366 -14.699  -3.667  0.00  0.00            
ATOM   1746  HA2 GLY X 108     -38.113 -14.667  -4.461  0.00  0.00            
ATOM   1747  HA3 GLY X 108     -36.796 -13.783  -3.822  0.00  0.00            
ATOM   1748  C   GLY X 108     -36.401 -15.832  -3.836  0.00  0.00            
ATOM   1749  O   GLY X 108     -36.340 -16.788  -3.102  0.00  0.00            
ATOM   1750  N   ASP X 109     -35.617 -15.722  -4.921  0.00  0.00            
ATOM   1751  H   ASP X 109     -35.603 -14.863  -5.452  0.00  0.00            
ATOM   1752  CA  ASP X 109     -34.620 -16.750  -5.255  0.00  0.00            
ATOM   1753  HA  ASP X 109     -34.960 -17.706  -4.855  0.00  0.00            
ATOM   1754  CB  ASP X 109     -34.658 -16.923  -6.800  0.00  0.00            
ATOM   1755  HB2 ASP X 109     -35.676 -17.087  -7.155  0.00  0.00            
ATOM   1756  HB3 ASP X 109     -34.243 -15.989  -7.178  0.00  0.00            
ATOM   1757  CG  ASP X 109     -33.703 -18.036  -7.241  0.00  0.00            
ATOM   1758  OD1 ASP X 109     -33.028 -18.649  -6.398  0.00  0.00            
ATOM   1759  OD2 ASP X 109     -33.464 -18.084  -8.460  0.00  0.00            
ATOM   1760  C   ASP X 109     -33.223 -16.390  -4.739  0.00  0.00            
ATOM   1761  O   ASP X 109     -32.672 -15.363  -5.200  0.00  0.00            
ATOM   1762  N   PRO X 110     -32.716 -17.107  -3.695  0.00  0.00            
ATOM   1763  CD  PRO X 110     -33.329 -18.114  -2.830  0.00  0.00            
ATOM   1764  HD2 PRO X 110     -33.691 -18.961  -3.413  0.00  0.00            
ATOM   1765  HD3 PRO X 110     -34.136 -17.724  -2.208  0.00  0.00            
ATOM   1766  CG  PRO X 110     -32.280 -18.752  -1.937  0.00  0.00            
ATOM   1767  HG2 PRO X 110     -31.750 -19.551  -2.455  0.00  0.00            
ATOM   1768  HG3 PRO X 110     -32.738 -19.098  -1.010  0.00  0.00            
ATOM   1769  CB  PRO X 110     -31.375 -17.515  -1.742  0.00  0.00            
ATOM   1770  HB2 PRO X 110     -30.388 -17.815  -1.389  0.00  0.00            
ATOM   1771  HB3 PRO X 110     -31.958 -16.962  -1.006  0.00  0.00            
ATOM   1772  CA  PRO X 110     -31.440 -16.731  -3.028  0.00  0.00            
ATOM   1773  HA  PRO X 110     -31.485 -15.647  -2.922  0.00  0.00            
ATOM   1774  C   PRO X 110     -30.264 -16.984  -3.939  0.00  0.00            
ATOM   1775  O   PRO X 110     -29.175 -16.444  -3.858  0.00  0.00            
ATOM   1776  N   GLU X 111     -30.398 -17.848  -4.911  0.00  0.00            
ATOM   1777  H   GLU X 111     -31.299 -18.261  -5.105  0.00  0.00            
ATOM   1778  CA  GLU X 111     -29.375 -18.155  -5.930  0.00  0.00            
ATOM   1779  HA  GLU X 111     -28.407 -18.326  -5.459  0.00  0.00            
ATOM   1780  CB  GLU X 111     -29.812 -19.260  -6.888  0.00  0.00            
ATOM   1781  HB2 GLU X 111     -30.792 -19.093  -7.334  0.00  0.00            
ATOM   1782  HB3 GLU X 111     -29.171 -19.349  -7.766  0.00  0.00            
ATOM   1783  CG  GLU X 111     -29.795 -20.572  -6.145  0.00  0.00            
ATOM   1784  HG2 GLU X 111     -28.761 -20.671  -5.816  0.00  0.00            
ATOM   1785  HG3 GLU X 111     -30.493 -20.619  -5.309  0.00  0.00            
ATOM   1786  CD  GLU X 111     -30.219 -21.718  -7.090  0.00  0.00            
ATOM   1787  OE1 GLU X 111     -31.313 -22.217  -6.856  0.00  0.00            
ATOM   1788  OE2 GLU X 111     -29.368 -22.141  -7.950  0.00  0.00            
ATOM   1789  C   GLU X 111     -29.179 -16.877  -6.808  0.00  0.00            
ATOM   1790  O   GLU X 111     -28.058 -16.612  -7.308  0.00  0.00            
ATOM   1791  N   LYS X 112     -30.224 -16.024  -7.038  0.00  0.00            
ATOM   1792  H   LYS X 112     -31.151 -16.251  -6.710  0.00  0.00            
ATOM   1793  CA  LYS X 112     -30.037 -14.777  -7.854  0.00  0.00            
ATOM   1794  HA  LYS X 112     -29.374 -15.012  -8.686  0.00  0.00            
ATOM   1795  CB  LYS X 112     -31.422 -14.258  -8.326  0.00  0.00            
ATOM   1796  HB2 LYS X 112     -32.130 -14.353  -7.504  0.00  0.00            
ATOM   1797  HB3 LYS X 112     -31.381 -13.202  -8.595  0.00  0.00            
ATOM   1798  CG  LYS X 112     -31.898 -14.971  -9.636  0.00  0.00            
ATOM   1799  HG2 LYS X 112     -31.342 -14.610 -10.501  0.00  0.00            
ATOM   1800  HG3 LYS X 112     -31.776 -16.035  -9.432  0.00  0.00            
ATOM   1801  CD  LYS X 112     -33.301 -14.501  -9.977  0.00  0.00            
ATOM   1802  HD2 LYS X 112     -33.908 -14.744  -9.105  0.00  0.00            
ATOM   1803  HD3 LYS X 112     -33.345 -13.440 -10.221  0.00  0.00            
ATOM   1804  CE  LYS X 112     -33.961 -15.219 -11.094  0.00  0.00            
ATOM   1805  HE2 LYS X 112     -34.834 -14.669 -11.445  0.00  0.00            
ATOM   1806  HE3 LYS X 112     -33.269 -15.330 -11.930  0.00  0.00            
ATOM   1807  NZ  LYS X 112     -34.337 -16.558 -10.542  0.00  0.00            
ATOM   1808  HZ1 LYS X 112     -33.673 -17.020  -9.936  0.00  0.00            
ATOM   1809  HZ2 LYS X 112     -35.256 -16.477 -10.130  0.00  0.00            
ATOM   1810  HZ3 LYS X 112     -34.500 -17.207 -11.298  0.00  0.00            
ATOM   1811  C   LYS X 112     -29.358 -13.628  -7.079  0.00  0.00            
ATOM   1812  O   LYS X 112     -29.153 -12.620  -7.672  0.00  0.00            
ATOM   1813  N   ILE X 113     -28.844 -13.864  -5.841  0.00  0.00            
ATOM   1814  H   ILE X 113     -29.102 -14.706  -5.346  0.00  0.00            
ATOM   1815  CA  ILE X 113     -27.876 -12.978  -5.178  0.00  0.00            
ATOM   1816  HA  ILE X 113     -27.900 -12.006  -5.669  0.00  0.00            
ATOM   1817  CB  ILE X 113     -28.319 -12.850  -3.650  0.00  0.00            
ATOM   1818  HB  ILE X 113     -28.549 -13.811  -3.190  0.00  0.00            
ATOM   1819  CG2 ILE X 113     -27.198 -12.152  -2.810  0.00  0.00            
ATOM   1820 HG21 ILE X 113     -27.619 -12.074  -1.808  0.00  0.00            
ATOM   1821 HG22 ILE X 113     -26.287 -12.737  -2.688  0.00  0.00            
ATOM   1822 HG23 ILE X 113     -26.905 -11.193  -3.239  0.00  0.00            
ATOM   1823  CG1 ILE X 113     -29.582 -11.993  -3.502  0.00  0.00            
ATOM   1824 HG12 ILE X 113     -30.440 -12.560  -3.862  0.00  0.00            
ATOM   1825 HG13 ILE X 113     -29.783 -11.839  -2.441  0.00  0.00            
ATOM   1826  CD1 ILE X 113     -29.575 -10.583  -4.212  0.00  0.00            
ATOM   1827 HD11 ILE X 113     -30.506 -10.072  -3.967  0.00  0.00            
ATOM   1828 HD12 ILE X 113     -28.748  -9.978  -3.839  0.00  0.00            
ATOM   1829 HD13 ILE X 113     -29.573 -10.659  -5.299  0.00  0.00            
ATOM   1830  C   ILE X 113     -26.419 -13.491  -5.200  0.00  0.00            
ATOM   1831  O   ILE X 113     -26.062 -14.569  -4.731  0.00  0.00            
ATOM   1832  N   ASN X 114     -25.596 -12.664  -5.895  0.00  0.00            
ATOM   1833  H   ASN X 114     -25.963 -11.782  -6.223  0.00  0.00            
ATOM   1834  CA  ASN X 114     -24.135 -12.822  -6.230  0.00  0.00            
ATOM   1835  HA  ASN X 114     -23.648 -13.298  -5.379  0.00  0.00            
ATOM   1836  CB  ASN X 114     -23.968 -13.685  -7.498  0.00  0.00            
ATOM   1837  HB2 ASN X 114     -24.668 -14.520  -7.515  0.00  0.00            
ATOM   1838  HB3 ASN X 114     -24.135 -13.043  -8.363  0.00  0.00            
ATOM   1839  CG  ASN X 114     -22.562 -14.367  -7.678  0.00  0.00            
ATOM   1840  OD1 ASN X 114     -22.311 -15.329  -7.061  0.00  0.00            
ATOM   1841  ND2 ASN X 114     -21.647 -13.744  -8.367  0.00  0.00            
ATOM   1842 HD21 ASN X 114     -20.667 -13.984  -8.330  0.00  0.00            
ATOM   1843 HD22 ASN X 114     -21.896 -12.946  -8.935  0.00  0.00            
ATOM   1844  C   ASN X 114     -23.446 -11.391  -6.387  0.00  0.00            
ATOM   1845  O   ASN X 114     -24.080 -10.464  -6.869  0.00  0.00            
ATOM   1846  N   PRO X 115     -22.102 -11.169  -6.205  0.00  0.00            
ATOM   1847  CD  PRO X 115     -21.155 -11.953  -5.518  0.00  0.00            
ATOM   1848  HD2 PRO X 115     -21.214 -13.006  -5.792  0.00  0.00            
ATOM   1849  HD3 PRO X 115     -21.295 -11.809  -4.446  0.00  0.00            
ATOM   1850  CG  PRO X 115     -19.768 -11.365  -5.881  0.00  0.00            
ATOM   1851  HG2 PRO X 115     -19.464 -11.911  -6.774  0.00  0.00            
ATOM   1852  HG3 PRO X 115     -19.008 -11.419  -5.101  0.00  0.00            
ATOM   1853  CB  PRO X 115     -20.056  -9.913  -6.231  0.00  0.00            
ATOM   1854  HB2 PRO X 115     -19.274  -9.426  -6.813  0.00  0.00            
ATOM   1855  HB3 PRO X 115     -20.079  -9.359  -5.292  0.00  0.00            
ATOM   1856  CA  PRO X 115     -21.440 -10.025  -6.849  0.00  0.00            
ATOM   1857  HA  PRO X 115     -21.808  -9.112  -6.380  0.00  0.00            
ATOM   1858  C   PRO X 115     -21.462  -9.937  -8.316  0.00  0.00            
ATOM   1859  O   PRO X 115     -21.149 -10.901  -8.959  0.00  0.00            
ATOM   1860  N   VAL X 116     -21.834  -8.756  -8.841  0.00  0.00            
ATOM   1861  H   VAL X 116     -21.955  -7.977  -8.210  0.00  0.00            
ATOM   1862  CA  VAL X 116     -22.065  -8.462 -10.254  0.00  0.00            
ATOM   1863  HA  VAL X 116     -22.070  -9.401 -10.808  0.00  0.00            
ATOM   1864  CB  VAL X 116     -23.415  -7.833 -10.441  0.00  0.00            
ATOM   1865  HB  VAL X 116     -23.602  -7.666 -11.502  0.00  0.00            
ATOM   1866  CG1 VAL X 116     -24.533  -8.782 -10.002  0.00  0.00            
ATOM   1867 HG11 VAL X 116     -25.358  -8.251  -9.527  0.00  0.00            
ATOM   1868 HG12 VAL X 116     -25.060  -9.291 -10.810  0.00  0.00            
ATOM   1869 HG13 VAL X 116     -24.118  -9.603  -9.418  0.00  0.00            
ATOM   1870  CG2 VAL X 116     -23.460  -6.424  -9.773  0.00  0.00            
ATOM   1871 HG21 VAL X 116     -23.362  -6.683  -8.719  0.00  0.00            
ATOM   1872 HG22 VAL X 116     -22.603  -5.866 -10.149  0.00  0.00            
ATOM   1873 HG23 VAL X 116     -24.417  -6.001 -10.079  0.00  0.00            
ATOM   1874  C   VAL X 116     -20.912  -7.657 -10.883  0.00  0.00            
ATOM   1875  O   VAL X 116     -20.979  -7.147 -11.993  0.00  0.00            
ATOM   1876  N   CYS X 117     -19.786  -7.675 -10.144  0.00  0.00            
ATOM   1877  H   CYS X 117     -19.835  -8.067  -9.214  0.00  0.00            
ATOM   1878  CA  CYS X 117     -18.505  -7.161 -10.641  0.00  0.00            
ATOM   1879  HA  CYS X 117     -18.632  -7.098 -11.722  0.00  0.00            
ATOM   1880  CB  CYS X 117     -18.311  -5.789  -9.978  0.00  0.00            
ATOM   1881  HB2 CYS X 117     -19.137  -5.102 -10.162  0.00  0.00            
ATOM   1882  HB3 CYS X 117     -18.278  -5.856  -8.890  0.00  0.00            
ATOM   1883  SG  CYS X 117     -16.852  -5.029 -10.701  0.00  0.00            
ATOM   1884  HG  CYS X 117     -17.413  -4.704 -11.869  0.00  0.00            
ATOM   1885  C   CYS X 117     -17.460  -8.163 -10.202  0.00  0.00            
ATOM   1886  O   CYS X 117     -17.521  -8.470  -9.014  0.00  0.00            
ATOM   1887  N   PRO X 118     -16.542  -8.655 -11.074  0.00  0.00            
ATOM   1888  CD  PRO X 118     -16.394  -8.244 -12.477  0.00  0.00            
ATOM   1889  HD2 PRO X 118     -15.748  -7.374 -12.597  0.00  0.00            
ATOM   1890  HD3 PRO X 118     -17.328  -8.114 -13.024  0.00  0.00            
ATOM   1891  CG  PRO X 118     -15.581  -9.453 -13.084  0.00  0.00            
ATOM   1892  HG2 PRO X 118     -15.055  -9.216 -14.009  0.00  0.00            
ATOM   1893  HG3 PRO X 118     -16.228 -10.330 -13.093  0.00  0.00            
ATOM   1894  CB  PRO X 118     -14.557  -9.699 -12.001  0.00  0.00            
ATOM   1895  HB2 PRO X 118     -13.685  -9.070 -12.182  0.00  0.00            
ATOM   1896  HB3 PRO X 118     -14.223 -10.729 -12.120  0.00  0.00            
ATOM   1897  CA  PRO X 118     -15.319  -9.491 -10.712  0.00  0.00            
ATOM   1898  HA  PRO X 118     -15.759 -10.433 -10.386  0.00  0.00            
ATOM   1899  C   PRO X 118     -14.523  -8.875  -9.556  0.00  0.00            
ATOM   1900  O   PRO X 118     -13.850  -7.880  -9.794  0.00  0.00            
ATOM   1901  N   ALA X 119     -14.424  -9.635  -8.478  0.00  0.00            
ATOM   1902  H   ALA X 119     -15.043 -10.433  -8.480  0.00  0.00            
ATOM   1903  CA  ALA X 119     -13.812  -9.307  -7.194  0.00  0.00            
ATOM   1904  HA  ALA X 119     -13.436  -8.293  -7.324  0.00  0.00            
ATOM   1905  CB  ALA X 119     -15.009  -9.348  -6.129  0.00  0.00            
ATOM   1906  HB1 ALA X 119     -15.391 -10.367  -6.063  0.00  0.00            
ATOM   1907  HB2 ALA X 119     -14.849  -8.998  -5.109  0.00  0.00            
ATOM   1908  HB3 ALA X 119     -15.704  -8.594  -6.499  0.00  0.00            
ATOM   1909  C   ALA X 119     -12.647 -10.227  -6.798  0.00  0.00            
ATOM   1910  O   ALA X 119     -12.806 -11.419  -6.755  0.00  0.00            
ATOM   1911  N   ASP X 120     -11.445  -9.673  -6.525  0.00  0.00            
ATOM   1912  H   ASP X 120     -11.416  -8.664  -6.482  0.00  0.00            
ATOM   1913  CA  ASP X 120     -10.226 -10.374  -6.059  0.00  0.00            
ATOM   1914  HA  ASP X 120     -10.308 -11.442  -6.259  0.00  0.00            
ATOM   1915  CB  ASP X 120      -8.983  -9.798  -6.808  0.00  0.00            
ATOM   1916  HB2 ASP X 120      -8.974  -8.708  -6.792  0.00  0.00            
ATOM   1917  HB3 ASP X 120      -8.191 -10.295  -6.248  0.00  0.00            
ATOM   1918  CG  ASP X 120      -8.931 -10.154  -8.306  0.00  0.00            
ATOM   1919  OD1 ASP X 120      -9.250  -9.278  -9.153  0.00  0.00            
ATOM   1920  OD2 ASP X 120      -8.543 -11.285  -8.722  0.00  0.00            
ATOM   1921  C   ASP X 120     -10.122 -10.151  -4.561  0.00  0.00            
ATOM   1922  O   ASP X 120     -10.184  -8.993  -4.104  0.00  0.00            
ATOM   1923  N   LEU X 121      -9.942 -11.191  -3.776  0.00  0.00            
ATOM   1924  H   LEU X 121      -9.875 -12.118  -4.172  0.00  0.00            
ATOM   1925  CA  LEU X 121      -9.814 -10.998  -2.323  0.00  0.00            
ATOM   1926  HA  LEU X 121     -10.053  -9.953  -2.127  0.00  0.00            
ATOM   1927  CB  LEU X 121     -10.861 -11.892  -1.510  0.00  0.00            
ATOM   1928  HB2 LEU X 121     -10.852 -12.928  -1.847  0.00  0.00            
ATOM   1929  HB3 LEU X 121     -10.490 -11.845  -0.486  0.00  0.00            
ATOM   1930  CG  LEU X 121     -12.281 -11.263  -1.427  0.00  0.00            
ATOM   1931  HG  LEU X 121     -12.230 -10.231  -1.080  0.00  0.00            
ATOM   1932  CD1 LEU X 121     -13.004 -11.249  -2.801  0.00  0.00            
ATOM   1933 HD11 LEU X 121     -13.013 -12.244  -3.245  0.00  0.00            
ATOM   1934 HD12 LEU X 121     -14.035 -10.932  -2.645  0.00  0.00            
ATOM   1935 HD13 LEU X 121     -12.477 -10.550  -3.451  0.00  0.00            
ATOM   1936  CD2 LEU X 121     -13.128 -12.069  -0.434  0.00  0.00            
ATOM   1937 HD21 LEU X 121     -13.081 -13.126  -0.695  0.00  0.00            
ATOM   1938 HD22 LEU X 121     -12.878 -11.746   0.577  0.00  0.00            
ATOM   1939 HD23 LEU X 121     -14.128 -11.668  -0.601  0.00  0.00            
ATOM   1940  C   LEU X 121      -8.408 -11.391  -1.942  0.00  0.00            
ATOM   1941  O   LEU X 121      -7.905 -12.453  -2.353  0.00  0.00            
ATOM   1942  N   VAL X 122      -7.726 -10.663  -1.027  0.00  0.00            
ATOM   1943  H   VAL X 122      -8.150  -9.768  -0.829  0.00  0.00            
ATOM   1944  CA  VAL X 122      -6.213 -10.839  -0.791  0.00  0.00            
ATOM   1945  HA  VAL X 122      -5.964 -11.834  -1.161  0.00  0.00            
ATOM   1946  CB  VAL X 122      -5.401  -9.837  -1.657  0.00  0.00            
ATOM   1947  HB  VAL X 122      -5.518  -8.830  -1.257  0.00  0.00            
ATOM   1948  CG1 VAL X 122      -3.987 -10.310  -1.676  0.00  0.00            
ATOM   1949 HG11 VAL X 122      -3.394  -9.868  -2.476  0.00  0.00            
ATOM   1950 HG12 VAL X 122      -3.452 -10.061  -0.759  0.00  0.00            
ATOM   1951 HG13 VAL X 122      -3.834 -11.388  -1.714  0.00  0.00            
ATOM   1952  CG2 VAL X 122      -5.801  -9.878  -3.152  0.00  0.00            
ATOM   1953 HG21 VAL X 122      -6.804  -9.467  -3.263  0.00  0.00            
ATOM   1954 HG22 VAL X 122      -5.129  -9.254  -3.741  0.00  0.00            
ATOM   1955 HG23 VAL X 122      -5.803 -10.926  -3.451  0.00  0.00            
ATOM   1956  C   VAL X 122      -5.841 -10.881   0.715  0.00  0.00            
ATOM   1957  O   VAL X 122      -6.543 -10.300   1.524  0.00  0.00            
ATOM   1958  N   ILE X 123      -4.784 -11.509   1.187  0.00  0.00            
ATOM   1959  H   ILE X 123      -4.379 -12.100   0.476  0.00  0.00            
ATOM   1960  CA  ILE X 123      -4.466 -11.620   2.591  0.00  0.00            
ATOM   1961  HA  ILE X 123      -5.437 -11.526   3.078  0.00  0.00            
ATOM   1962  CB  ILE X 123      -3.912 -13.024   2.953  0.00  0.00            
ATOM   1963  HB  ILE X 123      -2.963 -12.969   2.420  0.00  0.00            
ATOM   1964  CG2 ILE X 123      -3.544 -13.294   4.475  0.00  0.00            
ATOM   1965 HG21 ILE X 123      -4.497 -13.416   4.990  0.00  0.00            
ATOM   1966 HG22 ILE X 123      -2.900 -14.165   4.601  0.00  0.00            
ATOM   1967 HG23 ILE X 123      -2.910 -12.506   4.880  0.00  0.00            
ATOM   1968  CG1 ILE X 123      -4.597 -14.272   2.333  0.00  0.00            
ATOM   1969 HG12 ILE X 123      -4.481 -14.218   1.251  0.00  0.00            
ATOM   1970 HG13 ILE X 123      -4.159 -15.214   2.662  0.00  0.00            
ATOM   1971  CD1 ILE X 123      -6.033 -14.395   2.728  0.00  0.00            
ATOM   1972 HD11 ILE X 123      -6.335 -15.331   2.259  0.00  0.00            
ATOM   1973 HD12 ILE X 123      -6.214 -14.402   3.802  0.00  0.00            
ATOM   1974 HD13 ILE X 123      -6.714 -13.689   2.253  0.00  0.00            
ATOM   1975  C   ILE X 123      -3.534 -10.455   3.077  0.00  0.00            
ATOM   1976  O   ILE X 123      -2.450 -10.269   2.468  0.00  0.00            
ATOM   1977  N   ASP X 124      -3.789  -9.751   4.208  0.00  0.00            
ATOM   1978  H   ASP X 124      -4.655  -9.936   4.693  0.00  0.00            
ATOM   1979  CA  ASP X 124      -3.027  -8.568   4.622  0.00  0.00            
ATOM   1980  HA  ASP X 124      -1.957  -8.660   4.434  0.00  0.00            
ATOM   1981  CB  ASP X 124      -3.402  -7.459   3.651  0.00  0.00            
ATOM   1982  HB2 ASP X 124      -3.309  -7.839   2.633  0.00  0.00            
ATOM   1983  HB3 ASP X 124      -4.439  -7.200   3.868  0.00  0.00            
ATOM   1984  CG  ASP X 124      -2.483  -6.183   3.751  0.00  0.00            
ATOM   1985  OD1 ASP X 124      -1.236  -6.407   3.765  0.00  0.00            
ATOM   1986  OD2 ASP X 124      -3.012  -5.060   3.601  0.00  0.00            
ATOM   1987  C   ASP X 124      -3.214  -8.168   6.126  0.00  0.00            
ATOM   1988  O   ASP X 124      -2.177  -7.795   6.775  0.00  0.00            
ATOM   1989  N   HIE X 125      -4.411  -8.356   6.754  0.00  0.00            
ATOM   1990  H   HIE X 125      -5.140  -8.804   6.217  0.00  0.00            
ATOM   1991  CA  HIE X 125      -4.724  -8.202   8.144  0.00  0.00            
ATOM   1992  HA  HIE X 125      -3.778  -8.114   8.678  0.00  0.00            
ATOM   1993  CB  HIE X 125      -5.580  -6.965   8.304  0.00  0.00            
ATOM   1994  HB2 HIE X 125      -6.499  -7.171   7.754  0.00  0.00            
ATOM   1995  HB3 HIE X 125      -5.807  -6.812   9.359  0.00  0.00            
ATOM   1996  CG  HIE X 125      -4.927  -5.708   7.855  0.00  0.00            
ATOM   1997  ND1 HIE X 125      -4.556  -4.808   8.821  0.00  0.00            
ATOM   1998  CE1 HIE X 125      -4.200  -3.669   8.093  0.00  0.00            
ATOM   1999  HE1 HIE X 125      -3.902  -2.721   8.515  0.00  0.00            
ATOM   2000  NE2 HIE X 125      -4.327  -3.879   6.796  0.00  0.00            
ATOM   2001  HE2 HIE X 125      -4.163  -3.272   6.006  0.00  0.00            
ATOM   2002  CD2 HIE X 125      -4.630  -5.196   6.597  0.00  0.00            
ATOM   2003  HD2 HIE X 125      -4.855  -5.680   5.658  0.00  0.00            
ATOM   2004  C   HIE X 125      -5.257  -9.469   8.818  0.00  0.00            
ATOM   2005  O   HIE X 125      -6.118  -9.436   9.705  0.00  0.00            
ATOM   2006  N   SER X 126      -4.639 -10.563   8.491  0.00  0.00            
ATOM   2007  H   SER X 126      -4.050 -10.471   7.675  0.00  0.00            
ATOM   2008  CA  SER X 126      -4.734 -11.892   9.153  0.00  0.00            
ATOM   2009  HA  SER X 126      -5.689 -11.866   9.677  0.00  0.00            
ATOM   2010  CB  SER X 126      -4.829 -13.047   8.187  0.00  0.00            
ATOM   2011  HB2 SER X 126      -3.863 -13.284   7.742  0.00  0.00            
ATOM   2012  HB3 SER X 126      -5.254 -13.866   8.766  0.00  0.00            
ATOM   2013  OG  SER X 126      -5.809 -12.821   7.200  0.00  0.00            
ATOM   2014  HG  SER X 126      -5.783 -11.903   6.919  0.00  0.00            
ATOM   2015  C   SER X 126      -3.664 -11.953  10.239  0.00  0.00            
ATOM   2016  O   SER X 126      -3.878 -12.841  11.062  0.00  0.00            
ATOM   2017  N   ILE X 127      -2.549 -11.192  10.277  0.00  0.00            
ATOM   2018  H   ILE X 127      -2.376 -10.440   9.625  0.00  0.00            
ATOM   2019  CA  ILE X 127      -1.340 -11.474  11.133  0.00  0.00            
ATOM   2020  HA  ILE X 127      -1.060 -12.526  11.071  0.00  0.00            
ATOM   2021  CB  ILE X 127      -0.122 -10.740  10.531  0.00  0.00            
ATOM   2022  HB  ILE X 127      -0.180 -10.870   9.450  0.00  0.00            
ATOM   2023  CG2 ILE X 127      -0.185  -9.188  10.776  0.00  0.00            
ATOM   2024 HG21 ILE X 127       0.024  -8.933  11.815  0.00  0.00            
ATOM   2025 HG22 ILE X 127       0.415  -8.663  10.034  0.00  0.00            
ATOM   2026 HG23 ILE X 127      -1.218  -8.849  10.696  0.00  0.00            
ATOM   2027  CG1 ILE X 127       1.237 -11.267  10.978  0.00  0.00            
ATOM   2028 HG12 ILE X 127       1.327 -10.887  11.995  0.00  0.00            
ATOM   2029 HG13 ILE X 127       1.267 -12.352  11.069  0.00  0.00            
ATOM   2030  CD1 ILE X 127       2.416 -10.741  10.141  0.00  0.00            
ATOM   2031 HD11 ILE X 127       2.388 -11.287   9.198  0.00  0.00            
ATOM   2032 HD12 ILE X 127       2.373  -9.652  10.120  0.00  0.00            
ATOM   2033 HD13 ILE X 127       3.363 -11.105  10.539  0.00  0.00            
ATOM   2034  C   ILE X 127      -1.515 -11.117  12.634  0.00  0.00            
ATOM   2035  O   ILE X 127      -2.397 -10.333  13.020  0.00  0.00            
ATOM   2036  N   GLN X 128      -0.682 -11.744  13.547  0.00  0.00            
ATOM   2037  H   GLN X 128       0.008 -12.450  13.336  0.00  0.00            
ATOM   2038  CA  GLN X 128      -0.812 -11.451  15.019  0.00  0.00            
ATOM   2039  HA  GLN X 128      -1.134 -10.445  15.287  0.00  0.00            
ATOM   2040  CB  GLN X 128      -1.863 -12.502  15.485  0.00  0.00            
ATOM   2041  HB2 GLN X 128      -2.250 -12.261  16.475  0.00  0.00            
ATOM   2042  HB3 GLN X 128      -2.702 -12.334  14.810  0.00  0.00            
ATOM   2043  CG  GLN X 128      -1.577 -14.028  15.293  0.00  0.00            
ATOM   2044  HG2 GLN X 128      -2.570 -14.474  15.231  0.00  0.00            
ATOM   2045  HG3 GLN X 128      -1.232 -14.268  14.287  0.00  0.00            
ATOM   2046  CD  GLN X 128      -0.660 -14.772  16.284  0.00  0.00            
ATOM   2047  OE1 GLN X 128      -0.899 -14.776  17.516  0.00  0.00            
ATOM   2048  NE2 GLN X 128       0.481 -15.139  15.810  0.00  0.00            
ATOM   2049 HE21 GLN X 128       1.128 -15.487  16.504  0.00  0.00            
ATOM   2050 HE22 GLN X 128       0.650 -15.052  14.818  0.00  0.00            
ATOM   2051  C   GLN X 128       0.584 -11.520  15.725  0.00  0.00            
ATOM   2052  O   GLN X 128       1.604 -11.544  15.093  0.00  0.00            
ATOM   2053  N   VAL X 129       0.587 -11.338  17.067  0.00  0.00            
ATOM   2054  H   VAL X 129      -0.348 -11.237  17.436  0.00  0.00            
ATOM   2055  CA  VAL X 129       1.729 -11.504  17.973  0.00  0.00            
ATOM   2056  HA  VAL X 129       2.558 -11.938  17.416  0.00  0.00            
ATOM   2057  CB  VAL X 129       2.182 -10.143  18.459  0.00  0.00            
ATOM   2058  HB  VAL X 129       2.604  -9.645  17.586  0.00  0.00            
ATOM   2059  CG1 VAL X 129       1.040  -9.330  19.164  0.00  0.00            
ATOM   2060 HG11 VAL X 129       0.278  -8.922  18.500  0.00  0.00            
ATOM   2061 HG12 VAL X 129       0.590  -9.953  19.937  0.00  0.00            
ATOM   2062 HG13 VAL X 129       1.464  -8.473  19.689  0.00  0.00            
ATOM   2063  CG2 VAL X 129       3.342 -10.246  19.410  0.00  0.00            
ATOM   2064 HG21 VAL X 129       4.181 -10.851  19.064  0.00  0.00            
ATOM   2065 HG22 VAL X 129       3.793  -9.273  19.601  0.00  0.00            
ATOM   2066 HG23 VAL X 129       3.096 -10.639  20.396  0.00  0.00            
ATOM   2067  C   VAL X 129       1.455 -12.486  19.156  0.00  0.00            
ATOM   2068  O   VAL X 129       0.556 -12.326  19.951  0.00  0.00            
ATOM   2069  N   ASP X 130       2.265 -13.532  19.260  0.00  0.00            
ATOM   2070  H   ASP X 130       2.885 -13.709  18.483  0.00  0.00            
ATOM   2071  CA  ASP X 130       2.493 -14.344  20.507  0.00  0.00            
ATOM   2072  HA  ASP X 130       1.801 -14.016  21.283  0.00  0.00            
ATOM   2073  CB  ASP X 130       2.081 -15.801  20.240  0.00  0.00            
ATOM   2074  HB2 ASP X 130       1.235 -15.881  19.556  0.00  0.00            
ATOM   2075  HB3 ASP X 130       2.904 -16.298  19.726  0.00  0.00            
ATOM   2076  CG  ASP X 130       1.822 -16.558  21.545  0.00  0.00            
ATOM   2077  OD1 ASP X 130       0.632 -16.517  21.975  0.00  0.00            
ATOM   2078  OD2 ASP X 130       2.772 -17.032  22.290  0.00  0.00            
ATOM   2079  C   ASP X 130       3.909 -14.323  21.027  0.00  0.00            
ATOM   2080  O   ASP X 130       4.123 -14.314  22.236  0.00  0.00            
ATOM   2081  N   PHE X 131       4.953 -14.228  20.188  0.00  0.00            
ATOM   2082  H   PHE X 131       4.700 -14.205  19.211  0.00  0.00            
ATOM   2083  CA  PHE X 131       6.400 -14.125  20.513  0.00  0.00            
ATOM   2084  HA  PHE X 131       6.547 -14.391  21.559  0.00  0.00            
ATOM   2085  CB  PHE X 131       7.145 -14.977  19.554  0.00  0.00            
ATOM   2086  HB2 PHE X 131       6.804 -14.689  18.560  0.00  0.00            
ATOM   2087  HB3 PHE X 131       8.228 -14.862  19.615  0.00  0.00            
ATOM   2088  CG  PHE X 131       6.802 -16.500  19.758  0.00  0.00            
ATOM   2089  CD1 PHE X 131       7.664 -17.271  20.539  0.00  0.00            
ATOM   2090  HD1 PHE X 131       8.574 -16.894  20.980  0.00  0.00            
ATOM   2091  CE1 PHE X 131       7.396 -18.631  20.615  0.00  0.00            
ATOM   2092  HE1 PHE X 131       7.969 -19.221  21.316  0.00  0.00            
ATOM   2093  CZ  PHE X 131       6.210 -19.210  20.121  0.00  0.00            
ATOM   2094  HZ  PHE X 131       5.976 -20.185  20.524  0.00  0.00            
ATOM   2095  CE2 PHE X 131       5.388 -18.436  19.308  0.00  0.00            
ATOM   2096  HE2 PHE X 131       4.482 -18.857  18.897  0.00  0.00            
ATOM   2097  CD2 PHE X 131       5.712 -17.075  19.102  0.00  0.00            
ATOM   2098  HD2 PHE X 131       5.130 -16.518  18.383  0.00  0.00            
ATOM   2099  C   PHE X 131       6.902 -12.681  20.311  0.00  0.00            
ATOM   2100  O   PHE X 131       6.347 -11.959  19.517  0.00  0.00            
ATOM   2101  N   ASN X 132       7.986 -12.314  20.949  0.00  0.00            
ATOM   2102  H   ASN X 132       8.401 -12.947  21.618  0.00  0.00            
ATOM   2103  CA  ASN X 132       8.461 -10.918  20.995  0.00  0.00            
ATOM   2104  HA  ASN X 132       7.619 -10.284  20.719  0.00  0.00            
ATOM   2105  CB  ASN X 132       8.776 -10.635  22.461  0.00  0.00            
ATOM   2106  HB2 ASN X 132       7.824 -10.830  22.955  0.00  0.00            
ATOM   2107  HB3 ASN X 132       9.655 -11.218  22.738  0.00  0.00            
ATOM   2108  CG  ASN X 132       9.106  -9.116  22.679  0.00  0.00            
ATOM   2109  OD1 ASN X 132       9.292  -8.252  21.814  0.00  0.00            
ATOM   2110  ND2 ASN X 132       9.390  -8.901  23.940  0.00  0.00            
ATOM   2111 HD21 ASN X 132       9.715  -8.003  24.270  0.00  0.00            
ATOM   2112 HD22 ASN X 132       9.288  -9.697  24.552  0.00  0.00            
ATOM   2113  C   ASN X 132       9.563 -10.615  20.028  0.00  0.00            
ATOM   2114  O   ASN X 132      10.715 -10.985  20.362  0.00  0.00            
ATOM   2115  N   ARG X 133       9.228 -10.088  18.802  0.00  0.00            
ATOM   2116  H   ARG X 133       8.262  -9.906  18.571  0.00  0.00            
ATOM   2117  CA  ARG X 133      10.224  -9.887  17.697  0.00  0.00            
ATOM   2118  HA  ARG X 133       9.554  -9.842  16.839  0.00  0.00            
ATOM   2119  CB  ARG X 133      10.775  -8.479  17.788  0.00  0.00            
ATOM   2120  HB2 ARG X 133      11.343  -8.421  16.859  0.00  0.00            
ATOM   2121  HB3 ARG X 133      10.016  -7.697  17.785  0.00  0.00            
ATOM   2122  CG  ARG X 133      11.632  -8.067  18.984  0.00  0.00            
ATOM   2123  HG2 ARG X 133      10.965  -8.084  19.846  0.00  0.00            
ATOM   2124  HG3 ARG X 133      12.408  -8.830  19.042  0.00  0.00            
ATOM   2125  CD  ARG X 133      12.167  -6.691  18.910  0.00  0.00            
ATOM   2126  HD2 ARG X 133      12.949  -6.656  18.152  0.00  0.00            
ATOM   2127  HD3 ARG X 133      11.398  -5.994  18.577  0.00  0.00            
ATOM   2128  NE  ARG X 133      12.850  -6.418  20.181  0.00  0.00            
ATOM   2129  HE  ARG X 133      12.276  -6.516  21.006  0.00  0.00            
ATOM   2130  CZ  ARG X 133      13.950  -5.755  20.426  0.00  0.00            
ATOM   2131  NH1 ARG X 133      14.918  -5.493  19.537  0.00  0.00            
ATOM   2132 HH11 ARG X 133      15.015  -6.027  18.685  0.00  0.00            
ATOM   2133 HH12 ARG X 133      15.823  -5.225  19.896  0.00  0.00            
ATOM   2134  NH2 ARG X 133      14.084  -5.430  21.681  0.00  0.00            
ATOM   2135 HH21 ARG X 133      13.557  -5.824  22.447  0.00  0.00            
ATOM   2136 HH22 ARG X 133      14.826  -4.828  22.010  0.00  0.00            
ATOM   2137  C   ARG X 133      11.193 -11.064  17.390  0.00  0.00            
ATOM   2138  O   ARG X 133      12.409 -10.879  17.480  0.00  0.00            
ATOM   2139  N   ARG X 134      10.700 -12.212  17.156  0.00  0.00            
ATOM   2140  H   ARG X 134       9.714 -12.283  16.946  0.00  0.00            
ATOM   2141  CA  ARG X 134      11.520 -13.398  16.920  0.00  0.00            
ATOM   2142  HA  ARG X 134      12.588 -13.190  16.989  0.00  0.00            
ATOM   2143  CB  ARG X 134      11.063 -14.507  17.914  0.00  0.00            
ATOM   2144  HB2 ARG X 134      10.021 -14.778  17.743  0.00  0.00            
ATOM   2145  HB3 ARG X 134      11.593 -15.427  17.666  0.00  0.00            
ATOM   2146  CG  ARG X 134      11.179 -14.135  19.389  0.00  0.00            
ATOM   2147  HG2 ARG X 134      12.110 -13.571  19.443  0.00  0.00            
ATOM   2148  HG3 ARG X 134      10.368 -13.534  19.801  0.00  0.00            
ATOM   2149  CD  ARG X 134      11.493 -15.283  20.355  0.00  0.00            
ATOM   2150  HD2 ARG X 134      10.697 -16.020  20.458  0.00  0.00            
ATOM   2151  HD3 ARG X 134      12.298 -15.853  19.891  0.00  0.00            
ATOM   2152  NE  ARG X 134      11.818 -14.798  21.653  0.00  0.00            
ATOM   2153  HE  ARG X 134      10.978 -14.447  22.089  0.00  0.00            
ATOM   2154  CZ  ARG X 134      12.882 -15.013  22.381  0.00  0.00            
ATOM   2155  NH1 ARG X 134      14.049 -15.316  21.833  0.00  0.00            
ATOM   2156 HH11 ARG X 134      14.236 -15.222  20.845  0.00  0.00            
ATOM   2157 HH12 ARG X 134      14.775 -15.467  22.518  0.00  0.00            
ATOM   2158  NH2 ARG X 134      12.800 -14.773  23.674  0.00  0.00            
ATOM   2159 HH21 ARG X 134      11.951 -14.405  24.078  0.00  0.00            
ATOM   2160 HH22 ARG X 134      13.605 -14.969  24.252  0.00  0.00            
ATOM   2161  C   ARG X 134      11.434 -13.765  15.454  0.00  0.00            
ATOM   2162  O   ARG X 134      10.498 -13.337  14.743  0.00  0.00            
ATOM   2163  N   ALA X 135      12.212 -14.722  15.000  0.00  0.00            
ATOM   2164  H   ALA X 135      12.936 -15.149  15.561  0.00  0.00            
ATOM   2165  CA  ALA X 135      11.959 -15.465  13.763  0.00  0.00            
ATOM   2166  HA  ALA X 135      10.909 -15.392  13.481  0.00  0.00            
ATOM   2167  CB  ALA X 135      12.655 -14.750  12.640  0.00  0.00            
ATOM   2168  HB1 ALA X 135      12.411 -13.698  12.785  0.00  0.00            
ATOM   2169  HB2 ALA X 135      13.734 -14.900  12.670  0.00  0.00            
ATOM   2170  HB3 ALA X 135      12.223 -15.137  11.717  0.00  0.00            
ATOM   2171  C   ALA X 135      12.350 -16.982  13.755  0.00  0.00            
ATOM   2172  O   ALA X 135      11.726 -17.771  13.065  0.00  0.00            
ATOM   2173  N   ASP X 136      13.246 -17.414  14.665  0.00  0.00            
ATOM   2174  H   ASP X 136      13.677 -16.663  15.185  0.00  0.00            
ATOM   2175  CA  ASP X 136      13.326 -18.827  15.183  0.00  0.00            
ATOM   2176  HA  ASP X 136      13.579 -19.476  14.345  0.00  0.00            
ATOM   2177  CB  ASP X 136      14.375 -18.778  16.266  0.00  0.00            
ATOM   2178  HB2 ASP X 136      15.296 -18.297  15.938  0.00  0.00            
ATOM   2179  HB3 ASP X 136      13.940 -18.166  17.057  0.00  0.00            
ATOM   2180  CG  ASP X 136      14.545 -20.132  16.861  0.00  0.00            
ATOM   2181  OD1 ASP X 136      13.757 -20.490  17.788  0.00  0.00            
ATOM   2182  OD2 ASP X 136      15.447 -20.908  16.463  0.00  0.00            
ATOM   2183  C   ASP X 136      11.933 -19.312  15.646  0.00  0.00            
ATOM   2184  O   ASP X 136      11.755 -20.541  15.569  0.00  0.00            
ATOM   2185  N   SER X 137      10.992 -18.441  16.042  0.00  0.00            
ATOM   2186  H   SER X 137      11.153 -17.447  16.121  0.00  0.00            
ATOM   2187  CA  SER X 137       9.511 -18.711  16.210  0.00  0.00            
ATOM   2188  HA  SER X 137       9.389 -19.532  16.916  0.00  0.00            
ATOM   2189  CB  SER X 137       8.803 -17.512  16.793  0.00  0.00            
ATOM   2190  HB2 SER X 137       7.743 -17.707  16.950  0.00  0.00            
ATOM   2191  HB3 SER X 137       9.249 -17.302  17.766  0.00  0.00            
ATOM   2192  OG  SER X 137       9.018 -16.304  16.047  0.00  0.00            
ATOM   2193  HG  SER X 137       8.193 -15.833  15.907  0.00  0.00            
ATOM   2194  C   SER X 137       8.782 -19.309  15.023  0.00  0.00            
ATOM   2195  O   SER X 137       7.682 -19.756  15.159  0.00  0.00            
ATOM   2196  N   LEU X 138       9.382 -19.345  13.831  0.00  0.00            
ATOM   2197  H   LEU X 138      10.330 -18.999  13.798  0.00  0.00            
ATOM   2198  CA  LEU X 138       8.618 -19.695  12.635  0.00  0.00            
ATOM   2199  HA  LEU X 138       7.887 -18.897  12.505  0.00  0.00            
ATOM   2200  CB  LEU X 138       9.542 -19.632  11.428  0.00  0.00            
ATOM   2201  HB2 LEU X 138       9.955 -18.624  11.379  0.00  0.00            
ATOM   2202  HB3 LEU X 138      10.395 -20.310  11.464  0.00  0.00            
ATOM   2203  CG  LEU X 138       8.850 -19.993  10.092  0.00  0.00            
ATOM   2204  HG  LEU X 138       8.553 -21.042  10.116  0.00  0.00            
ATOM   2205  CD1 LEU X 138       7.644 -19.178   9.791  0.00  0.00            
ATOM   2206 HD11 LEU X 138       7.383 -19.163   8.733  0.00  0.00            
ATOM   2207 HD12 LEU X 138       6.829 -19.711  10.281  0.00  0.00            
ATOM   2208 HD13 LEU X 138       7.664 -18.168  10.200  0.00  0.00            
ATOM   2209  CD2 LEU X 138       9.835 -19.845   8.876  0.00  0.00            
ATOM   2210 HD21 LEU X 138      10.625 -20.572   9.067  0.00  0.00            
ATOM   2211 HD22 LEU X 138       9.346 -19.983   7.912  0.00  0.00            
ATOM   2212 HD23 LEU X 138      10.341 -18.879   8.895  0.00  0.00            
ATOM   2213  C   LEU X 138       7.860 -21.022  12.707  0.00  0.00            
ATOM   2214  O   LEU X 138       6.672 -21.047  12.479  0.00  0.00            
ATOM   2215  N   GLN X 139       8.448 -22.111  13.260  0.00  0.00            
ATOM   2216  H   GLN X 139       9.390 -22.112  13.624  0.00  0.00            
ATOM   2217  CA  GLN X 139       7.754 -23.425  13.255  0.00  0.00            
ATOM   2218  HA  GLN X 139       7.387 -23.641  12.252  0.00  0.00            
ATOM   2219  CB  GLN X 139       8.614 -24.628  13.688  0.00  0.00            
ATOM   2220  HB2 GLN X 139       9.517 -24.450  13.103  0.00  0.00            
ATOM   2221  HB3 GLN X 139       8.925 -24.536  14.729  0.00  0.00            
ATOM   2222  CG  GLN X 139       7.988 -26.078  13.525  0.00  0.00            
ATOM   2223  HG2 GLN X 139       8.714 -26.853  13.769  0.00  0.00            
ATOM   2224  HG3 GLN X 139       7.073 -26.115  14.117  0.00  0.00            
ATOM   2225  CD  GLN X 139       7.623 -26.426  12.157  0.00  0.00            
ATOM   2226  OE1 GLN X 139       8.482 -26.257  11.271  0.00  0.00            
ATOM   2227  NE2 GLN X 139       6.299 -26.765  11.973  0.00  0.00            
ATOM   2228 HE21 GLN X 139       5.929 -27.081  11.088  0.00  0.00            
ATOM   2229 HE22 GLN X 139       5.680 -26.563  12.745  0.00  0.00            
ATOM   2230  C   GLN X 139       6.575 -23.453  14.278  0.00  0.00            
ATOM   2231  O   GLN X 139       5.448 -23.775  13.980  0.00  0.00            
ATOM   2232  N   LYS X 140       6.694 -22.683  15.333  0.00  0.00            
ATOM   2233  H   LYS X 140       7.590 -22.251  15.506  0.00  0.00            
ATOM   2234  CA  LYS X 140       5.565 -22.663  16.325  0.00  0.00            
ATOM   2235  HA  LYS X 140       5.202 -23.666  16.549  0.00  0.00            
ATOM   2236  CB  LYS X 140       6.091 -22.108  17.633  0.00  0.00            
ATOM   2237  HB2 LYS X 140       6.524 -21.108  17.657  0.00  0.00            
ATOM   2238  HB3 LYS X 140       5.240 -21.992  18.304  0.00  0.00            
ATOM   2239  CG  LYS X 140       7.148 -23.176  18.168  0.00  0.00            
ATOM   2240  HG2 LYS X 140       6.492 -23.926  18.610  0.00  0.00            
ATOM   2241  HG3 LYS X 140       7.859 -23.561  17.436  0.00  0.00            
ATOM   2242  CD  LYS X 140       8.038 -22.549  19.251  0.00  0.00            
ATOM   2243  HD2 LYS X 140       8.598 -21.760  18.750  0.00  0.00            
ATOM   2244  HD3 LYS X 140       7.448 -22.108  20.055  0.00  0.00            
ATOM   2245  CE  LYS X 140       9.080 -23.525  19.779  0.00  0.00            
ATOM   2246  HE2 LYS X 140       9.393 -22.998  20.680  0.00  0.00            
ATOM   2247  HE3 LYS X 140       8.689 -24.482  20.122  0.00  0.00            
ATOM   2248  NZ  LYS X 140      10.202 -23.632  18.807  0.00  0.00            
ATOM   2249  HZ1 LYS X 140      10.383 -22.684  18.510  0.00  0.00            
ATOM   2250  HZ2 LYS X 140      11.054 -24.056  19.145  0.00  0.00            
ATOM   2251  HZ3 LYS X 140       9.999 -24.273  18.053  0.00  0.00            
ATOM   2252  C   LYS X 140       4.473 -21.775  15.787  0.00  0.00            
ATOM   2253  O   LYS X 140       3.287 -22.028  15.988  0.00  0.00            
ATOM   2254  N   ASN X 141       4.957 -20.611  15.239  0.00  0.00            
ATOM   2255  H   ASN X 141       5.945 -20.424  15.151  0.00  0.00            
ATOM   2256  CA  ASN X 141       4.031 -19.435  15.099  0.00  0.00            
ATOM   2257  HA  ASN X 141       3.324 -19.450  15.929  0.00  0.00            
ATOM   2258  CB  ASN X 141       4.822 -18.096  15.290  0.00  0.00            
ATOM   2259  HB2 ASN X 141       5.425 -18.106  16.198  0.00  0.00            
ATOM   2260  HB3 ASN X 141       5.562 -17.984  14.497  0.00  0.00            
ATOM   2261  CG  ASN X 141       3.816 -16.969  15.266  0.00  0.00            
ATOM   2262  OD1 ASN X 141       3.114 -16.656  16.301  0.00  0.00            
ATOM   2263  ND2 ASN X 141       3.674 -16.355  14.135  0.00  0.00            
ATOM   2264 HD21 ASN X 141       2.930 -15.705  13.923  0.00  0.00            
ATOM   2265 HD22 ASN X 141       4.201 -16.620  13.315  0.00  0.00            
ATOM   2266  C   ASN X 141       3.144 -19.416  13.872  0.00  0.00            
ATOM   2267  O   ASN X 141       1.930 -19.166  14.052  0.00  0.00            
ATOM   2268  N   GLN X 142       3.684 -20.040  12.800  0.00  0.00            
ATOM   2269  H   GLN X 142       4.674 -20.232  12.737  0.00  0.00            
ATOM   2270  CA  GLN X 142       2.890 -20.462  11.612  0.00  0.00            
ATOM   2271  HA  GLN X 142       2.567 -19.566  11.083  0.00  0.00            
ATOM   2272  CB  GLN X 142       3.769 -21.205  10.628  0.00  0.00            
ATOM   2273  HB2 GLN X 142       4.670 -20.599  10.532  0.00  0.00            
ATOM   2274  HB3 GLN X 142       3.864 -22.251  10.918  0.00  0.00            
ATOM   2275  CG  GLN X 142       3.044 -21.229   9.332  0.00  0.00            
ATOM   2276  HG2 GLN X 142       2.241 -21.963   9.397  0.00  0.00            
ATOM   2277  HG3 GLN X 142       2.702 -20.267   8.949  0.00  0.00            
ATOM   2278  CD  GLN X 142       3.925 -21.768   8.191  0.00  0.00            
ATOM   2279  OE1 GLN X 142       5.125 -21.725   8.189  0.00  0.00            
ATOM   2280  NE2 GLN X 142       3.374 -22.205   7.080  0.00  0.00            
ATOM   2281 HE21 GLN X 142       3.863 -22.353   6.209  0.00  0.00            
ATOM   2282 HE22 GLN X 142       2.372 -22.078   7.100  0.00  0.00            
ATOM   2283  C   GLN X 142       1.607 -21.192  12.020  0.00  0.00            
ATOM   2284  O   GLN X 142       0.466 -20.844  11.661  0.00  0.00            
ATOM   2285  N   ASP X 143       1.742 -22.178  12.919  0.00  0.00            
ATOM   2286  H   ASP X 143       2.697 -22.306  13.223  0.00  0.00            
ATOM   2287  CA  ASP X 143       0.613 -22.948  13.488  0.00  0.00            
ATOM   2288  HA  ASP X 143      -0.039 -23.335  12.704  0.00  0.00            
ATOM   2289  CB  ASP X 143       1.389 -24.123  14.159  0.00  0.00            
ATOM   2290  HB2 ASP X 143       2.154 -24.375  13.425  0.00  0.00            
ATOM   2291  HB3 ASP X 143       1.851 -23.802  15.093  0.00  0.00            
ATOM   2292  CG  ASP X 143       0.391 -25.175  14.562  0.00  0.00            
ATOM   2293  OD1 ASP X 143      -0.030 -25.315  15.757  0.00  0.00            
ATOM   2294  OD2 ASP X 143      -0.025 -25.830  13.623  0.00  0.00            
ATOM   2295  C   ASP X 143      -0.292 -22.296  14.501  0.00  0.00            
ATOM   2296  O   ASP X 143      -1.435 -22.769  14.658  0.00  0.00            
ATOM   2297  N   LEU X 144       0.165 -21.218  15.097  0.00  0.00            
ATOM   2298  H   LEU X 144       1.023 -20.848  14.714  0.00  0.00            
ATOM   2299  CA  LEU X 144      -0.539 -20.467  16.148  0.00  0.00            
ATOM   2300  HA  LEU X 144      -1.324 -21.134  16.503  0.00  0.00            
ATOM   2301  CB  LEU X 144       0.422 -20.004  17.207  0.00  0.00            
ATOM   2302  HB2 LEU X 144       1.046 -20.837  17.530  0.00  0.00            
ATOM   2303  HB3 LEU X 144       1.130 -19.338  16.713  0.00  0.00            
ATOM   2304  CG  LEU X 144      -0.226 -19.345  18.399  0.00  0.00            
ATOM   2305  HG  LEU X 144      -0.808 -18.485  18.069  0.00  0.00            
ATOM   2306  CD1 LEU X 144      -1.204 -20.323  19.016  0.00  0.00            
ATOM   2307 HD11 LEU X 144      -1.410 -20.056  20.053  0.00  0.00            
ATOM   2308 HD12 LEU X 144      -2.180 -20.174  18.554  0.00  0.00            
ATOM   2309 HD13 LEU X 144      -0.876 -21.354  18.884  0.00  0.00            
ATOM   2310  CD2 LEU X 144       0.920 -19.020  19.336  0.00  0.00            
ATOM   2311 HD21 LEU X 144       0.524 -18.503  20.210  0.00  0.00            
ATOM   2312 HD22 LEU X 144       1.447 -19.934  19.611  0.00  0.00            
ATOM   2313 HD23 LEU X 144       1.473 -18.251  18.797  0.00  0.00            
ATOM   2314  C   LEU X 144      -1.233 -19.282  15.487  0.00  0.00            
ATOM   2315  O   LEU X 144      -2.293 -18.889  15.976  0.00  0.00            
ATOM   2316  N   GLU X 145      -0.804 -18.709  14.325  0.00  0.00            
ATOM   2317  H   GLU X 145       0.121 -18.893  13.964  0.00  0.00            
ATOM   2318  CA  GLU X 145      -1.547 -17.846  13.388  0.00  0.00            
ATOM   2319  HA  GLU X 145      -2.096 -17.098  13.960  0.00  0.00            
ATOM   2320  CB  GLU X 145      -0.494 -17.235  12.523  0.00  0.00            
ATOM   2321  HB2 GLU X 145       0.155 -16.623  13.150  0.00  0.00            
ATOM   2322  HB3 GLU X 145       0.163 -18.016  12.139  0.00  0.00            
ATOM   2323  CG  GLU X 145      -1.066 -16.312  11.393  0.00  0.00            
ATOM   2324  HG2 GLU X 145      -1.831 -16.888  10.872  0.00  0.00            
ATOM   2325  HG3 GLU X 145      -1.629 -15.509  11.869  0.00  0.00            
ATOM   2326  CD  GLU X 145       0.075 -15.861  10.566  0.00  0.00            
ATOM   2327  OE1 GLU X 145       0.545 -16.701   9.723  0.00  0.00            
ATOM   2328  OE2 GLU X 145       0.544 -14.716  10.643  0.00  0.00            
ATOM   2329  C   GLU X 145      -2.641 -18.569  12.608  0.00  0.00            
ATOM   2330  O   GLU X 145      -3.675 -17.932  12.333  0.00  0.00            
ATOM   2331  N   PHE X 146      -2.505 -19.884  12.312  0.00  0.00            
ATOM   2332  H   PHE X 146      -1.597 -20.252  12.556  0.00  0.00            
ATOM   2333  CA  PHE X 146      -3.559 -20.722  11.675  0.00  0.00            
ATOM   2334  HA  PHE X 146      -4.112 -20.098  10.973  0.00  0.00            
ATOM   2335  CB  PHE X 146      -3.011 -21.946  11.042  0.00  0.00            
ATOM   2336  HB2 PHE X 146      -2.324 -21.604  10.268  0.00  0.00            
ATOM   2337  HB3 PHE X 146      -2.462 -22.595  11.723  0.00  0.00            
ATOM   2338  CG  PHE X 146      -4.089 -22.765  10.433  0.00  0.00            
ATOM   2339  CD1 PHE X 146      -3.790 -24.134  10.479  0.00  0.00            
ATOM   2340  HD1 PHE X 146      -2.961 -24.453  11.094  0.00  0.00            
ATOM   2341  CE1 PHE X 146      -4.630 -25.029   9.788  0.00  0.00            
ATOM   2342  HE1 PHE X 146      -4.373 -26.076   9.725  0.00  0.00            
ATOM   2343  CZ  PHE X 146      -5.618 -24.575   8.944  0.00  0.00            
ATOM   2344  HZ  PHE X 146      -6.112 -25.365   8.397  0.00  0.00            
ATOM   2345  CE2 PHE X 146      -5.862 -23.182   8.864  0.00  0.00            
ATOM   2346  HE2 PHE X 146      -6.600 -22.807   8.170  0.00  0.00            
ATOM   2347  CD2 PHE X 146      -5.112 -22.228   9.663  0.00  0.00            
ATOM   2348  HD2 PHE X 146      -5.280 -21.162   9.612  0.00  0.00            
ATOM   2349  C   PHE X 146      -4.656 -21.114  12.719  0.00  0.00            
ATOM   2350  O   PHE X 146      -5.880 -21.077  12.427  0.00  0.00            
ATOM   2351  N   GLU X 147      -4.308 -21.375  13.969  0.00  0.00            
ATOM   2352  H   GLU X 147      -3.328 -21.472  14.192  0.00  0.00            
ATOM   2353  CA  GLU X 147      -5.186 -21.455  15.195  0.00  0.00            
ATOM   2354  HA  GLU X 147      -5.960 -22.155  14.881  0.00  0.00            
ATOM   2355  CB  GLU X 147      -4.507 -22.087  16.441  0.00  0.00            
ATOM   2356  HB2 GLU X 147      -4.081 -23.051  16.163  0.00  0.00            
ATOM   2357  HB3 GLU X 147      -3.650 -21.485  16.742  0.00  0.00            
ATOM   2358  CG  GLU X 147      -5.451 -22.038  17.717  0.00  0.00            
ATOM   2359  HG2 GLU X 147      -5.015 -22.508  18.599  0.00  0.00            
ATOM   2360  HG3 GLU X 147      -5.689 -21.011  17.995  0.00  0.00            
ATOM   2361  CD  GLU X 147      -6.730 -22.910  17.581  0.00  0.00            
ATOM   2362  OE1 GLU X 147      -7.833 -22.597  18.069  0.00  0.00            
ATOM   2363  OE2 GLU X 147      -6.628 -23.935  16.782  0.00  0.00            
ATOM   2364  C   GLU X 147      -5.863 -20.087  15.441  0.00  0.00            
ATOM   2365  O   GLU X 147      -6.987 -20.052  15.926  0.00  0.00            
ATOM   2366  N   ARG X 148      -5.228 -18.963  15.026  0.00  0.00            
ATOM   2367  H   ARG X 148      -4.273 -19.095  14.725  0.00  0.00            
ATOM   2368  CA  ARG X 148      -5.805 -17.582  15.162  0.00  0.00            
ATOM   2369  HA  ARG X 148      -6.587 -17.691  15.914  0.00  0.00            
ATOM   2370  CB  ARG X 148      -4.792 -16.688  15.927  0.00  0.00            
ATOM   2371  HB2 ARG X 148      -3.793 -16.831  15.516  0.00  0.00            
ATOM   2372  HB3 ARG X 148      -5.084 -15.649  15.774  0.00  0.00            
ATOM   2373  CG  ARG X 148      -4.878 -17.019  17.478  0.00  0.00            
ATOM   2374  HG2 ARG X 148      -5.707 -16.461  17.914  0.00  0.00            
ATOM   2375  HG3 ARG X 148      -5.002 -18.093  17.622  0.00  0.00            
ATOM   2376  CD  ARG X 148      -3.616 -16.484  18.147  0.00  0.00            
ATOM   2377  HD2 ARG X 148      -2.752 -16.831  17.581  0.00  0.00            
ATOM   2378  HD3 ARG X 148      -3.741 -15.401  18.136  0.00  0.00            
ATOM   2379  NE  ARG X 148      -3.526 -17.068  19.509  0.00  0.00            
ATOM   2380  HE  ARG X 148      -4.372 -17.459  19.897  0.00  0.00            
ATOM   2381  CZ  ARG X 148      -2.488 -16.950  20.384  0.00  0.00            
ATOM   2382  NH1 ARG X 148      -1.437 -16.248  20.093  0.00  0.00            
ATOM   2383 HH11 ARG X 148      -1.527 -15.667  19.271  0.00  0.00            
ATOM   2384 HH12 ARG X 148      -0.577 -16.225  20.621  0.00  0.00            
ATOM   2385  NH2 ARG X 148      -2.323 -17.660  21.432  0.00  0.00            
ATOM   2386 HH21 ARG X 148      -3.093 -18.266  21.679  0.00  0.00            
ATOM   2387 HH22 ARG X 148      -1.400 -17.620  21.841  0.00  0.00            
ATOM   2388  C   ARG X 148      -6.544 -17.034  13.974  0.00  0.00            
ATOM   2389  O   ARG X 148      -6.828 -15.851  13.906  0.00  0.00            
ATOM   2390  N   ASN X 149      -6.832 -17.891  12.991  0.00  0.00            
ATOM   2391  H   ASN X 149      -6.621 -18.855  13.209  0.00  0.00            
ATOM   2392  CA  ASN X 149      -7.527 -17.611  11.716  0.00  0.00            
ATOM   2393  HA  ASN X 149      -8.085 -16.680  11.808  0.00  0.00            
ATOM   2394  CB  ASN X 149      -6.476 -17.211  10.657  0.00  0.00            
ATOM   2395  HB2 ASN X 149      -5.715 -17.991  10.627  0.00  0.00            
ATOM   2396  HB3 ASN X 149      -6.933 -17.116   9.672  0.00  0.00            
ATOM   2397  CG  ASN X 149      -5.907 -15.857  10.842  0.00  0.00            
ATOM   2398  OD1 ASN X 149      -6.520 -14.839  10.599  0.00  0.00            
ATOM   2399  ND2 ASN X 149      -4.630 -15.735  11.128  0.00  0.00            
ATOM   2400 HD21 ASN X 149      -4.236 -14.806  11.174  0.00  0.00            
ATOM   2401 HD22 ASN X 149      -4.109 -16.542  11.441  0.00  0.00            
ATOM   2402  C   ASN X 149      -8.465 -18.718  11.109  0.00  0.00            
ATOM   2403  O   ASN X 149      -9.280 -18.404  10.237  0.00  0.00            
ATOM   2404  N   ARG X 150      -8.531 -19.974  11.632  0.00  0.00            
ATOM   2405  H   ARG X 150      -7.782 -20.260  12.247  0.00  0.00            
ATOM   2406  CA  ARG X 150      -9.174 -21.063  10.869  0.00  0.00            
ATOM   2407  HA  ARG X 150      -8.632 -21.004   9.925  0.00  0.00            
ATOM   2408  CB  ARG X 150      -8.890 -22.389  11.539  0.00  0.00            
ATOM   2409  HB2 ARG X 150      -7.803 -22.426  11.616  0.00  0.00            
ATOM   2410  HB3 ARG X 150      -9.321 -22.406  12.540  0.00  0.00            
ATOM   2411  CG  ARG X 150      -9.308 -23.551  10.646  0.00  0.00            
ATOM   2412  HG2 ARG X 150     -10.393 -23.644  10.592  0.00  0.00            
ATOM   2413  HG3 ARG X 150      -8.905 -23.470   9.637  0.00  0.00            
ATOM   2414  CD  ARG X 150      -8.703 -24.850  11.111  0.00  0.00            
ATOM   2415  HD2 ARG X 150      -7.620 -24.784  11.206  0.00  0.00            
ATOM   2416  HD3 ARG X 150      -9.029 -25.103  12.121  0.00  0.00            
ATOM   2417  NE  ARG X 150      -9.042 -25.954  10.225  0.00  0.00            
ATOM   2418  HE  ARG X 150      -9.966 -25.968   9.819  0.00  0.00            
ATOM   2419  CZ  ARG X 150      -8.259 -27.022  10.059  0.00  0.00            
ATOM   2420  NH1 ARG X 150      -7.409 -27.449  10.977  0.00  0.00            
ATOM   2421 HH11 ARG X 150      -7.211 -26.917  11.812  0.00  0.00            
ATOM   2422 HH12 ARG X 150      -6.906 -28.303  10.781  0.00  0.00            
ATOM   2423  NH2 ARG X 150      -8.234 -27.793   8.997  0.00  0.00            
ATOM   2424 HH21 ARG X 150      -8.932 -27.757   8.268  0.00  0.00            
ATOM   2425 HH22 ARG X 150      -7.763 -28.682   9.073  0.00  0.00            
ATOM   2426  C   ARG X 150     -10.669 -20.924  10.581  0.00  0.00            
ATOM   2427  O   ARG X 150     -11.177 -21.572   9.636  0.00  0.00            
ATOM   2428  N   GLU X 151     -11.388 -20.233  11.464  0.00  0.00            
ATOM   2429  H   GLU X 151     -10.927 -19.714  12.198  0.00  0.00            
ATOM   2430  CA  GLU X 151     -12.868 -20.040  11.301  0.00  0.00            
ATOM   2431  HA  GLU X 151     -13.316 -20.967  10.944  0.00  0.00            
ATOM   2432  CB  GLU X 151     -13.444 -19.801  12.655  0.00  0.00            
ATOM   2433  HB2 GLU X 151     -13.036 -20.569  13.311  0.00  0.00            
ATOM   2434  HB3 GLU X 151     -13.096 -18.818  12.973  0.00  0.00            
ATOM   2435  CG  GLU X 151     -15.001 -19.885  12.535  0.00  0.00            
ATOM   2436  HG2 GLU X 151     -15.436 -19.158  11.849  0.00  0.00            
ATOM   2437  HG3 GLU X 151     -15.207 -20.928  12.294  0.00  0.00            
ATOM   2438  CD  GLU X 151     -15.671 -19.792  13.940  0.00  0.00            
ATOM   2439  OE1 GLU X 151     -15.407 -20.796  14.697  0.00  0.00            
ATOM   2440  OE2 GLU X 151     -16.292 -18.785  14.371  0.00  0.00            
ATOM   2441  C   GLU X 151     -13.215 -18.962  10.344  0.00  0.00            
ATOM   2442  O   GLU X 151     -14.120 -19.092   9.569  0.00  0.00            
ATOM   2443  N   ARG X 152     -12.444 -17.859  10.371  0.00  0.00            
ATOM   2444  H   ARG X 152     -11.682 -17.808  11.031  0.00  0.00            
ATOM   2445  CA  ARG X 152     -12.573 -16.757   9.432  0.00  0.00            
ATOM   2446  HA  ARG X 152     -13.652 -16.608   9.409  0.00  0.00            
ATOM   2447  CB  ARG X 152     -11.932 -15.497  10.087  0.00  0.00            
ATOM   2448  HB2 ARG X 152     -12.171 -14.673   9.414  0.00  0.00            
ATOM   2449  HB3 ARG X 152     -12.389 -15.382  11.070  0.00  0.00            
ATOM   2450  CG  ARG X 152     -10.412 -15.496  10.309  0.00  0.00            
ATOM   2451  HG2 ARG X 152     -10.286 -16.396  10.911  0.00  0.00            
ATOM   2452  HG3 ARG X 152      -9.854 -15.663   9.388  0.00  0.00            
ATOM   2453  CD  ARG X 152     -10.016 -14.181  10.994  0.00  0.00            
ATOM   2454  HD2 ARG X 152     -10.511 -14.098  11.961  0.00  0.00            
ATOM   2455  HD3 ARG X 152      -8.969 -14.335  11.254  0.00  0.00            
ATOM   2456  NE  ARG X 152     -10.160 -12.909  10.224  0.00  0.00            
ATOM   2457  HE  ARG X 152     -10.917 -12.307  10.516  0.00  0.00            
ATOM   2458  CZ  ARG X 152      -9.373 -12.456   9.236  0.00  0.00            
ATOM   2459  NH1 ARG X 152      -8.273 -12.995   8.945  0.00  0.00            
ATOM   2460 HH11 ARG X 152      -7.921 -13.782   9.471  0.00  0.00            
ATOM   2461 HH12 ARG X 152      -7.702 -12.622   8.200  0.00  0.00            
ATOM   2462  NH2 ARG X 152      -9.667 -11.341   8.601  0.00  0.00            
ATOM   2463 HH21 ARG X 152     -10.553 -10.872   8.726  0.00  0.00            
ATOM   2464 HH22 ARG X 152      -9.001 -10.890   7.991  0.00  0.00            
ATOM   2465  C   ARG X 152     -12.088 -17.032   8.060  0.00  0.00            
ATOM   2466  O   ARG X 152     -12.710 -16.587   7.162  0.00  0.00            
ATOM   2467  N   PHE X 153     -11.056 -17.936   7.888  0.00  0.00            
ATOM   2468  H   PHE X 153     -10.673 -18.155   8.797  0.00  0.00            
ATOM   2469  CA  PHE X 153     -10.447 -18.549   6.618  0.00  0.00            
ATOM   2470  HA  PHE X 153     -10.451 -17.800   5.826  0.00  0.00            
ATOM   2471  CB  PHE X 153      -9.045 -19.175   6.873  0.00  0.00            
ATOM   2472  HB2 PHE X 153      -9.036 -19.698   7.830  0.00  0.00            
ATOM   2473  HB3 PHE X 153      -8.910 -19.921   6.090  0.00  0.00            
ATOM   2474  CG  PHE X 153      -7.858 -18.301   6.777  0.00  0.00            
ATOM   2475  CD1 PHE X 153      -7.831 -16.925   6.604  0.00  0.00            
ATOM   2476  HD1 PHE X 153      -8.766 -16.427   6.394  0.00  0.00            
ATOM   2477  CE1 PHE X 153      -6.670 -16.209   6.371  0.00  0.00            
ATOM   2478  HE1 PHE X 153      -6.800 -15.145   6.236  0.00  0.00            
ATOM   2479  CZ  PHE X 153      -5.389 -16.827   6.465  0.00  0.00            
ATOM   2480  HZ  PHE X 153      -4.426 -16.340   6.417  0.00  0.00            
ATOM   2481  CE2 PHE X 153      -5.365 -18.202   6.677  0.00  0.00            
ATOM   2482  HE2 PHE X 153      -4.396 -18.678   6.708  0.00  0.00            
ATOM   2483  CD2 PHE X 153      -6.571 -18.984   6.760  0.00  0.00            
ATOM   2484  HD2 PHE X 153      -6.510 -20.038   6.988  0.00  0.00            
ATOM   2485  C   PHE X 153     -11.367 -19.654   6.049  0.00  0.00            
ATOM   2486  O   PHE X 153     -11.425 -19.663   4.819  0.00  0.00            
ATOM   2487  N   GLU X 154     -12.010 -20.496   6.822  0.00  0.00            
ATOM   2488  H   GLU X 154     -11.831 -20.616   7.809  0.00  0.00            
ATOM   2489  CA  GLU X 154     -12.980 -21.458   6.238  0.00  0.00            
ATOM   2490  HA  GLU X 154     -12.448 -22.157   5.593  0.00  0.00            
ATOM   2491  CB  GLU X 154     -13.583 -22.295   7.464  0.00  0.00            
ATOM   2492  HB2 GLU X 154     -12.812 -22.989   7.798  0.00  0.00            
ATOM   2493  HB3 GLU X 154     -13.771 -21.620   8.298  0.00  0.00            
ATOM   2494  CG  GLU X 154     -14.782 -23.083   7.105  0.00  0.00            
ATOM   2495  HG2 GLU X 154     -15.584 -22.411   6.799  0.00  0.00            
ATOM   2496  HG3 GLU X 154     -14.689 -23.874   6.361  0.00  0.00            
ATOM   2497  CD  GLU X 154     -15.325 -23.765   8.393  0.00  0.00            
ATOM   2498  OE1 GLU X 154     -15.347 -23.045   9.397  0.00  0.00            
ATOM   2499  OE2 GLU X 154     -15.473 -24.980   8.480  0.00  0.00            
ATOM   2500  C   GLU X 154     -14.056 -20.698   5.443  0.00  0.00            
ATOM   2501  O   GLU X 154     -14.117 -20.885   4.234  0.00  0.00            
ATOM   2502  N   PHE X 155     -14.688 -19.731   6.111  0.00  0.00            
ATOM   2503  H   PHE X 155     -14.394 -19.554   7.061  0.00  0.00            
ATOM   2504  CA  PHE X 155     -15.682 -18.824   5.442  0.00  0.00            
ATOM   2505  HA  PHE X 155     -16.516 -19.473   5.174  0.00  0.00            
ATOM   2506  CB  PHE X 155     -16.129 -17.634   6.386  0.00  0.00            
ATOM   2507  HB2 PHE X 155     -15.957 -17.897   7.430  0.00  0.00            
ATOM   2508  HB3 PHE X 155     -15.463 -16.775   6.306  0.00  0.00            
ATOM   2509  CG  PHE X 155     -17.629 -17.279   6.366  0.00  0.00            
ATOM   2510  CD1 PHE X 155     -18.555 -17.739   7.273  0.00  0.00            
ATOM   2511  HD1 PHE X 155     -18.259 -18.486   7.995  0.00  0.00            
ATOM   2512  CE1 PHE X 155     -19.880 -17.256   7.294  0.00  0.00            
ATOM   2513  HE1 PHE X 155     -20.580 -17.488   8.083  0.00  0.00            
ATOM   2514  CZ  PHE X 155     -20.341 -16.397   6.295  0.00  0.00            
ATOM   2515  HZ  PHE X 155     -21.368 -16.061   6.273  0.00  0.00            
ATOM   2516  CE2 PHE X 155     -19.447 -15.974   5.329  0.00  0.00            
ATOM   2517  HE2 PHE X 155     -19.784 -15.301   4.554  0.00  0.00            
ATOM   2518  CD2 PHE X 155     -18.111 -16.372   5.417  0.00  0.00            
ATOM   2519  HD2 PHE X 155     -17.432 -15.891   4.728  0.00  0.00            
ATOM   2520  C   PHE X 155     -15.193 -18.137   4.160  0.00  0.00            
ATOM   2521  O   PHE X 155     -15.930 -17.885   3.184  0.00  0.00            
ATOM   2522  N   LEU X 156     -13.933 -17.782   4.180  0.00  0.00            
ATOM   2523  H   LEU X 156     -13.345 -17.953   4.984  0.00  0.00            
ATOM   2524  CA  LEU X 156     -13.260 -17.035   3.104  0.00  0.00            
ATOM   2525  HA  LEU X 156     -13.914 -16.276   2.675  0.00  0.00            
ATOM   2526  CB  LEU X 156     -11.935 -16.436   3.684  0.00  0.00            
ATOM   2527  HB2 LEU X 156     -12.205 -15.814   4.537  0.00  0.00            
ATOM   2528  HB3 LEU X 156     -11.229 -17.258   3.807  0.00  0.00            
ATOM   2529  CG  LEU X 156     -11.265 -15.549   2.610  0.00  0.00            
ATOM   2530  HG  LEU X 156     -10.821 -16.164   1.827  0.00  0.00            
ATOM   2531  CD1 LEU X 156     -12.138 -14.435   1.942  0.00  0.00            
ATOM   2532 HD11 LEU X 156     -11.554 -13.831   1.248  0.00  0.00            
ATOM   2533 HD12 LEU X 156     -13.008 -14.833   1.420  0.00  0.00            
ATOM   2534 HD13 LEU X 156     -12.431 -13.776   2.759  0.00  0.00            
ATOM   2535  CD2 LEU X 156     -10.018 -14.887   3.245  0.00  0.00            
ATOM   2536 HD21 LEU X 156      -9.413 -14.544   2.406  0.00  0.00            
ATOM   2537 HD22 LEU X 156     -10.186 -14.159   4.038  0.00  0.00            
ATOM   2538 HD23 LEU X 156      -9.492 -15.716   3.719  0.00  0.00            
ATOM   2539  C   LEU X 156     -13.063 -17.959   1.854  0.00  0.00            
ATOM   2540  O   LEU X 156     -13.343 -17.579   0.741  0.00  0.00            
ATOM   2541  N   LYS X 157     -12.583 -19.201   2.112  0.00  0.00            
ATOM   2542  H   LYS X 157     -12.394 -19.391   3.086  0.00  0.00            
ATOM   2543  CA  LYS X 157     -12.477 -20.318   1.119  0.00  0.00            
ATOM   2544  HA  LYS X 157     -12.176 -19.986   0.126  0.00  0.00            
ATOM   2545  CB  LYS X 157     -11.573 -21.440   1.675  0.00  0.00            
ATOM   2546  HB2 LYS X 157     -10.773 -21.020   2.285  0.00  0.00            
ATOM   2547  HB3 LYS X 157     -12.096 -22.048   2.414  0.00  0.00            
ATOM   2548  CG  LYS X 157     -10.962 -22.373   0.597  0.00  0.00            
ATOM   2549  HG2 LYS X 157     -11.861 -22.868   0.231  0.00  0.00            
ATOM   2550  HG3 LYS X 157     -10.580 -21.790  -0.241  0.00  0.00            
ATOM   2551  CD  LYS X 157      -9.962 -23.405   1.223  0.00  0.00            
ATOM   2552  HD2 LYS X 157      -9.264 -22.886   1.881  0.00  0.00            
ATOM   2553  HD3 LYS X 157     -10.500 -24.051   1.917  0.00  0.00            
ATOM   2554  CE  LYS X 157      -9.246 -24.191   0.189  0.00  0.00            
ATOM   2555  HE2 LYS X 157     -10.015 -24.585  -0.475  0.00  0.00            
ATOM   2556  HE3 LYS X 157      -8.471 -23.620  -0.322  0.00  0.00            
ATOM   2557  NZ  LYS X 157      -8.638 -25.421   0.769  0.00  0.00            
ATOM   2558  HZ1 LYS X 157      -9.155 -25.731   1.579  0.00  0.00            
ATOM   2559  HZ2 LYS X 157      -8.629 -26.183   0.105  0.00  0.00            
ATOM   2560  HZ3 LYS X 157      -7.666 -25.283   1.006  0.00  0.00            
ATOM   2561  C   LYS X 157     -13.971 -20.812   0.734  0.00  0.00            
ATOM   2562  O   LYS X 157     -14.136 -21.016  -0.458  0.00  0.00            
ATOM   2563  N   TRP X 158     -14.971 -20.967   1.632  0.00  0.00            
ATOM   2564  H   TRP X 158     -14.746 -20.885   2.613  0.00  0.00            
ATOM   2565  CA  TRP X 158     -16.359 -21.202   1.242  0.00  0.00            
ATOM   2566  HA  TRP X 158     -16.392 -22.108   0.637  0.00  0.00            
ATOM   2567  CB  TRP X 158     -17.113 -21.554   2.559  0.00  0.00            
ATOM   2568  HB2 TRP X 158     -16.850 -22.516   3.000  0.00  0.00            
ATOM   2569  HB3 TRP X 158     -17.031 -20.710   3.244  0.00  0.00            
ATOM   2570  CG  TRP X 158     -18.590 -21.577   2.275  0.00  0.00            
ATOM   2571  CD1 TRP X 158     -19.224 -22.755   1.967  0.00  0.00            
ATOM   2572  HD1 TRP X 158     -18.633 -23.635   1.762  0.00  0.00            
ATOM   2573  NE1 TRP X 158     -20.537 -22.562   1.636  0.00  0.00            
ATOM   2574  HE1 TRP X 158     -21.122 -23.316   1.306  0.00  0.00            
ATOM   2575  CE2 TRP X 158     -20.874 -21.315   2.107  0.00  0.00            
ATOM   2576  CZ2 TRP X 158     -22.141 -20.668   2.114  0.00  0.00            
ATOM   2577  HZ2 TRP X 158     -23.060 -21.189   1.890  0.00  0.00            
ATOM   2578  CH2 TRP X 158     -22.156 -19.320   2.565  0.00  0.00            
ATOM   2579  HH2 TRP X 158     -23.087 -18.784   2.451  0.00  0.00            
ATOM   2580  CZ3 TRP X 158     -21.047 -18.724   3.073  0.00  0.00            
ATOM   2581  HZ3 TRP X 158     -21.118 -17.695   3.391  0.00  0.00            
ATOM   2582  CE3 TRP X 158     -19.748 -19.391   3.032  0.00  0.00            
ATOM   2583  HE3 TRP X 158     -18.845 -18.951   3.427  0.00  0.00            
ATOM   2584  CD2 TRP X 158     -19.656 -20.665   2.483  0.00  0.00            
ATOM   2585  C   TRP X 158     -16.929 -20.016   0.407  0.00  0.00            
ATOM   2586  O   TRP X 158     -17.756 -20.224  -0.497  0.00  0.00            
ATOM   2587  N   GLY X 159     -16.439 -18.823   0.656  0.00  0.00            
ATOM   2588  H   GLY X 159     -15.690 -18.796   1.333  0.00  0.00            
ATOM   2589  CA  GLY X 159     -16.845 -17.551   0.062  0.00  0.00            
ATOM   2590  HA2 GLY X 159     -17.900 -17.363   0.265  0.00  0.00            
ATOM   2591  HA3 GLY X 159     -16.160 -16.792   0.439  0.00  0.00            
ATOM   2592  C   GLY X 159     -16.724 -17.555  -1.411  0.00  0.00            
ATOM   2593  O   GLY X 159     -17.676 -17.390  -2.163  0.00  0.00            
ATOM   2594  N   SER X 160     -15.508 -17.861  -1.876  0.00  0.00            
ATOM   2595  H   SER X 160     -14.776 -17.803  -1.183  0.00  0.00            
ATOM   2596  CA  SER X 160     -15.082 -17.921  -3.305  0.00  0.00            
ATOM   2597  HA  SER X 160     -15.477 -17.081  -3.876  0.00  0.00            
ATOM   2598  CB  SER X 160     -13.530 -17.917  -3.242  0.00  0.00            
ATOM   2599  HB2 SER X 160     -13.110 -18.706  -2.618  0.00  0.00            
ATOM   2600  HB3 SER X 160     -13.165 -17.846  -4.266  0.00  0.00            
ATOM   2601  OG  SER X 160     -13.137 -16.700  -2.625  0.00  0.00            
ATOM   2602  HG  SER X 160     -13.592 -16.029  -3.139  0.00  0.00            
ATOM   2603  C   SER X 160     -15.596 -19.171  -4.015  0.00  0.00            
ATOM   2604  O   SER X 160     -15.360 -19.294  -5.180  0.00  0.00            
ATOM   2605  N   GLN X 161     -16.151 -20.172  -3.361  0.00  0.00            
ATOM   2606  H   GLN X 161     -16.385 -20.016  -2.391  0.00  0.00            
ATOM   2607  CA  GLN X 161     -16.834 -21.322  -3.932  0.00  0.00            
ATOM   2608  HA  GLN X 161     -16.499 -21.602  -4.932  0.00  0.00            
ATOM   2609  CB  GLN X 161     -16.427 -22.463  -2.982  0.00  0.00            
ATOM   2610  HB2 GLN X 161     -15.395 -22.343  -2.653  0.00  0.00            
ATOM   2611  HB3 GLN X 161     -16.993 -22.391  -2.054  0.00  0.00            
ATOM   2612  CG  GLN X 161     -16.747 -23.835  -3.626  0.00  0.00            
ATOM   2613  HG2 GLN X 161     -16.883 -24.528  -2.796  0.00  0.00            
ATOM   2614  HG3 GLN X 161     -17.698 -23.740  -4.150  0.00  0.00            
ATOM   2615  CD  GLN X 161     -15.616 -24.321  -4.572  0.00  0.00            
ATOM   2616  OE1 GLN X 161     -15.333 -23.639  -5.583  0.00  0.00            
ATOM   2617  NE2 GLN X 161     -14.791 -25.299  -4.157  0.00  0.00            
ATOM   2618 HE21 GLN X 161     -14.031 -25.561  -4.769  0.00  0.00            
ATOM   2619 HE22 GLN X 161     -15.001 -25.796  -3.304  0.00  0.00            
ATOM   2620  C   GLN X 161     -18.384 -21.116  -4.012  0.00  0.00            
ATOM   2621  O   GLN X 161     -19.000 -21.434  -5.089  0.00  0.00            
ATOM   2622  N   ALA X 162     -19.005 -20.578  -3.000  0.00  0.00            
ATOM   2623  H   ALA X 162     -18.509 -20.562  -2.119  0.00  0.00            
ATOM   2624  CA  ALA X 162     -20.407 -20.327  -2.844  0.00  0.00            
ATOM   2625  HA  ALA X 162     -20.983 -21.099  -3.356  0.00  0.00            
ATOM   2626  CB  ALA X 162     -20.874 -20.374  -1.436  0.00  0.00            
ATOM   2627  HB1 ALA X 162     -20.269 -19.770  -0.760  0.00  0.00            
ATOM   2628  HB2 ALA X 162     -21.886 -19.970  -1.416  0.00  0.00            
ATOM   2629  HB3 ALA X 162     -20.779 -21.355  -0.971  0.00  0.00            
ATOM   2630  C   ALA X 162     -20.871 -18.983  -3.519  0.00  0.00            
ATOM   2631  O   ALA X 162     -22.009 -18.916  -3.978  0.00  0.00            
ATOM   2632  N   PHE X 163     -20.002 -18.042  -3.707  0.00  0.00            
ATOM   2633  H   PHE X 163     -19.113 -18.142  -3.239  0.00  0.00            
ATOM   2634  CA  PHE X 163     -20.289 -16.860  -4.602  0.00  0.00            
ATOM   2635  HA  PHE X 163     -21.313 -16.914  -4.969  0.00  0.00            
ATOM   2636  CB  PHE X 163     -20.209 -15.577  -3.776  0.00  0.00            
ATOM   2637  HB2 PHE X 163     -19.243 -15.564  -3.271  0.00  0.00            
ATOM   2638  HB3 PHE X 163     -20.210 -14.793  -4.534  0.00  0.00            
ATOM   2639  CG  PHE X 163     -21.377 -15.367  -2.801  0.00  0.00            
ATOM   2640  CD1 PHE X 163     -22.540 -14.929  -3.397  0.00  0.00            
ATOM   2641  HD1 PHE X 163     -22.646 -14.766  -4.459  0.00  0.00            
ATOM   2642  CE1 PHE X 163     -23.690 -14.715  -2.628  0.00  0.00            
ATOM   2643  HE1 PHE X 163     -24.525 -14.189  -3.066  0.00  0.00            
ATOM   2644  CZ  PHE X 163     -23.708 -15.012  -1.245  0.00  0.00            
ATOM   2645  HZ  PHE X 163     -24.642 -14.833  -0.733  0.00  0.00            
ATOM   2646  CE2 PHE X 163     -22.588 -15.565  -0.661  0.00  0.00            
ATOM   2647  HE2 PHE X 163     -22.570 -15.883   0.371  0.00  0.00            
ATOM   2648  CD2 PHE X 163     -21.447 -15.764  -1.434  0.00  0.00            
ATOM   2649  HD2 PHE X 163     -20.606 -16.277  -0.992  0.00  0.00            
ATOM   2650  C   PHE X 163     -19.223 -16.951  -5.748  0.00  0.00            
ATOM   2651  O   PHE X 163     -18.062 -17.336  -5.519  0.00  0.00            
ATOM   2652  N   HIE X 164     -19.775 -16.628  -6.935  0.00  0.00            
ATOM   2653  H   HIE X 164     -20.746 -16.350  -6.928  0.00  0.00            
ATOM   2654  CA  HIE X 164     -19.014 -16.586  -8.210  0.00  0.00            
ATOM   2655  HA  HIE X 164     -18.249 -17.361  -8.159  0.00  0.00            
ATOM   2656  CB  HIE X 164     -19.856 -17.092  -9.390  0.00  0.00            
ATOM   2657  HB2 HIE X 164     -20.312 -18.064  -9.202  0.00  0.00            
ATOM   2658  HB3 HIE X 164     -20.542 -16.258  -9.531  0.00  0.00            
ATOM   2659  CG  HIE X 164     -19.029 -17.324 -10.614  0.00  0.00            
ATOM   2660  ND1 HIE X 164     -17.996 -18.264 -10.814  0.00  0.00            
ATOM   2661  CE1 HIE X 164     -17.357 -17.941 -11.918  0.00  0.00            
ATOM   2662  HE1 HIE X 164     -16.528 -18.476 -12.358  0.00  0.00            
ATOM   2663  NE2 HIE X 164     -17.919 -16.837 -12.424  0.00  0.00            
ATOM   2664  HE2 HIE X 164     -17.507 -16.331 -13.195  0.00  0.00            
ATOM   2665  CD2 HIE X 164     -18.937 -16.377 -11.576  0.00  0.00            
ATOM   2666  HD2 HIE X 164     -19.562 -15.497 -11.558  0.00  0.00            
ATOM   2667  C   HIE X 164     -18.340 -15.175  -8.332  0.00  0.00            
ATOM   2668  O   HIE X 164     -18.862 -14.162  -7.843  0.00  0.00            
ATOM   2669  N   ASN X 165     -17.253 -15.194  -9.164  0.00  0.00            
ATOM   2670  H   ASN X 165     -16.956 -16.118  -9.443  0.00  0.00            
ATOM   2671  CA  ASN X 165     -16.403 -14.077  -9.468  0.00  0.00            
ATOM   2672  HA  ASN X 165     -15.479 -14.514  -9.846  0.00  0.00            
ATOM   2673  CB  ASN X 165     -16.980 -13.312 -10.661  0.00  0.00            
ATOM   2674  HB2 ASN X 165     -16.195 -12.573 -10.825  0.00  0.00            
ATOM   2675  HB3 ASN X 165     -17.091 -13.861 -11.596  0.00  0.00            
ATOM   2676  CG  ASN X 165     -18.351 -12.623 -10.534  0.00  0.00            
ATOM   2677  OD1 ASN X 165     -19.423 -13.134 -10.859  0.00  0.00            
ATOM   2678  ND2 ASN X 165     -18.537 -11.519  -9.830  0.00  0.00            
ATOM   2679 HD21 ASN X 165     -19.526 -11.405  -9.665  0.00  0.00            
ATOM   2680 HD22 ASN X 165     -17.800 -11.001  -9.374  0.00  0.00            
ATOM   2681  C   ASN X 165     -15.966 -13.276  -8.224  0.00  0.00            
ATOM   2682  O   ASN X 165     -15.888 -12.047  -8.304  0.00  0.00            
ATOM   2683  N   MET X 166     -15.633 -13.995  -7.133  0.00  0.00            
ATOM   2684  H   MET X 166     -15.628 -15.005  -7.128  0.00  0.00            
ATOM   2685  CA  MET X 166     -15.260 -13.468  -5.824  0.00  0.00            
ATOM   2686  HA  MET X 166     -14.980 -12.424  -5.960  0.00  0.00            
ATOM   2687  CB  MET X 166     -16.488 -13.583  -4.931  0.00  0.00            
ATOM   2688  HB2 MET X 166     -17.439 -13.303  -5.383  0.00  0.00            
ATOM   2689  HB3 MET X 166     -16.609 -14.640  -4.697  0.00  0.00            
ATOM   2690  CG  MET X 166     -16.343 -12.709  -3.639  0.00  0.00            
ATOM   2691  HG2 MET X 166     -15.551 -13.122  -3.013  0.00  0.00            
ATOM   2692  HG3 MET X 166     -16.129 -11.702  -3.996  0.00  0.00            
ATOM   2693  SD  MET X 166     -17.796 -12.492  -2.580  0.00  0.00            
ATOM   2694  CE  MET X 166     -17.400 -10.911  -1.752  0.00  0.00            
ATOM   2695  HE1 MET X 166     -16.930 -10.248  -2.479  0.00  0.00            
ATOM   2696  HE2 MET X 166     -18.317 -10.485  -1.345  0.00  0.00            
ATOM   2697  HE3 MET X 166     -16.657 -11.066  -0.970  0.00  0.00            
ATOM   2698  C   MET X 166     -14.094 -14.266  -5.247  0.00  0.00            
ATOM   2699  O   MET X 166     -14.033 -14.727  -4.117  0.00  0.00            
ATOM   2700  N   ARG X 167     -13.069 -14.500  -6.154  0.00  0.00            
ATOM   2701  H   ARG X 167     -12.979 -13.836  -6.909  0.00  0.00            
ATOM   2702  CA  ARG X 167     -11.992 -15.478  -5.993  0.00  0.00            
ATOM   2703  HA  ARG X 167     -12.484 -16.388  -5.649  0.00  0.00            
ATOM   2704  CB  ARG X 167     -11.497 -15.861  -7.423  0.00  0.00            
ATOM   2705  HB2 ARG X 167     -10.921 -16.786  -7.374  0.00  0.00            
ATOM   2706  HB3 ARG X 167     -12.338 -15.957  -8.109  0.00  0.00            
ATOM   2707  CG  ARG X 167     -10.649 -14.694  -8.009  0.00  0.00            
ATOM   2708  HG2 ARG X 167     -11.091 -13.703  -7.906  0.00  0.00            
ATOM   2709  HG3 ARG X 167      -9.696 -14.698  -7.480  0.00  0.00            
ATOM   2710  CD  ARG X 167     -10.303 -14.948  -9.435  0.00  0.00            
ATOM   2711  HD2 ARG X 167      -9.623 -15.755  -9.710  0.00  0.00            
ATOM   2712  HD3 ARG X 167     -11.231 -15.067  -9.994  0.00  0.00            
ATOM   2713  NE  ARG X 167      -9.678 -13.718  -9.981  0.00  0.00            
ATOM   2714  HE  ARG X 167      -9.500 -12.951  -9.348  0.00  0.00            
ATOM   2715  CZ  ARG X 167      -8.986 -13.595 -11.132  0.00  0.00            
ATOM   2716  NH1 ARG X 167      -9.023 -14.460 -12.188  0.00  0.00            
ATOM   2717 HH11 ARG X 167      -9.470 -15.363 -12.123  0.00  0.00            
ATOM   2718 HH12 ARG X 167      -8.290 -14.380 -12.878  0.00  0.00            
ATOM   2719  NH2 ARG X 167      -8.295 -12.496 -11.276  0.00  0.00            
ATOM   2720 HH21 ARG X 167      -8.135 -11.949 -10.442  0.00  0.00            
ATOM   2721 HH22 ARG X 167      -7.776 -12.340 -12.128  0.00  0.00            
ATOM   2722  C   ARG X 167     -10.908 -15.068  -5.010  0.00  0.00            
ATOM   2723  O   ARG X 167     -10.493 -13.878  -4.946  0.00  0.00            
ATOM   2724  N   ILE X 168     -10.288 -16.078  -4.404  0.00  0.00            
ATOM   2725  H   ILE X 168     -10.802 -16.947  -4.394  0.00  0.00            
ATOM   2726  CA  ILE X 168      -9.154 -15.860  -3.496  0.00  0.00            
ATOM   2727  HA  ILE X 168      -9.147 -14.836  -3.121  0.00  0.00            
ATOM   2728  CB  ILE X 168      -9.272 -16.847  -2.286  0.00  0.00            
ATOM   2729  HB  ILE X 168     -10.278 -16.821  -1.866  0.00  0.00            
ATOM   2730  CG2 ILE X 168      -9.252 -18.339  -2.722  0.00  0.00            
ATOM   2731 HG21 ILE X 168      -8.254 -18.566  -3.096  0.00  0.00            
ATOM   2732 HG22 ILE X 168      -9.496 -19.040  -1.923  0.00  0.00            
ATOM   2733 HG23 ILE X 168      -9.959 -18.505  -3.535  0.00  0.00            
ATOM   2734  CG1 ILE X 168      -8.362 -16.577  -1.058  0.00  0.00            
ATOM   2735 HG12 ILE X 168      -8.537 -17.412  -0.380  0.00  0.00            
ATOM   2736 HG13 ILE X 168      -7.340 -16.761  -1.392  0.00  0.00            
ATOM   2737  CD1 ILE X 168      -8.415 -15.138  -0.445  0.00  0.00            
ATOM   2738 HD11 ILE X 168      -8.198 -14.399  -1.217  0.00  0.00            
ATOM   2739 HD12 ILE X 168      -9.346 -14.816   0.022  0.00  0.00            
ATOM   2740 HD13 ILE X 168      -7.650 -15.115   0.330  0.00  0.00            
ATOM   2741  C   ILE X 168      -7.823 -15.985  -4.222  0.00  0.00            
ATOM   2742  O   ILE X 168      -7.733 -16.801  -5.148  0.00  0.00            
ATOM   2743  N   ILE X 169      -6.727 -15.454  -3.657  0.00  0.00            
ATOM   2744  H   ILE X 169      -6.839 -14.856  -2.851  0.00  0.00            
ATOM   2745  CA  ILE X 169      -5.348 -15.795  -3.925  0.00  0.00            
ATOM   2746  HA  ILE X 169      -5.321 -16.664  -4.583  0.00  0.00            
ATOM   2747  CB  ILE X 169      -4.651 -14.662  -4.681  0.00  0.00            
ATOM   2748  HB  ILE X 169      -5.222 -14.455  -5.586  0.00  0.00            
ATOM   2749  CG2 ILE X 169      -4.738 -13.352  -3.862  0.00  0.00            
ATOM   2750 HG21 ILE X 169      -4.180 -13.441  -2.929  0.00  0.00            
ATOM   2751 HG22 ILE X 169      -4.431 -12.498  -4.466  0.00  0.00            
ATOM   2752 HG23 ILE X 169      -5.737 -13.115  -3.496  0.00  0.00            
ATOM   2753  CG1 ILE X 169      -3.210 -14.868  -5.144  0.00  0.00            
ATOM   2754 HG12 ILE X 169      -2.599 -14.505  -4.318  0.00  0.00            
ATOM   2755 HG13 ILE X 169      -2.890 -15.907  -5.222  0.00  0.00            
ATOM   2756  CD1 ILE X 169      -2.846 -14.146  -6.444  0.00  0.00            
ATOM   2757 HD11 ILE X 169      -3.107 -13.090  -6.364  0.00  0.00            
ATOM   2758 HD12 ILE X 169      -1.772 -14.118  -6.626  0.00  0.00            
ATOM   2759 HD13 ILE X 169      -3.420 -14.400  -7.335  0.00  0.00            
ATOM   2760  C   ILE X 169      -4.660 -16.180  -2.594  0.00  0.00            
ATOM   2761  O   ILE X 169      -4.779 -15.399  -1.631  0.00  0.00            
ATOM   2762  N   PRO X 170      -4.048 -17.411  -2.480  0.00  0.00            
ATOM   2763  CD  PRO X 170      -3.826 -18.331  -3.534  0.00  0.00            
ATOM   2764  HD2 PRO X 170      -3.034 -18.014  -4.211  0.00  0.00            
ATOM   2765  HD3 PRO X 170      -4.804 -18.484  -3.992  0.00  0.00            
ATOM   2766  CG  PRO X 170      -3.402 -19.575  -2.864  0.00  0.00            
ATOM   2767  HG2 PRO X 170      -2.345 -19.642  -2.605  0.00  0.00            
ATOM   2768  HG3 PRO X 170      -3.660 -20.518  -3.345  0.00  0.00            
ATOM   2769  CB  PRO X 170      -4.082 -19.586  -1.474  0.00  0.00            
ATOM   2770  HB2 PRO X 170      -3.427 -20.078  -0.755  0.00  0.00            
ATOM   2771  HB3 PRO X 170      -5.139 -19.853  -1.508  0.00  0.00            
ATOM   2772  CA  PRO X 170      -4.009 -18.089  -1.209  0.00  0.00            
ATOM   2773  HA  PRO X 170      -4.937 -17.881  -0.677  0.00  0.00            
ATOM   2774  C   PRO X 170      -2.843 -17.621  -0.259  0.00  0.00            
ATOM   2775  O   PRO X 170      -1.785 -17.217  -0.781  0.00  0.00            
ATOM   2776  N   PRO X 171      -2.936 -17.791   1.098  0.00  0.00            
ATOM   2777  CD  PRO X 171      -3.963 -18.634   1.854  0.00  0.00            
ATOM   2778  HD2 PRO X 171      -4.232 -19.546   1.321  0.00  0.00            
ATOM   2779  HD3 PRO X 171      -4.767 -17.926   2.056  0.00  0.00            
ATOM   2780  CG  PRO X 171      -3.355 -18.982   3.232  0.00  0.00            
ATOM   2781  HG2 PRO X 171      -2.787 -19.904   3.112  0.00  0.00            
ATOM   2782  HG3 PRO X 171      -4.151 -19.020   3.976  0.00  0.00            
ATOM   2783  CB  PRO X 171      -2.493 -17.719   3.421  0.00  0.00            
ATOM   2784  HB2 PRO X 171      -1.643 -17.873   4.085  0.00  0.00            
ATOM   2785  HB3 PRO X 171      -3.123 -16.927   3.826  0.00  0.00            
ATOM   2786  CA  PRO X 171      -1.974 -17.331   2.046  0.00  0.00            
ATOM   2787  HA  PRO X 171      -2.026 -16.254   1.883  0.00  0.00            
ATOM   2788  C   PRO X 171      -0.542 -17.884   1.742  0.00  0.00            
ATOM   2789  O   PRO X 171      -0.249 -19.087   1.668  0.00  0.00            
ATOM   2790  N   GLY X 172       0.534 -17.009   1.813  0.00  0.00            
ATOM   2791  H   GLY X 172       0.226 -16.049   1.756  0.00  0.00            
ATOM   2792  CA  GLY X 172       1.829 -17.369   1.398  0.00  0.00            
ATOM   2793  HA2 GLY X 172       2.576 -16.783   1.932  0.00  0.00            
ATOM   2794  HA3 GLY X 172       1.948 -18.410   1.698  0.00  0.00            
ATOM   2795  C   GLY X 172       2.155 -17.391  -0.071  0.00  0.00            
ATOM   2796  O   GLY X 172       3.205 -17.735  -0.570  0.00  0.00            
ATOM   2797  N   SER X 173       1.176 -16.965  -0.885  0.00  0.00            
ATOM   2798  H   SER X 173       0.262 -16.767  -0.505  0.00  0.00            
ATOM   2799  CA  SER X 173       1.438 -16.512  -2.321  0.00  0.00            
ATOM   2800  HA  SER X 173       2.314 -17.096  -2.603  0.00  0.00            
ATOM   2801  CB  SER X 173       0.310 -17.037  -3.252  0.00  0.00            
ATOM   2802  HB2 SER X 173       0.510 -16.833  -4.304  0.00  0.00            
ATOM   2803  HB3 SER X 173       0.030 -18.090  -3.219  0.00  0.00            
ATOM   2804  OG  SER X 173      -0.905 -16.345  -2.952  0.00  0.00            
ATOM   2805  HG  SER X 173      -1.192 -16.744  -2.127  0.00  0.00            
ATOM   2806  C   SER X 173       1.660 -15.007  -2.493  0.00  0.00            
ATOM   2807  O   SER X 173       1.371 -14.444  -3.550  0.00  0.00            
ATOM   2808  N   GLY X 174       2.290 -14.289  -1.545  0.00  0.00            
ATOM   2809  H   GLY X 174       2.465 -14.833  -0.713  0.00  0.00            
ATOM   2810  CA  GLY X 174       2.592 -12.870  -1.648  0.00  0.00            
ATOM   2811  HA2 GLY X 174       3.604 -12.633  -1.319  0.00  0.00            
ATOM   2812  HA3 GLY X 174       2.573 -12.577  -2.697  0.00  0.00            
ATOM   2813  C   GLY X 174       1.723 -11.846  -0.867  0.00  0.00            
ATOM   2814  O   GLY X 174       1.033 -12.181   0.134  0.00  0.00            
ATOM   2815  N   ILE X 175       1.762 -10.566  -1.231  0.00  0.00            
ATOM   2816  H   ILE X 175       2.485 -10.379  -1.910  0.00  0.00            
ATOM   2817  CA  ILE X 175       1.077  -9.456  -0.497  0.00  0.00            
ATOM   2818  HA  ILE X 175       0.357  -9.842   0.225  0.00  0.00            
ATOM   2819  CB  ILE X 175       2.087  -8.695   0.341  0.00  0.00            
ATOM   2820  HB  ILE X 175       1.624  -7.762   0.662  0.00  0.00            
ATOM   2821  CG2 ILE X 175       2.578  -9.457   1.619  0.00  0.00            
ATOM   2822 HG21 ILE X 175       3.104  -8.770   2.283  0.00  0.00            
ATOM   2823 HG22 ILE X 175       1.753 -10.049   2.013  0.00  0.00            
ATOM   2824 HG23 ILE X 175       3.250 -10.284   1.390  0.00  0.00            
ATOM   2825  CG1 ILE X 175       3.279  -8.200  -0.549  0.00  0.00            
ATOM   2826 HG12 ILE X 175       4.082  -8.934  -0.485  0.00  0.00            
ATOM   2827 HG13 ILE X 175       2.928  -8.181  -1.581  0.00  0.00            
ATOM   2828  CD1 ILE X 175       3.729  -6.736  -0.104  0.00  0.00            
ATOM   2829 HD11 ILE X 175       2.832  -6.129  -0.230  0.00  0.00            
ATOM   2830 HD12 ILE X 175       4.019  -6.651   0.943  0.00  0.00            
ATOM   2831 HD13 ILE X 175       4.584  -6.435  -0.709  0.00  0.00            
ATOM   2832  C   ILE X 175       0.296  -8.577  -1.544  0.00  0.00            
ATOM   2833  O   ILE X 175       0.768  -8.445  -2.707  0.00  0.00            
ATOM   2834  N   ILE X 176      -0.863  -8.066  -1.145  0.00  0.00            
ATOM   2835  H   ILE X 176      -1.032  -8.128  -0.151  0.00  0.00            
ATOM   2836  CA  ILE X 176      -1.703  -7.203  -1.997  0.00  0.00            
ATOM   2837  HA  ILE X 176      -2.153  -7.782  -2.803  0.00  0.00            
ATOM   2838  CB  ILE X 176      -2.809  -6.599  -1.176  0.00  0.00            
ATOM   2839  HB  ILE X 176      -3.339  -7.477  -0.806  0.00  0.00            
ATOM   2840  CG2 ILE X 176      -2.419  -5.748   0.031  0.00  0.00            
ATOM   2841 HG21 ILE X 176      -3.271  -5.538   0.677  0.00  0.00            
ATOM   2842 HG22 ILE X 176      -1.703  -6.246   0.684  0.00  0.00            
ATOM   2843 HG23 ILE X 176      -1.953  -4.846  -0.367  0.00  0.00            
ATOM   2844  CG1 ILE X 176      -3.750  -5.807  -2.135  0.00  0.00            
ATOM   2845 HG12 ILE X 176      -3.270  -4.858  -2.374  0.00  0.00            
ATOM   2846 HG13 ILE X 176      -4.139  -6.344  -3.000  0.00  0.00            
ATOM   2847  CD1 ILE X 176      -5.036  -5.292  -1.487  0.00  0.00            
ATOM   2848 HD11 ILE X 176      -5.527  -6.113  -0.965  0.00  0.00            
ATOM   2849 HD12 ILE X 176      -4.843  -4.466  -0.802  0.00  0.00            
ATOM   2850 HD13 ILE X 176      -5.662  -4.969  -2.318  0.00  0.00            
ATOM   2851  C   ILE X 176      -0.846  -6.065  -2.644  0.00  0.00            
ATOM   2852  O   ILE X 176      -0.746  -5.969  -3.905  0.00  0.00            
ATOM   2853  N   HIE X 177       0.075  -5.415  -1.868  0.00  0.00            
ATOM   2854  H   HIE X 177       0.123  -5.613  -0.879  0.00  0.00            
ATOM   2855  CA  HIE X 177       0.830  -4.291  -2.461  0.00  0.00            
ATOM   2856  HA  HIE X 177       0.094  -3.700  -3.005  0.00  0.00            
ATOM   2857  CB  HIE X 177       1.345  -3.361  -1.335  0.00  0.00            
ATOM   2858  HB2 HIE X 177       2.151  -3.905  -0.843  0.00  0.00            
ATOM   2859  HB3 HIE X 177       1.730  -2.424  -1.740  0.00  0.00            
ATOM   2860  CG  HIE X 177       0.354  -3.046  -0.241  0.00  0.00            
ATOM   2861  ND1 HIE X 177       0.139  -3.883   0.839  0.00  0.00            
ATOM   2862  CE1 HIE X 177      -0.852  -3.377   1.570  0.00  0.00            
ATOM   2863  HE1 HIE X 177      -1.184  -3.865   2.474  0.00  0.00            
ATOM   2864  NE2 HIE X 177      -1.299  -2.192   0.960  0.00  0.00            
ATOM   2865  HE2 HIE X 177      -1.958  -1.511   1.311  0.00  0.00            
ATOM   2866  CD2 HIE X 177      -0.503  -2.017  -0.141  0.00  0.00            
ATOM   2867  HD2 HIE X 177      -0.652  -1.110  -0.709  0.00  0.00            
ATOM   2868  C   HIE X 177       1.949  -4.668  -3.493  0.00  0.00            
ATOM   2869  O   HIE X 177       2.570  -3.772  -4.002  0.00  0.00            
ATOM   2870  N   GLN X 178       2.093  -5.963  -3.849  0.00  0.00            
ATOM   2871  H   GLN X 178       1.445  -6.655  -3.498  0.00  0.00            
ATOM   2872  CA  GLN X 178       2.772  -6.385  -5.034  0.00  0.00            
ATOM   2873  HA  GLN X 178       3.120  -5.502  -5.569  0.00  0.00            
ATOM   2874  CB  GLN X 178       4.104  -7.053  -4.566  0.00  0.00            
ATOM   2875  HB2 GLN X 178       3.900  -7.847  -3.849  0.00  0.00            
ATOM   2876  HB3 GLN X 178       4.588  -7.444  -5.461  0.00  0.00            
ATOM   2877  CG  GLN X 178       5.110  -6.121  -3.932  0.00  0.00            
ATOM   2878  HG2 GLN X 178       4.680  -5.559  -3.103  0.00  0.00            
ATOM   2879  HG3 GLN X 178       5.879  -6.764  -3.504  0.00  0.00            
ATOM   2880  CD  GLN X 178       5.815  -5.207  -4.954  0.00  0.00            
ATOM   2881  OE1 GLN X 178       6.768  -5.547  -5.626  0.00  0.00            
ATOM   2882  NE2 GLN X 178       5.360  -4.029  -5.120  0.00  0.00            
ATOM   2883 HE21 GLN X 178       5.913  -3.403  -5.687  0.00  0.00            
ATOM   2884 HE22 GLN X 178       4.553  -3.729  -4.592  0.00  0.00            
ATOM   2885  C   GLN X 178       1.996  -7.235  -5.963  0.00  0.00            
ATOM   2886  O   GLN X 178       2.070  -6.884  -7.158  0.00  0.00            
ATOM   2887  N   VAL X 179       1.213  -8.219  -5.546  0.00  0.00            
ATOM   2888  H   VAL X 179       1.302  -8.604  -4.616  0.00  0.00            
ATOM   2889  CA  VAL X 179       0.495  -9.124  -6.468  0.00  0.00            
ATOM   2890  HA  VAL X 179       1.044  -9.504  -7.330  0.00  0.00            
ATOM   2891  CB  VAL X 179       0.029 -10.303  -5.664  0.00  0.00            
ATOM   2892  HB  VAL X 179       0.938 -10.689  -5.203  0.00  0.00            
ATOM   2893  CG1 VAL X 179      -0.972 -10.040  -4.490  0.00  0.00            
ATOM   2894 HG11 VAL X 179      -0.437 -10.218  -3.557  0.00  0.00            
ATOM   2895 HG12 VAL X 179      -1.346  -9.016  -4.496  0.00  0.00            
ATOM   2896 HG13 VAL X 179      -1.780 -10.743  -4.690  0.00  0.00            
ATOM   2897  CG2 VAL X 179      -0.445 -11.469  -6.723  0.00  0.00            
ATOM   2898 HG21 VAL X 179       0.309 -11.419  -7.509  0.00  0.00            
ATOM   2899 HG22 VAL X 179      -0.517 -12.441  -6.236  0.00  0.00            
ATOM   2900 HG23 VAL X 179      -1.467 -11.359  -7.085  0.00  0.00            
ATOM   2901  C   VAL X 179      -0.608  -8.327  -7.296  0.00  0.00            
ATOM   2902  O   VAL X 179      -0.638  -8.519  -8.515  0.00  0.00            
ATOM   2903  N   ASN X 180      -1.318  -7.339  -6.777  0.00  0.00            
ATOM   2904  H   ASN X 180      -1.262  -7.286  -5.770  0.00  0.00            
ATOM   2905  CA  ASN X 180      -2.149  -6.406  -7.527  0.00  0.00            
ATOM   2906  HA  ASN X 180      -3.030  -6.954  -7.861  0.00  0.00            
ATOM   2907  CB  ASN X 180      -2.557  -5.391  -6.463  0.00  0.00            
ATOM   2908  HB2 ASN X 180      -3.149  -5.796  -5.643  0.00  0.00            
ATOM   2909  HB3 ASN X 180      -1.721  -4.829  -6.045  0.00  0.00            
ATOM   2910  CG  ASN X 180      -3.669  -4.533  -7.084  0.00  0.00            
ATOM   2911  OD1 ASN X 180      -4.446  -4.977  -7.881  0.00  0.00            
ATOM   2912  ND2 ASN X 180      -3.819  -3.342  -6.628  0.00  0.00            
ATOM   2913 HD21 ASN X 180      -4.619  -2.827  -6.970  0.00  0.00            
ATOM   2914 HD22 ASN X 180      -3.171  -2.926  -5.975  0.00  0.00            
ATOM   2915  C   ASN X 180      -1.409  -5.877  -8.779  0.00  0.00            
ATOM   2916  O   ASN X 180      -2.029  -5.581  -9.847  0.00  0.00            
ATOM   2917  N   LEU X 181      -0.129  -5.430  -8.587  0.00  0.00            
ATOM   2918  H   LEU X 181       0.304  -5.667  -7.706  0.00  0.00            
ATOM   2919  CA  LEU X 181       0.709  -4.685  -9.555  0.00  0.00            
ATOM   2920  HA  LEU X 181       0.104  -4.011 -10.161  0.00  0.00            
ATOM   2921  CB  LEU X 181       1.686  -3.792  -8.666  0.00  0.00            
ATOM   2922  HB2 LEU X 181       1.135  -2.906  -8.350  0.00  0.00            
ATOM   2923  HB3 LEU X 181       2.105  -4.314  -7.806  0.00  0.00            
ATOM   2924  CG  LEU X 181       2.923  -3.289  -9.487  0.00  0.00            
ATOM   2925  HG  LEU X 181       3.457  -4.203  -9.750  0.00  0.00            
ATOM   2926  CD1 LEU X 181       2.549  -2.408 -10.714  0.00  0.00            
ATOM   2927 HD11 LEU X 181       3.502  -2.211 -11.205  0.00  0.00            
ATOM   2928 HD12 LEU X 181       1.836  -2.812 -11.433  0.00  0.00            
ATOM   2929 HD13 LEU X 181       2.098  -1.465 -10.406  0.00  0.00            
ATOM   2930  CD2 LEU X 181       3.874  -2.559  -8.505  0.00  0.00            
ATOM   2931 HD21 LEU X 181       4.814  -2.239  -8.954  0.00  0.00            
ATOM   2932 HD22 LEU X 181       3.317  -1.699  -8.134  0.00  0.00            
ATOM   2933 HD23 LEU X 181       4.134  -3.159  -7.633  0.00  0.00            
ATOM   2934  C   LEU X 181       1.513  -5.598 -10.541  0.00  0.00            
ATOM   2935  O   LEU X 181       1.469  -5.346 -11.777  0.00  0.00            
ATOM   2936  N   GLU X 182       2.103  -6.676  -9.945  0.00  0.00            
ATOM   2937  H   GLU X 182       2.212  -6.750  -8.944  0.00  0.00            
ATOM   2938  CA  GLU X 182       3.158  -7.483 -10.577  0.00  0.00            
ATOM   2939  HA  GLU X 182       3.647  -6.802 -11.273  0.00  0.00            
ATOM   2940  CB  GLU X 182       4.254  -7.799  -9.544  0.00  0.00            
ATOM   2941  HB2 GLU X 182       4.543  -6.883  -9.028  0.00  0.00            
ATOM   2942  HB3 GLU X 182       3.963  -8.540  -8.800  0.00  0.00            
ATOM   2943  CG  GLU X 182       5.578  -8.212 -10.134  0.00  0.00            
ATOM   2944  HG2 GLU X 182       5.496  -9.213 -10.558  0.00  0.00            
ATOM   2945  HG3 GLU X 182       5.907  -7.490 -10.881  0.00  0.00            
ATOM   2946  CD  GLU X 182       6.864  -8.374  -9.272  0.00  0.00            
ATOM   2947  OE1 GLU X 182       7.744  -7.441  -9.287  0.00  0.00            
ATOM   2948  OE2 GLU X 182       7.022  -9.343  -8.502  0.00  0.00            
ATOM   2949  C   GLU X 182       2.539  -8.775 -11.263  0.00  0.00            
ATOM   2950  O   GLU X 182       3.227  -9.338 -12.083  0.00  0.00            
ATOM   2951  N   TYR X 183       1.328  -9.092 -10.983  0.00  0.00            
ATOM   2952  H   TYR X 183       0.834  -8.511 -10.320  0.00  0.00            
ATOM   2953  CA  TYR X 183       0.591 -10.253 -11.619  0.00  0.00            
ATOM   2954  HA  TYR X 183       1.241 -10.593 -12.425  0.00  0.00            
ATOM   2955  CB  TYR X 183       0.400 -11.384 -10.583  0.00  0.00            
ATOM   2956  HB2 TYR X 183       1.365 -11.693 -10.181  0.00  0.00            
ATOM   2957  HB3 TYR X 183      -0.283 -10.938  -9.861  0.00  0.00            
ATOM   2958  CG  TYR X 183      -0.253 -12.689 -11.030  0.00  0.00            
ATOM   2959  CD1 TYR X 183       0.334 -13.342 -12.152  0.00  0.00            
ATOM   2960  HD1 TYR X 183       1.245 -12.894 -12.522  0.00  0.00            
ATOM   2961  CE1 TYR X 183      -0.240 -14.513 -12.738  0.00  0.00            
ATOM   2962  HE1 TYR X 183       0.337 -15.056 -13.471  0.00  0.00            
ATOM   2963  CZ  TYR X 183      -1.452 -14.961 -12.138  0.00  0.00            
ATOM   2964  OH  TYR X 183      -2.086 -16.127 -12.586  0.00  0.00            
ATOM   2965  HH  TYR X 183      -2.768 -16.375 -11.958  0.00  0.00            
ATOM   2966  CE2 TYR X 183      -1.959 -14.383 -10.966  0.00  0.00            
ATOM   2967  HE2 TYR X 183      -2.847 -14.866 -10.586  0.00  0.00            
ATOM   2968  CD2 TYR X 183      -1.445 -13.177 -10.490  0.00  0.00            
ATOM   2969  HD2 TYR X 183      -1.944 -12.692  -9.663  0.00  0.00            
ATOM   2970  C   TYR X 183      -0.846  -9.894 -12.101  0.00  0.00            
ATOM   2971  O   TYR X 183      -1.181 -10.065 -13.290  0.00  0.00            
ATOM   2972  N   LEU X 184      -1.674  -9.366 -11.219  0.00  0.00            
ATOM   2973  H   LEU X 184      -1.320  -9.220 -10.284  0.00  0.00            
ATOM   2974  CA  LEU X 184      -3.068  -9.123 -11.441  0.00  0.00            
ATOM   2975  HA  LEU X 184      -3.508  -9.959 -11.985  0.00  0.00            
ATOM   2976  CB  LEU X 184      -3.842  -8.936 -10.135  0.00  0.00            
ATOM   2977  HB2 LEU X 184      -3.381  -8.091  -9.625  0.00  0.00            
ATOM   2978  HB3 LEU X 184      -4.878  -8.674 -10.349  0.00  0.00            
ATOM   2979  CG  LEU X 184      -4.134 -10.143  -9.194  0.00  0.00            
ATOM   2980  HG  LEU X 184      -3.190 -10.607  -8.910  0.00  0.00            
ATOM   2981  CD1 LEU X 184      -4.801  -9.652  -7.944  0.00  0.00            
ATOM   2982 HD11 LEU X 184      -5.166 -10.535  -7.419  0.00  0.00            
ATOM   2983 HD12 LEU X 184      -4.113  -9.132  -7.278  0.00  0.00            
ATOM   2984 HD13 LEU X 184      -5.666  -9.006  -8.098  0.00  0.00            
ATOM   2985  CD2 LEU X 184      -5.166 -11.224  -9.856  0.00  0.00            
ATOM   2986 HD21 LEU X 184      -4.587 -11.684 -10.657  0.00  0.00            
ATOM   2987 HD22 LEU X 184      -5.541 -12.000  -9.188  0.00  0.00            
ATOM   2988 HD23 LEU X 184      -5.971 -10.673 -10.342  0.00  0.00            
ATOM   2989  C   LEU X 184      -3.417  -7.938 -12.333  0.00  0.00            
ATOM   2990  O   LEU X 184      -4.532  -7.972 -12.924  0.00  0.00            
ATOM   2991  N   ALA X 185      -2.542  -6.955 -12.429  0.00  0.00            
ATOM   2992  H   ALA X 185      -1.712  -6.895 -11.857  0.00  0.00            
ATOM   2993  CA  ALA X 185      -2.762  -5.829 -13.331  0.00  0.00            
ATOM   2994  HA  ALA X 185      -3.797  -5.519 -13.188  0.00  0.00            
ATOM   2995  CB  ALA X 185      -1.824  -4.680 -13.016  0.00  0.00            
ATOM   2996  HB1 ALA X 185      -2.018  -3.884 -13.736  0.00  0.00            
ATOM   2997  HB2 ALA X 185      -2.036  -4.197 -12.062  0.00  0.00            
ATOM   2998  HB3 ALA X 185      -0.763  -4.915 -13.099  0.00  0.00            
ATOM   2999  C   ALA X 185      -2.618  -6.215 -14.865  0.00  0.00            
ATOM   3000  O   ALA X 185      -1.521  -6.509 -15.317  0.00  0.00            
ATOM   3001  N   ARG X 186      -3.798  -6.307 -15.538  0.00  0.00            
ATOM   3002  H   ARG X 186      -4.654  -6.135 -15.031  0.00  0.00            
ATOM   3003  CA  ARG X 186      -3.950  -6.807 -16.889  0.00  0.00            
ATOM   3004  HA  ARG X 186      -3.331  -7.681 -17.090  0.00  0.00            
ATOM   3005  CB  ARG X 186      -5.451  -7.260 -17.019  0.00  0.00            
ATOM   3006  HB2 ARG X 186      -6.127  -6.430 -17.224  0.00  0.00            
ATOM   3007  HB3 ARG X 186      -5.384  -7.882 -17.911  0.00  0.00            
ATOM   3008  CG  ARG X 186      -6.035  -8.098 -15.878  0.00  0.00            
ATOM   3009  HG2 ARG X 186      -5.336  -8.904 -15.656  0.00  0.00            
ATOM   3010  HG3 ARG X 186      -6.157  -7.459 -15.003  0.00  0.00            
ATOM   3011  CD  ARG X 186      -7.370  -8.685 -16.308  0.00  0.00            
ATOM   3012  HD2 ARG X 186      -7.217  -9.220 -17.245  0.00  0.00            
ATOM   3013  HD3 ARG X 186      -7.726  -9.316 -15.494  0.00  0.00            
ATOM   3014  NE  ARG X 186      -8.370  -7.615 -16.440  0.00  0.00            
ATOM   3015  HE  ARG X 186      -7.883  -6.766 -16.191  0.00  0.00            
ATOM   3016  CZ  ARG X 186      -9.717  -7.589 -16.455  0.00  0.00            
ATOM   3017  NH1 ARG X 186     -10.403  -8.613 -16.756  0.00  0.00            
ATOM   3018 HH11 ARG X 186      -9.929  -9.393 -17.188  0.00  0.00            
ATOM   3019 HH12 ARG X 186     -11.409  -8.617 -16.849  0.00  0.00            
ATOM   3020  NH2 ARG X 186     -10.448  -6.529 -16.195  0.00  0.00            
ATOM   3021 HH21 ARG X 186      -9.990  -5.703 -15.837  0.00  0.00            
ATOM   3022 HH22 ARG X 186     -11.445  -6.553 -16.041  0.00  0.00            
ATOM   3023  C   ARG X 186      -3.685  -5.871 -18.086  0.00  0.00            
ATOM   3024  O   ARG X 186      -3.385  -6.334 -19.199  0.00  0.00            
ATOM   3025  N   VAL X 187      -3.921  -4.522 -17.801  0.00  0.00            
ATOM   3026  H   VAL X 187      -4.060  -4.285 -16.829  0.00  0.00            
ATOM   3027  CA  VAL X 187      -3.906  -3.383 -18.698  0.00  0.00            
ATOM   3028  HA  VAL X 187      -4.193  -2.515 -18.104  0.00  0.00            
ATOM   3029  CB  VAL X 187      -2.505  -3.190 -19.264  0.00  0.00            
ATOM   3030  HB  VAL X 187      -2.390  -4.038 -19.940  0.00  0.00            
ATOM   3031  CG1 VAL X 187      -2.278  -1.929 -20.134  0.00  0.00            
ATOM   3032 HG11 VAL X 187      -2.600  -0.971 -19.726  0.00  0.00            
ATOM   3033 HG12 VAL X 187      -1.237  -1.892 -20.457  0.00  0.00            
ATOM   3034 HG13 VAL X 187      -2.891  -2.112 -21.017  0.00  0.00            
ATOM   3035  CG2 VAL X 187      -1.452  -3.151 -18.181  0.00  0.00            
ATOM   3036 HG21 VAL X 187      -1.735  -2.510 -17.347  0.00  0.00            
ATOM   3037 HG22 VAL X 187      -1.189  -4.145 -17.819  0.00  0.00            
ATOM   3038 HG23 VAL X 187      -0.521  -2.726 -18.555  0.00  0.00            
ATOM   3039  C   VAL X 187      -4.965  -3.466 -19.837  0.00  0.00            
ATOM   3040  O   VAL X 187      -5.394  -2.384 -20.238  0.00  0.00            
ATOM   3041  N   VAL X 188      -5.285  -4.644 -20.364  0.00  0.00            
ATOM   3042  H   VAL X 188      -4.705  -5.433 -20.114  0.00  0.00            
ATOM   3043  CA  VAL X 188      -6.416  -4.953 -21.246  0.00  0.00            
ATOM   3044  HA  VAL X 188      -7.191  -4.197 -21.123  0.00  0.00            
ATOM   3045  CB  VAL X 188      -5.962  -4.784 -22.738  0.00  0.00            
ATOM   3046  HB  VAL X 188      -6.831  -5.011 -23.356  0.00  0.00            
ATOM   3047  CG1 VAL X 188      -5.462  -3.363 -23.098  0.00  0.00            
ATOM   3048 HG11 VAL X 188      -6.206  -2.676 -22.695  0.00  0.00            
ATOM   3049 HG12 VAL X 188      -4.472  -3.225 -22.662  0.00  0.00            
ATOM   3050 HG13 VAL X 188      -5.369  -3.335 -24.183  0.00  0.00            
ATOM   3051  CG2 VAL X 188      -4.752  -5.696 -23.129  0.00  0.00            
ATOM   3052 HG21 VAL X 188      -3.890  -5.573 -22.474  0.00  0.00            
ATOM   3053 HG22 VAL X 188      -5.098  -6.728 -23.068  0.00  0.00            
ATOM   3054 HG23 VAL X 188      -4.540  -5.474 -24.175  0.00  0.00            
ATOM   3055  C   VAL X 188      -7.059  -6.298 -20.936  0.00  0.00            
ATOM   3056  O   VAL X 188      -6.454  -7.145 -20.298  0.00  0.00            
ATOM   3057  N   PHE X 189      -8.369  -6.380 -21.334  0.00  0.00            
ATOM   3058  H   PHE X 189      -8.808  -5.554 -21.715  0.00  0.00            
ATOM   3059  CA  PHE X 189      -9.253  -7.511 -21.191  0.00  0.00            
ATOM   3060  HA  PHE X 189      -8.635  -8.402 -21.299  0.00  0.00            
ATOM   3061  CB  PHE X 189      -9.779  -7.596 -19.753  0.00  0.00            
ATOM   3062  HB2 PHE X 189      -9.875  -8.642 -19.460  0.00  0.00            
ATOM   3063  HB3 PHE X 189      -9.039  -7.214 -19.050  0.00  0.00            
ATOM   3064  CG  PHE X 189     -11.112  -6.781 -19.458  0.00  0.00            
ATOM   3065  CD1 PHE X 189     -11.065  -5.437 -19.229  0.00  0.00            
ATOM   3066  HD1 PHE X 189     -10.118  -4.922 -19.299  0.00  0.00            
ATOM   3067  CE1 PHE X 189     -12.255  -4.776 -18.979  0.00  0.00            
ATOM   3068  HE1 PHE X 189     -12.234  -3.696 -18.954  0.00  0.00            
ATOM   3069  CZ  PHE X 189     -13.482  -5.417 -18.948  0.00  0.00            
ATOM   3070  HZ  PHE X 189     -14.384  -4.868 -18.717  0.00  0.00            
ATOM   3071  CE2 PHE X 189     -13.584  -6.750 -19.288  0.00  0.00            
ATOM   3072  HE2 PHE X 189     -14.520  -7.267 -19.443  0.00  0.00            
ATOM   3073  CD2 PHE X 189     -12.379  -7.407 -19.574  0.00  0.00            
ATOM   3074  HD2 PHE X 189     -12.353  -8.484 -19.654  0.00  0.00            
ATOM   3075  C   PHE X 189     -10.375  -7.570 -22.252  0.00  0.00            
ATOM   3076  O   PHE X 189     -10.620  -6.617 -22.996  0.00  0.00            
ATOM   3077  N   ASP X 190     -11.096  -8.662 -22.244  0.00  0.00            
ATOM   3078  H   ASP X 190     -10.824  -9.407 -21.619  0.00  0.00            
ATOM   3079  CA  ASP X 190     -12.255  -8.977 -23.084  0.00  0.00            
ATOM   3080  HA  ASP X 190     -12.645  -8.035 -23.468  0.00  0.00            
ATOM   3081  CB  ASP X 190     -11.783  -9.939 -24.234  0.00  0.00            
ATOM   3082  HB2 ASP X 190     -12.456  -9.770 -25.075  0.00  0.00            
ATOM   3083  HB3 ASP X 190     -10.783  -9.636 -24.542  0.00  0.00            
ATOM   3084  CG  ASP X 190     -11.654 -11.417 -23.806  0.00  0.00            
ATOM   3085  OD1 ASP X 190     -12.608 -12.148 -24.109  0.00  0.00            
ATOM   3086  OD2 ASP X 190     -10.579 -11.835 -23.314  0.00  0.00            
ATOM   3087  C   ASP X 190     -13.476  -9.549 -22.242  0.00  0.00            
ATOM   3088  O   ASP X 190     -13.258 -10.300 -21.237  0.00  0.00            
ATOM   3089  N   GLN X 191     -14.689  -9.230 -22.747  0.00  0.00            
ATOM   3090  H   GLN X 191     -14.761  -8.443 -23.376  0.00  0.00            
ATOM   3091  CA  GLN X 191     -15.963  -9.693 -22.183  0.00  0.00            
ATOM   3092  HA  GLN X 191     -15.819 -10.722 -21.853  0.00  0.00            
ATOM   3093  CB  GLN X 191     -16.438  -8.786 -21.001  0.00  0.00            
ATOM   3094  HB2 GLN X 191     -15.676  -8.814 -20.221  0.00  0.00            
ATOM   3095  HB3 GLN X 191     -16.466  -7.750 -21.339  0.00  0.00            
ATOM   3096  CG  GLN X 191     -17.797  -9.073 -20.198  0.00  0.00            
ATOM   3097  HG2 GLN X 191     -18.746  -9.027 -20.732  0.00  0.00            
ATOM   3098  HG3 GLN X 191     -17.851 -10.088 -19.805  0.00  0.00            
ATOM   3099  CD  GLN X 191     -17.915  -8.069 -18.986  0.00  0.00            
ATOM   3100  OE1 GLN X 191     -17.232  -8.299 -17.979  0.00  0.00            
ATOM   3101  NE2 GLN X 191     -18.760  -7.067 -19.044  0.00  0.00            
ATOM   3102 HE21 GLN X 191     -18.843  -6.484 -18.223  0.00  0.00            
ATOM   3103 HE22 GLN X 191     -19.339  -7.017 -19.870  0.00  0.00            
ATOM   3104  C   GLN X 191     -17.045  -9.707 -23.326  0.00  0.00            
ATOM   3105  O   GLN X 191     -17.069  -8.728 -24.114  0.00  0.00            
ATOM   3106  N   ASP X 192     -17.911 -10.768 -23.382  0.00  0.00            
ATOM   3107  H   ASP X 192     -17.633 -11.603 -22.887  0.00  0.00            
ATOM   3108  CA  ASP X 192     -19.102 -10.787 -24.178  0.00  0.00            
ATOM   3109  HA  ASP X 192     -19.376 -11.839 -24.096  0.00  0.00            
ATOM   3110  CB  ASP X 192     -20.202  -9.924 -23.503  0.00  0.00            
ATOM   3111  HB2 ASP X 192     -20.138 -10.064 -22.424  0.00  0.00            
ATOM   3112  HB3 ASP X 192     -20.003  -8.864 -23.656  0.00  0.00            
ATOM   3113  CG  ASP X 192     -21.527 -10.474 -23.974  0.00  0.00            
ATOM   3114  OD1 ASP X 192     -22.312  -9.655 -24.480  0.00  0.00            
ATOM   3115  OD2 ASP X 192     -21.878 -11.600 -23.666  0.00  0.00            
ATOM   3116  C   ASP X 192     -18.934 -10.479 -25.686  0.00  0.00            
ATOM   3117  O   ASP X 192     -19.845 -10.121 -26.416  0.00  0.00            
ATOM   3118  N   GLY X 193     -17.718 -10.679 -26.249  0.00  0.00            
ATOM   3119  H   GLY X 193     -17.025 -10.948 -25.566  0.00  0.00            
ATOM   3120  CA  GLY X 193     -17.302 -10.434 -27.619  0.00  0.00            
ATOM   3121  HA2 GLY X 193     -16.591 -11.241 -27.798  0.00  0.00            
ATOM   3122  HA3 GLY X 193     -18.108 -10.458 -28.352  0.00  0.00            
ATOM   3123  C   GLY X 193     -16.597  -9.047 -27.821  0.00  0.00            
ATOM   3124  O   GLY X 193     -16.384  -8.609 -28.951  0.00  0.00            
ATOM   3125  N   TYR X 194     -16.253  -8.256 -26.763  0.00  0.00            
ATOM   3126  H   TYR X 194     -16.491  -8.624 -25.854  0.00  0.00            
ATOM   3127  CA  TYR X 194     -15.527  -6.886 -26.903  0.00  0.00            
ATOM   3128  HA  TYR X 194     -15.163  -6.789 -27.925  0.00  0.00            
ATOM   3129  CB  TYR X 194     -16.509  -5.722 -26.624  0.00  0.00            
ATOM   3130  HB2 TYR X 194     -16.883  -5.814 -25.604  0.00  0.00            
ATOM   3131  HB3 TYR X 194     -15.927  -4.800 -26.652  0.00  0.00            
ATOM   3132  CG  TYR X 194     -17.690  -5.589 -27.604  0.00  0.00            
ATOM   3133  CD1 TYR X 194     -18.844  -6.382 -27.400  0.00  0.00            
ATOM   3134  HD1 TYR X 194     -18.791  -7.240 -26.746  0.00  0.00            
ATOM   3135  CE1 TYR X 194     -20.029  -6.231 -28.169  0.00  0.00            
ATOM   3136  HE1 TYR X 194     -20.832  -6.948 -28.075  0.00  0.00            
ATOM   3137  CZ  TYR X 194     -20.071  -5.177 -29.089  0.00  0.00            
ATOM   3138  OH  TYR X 194     -21.155  -5.016 -29.894  0.00  0.00            
ATOM   3139  HH  TYR X 194     -21.030  -4.369 -30.592  0.00  0.00            
ATOM   3140  CE2 TYR X 194     -18.932  -4.419 -29.415  0.00  0.00            
ATOM   3141  HE2 TYR X 194     -19.028  -3.650 -30.167  0.00  0.00            
ATOM   3142  CD2 TYR X 194     -17.771  -4.623 -28.646  0.00  0.00            
ATOM   3143  HD2 TYR X 194     -16.909  -4.009 -28.859  0.00  0.00            
ATOM   3144  C   TYR X 194     -14.267  -6.781 -26.015  0.00  0.00            
ATOM   3145  O   TYR X 194     -14.304  -7.229 -24.825  0.00  0.00            
ATOM   3146  N   TYR X 195     -13.248  -6.071 -26.508  0.00  0.00            
ATOM   3147  H   TYR X 195     -13.311  -5.754 -27.465  0.00  0.00            
ATOM   3148  CA  TYR X 195     -12.111  -5.724 -25.760  0.00  0.00            
ATOM   3149  HA  TYR X 195     -11.926  -6.422 -24.944  0.00  0.00            
ATOM   3150  CB  TYR X 195     -10.915  -5.587 -26.724  0.00  0.00            
ATOM   3151  HB2 TYR X 195     -11.207  -4.733 -27.335  0.00  0.00            
ATOM   3152  HB3 TYR X 195     -10.015  -5.320 -26.171  0.00  0.00            
ATOM   3153  CG  TYR X 195     -10.614  -6.739 -27.661  0.00  0.00            
ATOM   3154  CD1 TYR X 195     -10.050  -7.938 -27.102  0.00  0.00            
ATOM   3155  HD1 TYR X 195      -9.932  -8.090 -26.040  0.00  0.00            
ATOM   3156  CE1 TYR X 195      -9.484  -9.001 -27.913  0.00  0.00            
ATOM   3157  HE1 TYR X 195      -9.096  -9.898 -27.454  0.00  0.00            
ATOM   3158  CZ  TYR X 195      -9.455  -8.802 -29.294  0.00  0.00            
ATOM   3159  OH  TYR X 195      -9.005  -9.771 -30.101  0.00  0.00            
ATOM   3160  HH  TYR X 195      -9.021  -9.405 -30.988  0.00  0.00            
ATOM   3161  CE2 TYR X 195     -10.103  -7.690 -29.820  0.00  0.00            
ATOM   3162  HE2 TYR X 195     -10.225  -7.556 -30.885  0.00  0.00            
ATOM   3163  CD2 TYR X 195     -10.602  -6.647 -29.061  0.00  0.00            
ATOM   3164  HD2 TYR X 195     -10.972  -5.728 -29.491  0.00  0.00            
ATOM   3165  C   TYR X 195     -12.239  -4.420 -25.111  0.00  0.00            
ATOM   3166  O   TYR X 195     -12.910  -3.494 -25.626  0.00  0.00            
ATOM   3167  N   TYR X 196     -11.520  -4.218 -23.981  0.00  0.00            
ATOM   3168  H   TYR X 196     -11.111  -5.068 -23.620  0.00  0.00            
ATOM   3169  CA  TYR X 196     -11.605  -3.050 -23.079  0.00  0.00            
ATOM   3170  HA  TYR X 196     -12.041  -2.263 -23.693  0.00  0.00            
ATOM   3171  CB  TYR X 196     -12.626  -3.431 -21.934  0.00  0.00            
ATOM   3172  HB2 TYR X 196     -12.297  -4.384 -21.519  0.00  0.00            
ATOM   3173  HB3 TYR X 196     -12.685  -2.590 -21.244  0.00  0.00            
ATOM   3174  CG  TYR X 196     -14.055  -3.593 -22.446  0.00  0.00            
ATOM   3175  CD1 TYR X 196     -14.823  -2.416 -22.732  0.00  0.00            
ATOM   3176  HD1 TYR X 196     -14.415  -1.471 -22.405  0.00  0.00            
ATOM   3177  CE1 TYR X 196     -16.132  -2.563 -23.202  0.00  0.00            
ATOM   3178  HE1 TYR X 196     -16.742  -1.717 -23.482  0.00  0.00            
ATOM   3179  CZ  TYR X 196     -16.619  -3.851 -23.471  0.00  0.00            
ATOM   3180  OH  TYR X 196     -17.844  -3.996 -24.006  0.00  0.00            
ATOM   3181  HH  TYR X 196     -18.183  -4.894 -23.974  0.00  0.00            
ATOM   3182  CE2 TYR X 196     -15.818  -4.949 -23.266  0.00  0.00            
ATOM   3183  HE2 TYR X 196     -16.136  -5.955 -23.494  0.00  0.00            
ATOM   3184  CD2 TYR X 196     -14.567  -4.874 -22.714  0.00  0.00            
ATOM   3185  HD2 TYR X 196     -13.952  -5.761 -22.692  0.00  0.00            
ATOM   3186  C   TYR X 196     -10.192  -2.649 -22.500  0.00  0.00            
ATOM   3187  O   TYR X 196      -9.339  -3.534 -22.310  0.00  0.00            
ATOM   3188  N   PRO X 197      -9.989  -1.384 -22.080  0.00  0.00            
ATOM   3189  CD  PRO X 197     -10.628  -0.172 -22.565  0.00  0.00            
ATOM   3190  HD2 PRO X 197     -11.525  -0.036 -21.961  0.00  0.00            
ATOM   3191  HD3 PRO X 197     -10.885  -0.312 -23.615  0.00  0.00            
ATOM   3192  CG  PRO X 197      -9.678   0.934 -22.206  0.00  0.00            
ATOM   3193  HG2 PRO X 197     -10.236   1.855 -22.035  0.00  0.00            
ATOM   3194  HG3 PRO X 197      -8.983   1.063 -23.035  0.00  0.00            
ATOM   3195  CB  PRO X 197      -8.920   0.476 -20.973  0.00  0.00            
ATOM   3196  HB2 PRO X 197      -9.439   0.863 -20.096  0.00  0.00            
ATOM   3197  HB3 PRO X 197      -7.950   0.972 -21.019  0.00  0.00            
ATOM   3198  CA  PRO X 197      -8.977  -1.054 -21.038  0.00  0.00            
ATOM   3199  HA  PRO X 197      -7.966  -1.372 -21.293  0.00  0.00            
ATOM   3200  C   PRO X 197      -9.296  -1.681 -19.720  0.00  0.00            
ATOM   3201  O   PRO X 197     -10.408  -1.676 -19.197  0.00  0.00            
ATOM   3202  N   ASP X 198      -8.299  -2.233 -19.015  0.00  0.00            
ATOM   3203  H   ASP X 198      -7.354  -2.008 -19.291  0.00  0.00            
ATOM   3204  CA  ASP X 198      -8.491  -2.886 -17.658  0.00  0.00            
ATOM   3205  HA  ASP X 198      -9.443  -3.415 -17.705  0.00  0.00            
ATOM   3206  CB  ASP X 198      -7.207  -3.642 -17.282  0.00  0.00            
ATOM   3207  HB2 ASP X 198      -6.996  -4.410 -18.026  0.00  0.00            
ATOM   3208  HB3 ASP X 198      -6.365  -2.963 -17.155  0.00  0.00            
ATOM   3209  CG  ASP X 198      -7.328  -4.315 -15.927  0.00  0.00            
ATOM   3210  OD1 ASP X 198      -8.476  -4.621 -15.458  0.00  0.00            
ATOM   3211  OD2 ASP X 198      -6.313  -4.738 -15.326  0.00  0.00            
ATOM   3212  C   ASP X 198      -8.678  -1.657 -16.698  0.00  0.00            
ATOM   3213  O   ASP X 198      -7.993  -0.672 -16.809  0.00  0.00            
ATOM   3214  N   SER X 199      -9.592  -1.844 -15.755  0.00  0.00            
ATOM   3215  H   SER X 199     -10.136  -2.688 -15.646  0.00  0.00            
ATOM   3216  CA  SER X 199      -9.862  -0.815 -14.745  0.00  0.00            
ATOM   3217  HA  SER X 199      -8.989  -0.204 -14.518  0.00  0.00            
ATOM   3218  CB  SER X 199     -10.940   0.158 -15.257  0.00  0.00            
ATOM   3219  HB2 SER X 199     -11.165   0.898 -14.489  0.00  0.00            
ATOM   3220  HB3 SER X 199     -10.449   0.758 -16.023  0.00  0.00            
ATOM   3221  OG  SER X 199     -12.137  -0.481 -15.725  0.00  0.00            
ATOM   3222  HG  SER X 199     -12.683   0.143 -16.209  0.00  0.00            
ATOM   3223  C   SER X 199     -10.421  -1.228 -13.320  0.00  0.00            
ATOM   3224  O   SER X 199     -11.330  -2.065 -13.181  0.00  0.00            
ATOM   3225  N   LEU X 200      -9.728  -0.747 -12.299  0.00  0.00            
ATOM   3226  H   LEU X 200      -8.979  -0.099 -12.499  0.00  0.00            
ATOM   3227  CA  LEU X 200      -9.750  -1.270 -10.977  0.00  0.00            
ATOM   3228  HA  LEU X 200     -10.559  -1.971 -10.771  0.00  0.00            
ATOM   3229  CB  LEU X 200      -8.421  -2.088 -10.662  0.00  0.00            
ATOM   3230  HB2 LEU X 200      -8.513  -2.977 -11.285  0.00  0.00            
ATOM   3231  HB3 LEU X 200      -7.549  -1.562 -11.050  0.00  0.00            
ATOM   3232  CG  LEU X 200      -8.232  -2.516  -9.222  0.00  0.00            
ATOM   3233  HG  LEU X 200      -8.509  -1.776  -8.472  0.00  0.00            
ATOM   3234  CD1 LEU X 200      -9.065  -3.740  -9.031  0.00  0.00            
ATOM   3235 HD11 LEU X 200      -8.526  -4.647  -9.302  0.00  0.00            
ATOM   3236 HD12 LEU X 200      -9.230  -3.828  -7.957  0.00  0.00            
ATOM   3237 HD13 LEU X 200      -9.998  -3.584  -9.574  0.00  0.00            
ATOM   3238  CD2 LEU X 200      -6.771  -2.859  -8.877  0.00  0.00            
ATOM   3239 HD21 LEU X 200      -6.506  -3.765  -9.422  0.00  0.00            
ATOM   3240 HD22 LEU X 200      -6.078  -2.053  -9.119  0.00  0.00            
ATOM   3241 HD23 LEU X 200      -6.674  -3.262  -7.869  0.00  0.00            
ATOM   3242  C   LEU X 200     -10.037  -0.165  -9.886  0.00  0.00            
ATOM   3243  O   LEU X 200      -9.447   0.895  -9.783  0.00  0.00            
ATOM   3244  N   VAL X 201     -10.869  -0.555  -8.882  0.00  0.00            
ATOM   3245  H   VAL X 201     -11.430  -1.361  -9.119  0.00  0.00            
ATOM   3246  CA  VAL X 201     -11.123   0.059  -7.587  0.00  0.00            
ATOM   3247  HA  VAL X 201     -10.476   0.922  -7.430  0.00  0.00            
ATOM   3248  CB  VAL X 201     -12.550   0.640  -7.555  0.00  0.00            
ATOM   3249  HB  VAL X 201     -12.687   1.108  -6.580  0.00  0.00            
ATOM   3250  CG1 VAL X 201     -12.921   1.599  -8.706  0.00  0.00            
ATOM   3251 HG11 VAL X 201     -13.887   2.095  -8.603  0.00  0.00            
ATOM   3252 HG12 VAL X 201     -12.111   2.321  -8.799  0.00  0.00            
ATOM   3253 HG13 VAL X 201     -12.906   1.092  -9.671  0.00  0.00            
ATOM   3254  CG2 VAL X 201     -13.727  -0.446  -7.679  0.00  0.00            
ATOM   3255 HG21 VAL X 201     -14.082  -0.734  -6.690  0.00  0.00            
ATOM   3256 HG22 VAL X 201     -14.561  -0.005  -8.226  0.00  0.00            
ATOM   3257 HG23 VAL X 201     -13.451  -1.342  -8.235  0.00  0.00            
ATOM   3258  C   VAL X 201     -10.856  -0.887  -6.420  0.00  0.00            
ATOM   3259  O   VAL X 201     -10.734  -2.077  -6.651  0.00  0.00            
ATOM   3260  N   GLY X 202     -10.737  -0.301  -5.228  0.00  0.00            
ATOM   3261  H   GLY X 202     -10.716   0.703  -5.117  0.00  0.00            
ATOM   3262  CA  GLY X 202     -10.422  -1.142  -4.070  0.00  0.00            
ATOM   3263  HA2 GLY X 202     -11.219  -1.869  -3.907  0.00  0.00            
ATOM   3264  HA3 GLY X 202      -9.567  -1.759  -4.345  0.00  0.00            
ATOM   3265  C   GLY X 202     -10.264  -0.457  -2.734  0.00  0.00            
ATOM   3266  O   GLY X 202      -9.936   0.748  -2.601  0.00  0.00            
ATOM   3267  N   THR X 203     -10.300  -1.274  -1.696  0.00  0.00            
ATOM   3268  H   THR X 203     -10.326  -2.262  -1.906  0.00  0.00            
ATOM   3269  CA  THR X 203     -10.310  -0.877  -0.290  0.00  0.00            
ATOM   3270  HA  THR X 203     -10.680   0.141  -0.167  0.00  0.00            
ATOM   3271  CB  THR X 203     -11.306  -1.714   0.499  0.00  0.00            
ATOM   3272  HB  THR X 203     -11.346  -1.233   1.476  0.00  0.00            
ATOM   3273  CG2 THR X 203     -12.728  -1.629   0.036  0.00  0.00            
ATOM   3274 HG21 THR X 203     -12.700  -1.548  -1.051  0.00  0.00            
ATOM   3275 HG22 THR X 203     -13.384  -2.434   0.367  0.00  0.00            
ATOM   3276 HG23 THR X 203     -13.201  -0.679   0.286  0.00  0.00            
ATOM   3277  OG1 THR X 203     -10.838  -3.030   0.574  0.00  0.00            
ATOM   3278  HG1 THR X 203     -11.432  -3.571   1.100  0.00  0.00            
ATOM   3279  C   THR X 203      -8.847  -0.778   0.274  0.00  0.00            
ATOM   3280  O   THR X 203      -8.617  -1.180   1.431  0.00  0.00            
ATOM   3281  N   ASP X 204      -7.828  -0.290  -0.472  0.00  0.00            
ATOM   3282  H   ASP X 204      -8.126   0.094  -1.357  0.00  0.00            
ATOM   3283  CA  ASP X 204      -6.476   0.226   0.007  0.00  0.00            
ATOM   3284  HA  ASP X 204      -6.559   0.786   0.939  0.00  0.00            
ATOM   3285  CB  ASP X 204      -5.578  -0.990   0.111  0.00  0.00            
ATOM   3286  HB2 ASP X 204      -6.047  -1.673   0.820  0.00  0.00            
ATOM   3287  HB3 ASP X 204      -5.474  -1.432  -0.879  0.00  0.00            
ATOM   3288  CG  ASP X 204      -4.152  -0.770   0.662  0.00  0.00            
ATOM   3289  OD1 ASP X 204      -3.264  -0.164   0.038  0.00  0.00            
ATOM   3290  OD2 ASP X 204      -3.884  -1.121   1.802  0.00  0.00            
ATOM   3291  C   ASP X 204      -6.020   1.205  -1.044  0.00  0.00            
ATOM   3292  O   ASP X 204      -6.284   1.020  -2.267  0.00  0.00            
ATOM   3293  N   SER X 205      -5.269   2.259  -0.710  0.00  0.00            
ATOM   3294  H   SER X 205      -4.946   2.225   0.246  0.00  0.00            
ATOM   3295  CA  SER X 205      -4.756   3.301  -1.628  0.00  0.00            
ATOM   3296  HA  SER X 205      -5.547   3.409  -2.370  0.00  0.00            
ATOM   3297  CB  SER X 205      -4.486   4.647  -0.917  0.00  0.00            
ATOM   3298  HB2 SER X 205      -4.252   5.341  -1.723  0.00  0.00            
ATOM   3299  HB3 SER X 205      -5.340   5.043  -0.368  0.00  0.00            
ATOM   3300  OG  SER X 205      -3.430   4.431   0.071  0.00  0.00            
ATOM   3301  HG  SER X 205      -3.113   5.277   0.396  0.00  0.00            
ATOM   3302  C   SER X 205      -3.635   2.842  -2.537  0.00  0.00            
ATOM   3303  O   SER X 205      -2.813   3.599  -3.115  0.00  0.00            
ATOM   3304  N   HIE X 206      -3.407   1.496  -2.631  0.00  0.00            
ATOM   3305  H   HIE X 206      -3.936   0.841  -2.074  0.00  0.00            
ATOM   3306  CA  HIE X 206      -2.468   0.880  -3.575  0.00  0.00            
ATOM   3307  HA  HIE X 206      -1.431   1.155  -3.385  0.00  0.00            
ATOM   3308  CB  HIE X 206      -2.604  -0.676  -3.468  0.00  0.00            
ATOM   3309  HB2 HIE X 206      -2.513  -0.960  -2.419  0.00  0.00            
ATOM   3310  HB3 HIE X 206      -3.548  -0.964  -3.931  0.00  0.00            
ATOM   3311  CG  HIE X 206      -1.482  -1.274  -4.276  0.00  0.00            
ATOM   3312  ND1 HIE X 206      -1.558  -2.185  -5.333  0.00  0.00            
ATOM   3313  CE1 HIE X 206      -0.321  -2.540  -5.636  0.00  0.00            
ATOM   3314  HE1 HIE X 206      -0.033  -3.172  -6.463  0.00  0.00            
ATOM   3315  NE2 HIE X 206       0.619  -1.884  -4.873  0.00  0.00            
ATOM   3316  HE2 HIE X 206       1.582  -2.162  -4.748  0.00  0.00            
ATOM   3317  CD2 HIE X 206      -0.140  -1.207  -3.902  0.00  0.00            
ATOM   3318  HD2 HIE X 206       0.214  -0.634  -3.058  0.00  0.00            
ATOM   3319  C   HIE X 206      -2.788   1.221  -5.055  0.00  0.00            
ATOM   3320  O   HIE X 206      -1.880   1.178  -5.865  0.00  0.00            
ATOM   3321  N   THR X 207      -3.968   1.709  -5.330  0.00  0.00            
ATOM   3322  H   THR X 207      -4.606   1.772  -4.550  0.00  0.00            
ATOM   3323  CA  THR X 207      -4.350   2.394  -6.584  0.00  0.00            
ATOM   3324  HA  THR X 207      -4.467   1.672  -7.392  0.00  0.00            
ATOM   3325  CB  THR X 207      -5.691   3.188  -6.399  0.00  0.00            
ATOM   3326  HB  THR X 207      -6.093   3.644  -7.303  0.00  0.00            
ATOM   3327  CG2 THR X 207      -6.805   2.281  -5.819  0.00  0.00            
ATOM   3328 HG21 THR X 207      -6.869   1.408  -6.469  0.00  0.00            
ATOM   3329 HG22 THR X 207      -6.590   1.982  -4.793  0.00  0.00            
ATOM   3330 HG23 THR X 207      -7.708   2.884  -5.906  0.00  0.00            
ATOM   3331  OG1 THR X 207      -5.478   4.074  -5.300  0.00  0.00            
ATOM   3332  HG1 THR X 207      -5.118   4.851  -5.733  0.00  0.00            
ATOM   3333  C   THR X 207      -3.307   3.414  -7.103  0.00  0.00            
ATOM   3334  O   THR X 207      -3.084   3.486  -8.316  0.00  0.00            
ATOM   3335  N   THR X 208      -2.597   4.060  -6.190  0.00  0.00            
ATOM   3336  H   THR X 208      -2.648   3.939  -5.189  0.00  0.00            
ATOM   3337  CA  THR X 208      -1.499   4.948  -6.625  0.00  0.00            
ATOM   3338  HA  THR X 208      -1.808   5.822  -7.198  0.00  0.00            
ATOM   3339  CB  THR X 208      -0.755   5.469  -5.396  0.00  0.00            
ATOM   3340  HB  THR X 208       0.056   6.055  -5.830  0.00  0.00            
ATOM   3341  CG2 THR X 208      -1.650   6.511  -4.739  0.00  0.00            
ATOM   3342 HG21 THR X 208      -2.041   7.201  -5.488  0.00  0.00            
ATOM   3343 HG22 THR X 208      -2.441   6.105  -4.109  0.00  0.00            
ATOM   3344 HG23 THR X 208      -1.082   7.129  -4.043  0.00  0.00            
ATOM   3345  OG1 THR X 208      -0.336   4.523  -4.415  0.00  0.00            
ATOM   3346  HG1 THR X 208      -1.112   4.432  -3.857  0.00  0.00            
ATOM   3347  C   THR X 208      -0.409   4.300  -7.548  0.00  0.00            
ATOM   3348  O   THR X 208       0.139   4.919  -8.449  0.00  0.00            
ATOM   3349  N   MET X 209      -0.165   2.974  -7.271  0.00  0.00            
ATOM   3350  H   MET X 209      -0.651   2.612  -6.463  0.00  0.00            
ATOM   3351  CA  MET X 209       0.839   2.162  -7.947  0.00  0.00            
ATOM   3352  HA  MET X 209       1.714   2.756  -8.209  0.00  0.00            
ATOM   3353  CB  MET X 209       1.328   1.056  -7.038  0.00  0.00            
ATOM   3354  HB2 MET X 209       0.607   0.266  -6.830  0.00  0.00            
ATOM   3355  HB3 MET X 209       2.168   0.536  -7.498  0.00  0.00            
ATOM   3356  CG  MET X 209       1.875   1.730  -5.775  0.00  0.00            
ATOM   3357  HG2 MET X 209       2.473   2.554  -6.165  0.00  0.00            
ATOM   3358  HG3 MET X 209       1.151   2.101  -5.050  0.00  0.00            
ATOM   3359  SD  MET X 209       2.949   0.616  -4.823  0.00  0.00            
ATOM   3360  CE  MET X 209       2.602   1.344  -3.199  0.00  0.00            
ATOM   3361  HE1 MET X 209       3.082   2.321  -3.238  0.00  0.00            
ATOM   3362  HE2 MET X 209       1.536   1.456  -3.002  0.00  0.00            
ATOM   3363  HE3 MET X 209       3.096   0.743  -2.435  0.00  0.00            
ATOM   3364  C   MET X 209       0.257   1.560  -9.246  0.00  0.00            
ATOM   3365  O   MET X 209       1.089   1.091 -10.009  0.00  0.00            
ATOM   3366  N   ILE X 210      -1.079   1.506  -9.342  0.00  0.00            
ATOM   3367  H   ILE X 210      -1.692   1.945  -8.669  0.00  0.00            
ATOM   3368  CA  ILE X 210      -1.779   1.012 -10.516  0.00  0.00            
ATOM   3369  HA  ILE X 210      -1.115   0.305 -11.013  0.00  0.00            
ATOM   3370  CB  ILE X 210      -3.081   0.168 -10.162  0.00  0.00            
ATOM   3371  HB  ILE X 210      -3.840   0.791  -9.689  0.00  0.00            
ATOM   3372  CG2 ILE X 210      -3.667  -0.372 -11.462  0.00  0.00            
ATOM   3373 HG21 ILE X 210      -2.866  -0.857 -12.021  0.00  0.00            
ATOM   3374 HG22 ILE X 210      -4.418  -1.128 -11.232  0.00  0.00            
ATOM   3375 HG23 ILE X 210      -4.125   0.445 -12.020  0.00  0.00            
ATOM   3376  CG1 ILE X 210      -2.893  -0.981  -9.116  0.00  0.00            
ATOM   3377 HG12 ILE X 210      -2.805  -0.511  -8.136  0.00  0.00            
ATOM   3378 HG13 ILE X 210      -3.784  -1.607  -9.163  0.00  0.00            
ATOM   3379  CD1 ILE X 210      -1.746  -1.970  -9.338  0.00  0.00            
ATOM   3380 HD11 ILE X 210      -2.026  -2.824  -8.720  0.00  0.00            
ATOM   3381 HD12 ILE X 210      -1.701  -2.271 -10.385  0.00  0.00            
ATOM   3382 HD13 ILE X 210      -0.779  -1.532  -9.093  0.00  0.00            
ATOM   3383  C   ILE X 210      -2.085   2.174 -11.407  0.00  0.00            
ATOM   3384  O   ILE X 210      -1.997   1.994 -12.617  0.00  0.00            
ATOM   3385  N   ASP X 211      -2.314   3.393 -10.956  0.00  0.00            
ATOM   3386  H   ASP X 211      -2.329   3.529  -9.956  0.00  0.00            
ATOM   3387  CA  ASP X 211      -2.152   4.606 -11.845  0.00  0.00            
ATOM   3388  HA  ASP X 211      -2.844   4.457 -12.674  0.00  0.00            
ATOM   3389  CB  ASP X 211      -2.524   5.897 -11.045  0.00  0.00            
ATOM   3390  HB2 ASP X 211      -1.750   6.135 -10.315  0.00  0.00            
ATOM   3391  HB3 ASP X 211      -2.521   6.742 -11.733  0.00  0.00            
ATOM   3392  CG  ASP X 211      -3.824   5.848 -10.243  0.00  0.00            
ATOM   3393  OD1 ASP X 211      -4.926   5.518 -10.748  0.00  0.00            
ATOM   3394  OD2 ASP X 211      -3.784   6.360  -9.074  0.00  0.00            
ATOM   3395  C   ASP X 211      -0.718   4.774 -12.360  0.00  0.00            
ATOM   3396  O   ASP X 211      -0.439   5.239 -13.425  0.00  0.00            
ATOM   3397  N   GLY X 212       0.236   4.350 -11.593  0.00  0.00            
ATOM   3398  H   GLY X 212      -0.128   4.222 -10.660  0.00  0.00            
ATOM   3399  CA  GLY X 212       1.687   4.190 -11.860  0.00  0.00            
ATOM   3400  HA2 GLY X 212       2.032   5.192 -12.117  0.00  0.00            
ATOM   3401  HA3 GLY X 212       2.137   3.721 -10.985  0.00  0.00            
ATOM   3402  C   GLY X 212       2.030   3.133 -12.953  0.00  0.00            
ATOM   3403  O   GLY X 212       3.159   3.138 -13.464  0.00  0.00            
ATOM   3404  N   LEU X 213       1.094   2.174 -13.241  0.00  0.00            
ATOM   3405  H   LEU X 213       0.268   2.181 -12.660  0.00  0.00            
ATOM   3406  CA  LEU X 213       1.138   1.299 -14.398  0.00  0.00            
ATOM   3407  HA  LEU X 213       2.165   1.376 -14.756  0.00  0.00            
ATOM   3408  CB  LEU X 213       0.771  -0.131 -13.958  0.00  0.00            
ATOM   3409  HB2 LEU X 213       1.424  -0.327 -13.108  0.00  0.00            
ATOM   3410  HB3 LEU X 213      -0.244  -0.224 -13.570  0.00  0.00            
ATOM   3411  CG  LEU X 213       0.903  -1.255 -15.039  0.00  0.00            
ATOM   3412  HG  LEU X 213       0.367  -1.006 -15.954  0.00  0.00            
ATOM   3413  CD1 LEU X 213       2.410  -1.401 -15.426  0.00  0.00            
ATOM   3414 HD11 LEU X 213       2.700  -0.529 -16.012  0.00  0.00            
ATOM   3415 HD12 LEU X 213       2.991  -1.369 -14.505  0.00  0.00            
ATOM   3416 HD13 LEU X 213       2.456  -2.284 -16.063  0.00  0.00            
ATOM   3417  CD2 LEU X 213       0.428  -2.519 -14.570  0.00  0.00            
ATOM   3418 HD21 LEU X 213      -0.603  -2.456 -14.222  0.00  0.00            
ATOM   3419 HD22 LEU X 213       0.260  -3.307 -15.304  0.00  0.00            
ATOM   3420 HD23 LEU X 213       1.037  -2.889 -13.745  0.00  0.00            
ATOM   3421  C   LEU X 213       0.247   1.876 -15.502  0.00  0.00            
ATOM   3422  O   LEU X 213       0.425   1.426 -16.583  0.00  0.00            
ATOM   3423  N   GLY X 214      -0.585   2.874 -15.233  0.00  0.00            
ATOM   3424  H   GLY X 214      -0.568   3.207 -14.279  0.00  0.00            
ATOM   3425  CA  GLY X 214      -1.292   3.618 -16.247  0.00  0.00            
ATOM   3426  HA2 GLY X 214      -1.300   4.639 -15.868  0.00  0.00            
ATOM   3427  HA3 GLY X 214      -0.694   3.633 -17.158  0.00  0.00            
ATOM   3428  C   GLY X 214      -2.633   3.234 -16.683  0.00  0.00            
ATOM   3429  O   GLY X 214      -3.098   3.570 -17.779  0.00  0.00            
ATOM   3430  N   ILE X 215      -3.409   2.562 -15.838  0.00  0.00            
ATOM   3431  H   ILE X 215      -2.858   2.226 -15.061  0.00  0.00            
ATOM   3432  CA  ILE X 215      -4.827   2.292 -15.859  0.00  0.00            
ATOM   3433  HA  ILE X 215      -5.307   2.838 -16.670  0.00  0.00            
ATOM   3434  CB  ILE X 215      -5.096   0.794 -15.962  0.00  0.00            
ATOM   3435  HB  ILE X 215      -6.084   0.709 -15.510  0.00  0.00            
ATOM   3436  CG2 ILE X 215      -5.036   0.356 -17.440  0.00  0.00            
ATOM   3437 HG21 ILE X 215      -5.727   0.989 -17.997  0.00  0.00            
ATOM   3438 HG22 ILE X 215      -4.027   0.406 -17.850  0.00  0.00            
ATOM   3439 HG23 ILE X 215      -5.417  -0.662 -17.520  0.00  0.00            
ATOM   3440  CG1 ILE X 215      -4.092  -0.114 -15.126  0.00  0.00            
ATOM   3441 HG12 ILE X 215      -3.081  -0.036 -15.527  0.00  0.00            
ATOM   3442 HG13 ILE X 215      -4.040   0.230 -14.093  0.00  0.00            
ATOM   3443  CD1 ILE X 215      -4.461  -1.601 -15.040  0.00  0.00            
ATOM   3444 HD11 ILE X 215      -5.390  -1.687 -14.476  0.00  0.00            
ATOM   3445 HD12 ILE X 215      -4.565  -1.992 -16.052  0.00  0.00            
ATOM   3446 HD13 ILE X 215      -3.729  -2.169 -14.466  0.00  0.00            
ATOM   3447  C   ILE X 215      -5.353   2.954 -14.591  0.00  0.00            
ATOM   3448  O   ILE X 215      -4.946   2.590 -13.504  0.00  0.00            
ATOM   3449  N   LEU X 216      -6.177   3.960 -14.742  0.00  0.00            
ATOM   3450  H   LEU X 216      -6.622   4.165 -15.626  0.00  0.00            
ATOM   3451  CA  LEU X 216      -6.722   4.810 -13.628  0.00  0.00            
ATOM   3452  HA  LEU X 216      -5.902   5.159 -13.000  0.00  0.00            
ATOM   3453  CB  LEU X 216      -7.398   6.071 -14.296  0.00  0.00            
ATOM   3454  HB2 LEU X 216      -6.567   6.482 -14.868  0.00  0.00            
ATOM   3455  HB3 LEU X 216      -8.238   5.681 -14.870  0.00  0.00            
ATOM   3456  CG  LEU X 216      -7.960   7.180 -13.387  0.00  0.00            
ATOM   3457  HG  LEU X 216      -8.763   6.785 -12.765  0.00  0.00            
ATOM   3458  CD1 LEU X 216      -6.926   7.787 -12.487  0.00  0.00            
ATOM   3459 HD11 LEU X 216      -6.666   7.048 -11.730  0.00  0.00            
ATOM   3460 HD12 LEU X 216      -6.004   8.093 -12.982  0.00  0.00            
ATOM   3461 HD13 LEU X 216      -7.219   8.701 -11.970  0.00  0.00            
ATOM   3462  CD2 LEU X 216      -8.421   8.346 -14.218  0.00  0.00            
ATOM   3463 HD21 LEU X 216      -9.274   7.978 -14.788  0.00  0.00            
ATOM   3464 HD22 LEU X 216      -8.648   9.246 -13.646  0.00  0.00            
ATOM   3465 HD23 LEU X 216      -7.673   8.680 -14.938  0.00  0.00            
ATOM   3466  C   LEU X 216      -7.643   4.031 -12.656  0.00  0.00            
ATOM   3467  O   LEU X 216      -8.360   3.187 -13.133  0.00  0.00            
ATOM   3468  N   GLY X 217      -7.596   4.305 -11.327  0.00  0.00            
ATOM   3469  H   GLY X 217      -6.885   4.932 -10.980  0.00  0.00            
ATOM   3470  CA  GLY X 217      -8.392   3.680 -10.294  0.00  0.00            
ATOM   3471  HA2 GLY X 217      -9.216   3.042 -10.613  0.00  0.00            
ATOM   3472  HA3 GLY X 217      -7.800   2.945  -9.748  0.00  0.00            
ATOM   3473  C   GLY X 217      -8.910   4.786  -9.305  0.00  0.00            
ATOM   3474  O   GLY X 217      -8.634   5.974  -9.383  0.00  0.00            
ATOM   3475  N   TRP X 218      -9.810   4.310  -8.364  0.00  0.00            
ATOM   3476  H   TRP X 218     -10.095   3.342  -8.324  0.00  0.00            
ATOM   3477  CA  TRP X 218     -10.404   5.136  -7.310  0.00  0.00            
ATOM   3478  HA  TRP X 218      -9.797   6.029  -7.163  0.00  0.00            
ATOM   3479  CB  TRP X 218     -11.779   5.604  -7.834  0.00  0.00            
ATOM   3480  HB2 TRP X 218     -11.626   5.833  -8.889  0.00  0.00            
ATOM   3481  HB3 TRP X 218     -12.548   4.852  -7.661  0.00  0.00            
ATOM   3482  CG  TRP X 218     -12.203   6.865  -7.243  0.00  0.00            
ATOM   3483  CD1 TRP X 218     -13.380   7.038  -6.575  0.00  0.00            
ATOM   3484  HD1 TRP X 218     -13.971   6.161  -6.356  0.00  0.00            
ATOM   3485  NE1 TRP X 218     -13.481   8.282  -6.059  0.00  0.00            
ATOM   3486  HE1 TRP X 218     -14.302   8.528  -5.525  0.00  0.00            
ATOM   3487  CE2 TRP X 218     -12.354   9.051  -6.307  0.00  0.00            
ATOM   3488  CZ2 TRP X 218     -11.942  10.366  -6.117  0.00  0.00            
ATOM   3489  HZ2 TRP X 218     -12.641  11.014  -5.608  0.00  0.00            
ATOM   3490  CH2 TRP X 218     -10.734  10.874  -6.614  0.00  0.00            
ATOM   3491  HH2 TRP X 218     -10.474  11.897  -6.383  0.00  0.00            
ATOM   3492  CZ3 TRP X 218      -9.926   9.996  -7.287  0.00  0.00            
ATOM   3493  HZ3 TRP X 218      -8.974  10.418  -7.575  0.00  0.00            
ATOM   3494  CE3 TRP X 218     -10.342   8.684  -7.590  0.00  0.00            
ATOM   3495  HE3 TRP X 218      -9.620   8.104  -8.146  0.00  0.00            
ATOM   3496  CD2 TRP X 218     -11.597   8.195  -7.161  0.00  0.00            
ATOM   3497  C   TRP X 218     -10.629   4.392  -6.002  0.00  0.00            
ATOM   3498  O   TRP X 218     -11.128   3.250  -5.972  0.00  0.00            
ATOM   3499  N   GLY X 219     -10.229   5.020  -4.854  0.00  0.00            
ATOM   3500  H   GLY X 219      -9.839   5.940  -5.003  0.00  0.00            
ATOM   3501  CA  GLY X 219     -10.371   4.401  -3.584  0.00  0.00            
ATOM   3502  HA2 GLY X 219      -9.864   3.440  -3.666  0.00  0.00            
ATOM   3503  HA3 GLY X 219      -9.887   5.027  -2.835  0.00  0.00            
ATOM   3504  C   GLY X 219     -11.867   4.355  -3.252  0.00  0.00            
ATOM   3505  O   GLY X 219     -12.603   5.312  -3.407  0.00  0.00            
ATOM   3506  N   VAL X 220     -12.331   3.220  -2.761  0.00  0.00            
ATOM   3507  H   VAL X 220     -11.628   2.498  -2.826  0.00  0.00            
ATOM   3508  CA  VAL X 220     -13.668   2.964  -2.199  0.00  0.00            
ATOM   3509  HA  VAL X 220     -14.255   3.874  -2.327  0.00  0.00            
ATOM   3510  CB  VAL X 220     -14.350   1.906  -3.063  0.00  0.00            
ATOM   3511  HB  VAL X 220     -15.333   1.670  -2.654  0.00  0.00            
ATOM   3512  CG1 VAL X 220     -14.620   2.351  -4.548  0.00  0.00            
ATOM   3513 HG11 VAL X 220     -15.068   3.341  -4.635  0.00  0.00            
ATOM   3514 HG12 VAL X 220     -13.714   2.321  -5.153  0.00  0.00            
ATOM   3515 HG13 VAL X 220     -15.331   1.696  -5.053  0.00  0.00            
ATOM   3516  CG2 VAL X 220     -13.633   0.519  -3.219  0.00  0.00            
ATOM   3517 HG21 VAL X 220     -14.250  -0.233  -3.712  0.00  0.00            
ATOM   3518 HG22 VAL X 220     -12.667   0.539  -3.724  0.00  0.00            
ATOM   3519 HG23 VAL X 220     -13.321   0.146  -2.243  0.00  0.00            
ATOM   3520  C   VAL X 220     -13.743   2.789  -0.674  0.00  0.00            
ATOM   3521  O   VAL X 220     -13.079   1.927  -0.092  0.00  0.00            
ATOM   3522  N   GLY X 221     -14.434   3.759  -0.033  0.00  0.00            
ATOM   3523  H   GLY X 221     -14.882   4.410  -0.663  0.00  0.00            
ATOM   3524  CA  GLY X 221     -14.687   3.900   1.385  0.00  0.00            
ATOM   3525  HA2 GLY X 221     -13.960   3.266   1.893  0.00  0.00            
ATOM   3526  HA3 GLY X 221     -14.719   4.947   1.684  0.00  0.00            
ATOM   3527  C   GLY X 221     -16.062   3.253   1.758  0.00  0.00            
ATOM   3528  O   GLY X 221     -16.567   2.400   1.034  0.00  0.00            
ATOM   3529  N   GLY X 222     -16.628   3.645   2.869  0.00  0.00            
ATOM   3530  H   GLY X 222     -16.341   4.567   3.165  0.00  0.00            
ATOM   3531  CA  GLY X 222     -17.610   2.978   3.720  0.00  0.00            
ATOM   3532  HA2 GLY X 222     -17.168   2.089   4.171  0.00  0.00            
ATOM   3533  HA3 GLY X 222     -17.794   3.745   4.472  0.00  0.00            
ATOM   3534  C   GLY X 222     -18.896   2.563   3.030  0.00  0.00            
ATOM   3535  O   GLY X 222     -19.556   1.708   3.543  0.00  0.00            
ATOM   3536  N   ILE X 223     -19.338   3.236   1.915  0.00  0.00            
ATOM   3537  H   ILE X 223     -18.889   4.092   1.621  0.00  0.00            
ATOM   3538  CA  ILE X 223     -20.583   2.972   1.143  0.00  0.00            
ATOM   3539  HA  ILE X 223     -20.937   1.993   1.465  0.00  0.00            
ATOM   3540  CB  ILE X 223     -21.647   3.993   1.591  0.00  0.00            
ATOM   3541  HB  ILE X 223     -22.523   3.821   0.966  0.00  0.00            
ATOM   3542  CG2 ILE X 223     -22.073   3.844   3.052  0.00  0.00            
ATOM   3543 HG21 ILE X 223     -22.537   2.886   3.288  0.00  0.00            
ATOM   3544 HG22 ILE X 223     -21.258   3.842   3.776  0.00  0.00            
ATOM   3545 HG23 ILE X 223     -22.808   4.570   3.398  0.00  0.00            
ATOM   3546  CG1 ILE X 223     -21.230   5.478   1.323  0.00  0.00            
ATOM   3547 HG12 ILE X 223     -20.503   5.793   2.071  0.00  0.00            
ATOM   3548 HG13 ILE X 223     -20.679   5.583   0.388  0.00  0.00            
ATOM   3549  CD1 ILE X 223     -22.390   6.457   1.464  0.00  0.00            
ATOM   3550 HD11 ILE X 223     -21.964   7.451   1.603  0.00  0.00            
ATOM   3551 HD12 ILE X 223     -22.956   6.548   0.537  0.00  0.00            
ATOM   3552 HD13 ILE X 223     -23.105   6.374   2.282  0.00  0.00            
ATOM   3553  C   ILE X 223     -20.363   2.836  -0.310  0.00  0.00            
ATOM   3554  O   ILE X 223     -21.191   3.201  -1.151  0.00  0.00            
ATOM   3555  N   GLU X 224     -19.176   2.390  -0.679  0.00  0.00            
ATOM   3556  H   GLU X 224     -18.652   2.050   0.115  0.00  0.00            
ATOM   3557  CA  GLU X 224     -18.564   2.541  -1.962  0.00  0.00            
ATOM   3558  HA  GLU X 224     -19.271   3.005  -2.650  0.00  0.00            
ATOM   3559  CB  GLU X 224     -17.429   3.566  -1.900  0.00  0.00            
ATOM   3560  HB2 GLU X 224     -16.557   3.027  -1.529  0.00  0.00            
ATOM   3561  HB3 GLU X 224     -17.212   3.866  -2.925  0.00  0.00            
ATOM   3562  CG  GLU X 224     -17.864   4.837  -1.090  0.00  0.00            
ATOM   3563  HG2 GLU X 224     -18.801   5.175  -1.531  0.00  0.00            
ATOM   3564  HG3 GLU X 224     -18.060   4.739  -0.023  0.00  0.00            
ATOM   3565  CD  GLU X 224     -16.991   6.039  -1.289  0.00  0.00            
ATOM   3566  OE1 GLU X 224     -15.720   5.867  -1.342  0.00  0.00            
ATOM   3567  OE2 GLU X 224     -17.552   7.130  -1.506  0.00  0.00            
ATOM   3568  C   GLU X 224     -18.114   1.219  -2.619  0.00  0.00            
ATOM   3569  O   GLU X 224     -18.235   1.082  -3.798  0.00  0.00            
ATOM   3570  N   ALA X 225     -17.798   0.173  -1.851  0.00  0.00            
ATOM   3571  H   ALA X 225     -17.724   0.308  -0.853  0.00  0.00            
ATOM   3572  CA  ALA X 225     -17.428  -1.138  -2.333  0.00  0.00            
ATOM   3573  HA  ALA X 225     -17.036  -1.031  -3.344  0.00  0.00            
ATOM   3574  CB  ALA X 225     -16.265  -1.790  -1.546  0.00  0.00            
ATOM   3575  HB1 ALA X 225     -16.699  -2.018  -0.572  0.00  0.00            
ATOM   3576  HB2 ALA X 225     -15.948  -2.729  -1.998  0.00  0.00            
ATOM   3577  HB3 ALA X 225     -15.402  -1.125  -1.502  0.00  0.00            
ATOM   3578  C   ALA X 225     -18.631  -2.199  -2.473  0.00  0.00            
ATOM   3579  O   ALA X 225     -18.700  -3.037  -3.322  0.00  0.00            
ATOM   3580  N   GLU X 226     -19.612  -1.880  -1.678  0.00  0.00            
ATOM   3581  H   GLU X 226     -19.372  -1.298  -0.888  0.00  0.00            
ATOM   3582  CA  GLU X 226     -20.942  -2.457  -1.712  0.00  0.00            
ATOM   3583  HA  GLU X 226     -20.820  -3.422  -2.204  0.00  0.00            
ATOM   3584  CB  GLU X 226     -21.518  -2.438  -0.288  0.00  0.00            
ATOM   3585  HB2 GLU X 226     -22.585  -2.651  -0.238  0.00  0.00            
ATOM   3586  HB3 GLU X 226     -20.965  -3.238   0.205  0.00  0.00            
ATOM   3587  CG  GLU X 226     -21.471  -1.117   0.527  0.00  0.00            
ATOM   3588  HG2 GLU X 226     -21.565  -0.246  -0.122  0.00  0.00            
ATOM   3589  HG3 GLU X 226     -22.333  -1.143   1.193  0.00  0.00            
ATOM   3590  CD  GLU X 226     -20.182  -1.030   1.258  0.00  0.00            
ATOM   3591  OE1 GLU X 226     -20.016  -1.746   2.342  0.00  0.00            
ATOM   3592  OE2 GLU X 226     -19.197  -0.422   0.740  0.00  0.00            
ATOM   3593  C   GLU X 226     -21.859  -1.812  -2.780  0.00  0.00            
ATOM   3594  O   GLU X 226     -22.946  -2.370  -3.161  0.00  0.00            
ATOM   3595  N   ALA X 227     -21.373  -0.664  -3.272  0.00  0.00            
ATOM   3596  H   ALA X 227     -20.559  -0.234  -2.857  0.00  0.00            
ATOM   3597  CA  ALA X 227     -22.015  -0.009  -4.461  0.00  0.00            
ATOM   3598  HA  ALA X 227     -23.058  -0.324  -4.430  0.00  0.00            
ATOM   3599  CB  ALA X 227     -21.669   1.427  -4.320  0.00  0.00            
ATOM   3600  HB1 ALA X 227     -20.594   1.601  -4.366  0.00  0.00            
ATOM   3601  HB2 ALA X 227     -22.178   1.966  -5.119  0.00  0.00            
ATOM   3602  HB3 ALA X 227     -22.088   1.787  -3.380  0.00  0.00            
ATOM   3603  C   ALA X 227     -21.388  -0.824  -5.620  0.00  0.00            
ATOM   3604  O   ALA X 227     -22.092  -1.599  -6.270  0.00  0.00            
ATOM   3605  N   VAL X 228     -20.027  -0.891  -5.809  0.00  0.00            
ATOM   3606  H   VAL X 228     -19.479  -0.192  -5.329  0.00  0.00            
ATOM   3607  CA  VAL X 228     -19.391  -1.652  -6.899  0.00  0.00            
ATOM   3608  HA  VAL X 228     -19.788  -1.260  -7.836  0.00  0.00            
ATOM   3609  CB  VAL X 228     -17.892  -1.368  -6.891  0.00  0.00            
ATOM   3610  HB  VAL X 228     -17.525  -1.548  -5.881  0.00  0.00            
ATOM   3611  CG1 VAL X 228     -17.095  -2.053  -8.039  0.00  0.00            
ATOM   3612 HG11 VAL X 228     -17.222  -3.122  -7.871  0.00  0.00            
ATOM   3613 HG12 VAL X 228     -17.609  -1.778  -8.960  0.00  0.00            
ATOM   3614 HG13 VAL X 228     -16.026  -1.864  -8.137  0.00  0.00            
ATOM   3615  CG2 VAL X 228     -17.694   0.144  -7.236  0.00  0.00            
ATOM   3616 HG21 VAL X 228     -17.998   0.454  -8.236  0.00  0.00            
ATOM   3617 HG22 VAL X 228     -18.087   0.702  -6.386  0.00  0.00            
ATOM   3618 HG23 VAL X 228     -16.662   0.464  -7.092  0.00  0.00            
ATOM   3619  C   VAL X 228     -19.617  -3.187  -6.991  0.00  0.00            
ATOM   3620  O   VAL X 228     -19.688  -3.736  -8.073  0.00  0.00            
ATOM   3621  N   MET X 229     -19.727  -3.916  -5.905  0.00  0.00            
ATOM   3622  H   MET X 229     -19.540  -3.456  -5.025  0.00  0.00            
ATOM   3623  CA  MET X 229     -20.143  -5.361  -5.824  0.00  0.00            
ATOM   3624  HA  MET X 229     -19.523  -5.915  -6.528  0.00  0.00            
ATOM   3625  CB  MET X 229     -19.891  -5.867  -4.454  0.00  0.00            
ATOM   3626  HB2 MET X 229     -20.169  -5.113  -3.717  0.00  0.00            
ATOM   3627  HB3 MET X 229     -20.358  -6.850  -4.388  0.00  0.00            
ATOM   3628  CG  MET X 229     -18.408  -6.199  -4.286  0.00  0.00            
ATOM   3629  HG2 MET X 229     -18.087  -6.928  -5.030  0.00  0.00            
ATOM   3630  HG3 MET X 229     -17.751  -5.334  -4.369  0.00  0.00            
ATOM   3631  SD  MET X 229     -18.173  -6.941  -2.689  0.00  0.00            
ATOM   3632  CE  MET X 229     -17.769  -5.582  -1.674  0.00  0.00            
ATOM   3633  HE1 MET X 229     -16.859  -5.058  -1.966  0.00  0.00            
ATOM   3634  HE2 MET X 229     -18.565  -4.847  -1.785  0.00  0.00            
ATOM   3635  HE3 MET X 229     -17.565  -5.911  -0.655  0.00  0.00            
ATOM   3636  C   MET X 229     -21.600  -5.571  -6.283  0.00  0.00            
ATOM   3637  O   MET X 229     -21.856  -6.634  -6.934  0.00  0.00            
ATOM   3638  N   LEU X 230     -22.470  -4.535  -6.112  0.00  0.00            
ATOM   3639  H   LEU X 230     -22.190  -3.736  -5.561  0.00  0.00            
ATOM   3640  CA  LEU X 230     -23.817  -4.563  -6.645  0.00  0.00            
ATOM   3641  HA  LEU X 230     -24.008  -5.590  -6.957  0.00  0.00            
ATOM   3642  CB  LEU X 230     -24.812  -4.193  -5.475  0.00  0.00            
ATOM   3643  HB2 LEU X 230     -24.464  -3.254  -5.046  0.00  0.00            
ATOM   3644  HB3 LEU X 230     -25.782  -3.926  -5.892  0.00  0.00            
ATOM   3645  CG  LEU X 230     -24.967  -5.197  -4.378  0.00  0.00            
ATOM   3646  HG  LEU X 230     -23.973  -5.457  -4.016  0.00  0.00            
ATOM   3647  CD1 LEU X 230     -25.817  -4.673  -3.168  0.00  0.00            
ATOM   3648 HD11 LEU X 230     -25.902  -5.454  -2.413  0.00  0.00            
ATOM   3649 HD12 LEU X 230     -25.347  -3.802  -2.712  0.00  0.00            
ATOM   3650 HD13 LEU X 230     -26.818  -4.390  -3.496  0.00  0.00            
ATOM   3651  CD2 LEU X 230     -25.706  -6.488  -4.893  0.00  0.00            
ATOM   3652 HD21 LEU X 230     -25.806  -7.119  -4.010  0.00  0.00            
ATOM   3653 HD22 LEU X 230     -26.676  -6.104  -5.207  0.00  0.00            
ATOM   3654 HD23 LEU X 230     -25.188  -7.006  -5.701  0.00  0.00            
ATOM   3655  C   LEU X 230     -23.932  -3.693  -7.892  0.00  0.00            
ATOM   3656  O   LEU X 230     -25.047  -3.353  -8.293  0.00  0.00            
ATOM   3657  N   GLY X 231     -22.883  -3.205  -8.560  0.00  0.00            
ATOM   3658  H   GLY X 231     -21.968  -3.436  -8.200  0.00  0.00            
ATOM   3659  CA  GLY X 231     -22.768  -2.350  -9.727  0.00  0.00            
ATOM   3660  HA2 GLY X 231     -21.690  -2.194  -9.780  0.00  0.00            
ATOM   3661  HA3 GLY X 231     -23.137  -2.887 -10.600  0.00  0.00            
ATOM   3662  C   GLY X 231     -23.478  -0.963  -9.548  0.00  0.00            
ATOM   3663  O   GLY X 231     -23.670  -0.207 -10.483  0.00  0.00            
ATOM   3664  N   GLN X 232     -23.851  -0.600  -8.307  0.00  0.00            
ATOM   3665  H   GLN X 232     -23.735  -1.305  -7.593  0.00  0.00            
ATOM   3666  CA  GLN X 232     -24.390   0.726  -8.056  0.00  0.00            
ATOM   3667  HA  GLN X 232     -25.312   0.939  -8.596  0.00  0.00            
ATOM   3668  CB  GLN X 232     -24.949   0.764  -6.582  0.00  0.00            
ATOM   3669  HB2 GLN X 232     -24.106   0.647  -5.900  0.00  0.00            
ATOM   3670  HB3 GLN X 232     -25.382   1.738  -6.355  0.00  0.00            
ATOM   3671  CG  GLN X 232     -25.971  -0.350  -6.215  0.00  0.00            
ATOM   3672  HG2 GLN X 232     -25.477  -1.315  -6.101  0.00  0.00            
ATOM   3673  HG3 GLN X 232     -26.399  -0.140  -5.235  0.00  0.00            
ATOM   3674  CD  GLN X 232     -27.123  -0.529  -7.246  0.00  0.00            
ATOM   3675  OE1 GLN X 232     -28.030   0.285  -7.167  0.00  0.00            
ATOM   3676  NE2 GLN X 232     -27.010  -1.333  -8.314  0.00  0.00            
ATOM   3677 HE21 GLN X 232     -27.849  -1.720  -8.723  0.00  0.00            
ATOM   3678 HE22 GLN X 232     -26.197  -1.931  -8.351  0.00  0.00            
ATOM   3679  C   GLN X 232     -23.316   1.820  -8.184  0.00  0.00            
ATOM   3680  O   GLN X 232     -22.094   1.496  -8.098  0.00  0.00            
ATOM   3681  N   PRO X 233     -23.716   3.043  -8.560  0.00  0.00            
ATOM   3682  CD  PRO X 233     -25.035   3.663  -8.607  0.00  0.00            
ATOM   3683  HD2 PRO X 233     -25.604   3.349  -7.732  0.00  0.00            
ATOM   3684  HD3 PRO X 233     -25.604   3.375  -9.491  0.00  0.00            
ATOM   3685  CG  PRO X 233     -24.807   5.199  -8.670  0.00  0.00            
ATOM   3686  HG2 PRO X 233     -24.556   5.627  -7.699  0.00  0.00            
ATOM   3687  HG3 PRO X 233     -25.714   5.683  -9.032  0.00  0.00            
ATOM   3688  CB  PRO X 233     -23.562   5.235  -9.571  0.00  0.00            
ATOM   3689  HB2 PRO X 233     -23.068   6.204  -9.511  0.00  0.00            
ATOM   3690  HB3 PRO X 233     -23.929   5.127 -10.591  0.00  0.00            
ATOM   3691  CA  PRO X 233     -22.803   4.086  -9.007  0.00  0.00            
ATOM   3692  HA  PRO X 233     -22.151   3.740  -9.809  0.00  0.00            
ATOM   3693  C   PRO X 233     -21.926   4.664  -7.839  0.00  0.00            
ATOM   3694  O   PRO X 233     -22.414   5.037  -6.775  0.00  0.00            
ATOM   3695  N   ILE X 234     -20.660   4.935  -8.109  0.00  0.00            
ATOM   3696  H   ILE X 234     -20.383   4.820  -9.073  0.00  0.00            
ATOM   3697  CA  ILE X 234     -19.671   5.700  -7.284  0.00  0.00            
ATOM   3698  HA  ILE X 234     -20.207   6.360  -6.601  0.00  0.00            
ATOM   3699  CB  ILE X 234     -18.489   4.912  -6.562  0.00  0.00            
ATOM   3700  HB  ILE X 234     -17.766   5.665  -6.248  0.00  0.00            
ATOM   3701  CG2 ILE X 234     -19.100   4.296  -5.286  0.00  0.00            
ATOM   3702 HG21 ILE X 234     -18.459   3.475  -4.965  0.00  0.00            
ATOM   3703 HG22 ILE X 234     -19.299   5.135  -4.620  0.00  0.00            
ATOM   3704 HG23 ILE X 234     -20.083   3.907  -5.550  0.00  0.00            
ATOM   3705  CG1 ILE X 234     -17.824   3.880  -7.531  0.00  0.00            
ATOM   3706 HG12 ILE X 234     -18.495   3.052  -7.760  0.00  0.00            
ATOM   3707 HG13 ILE X 234     -17.617   4.363  -8.486  0.00  0.00            
ATOM   3708  CD1 ILE X 234     -16.532   3.444  -6.980  0.00  0.00            
ATOM   3709 HD11 ILE X 234     -15.796   4.233  -6.831  0.00  0.00            
ATOM   3710 HD12 ILE X 234     -16.697   2.921  -6.038  0.00  0.00            
ATOM   3711 HD13 ILE X 234     -16.139   2.687  -7.658  0.00  0.00            
ATOM   3712  C   ILE X 234     -18.946   6.731  -8.268  0.00  0.00            
ATOM   3713  O   ILE X 234     -18.770   6.473  -9.463  0.00  0.00            
ATOM   3714  N   SER X 235     -18.605   7.939  -7.728  0.00  0.00            
ATOM   3715  H   SER X 235     -18.708   8.156  -6.746  0.00  0.00            
ATOM   3716  CA  SER X 235     -18.320   9.138  -8.502  0.00  0.00            
ATOM   3717  HA  SER X 235     -18.192   8.763  -9.518  0.00  0.00            
ATOM   3718  CB  SER X 235     -19.550  10.077  -8.446  0.00  0.00            
ATOM   3719  HB2 SER X 235     -19.493  10.807  -9.253  0.00  0.00            
ATOM   3720  HB3 SER X 235     -20.453   9.483  -8.588  0.00  0.00            
ATOM   3721  OG  SER X 235     -19.606  10.802  -7.234  0.00  0.00            
ATOM   3722  HG  SER X 235     -19.878  10.181  -6.555  0.00  0.00            
ATOM   3723  C   SER X 235     -17.052   9.890  -8.166  0.00  0.00            
ATOM   3724  O   SER X 235     -16.518   9.705  -7.065  0.00  0.00            
ATOM   3725  N   MET X 236     -16.493  10.655  -9.066  0.00  0.00            
ATOM   3726  H   MET X 236     -16.872  10.876  -9.975  0.00  0.00            
ATOM   3727  CA  MET X 236     -15.256  11.444  -8.722  0.00  0.00            
ATOM   3728  HA  MET X 236     -15.214  11.521  -7.636  0.00  0.00            
ATOM   3729  CB  MET X 236     -14.014  10.747  -9.125  0.00  0.00            
ATOM   3730  HB2 MET X 236     -13.272  11.156  -8.439  0.00  0.00            
ATOM   3731  HB3 MET X 236     -14.142   9.701  -8.849  0.00  0.00            
ATOM   3732  CG  MET X 236     -13.467  10.758 -10.578  0.00  0.00            
ATOM   3733  HG2 MET X 236     -14.259  10.584 -11.307  0.00  0.00            
ATOM   3734  HG3 MET X 236     -13.167  11.790 -10.761  0.00  0.00            
ATOM   3735  SD  MET X 236     -11.984   9.854 -10.895  0.00  0.00            
ATOM   3736  CE  MET X 236     -12.550   8.133 -11.054  0.00  0.00            
ATOM   3737  HE1 MET X 236     -13.628   8.148 -10.894  0.00  0.00            
ATOM   3738  HE2 MET X 236     -12.359   7.735 -12.050  0.00  0.00            
ATOM   3739  HE3 MET X 236     -12.058   7.525 -10.294  0.00  0.00            
ATOM   3740  C   MET X 236     -15.215  12.814  -9.461  0.00  0.00            
ATOM   3741  O   MET X 236     -16.051  13.059 -10.357  0.00  0.00            
ATOM   3742  N   VAL X 237     -14.341  13.731  -9.103  0.00  0.00            
ATOM   3743  H   VAL X 237     -13.717  13.360  -8.401  0.00  0.00            
ATOM   3744  CA  VAL X 237     -14.212  15.019  -9.959  0.00  0.00            
ATOM   3745  HA  VAL X 237     -15.181  15.367 -10.317  0.00  0.00            
ATOM   3746  CB  VAL X 237     -13.593  16.147  -9.024  0.00  0.00            
ATOM   3747  HB  VAL X 237     -12.530  15.988  -8.840  0.00  0.00            
ATOM   3748  CG1 VAL X 237     -13.797  17.563  -9.505  0.00  0.00            
ATOM   3749 HG11 VAL X 237     -14.810  17.765  -9.853  0.00  0.00            
ATOM   3750 HG12 VAL X 237     -13.483  18.330  -8.797  0.00  0.00            
ATOM   3751 HG13 VAL X 237     -13.235  17.787 -10.411  0.00  0.00            
ATOM   3752  CG2 VAL X 237     -14.238  16.082  -7.572  0.00  0.00            
ATOM   3753 HG21 VAL X 237     -15.312  16.123  -7.751  0.00  0.00            
ATOM   3754 HG22 VAL X 237     -13.952  15.175  -7.040  0.00  0.00            
ATOM   3755 HG23 VAL X 237     -14.021  16.927  -6.917  0.00  0.00            
ATOM   3756  C   VAL X 237     -13.402  14.915 -11.203  0.00  0.00            
ATOM   3757  O   VAL X 237     -12.426  14.164 -11.319  0.00  0.00            
ATOM   3758  N   LEU X 238     -13.800  15.758 -12.168  0.00  0.00            
ATOM   3759  H   LEU X 238     -14.543  16.430 -12.036  0.00  0.00            
ATOM   3760  CA  LEU X 238     -13.013  16.053 -13.398  0.00  0.00            
ATOM   3761  HA  LEU X 238     -12.592  15.064 -13.576  0.00  0.00            
ATOM   3762  CB  LEU X 238     -13.993  16.321 -14.555  0.00  0.00            
ATOM   3763  HB2 LEU X 238     -14.772  15.559 -14.545  0.00  0.00            
ATOM   3764  HB3 LEU X 238     -14.510  17.255 -14.337  0.00  0.00            
ATOM   3765  CG  LEU X 238     -13.346  16.493 -15.950  0.00  0.00            
ATOM   3766  HG  LEU X 238     -12.353  16.930 -15.841  0.00  0.00            
ATOM   3767  CD1 LEU X 238     -12.928  15.126 -16.475  0.00  0.00            
ATOM   3768 HD11 LEU X 238     -13.782  14.449 -16.451  0.00  0.00            
ATOM   3769 HD12 LEU X 238     -12.661  15.240 -17.526  0.00  0.00            
ATOM   3770 HD13 LEU X 238     -12.128  14.751 -15.837  0.00  0.00            
ATOM   3771  CD2 LEU X 238     -14.091  17.426 -16.871  0.00  0.00            
ATOM   3772 HD21 LEU X 238     -13.323  17.636 -17.616  0.00  0.00            
ATOM   3773 HD22 LEU X 238     -15.010  16.984 -17.256  0.00  0.00            
ATOM   3774 HD23 LEU X 238     -14.178  18.388 -16.367  0.00  0.00            
ATOM   3775  C   LEU X 238     -11.989  17.225 -13.227  0.00  0.00            
ATOM   3776  O   LEU X 238     -12.370  18.410 -13.126  0.00  0.00            
ATOM   3777  N   PRO X 239     -10.718  16.876 -13.238  0.00  0.00            
ATOM   3778  CD  PRO X 239     -10.142  15.507 -13.540  0.00  0.00            
ATOM   3779  HD2 PRO X 239      -9.990  15.314 -14.602  0.00  0.00            
ATOM   3780  HD3 PRO X 239     -10.674  14.695 -13.045  0.00  0.00            
ATOM   3781  CG  PRO X 239      -8.753  15.495 -12.946  0.00  0.00            
ATOM   3782  HG2 PRO X 239      -8.012  15.501 -13.745  0.00  0.00            
ATOM   3783  HG3 PRO X 239      -8.639  14.679 -12.232  0.00  0.00            
ATOM   3784  CB  PRO X 239      -8.639  16.750 -12.025  0.00  0.00            
ATOM   3785  HB2 PRO X 239      -7.640  17.186 -12.001  0.00  0.00            
ATOM   3786  HB3 PRO X 239      -9.059  16.505 -11.049  0.00  0.00            
ATOM   3787  CA  PRO X 239      -9.640  17.695 -12.717  0.00  0.00            
ATOM   3788  HA  PRO X 239     -10.042  18.449 -12.039  0.00  0.00            
ATOM   3789  C   PRO X 239      -8.879  18.480 -13.808  0.00  0.00            
ATOM   3790  O   PRO X 239      -8.993  18.216 -14.998  0.00  0.00            
ATOM   3791  N   GLN X 240      -8.058  19.360 -13.361  0.00  0.00            
ATOM   3792  H   GLN X 240      -8.020  19.485 -12.360  0.00  0.00            
ATOM   3793  CA  GLN X 240      -6.974  19.850 -14.206  0.00  0.00            
ATOM   3794  HA  GLN X 240      -7.196  19.928 -15.271  0.00  0.00            
ATOM   3795  CB  GLN X 240      -6.548  21.260 -13.765  0.00  0.00            
ATOM   3796  HB2 GLN X 240      -6.085  21.256 -12.779  0.00  0.00            
ATOM   3797  HB3 GLN X 240      -5.943  21.703 -14.557  0.00  0.00            
ATOM   3798  CG  GLN X 240      -7.752  22.169 -13.674  0.00  0.00            
ATOM   3799  HG2 GLN X 240      -8.091  22.260 -14.706  0.00  0.00            
ATOM   3800  HG3 GLN X 240      -8.544  21.813 -13.015  0.00  0.00            
ATOM   3801  CD  GLN X 240      -7.349  23.530 -13.185  0.00  0.00            
ATOM   3802  OE1 GLN X 240      -6.251  23.828 -12.844  0.00  0.00            
ATOM   3803  NE2 GLN X 240      -8.282  24.464 -13.245  0.00  0.00            
ATOM   3804 HE21 GLN X 240      -7.929  25.392 -13.063  0.00  0.00            
ATOM   3805 HE22 GLN X 240      -9.231  24.281 -13.539  0.00  0.00            
ATOM   3806  C   GLN X 240      -5.819  18.876 -14.279  0.00  0.00            
ATOM   3807  O   GLN X 240      -5.541  18.172 -13.278  0.00  0.00            
ATOM   3808  N   VAL X 241      -4.985  18.991 -15.346  0.00  0.00            
ATOM   3809  H   VAL X 241      -5.114  19.702 -16.052  0.00  0.00            
ATOM   3810  CA  VAL X 241      -3.869  17.990 -15.599  0.00  0.00            
ATOM   3811  HA  VAL X 241      -3.852  17.334 -14.728  0.00  0.00            
ATOM   3812  CB  VAL X 241      -4.257  17.048 -16.743  0.00  0.00            
ATOM   3813  HB  VAL X 241      -4.275  17.499 -17.736  0.00  0.00            
ATOM   3814  CG1 VAL X 241      -3.248  15.866 -16.847  0.00  0.00            
ATOM   3815 HG11 VAL X 241      -3.727  15.093 -17.448  0.00  0.00            
ATOM   3816 HG12 VAL X 241      -2.313  16.202 -17.296  0.00  0.00            
ATOM   3817 HG13 VAL X 241      -3.076  15.431 -15.863  0.00  0.00            
ATOM   3818  CG2 VAL X 241      -5.638  16.404 -16.538  0.00  0.00            
ATOM   3819 HG21 VAL X 241      -6.414  17.152 -16.376  0.00  0.00            
ATOM   3820 HG22 VAL X 241      -5.794  15.955 -17.519  0.00  0.00            
ATOM   3821 HG23 VAL X 241      -5.638  15.823 -15.616  0.00  0.00            
ATOM   3822  C   VAL X 241      -2.493  18.636 -15.924  0.00  0.00            
ATOM   3823  O   VAL X 241      -2.401  19.403 -16.875  0.00  0.00            
ATOM   3824  N   ILE X 242      -1.519  18.517 -15.041  0.00  0.00            
ATOM   3825  H   ILE X 242      -1.643  17.966 -14.204  0.00  0.00            
ATOM   3826  CA  ILE X 242      -0.213  19.198 -15.298  0.00  0.00            
ATOM   3827  HA  ILE X 242      -0.319  20.025 -16.001  0.00  0.00            
ATOM   3828  CB  ILE X 242       0.510  19.691 -14.032  0.00  0.00            
ATOM   3829  HB  ILE X 242       0.639  18.848 -13.353  0.00  0.00            
ATOM   3830  CG2 ILE X 242       1.964  20.161 -14.223  0.00  0.00            
ATOM   3831 HG21 ILE X 242       1.939  21.128 -14.724  0.00  0.00            
ATOM   3832 HG22 ILE X 242       2.430  20.325 -13.251  0.00  0.00            
ATOM   3833 HG23 ILE X 242       2.508  19.481 -14.878  0.00  0.00            
ATOM   3834  CG1 ILE X 242      -0.151  20.890 -13.303  0.00  0.00            
ATOM   3835 HG12 ILE X 242       0.460  21.337 -12.519  0.00  0.00            
ATOM   3836 HG13 ILE X 242      -0.378  21.677 -14.021  0.00  0.00            
ATOM   3837  CD1 ILE X 242      -1.508  20.588 -12.599  0.00  0.00            
ATOM   3838 HD11 ILE X 242      -1.963  21.529 -12.291  0.00  0.00            
ATOM   3839 HD12 ILE X 242      -2.180  20.151 -13.338  0.00  0.00            
ATOM   3840 HD13 ILE X 242      -1.384  19.856 -11.801  0.00  0.00            
ATOM   3841  C   ILE X 242       0.605  18.154 -16.057  0.00  0.00            
ATOM   3842  O   ILE X 242       0.552  16.958 -15.737  0.00  0.00            
ATOM   3843  N   GLY X 243       1.304  18.608 -17.115  0.00  0.00            
ATOM   3844  H   GLY X 243       1.271  19.575 -17.404  0.00  0.00            
ATOM   3845  CA  GLY X 243       2.230  17.715 -17.826  0.00  0.00            
ATOM   3846  HA2 GLY X 243       1.845  16.710 -17.654  0.00  0.00            
ATOM   3847  HA3 GLY X 243       2.268  18.037 -18.867  0.00  0.00            
ATOM   3848  C   GLY X 243       3.663  17.797 -17.404  0.00  0.00            
ATOM   3849  O   GLY X 243       4.307  18.856 -17.473  0.00  0.00            
ATOM   3850  N   TYR X 244       4.196  16.619 -17.104  0.00  0.00            
ATOM   3851  H   TYR X 244       3.686  15.764 -17.273  0.00  0.00            
ATOM   3852  CA  TYR X 244       5.523  16.556 -16.488  0.00  0.00            
ATOM   3853  HA  TYR X 244       5.875  17.571 -16.309  0.00  0.00            
ATOM   3854  CB  TYR X 244       5.438  15.904 -15.091  0.00  0.00            
ATOM   3855  HB2 TYR X 244       4.489  16.100 -14.593  0.00  0.00            
ATOM   3856  HB3 TYR X 244       5.472  14.839 -15.322  0.00  0.00            
ATOM   3857  CG  TYR X 244       6.508  16.269 -14.120  0.00  0.00            
ATOM   3858  CD1 TYR X 244       6.264  17.270 -13.226  0.00  0.00            
ATOM   3859  HD1 TYR X 244       5.295  17.734 -13.330  0.00  0.00            
ATOM   3860  CE1 TYR X 244       7.152  17.589 -12.193  0.00  0.00            
ATOM   3861  HE1 TYR X 244       6.985  18.295 -11.392  0.00  0.00            
ATOM   3862  CZ  TYR X 244       8.419  16.979 -12.216  0.00  0.00            
ATOM   3863  OH  TYR X 244       9.450  17.279 -11.383  0.00  0.00            
ATOM   3864  HH  TYR X 244       9.451  18.186 -11.068  0.00  0.00            
ATOM   3865  CE2 TYR X 244       8.667  15.882 -13.093  0.00  0.00            
ATOM   3866  HE2 TYR X 244       9.627  15.393 -13.168  0.00  0.00            
ATOM   3867  CD2 TYR X 244       7.714  15.521 -14.045  0.00  0.00            
ATOM   3868  HD2 TYR X 244       7.902  14.712 -14.736  0.00  0.00            
ATOM   3869  C   TYR X 244       6.600  15.946 -17.384  0.00  0.00            
ATOM   3870  O   TYR X 244       6.647  14.736 -17.660  0.00  0.00            
ATOM   3871  N   ARG X 245       7.598  16.755 -17.771  0.00  0.00            
ATOM   3872  H   ARG X 245       7.585  17.743 -17.561  0.00  0.00            
ATOM   3873  CA  ARG X 245       8.629  16.328 -18.697  0.00  0.00            
ATOM   3874  HA  ARG X 245       8.311  15.473 -19.292  0.00  0.00            
ATOM   3875  CB  ARG X 245       8.971  17.472 -19.697  0.00  0.00            
ATOM   3876  HB2 ARG X 245       8.041  17.909 -20.062  0.00  0.00            
ATOM   3877  HB3 ARG X 245       9.449  18.256 -19.108  0.00  0.00            
ATOM   3878  CG  ARG X 245       9.843  17.095 -20.898  0.00  0.00            
ATOM   3879  HG2 ARG X 245      10.886  17.008 -20.595  0.00  0.00            
ATOM   3880  HG3 ARG X 245       9.477  16.194 -21.390  0.00  0.00            
ATOM   3881  CD  ARG X 245       9.849  18.139 -22.002  0.00  0.00            
ATOM   3882  HD2 ARG X 245      10.428  17.846 -22.878  0.00  0.00            
ATOM   3883  HD3 ARG X 245       8.804  18.261 -22.287  0.00  0.00            
ATOM   3884  NE  ARG X 245      10.299  19.455 -21.635  0.00  0.00            
ATOM   3885  HE  ARG X 245      11.188  19.459 -21.157  0.00  0.00            
ATOM   3886  CZ  ARG X 245       9.850  20.657 -21.769  0.00  0.00            
ATOM   3887  NH1 ARG X 245       8.791  20.970 -22.435  0.00  0.00            
ATOM   3888 HH11 ARG X 245       8.393  20.241 -23.010  0.00  0.00            
ATOM   3889 HH12 ARG X 245       8.404  21.896 -22.329  0.00  0.00            
ATOM   3890  NH2 ARG X 245      10.446  21.644 -21.175  0.00  0.00            
ATOM   3891 HH21 ARG X 245      11.312  21.522 -20.671  0.00  0.00            
ATOM   3892 HH22 ARG X 245       9.993  22.528 -21.362  0.00  0.00            
ATOM   3893  C   ARG X 245       9.858  15.874 -17.941  0.00  0.00            
ATOM   3894  O   ARG X 245      10.727  16.661 -17.447  0.00  0.00            
ATOM   3895  N   LEU X 246      10.004  14.510 -17.862  0.00  0.00            
ATOM   3896  H   LEU X 246       9.387  13.896 -18.375  0.00  0.00            
ATOM   3897  CA  LEU X 246      11.110  13.889 -17.111  0.00  0.00            
ATOM   3898  HA  LEU X 246      11.305  14.517 -16.242  0.00  0.00            
ATOM   3899  CB  LEU X 246      10.850  12.427 -16.643  0.00  0.00            
ATOM   3900  HB2 LEU X 246      10.436  11.957 -17.535  0.00  0.00            
ATOM   3901  HB3 LEU X 246      11.814  12.012 -16.350  0.00  0.00            
ATOM   3902  CG  LEU X 246       9.918  12.113 -15.491  0.00  0.00            
ATOM   3903  HG  LEU X 246       8.893  12.468 -15.600  0.00  0.00            
ATOM   3904  CD1 LEU X 246       9.759  10.654 -15.359  0.00  0.00            
ATOM   3905 HD11 LEU X 246      10.704  10.142 -15.181  0.00  0.00            
ATOM   3906 HD12 LEU X 246       9.157  10.465 -14.470  0.00  0.00            
ATOM   3907 HD13 LEU X 246       9.198  10.261 -16.207  0.00  0.00            
ATOM   3908  CD2 LEU X 246      10.520  12.625 -14.208  0.00  0.00            
ATOM   3909 HD21 LEU X 246      11.526  12.335 -13.904  0.00  0.00            
ATOM   3910 HD22 LEU X 246      10.530  13.709 -14.322  0.00  0.00            
ATOM   3911 HD23 LEU X 246       9.785  12.384 -13.440  0.00  0.00            
ATOM   3912  C   LEU X 246      12.283  13.835 -18.132  0.00  0.00            
ATOM   3913  O   LEU X 246      12.131  13.327 -19.249  0.00  0.00            
ATOM   3914  N   MET X 247      13.514  14.205 -17.667  0.00  0.00            
ATOM   3915  H   MET X 247      13.555  14.659 -16.766  0.00  0.00            
ATOM   3916  CA  MET X 247      14.664  14.336 -18.512  0.00  0.00            
ATOM   3917  HA  MET X 247      14.561  13.704 -19.395  0.00  0.00            
ATOM   3918  CB  MET X 247      14.774  15.806 -18.883  0.00  0.00            
ATOM   3919  HB2 MET X 247      14.777  16.274 -17.899  0.00  0.00            
ATOM   3920  HB3 MET X 247      15.666  16.069 -19.452  0.00  0.00            
ATOM   3921  CG  MET X 247      13.730  16.487 -19.778  0.00  0.00            
ATOM   3922  HG2 MET X 247      12.762  16.109 -19.448  0.00  0.00            
ATOM   3923  HG3 MET X 247      13.846  17.571 -19.751  0.00  0.00            
ATOM   3924  SD  MET X 247      13.680  15.954 -21.528  0.00  0.00            
ATOM   3925  CE  MET X 247      15.088  16.714 -22.164  0.00  0.00            
ATOM   3926  HE1 MET X 247      15.308  16.363 -23.172  0.00  0.00            
ATOM   3927  HE2 MET X 247      14.995  17.799 -22.186  0.00  0.00            
ATOM   3928  HE3 MET X 247      15.944  16.537 -21.513  0.00  0.00            
ATOM   3929  C   MET X 247      15.932  13.858 -17.775  0.00  0.00            
ATOM   3930  O   MET X 247      15.890  13.595 -16.593  0.00  0.00            
ATOM   3931  N   GLY X 248      17.118  13.756 -18.355  0.00  0.00            
ATOM   3932  H   GLY X 248      17.140  13.931 -19.349  0.00  0.00            
ATOM   3933  CA  GLY X 248      18.375  13.387 -17.687  0.00  0.00            
ATOM   3934  HA2 GLY X 248      19.187  13.653 -18.363  0.00  0.00            
ATOM   3935  HA3 GLY X 248      18.461  14.070 -16.841  0.00  0.00            
ATOM   3936  C   GLY X 248      18.509  11.970 -17.125  0.00  0.00            
ATOM   3937  O   GLY X 248      17.789  11.028 -17.541  0.00  0.00            
ATOM   3938  N   LYS X 249      19.440  11.710 -16.134  0.00  0.00            
ATOM   3939  H   LYS X 249      19.748  12.501 -15.586  0.00  0.00            
ATOM   3940  CA  LYS X 249      19.759  10.338 -15.592  0.00  0.00            
ATOM   3941  HA  LYS X 249      18.945   9.677 -15.889  0.00  0.00            
ATOM   3942  CB  LYS X 249      21.016   9.745 -16.168  0.00  0.00            
ATOM   3943  HB2 LYS X 249      21.890  10.331 -15.886  0.00  0.00            
ATOM   3944  HB3 LYS X 249      21.229   8.736 -15.815  0.00  0.00            
ATOM   3945  CG  LYS X 249      20.854   9.507 -17.720  0.00  0.00            
ATOM   3946  HG2 LYS X 249      19.853   9.090 -17.826  0.00  0.00            
ATOM   3947  HG3 LYS X 249      20.817  10.501 -18.166  0.00  0.00            
ATOM   3948  CD  LYS X 249      21.854   8.568 -18.470  0.00  0.00            
ATOM   3949  HD2 LYS X 249      22.816   9.073 -18.375  0.00  0.00            
ATOM   3950  HD3 LYS X 249      21.907   7.608 -17.957  0.00  0.00            
ATOM   3951  CE  LYS X 249      21.423   8.305 -19.929  0.00  0.00            
ATOM   3952  HE2 LYS X 249      20.598   7.598 -19.844  0.00  0.00            
ATOM   3953  HE3 LYS X 249      21.028   9.212 -20.386  0.00  0.00            
ATOM   3954  NZ  LYS X 249      22.689   7.904 -20.653  0.00  0.00            
ATOM   3955  HZ1 LYS X 249      22.433   7.707 -21.610  0.00  0.00            
ATOM   3956  HZ2 LYS X 249      23.422   8.597 -20.587  0.00  0.00            
ATOM   3957  HZ3 LYS X 249      23.028   7.018 -20.308  0.00  0.00            
ATOM   3958  C   LYS X 249      19.944  10.367 -14.066  0.00  0.00            
ATOM   3959  O   LYS X 249      20.696  11.165 -13.546  0.00  0.00            
ATOM   3960  N   PRO X 250      19.316   9.428 -13.292  0.00  0.00            
ATOM   3961  CD  PRO X 250      18.714   8.245 -13.765  0.00  0.00            
ATOM   3962  HD2 PRO X 250      19.246   7.829 -14.621  0.00  0.00            
ATOM   3963  HD3 PRO X 250      17.743   8.507 -14.185  0.00  0.00            
ATOM   3964  CG  PRO X 250      18.612   7.350 -12.542  0.00  0.00            
ATOM   3965  HG2 PRO X 250      19.490   6.709 -12.458  0.00  0.00            
ATOM   3966  HG3 PRO X 250      17.690   6.769 -12.558  0.00  0.00            
ATOM   3967  CB  PRO X 250      18.594   8.289 -11.341  0.00  0.00            
ATOM   3968  HB2 PRO X 250      19.041   7.780 -10.488  0.00  0.00            
ATOM   3969  HB3 PRO X 250      17.591   8.661 -11.129  0.00  0.00            
ATOM   3970  CA  PRO X 250      19.532   9.390 -11.830  0.00  0.00            
ATOM   3971  HA  PRO X 250      19.408  10.374 -11.379  0.00  0.00            
ATOM   3972  C   PRO X 250      20.976   9.108 -11.542  0.00  0.00            
ATOM   3973  O   PRO X 250      21.712   8.433 -12.309  0.00  0.00            
ATOM   3974  N   HIE X 251      21.468   9.617 -10.402  0.00  0.00            
ATOM   3975  H   HIE X 251      20.843  10.229  -9.898  0.00  0.00            
ATOM   3976  CA  HIE X 251      22.841   9.339  -9.941  0.00  0.00            
ATOM   3977  HA  HIE X 251      23.523   9.293 -10.790  0.00  0.00            
ATOM   3978  CB  HIE X 251      23.113  10.467  -8.972  0.00  0.00            
ATOM   3979  HB2 HIE X 251      22.718  11.416  -9.333  0.00  0.00            
ATOM   3980  HB3 HIE X 251      22.724  10.205  -7.988  0.00  0.00            
ATOM   3981  CG  HIE X 251      24.601  10.619  -8.688  0.00  0.00            
ATOM   3982  ND1 HIE X 251      25.249  10.031  -7.595  0.00  0.00            
ATOM   3983  CE1 HIE X 251      26.556  10.361  -7.730  0.00  0.00            
ATOM   3984  HE1 HIE X 251      27.356  10.096  -7.055  0.00  0.00            
ATOM   3985  NE2 HIE X 251      26.703  11.088  -8.873  0.00  0.00            
ATOM   3986  HE2 HIE X 251      27.574  11.529  -9.132  0.00  0.00            
ATOM   3987  CD2 HIE X 251      25.525  11.247  -9.503  0.00  0.00            
ATOM   3988  HD2 HIE X 251      25.286  11.473 -10.531  0.00  0.00            
ATOM   3989  C   HIE X 251      22.881   7.922  -9.170  0.00  0.00            
ATOM   3990  O   HIE X 251      21.894   7.525  -8.639  0.00  0.00            
ATOM   3991  N   PRO X 252      24.012   7.219  -9.140  0.00  0.00            
ATOM   3992  CD  PRO X 252      25.239   7.506  -9.757  0.00  0.00            
ATOM   3993  HD2 PRO X 252      25.779   8.332  -9.295  0.00  0.00            
ATOM   3994  HD3 PRO X 252      25.071   7.725 -10.812  0.00  0.00            
ATOM   3995  CG  PRO X 252      26.061   6.191  -9.788  0.00  0.00            
ATOM   3996  HG2 PRO X 252      27.137   6.365  -9.801  0.00  0.00            
ATOM   3997  HG3 PRO X 252      25.819   5.598 -10.671  0.00  0.00            
ATOM   3998  CB  PRO X 252      25.485   5.487  -8.598  0.00  0.00            
ATOM   3999  HB2 PRO X 252      25.933   5.783  -7.650  0.00  0.00            
ATOM   4000  HB3 PRO X 252      25.486   4.421  -8.824  0.00  0.00            
ATOM   4001  CA  PRO X 252      24.053   5.921  -8.518  0.00  0.00            
ATOM   4002  HA  PRO X 252      23.450   5.265  -9.146  0.00  0.00            
ATOM   4003  C   PRO X 252      23.653   5.994  -7.068  0.00  0.00            
ATOM   4004  O   PRO X 252      23.407   4.915  -6.479  0.00  0.00            
ATOM   4005  N   LEU X 253      23.711   7.172  -6.438  0.00  0.00            
ATOM   4006  H   LEU X 253      23.819   7.994  -7.014  0.00  0.00            
ATOM   4007  CA  LEU X 253      23.548   7.314  -5.001  0.00  0.00            
ATOM   4008  HA  LEU X 253      23.759   6.381  -4.478  0.00  0.00            
ATOM   4009  CB  LEU X 253      24.624   8.286  -4.390  0.00  0.00            
ATOM   4010  HB2 LEU X 253      25.537   8.173  -4.976  0.00  0.00            
ATOM   4011  HB3 LEU X 253      24.344   9.322  -4.582  0.00  0.00            
ATOM   4012  CG  LEU X 253      24.887   8.137  -2.872  0.00  0.00            
ATOM   4013  HG  LEU X 253      23.995   8.267  -2.260  0.00  0.00            
ATOM   4014  CD1 LEU X 253      25.477   6.734  -2.561  0.00  0.00            
ATOM   4015 HD11 LEU X 253      25.905   6.545  -1.576  0.00  0.00            
ATOM   4016 HD12 LEU X 253      24.672   6.003  -2.489  0.00  0.00            
ATOM   4017 HD13 LEU X 253      26.227   6.380  -3.268  0.00  0.00            
ATOM   4018  CD2 LEU X 253      25.872   9.227  -2.448  0.00  0.00            
ATOM   4019 HD21 LEU X 253      26.115   9.136  -1.389  0.00  0.00            
ATOM   4020 HD22 LEU X 253      26.740   9.220  -3.106  0.00  0.00            
ATOM   4021 HD23 LEU X 253      25.358  10.179  -2.580  0.00  0.00            
ATOM   4022  C   LEU X 253      22.093   7.641  -4.594  0.00  0.00            
ATOM   4023  O   LEU X 253      21.882   7.843  -3.386  0.00  0.00            
ATOM   4024  N   VAL X 254      21.243   7.959  -5.525  0.00  0.00            
ATOM   4025  H   VAL X 254      21.525   7.781  -6.478  0.00  0.00            
ATOM   4026  CA  VAL X 254      19.790   8.134  -5.237  0.00  0.00            
ATOM   4027  HA  VAL X 254      19.721   8.453  -4.197  0.00  0.00            
ATOM   4028  CB  VAL X 254      19.247   9.376  -6.068  0.00  0.00            
ATOM   4029  HB  VAL X 254      18.194   9.464  -5.798  0.00  0.00            
ATOM   4030  CG1 VAL X 254      20.017  10.685  -5.700  0.00  0.00            
ATOM   4031 HG11 VAL X 254      20.181  10.626  -4.624  0.00  0.00            
ATOM   4032 HG12 VAL X 254      21.008  10.739  -6.152  0.00  0.00            
ATOM   4033 HG13 VAL X 254      19.377  11.525  -5.970  0.00  0.00            
ATOM   4034  CG2 VAL X 254      19.336   9.158  -7.591  0.00  0.00            
ATOM   4035 HG21 VAL X 254      18.651   9.826  -8.113  0.00  0.00            
ATOM   4036 HG22 VAL X 254      20.348   9.325  -7.959  0.00  0.00            
ATOM   4037 HG23 VAL X 254      19.050   8.154  -7.905  0.00  0.00            
ATOM   4038  C   VAL X 254      18.982   6.843  -5.249  0.00  0.00            
ATOM   4039  O   VAL X 254      19.131   6.046  -6.183  0.00  0.00            
ATOM   4040  N   THR X 255      18.116   6.628  -4.250  0.00  0.00            
ATOM   4041  H   THR X 255      18.164   7.233  -3.443  0.00  0.00            
ATOM   4042  CA  THR X 255      17.092   5.597  -4.323  0.00  0.00            
ATOM   4043  HA  THR X 255      17.475   4.787  -4.943  0.00  0.00            
ATOM   4044  CB  THR X 255      16.914   4.997  -2.912  0.00  0.00            
ATOM   4045  HB  THR X 255      16.256   4.128  -2.906  0.00  0.00            
ATOM   4046  CG2 THR X 255      18.272   4.637  -2.368  0.00  0.00            
ATOM   4047 HG21 THR X 255      18.941   5.414  -2.001  0.00  0.00            
ATOM   4048 HG22 THR X 255      18.226   3.852  -1.613  0.00  0.00            
ATOM   4049 HG23 THR X 255      18.900   4.105  -3.083  0.00  0.00            
ATOM   4050  OG1 THR X 255      16.342   5.927  -2.033  0.00  0.00            
ATOM   4051  HG1 THR X 255      16.914   6.698  -2.047  0.00  0.00            
ATOM   4052  C   THR X 255      15.742   6.115  -4.834  0.00  0.00            
ATOM   4053  O   THR X 255      15.498   7.360  -4.981  0.00  0.00            
ATOM   4054  N   SER X 256      14.703   5.275  -4.909  0.00  0.00            
ATOM   4055  H   SER X 256      14.679   4.271  -4.801  0.00  0.00            
ATOM   4056  CA  SER X 256      13.436   5.740  -5.533  0.00  0.00            
ATOM   4057  HA  SER X 256      13.627   6.167  -6.517  0.00  0.00            
ATOM   4058  CB  SER X 256      12.524   4.500  -5.778  0.00  0.00            
ATOM   4059  HB2 SER X 256      12.044   4.059  -4.905  0.00  0.00            
ATOM   4060  HB3 SER X 256      11.768   4.661  -6.547  0.00  0.00            
ATOM   4061  OG  SER X 256      13.351   3.435  -6.302  0.00  0.00            
ATOM   4062  HG  SER X 256      13.463   3.624  -7.237  0.00  0.00            
ATOM   4063  C   SER X 256      12.752   6.762  -4.712  0.00  0.00            
ATOM   4064  O   SER X 256      12.064   7.558  -5.334  0.00  0.00            
ATOM   4065  N   THR X 257      12.990   6.749  -3.414  0.00  0.00            
ATOM   4066  H   THR X 257      13.511   5.976  -3.026  0.00  0.00            
ATOM   4067  CA  THR X 257      12.413   7.776  -2.545  0.00  0.00            
ATOM   4068  HA  THR X 257      11.443   8.109  -2.915  0.00  0.00            
ATOM   4069  CB  THR X 257      12.244   7.223  -1.128  0.00  0.00            
ATOM   4070  HB  THR X 257      11.770   7.905  -0.422  0.00  0.00            
ATOM   4071  CG2 THR X 257      11.350   5.922  -1.091  0.00  0.00            
ATOM   4072 HG21 THR X 257      10.293   6.110  -1.278  0.00  0.00            
ATOM   4073 HG22 THR X 257      11.739   5.209  -1.818  0.00  0.00            
ATOM   4074 HG23 THR X 257      11.438   5.500  -0.090  0.00  0.00            
ATOM   4075  OG1 THR X 257      13.449   6.796  -0.617  0.00  0.00            
ATOM   4076  HG1 THR X 257      13.468   6.875   0.340  0.00  0.00            
ATOM   4077  C   THR X 257      13.213   9.029  -2.365  0.00  0.00            
ATOM   4078  O   THR X 257      12.622  10.098  -2.054  0.00  0.00            
ATOM   4079  N   ASP X 258      14.515   9.030  -2.653  0.00  0.00            
ATOM   4080  H   ASP X 258      14.914   8.125  -2.859  0.00  0.00            
ATOM   4081  CA  ASP X 258      15.240  10.274  -2.959  0.00  0.00            
ATOM   4082  HA  ASP X 258      15.074  10.989  -2.153  0.00  0.00            
ATOM   4083  CB  ASP X 258      16.686   9.870  -2.960  0.00  0.00            
ATOM   4084  HB2 ASP X 258      16.798   9.213  -3.822  0.00  0.00            
ATOM   4085  HB3 ASP X 258      17.271  10.764  -3.176  0.00  0.00            
ATOM   4086  CG  ASP X 258      17.142   9.255  -1.575  0.00  0.00            
ATOM   4087  OD1 ASP X 258      16.867   9.896  -0.552  0.00  0.00            
ATOM   4088  OD2 ASP X 258      17.708   8.118  -1.609  0.00  0.00            
ATOM   4089  C   ASP X 258      14.877  10.945  -4.209  0.00  0.00            
ATOM   4090  O   ASP X 258      14.902  12.184  -4.287  0.00  0.00            
ATOM   4091  N   ILE X 259      14.509  10.095  -5.239  0.00  0.00            
ATOM   4092  H   ILE X 259      14.551   9.112  -5.012  0.00  0.00            
ATOM   4093  CA  ILE X 259      14.177  10.669  -6.562  0.00  0.00            
ATOM   4094  HA  ILE X 259      14.936  11.304  -7.020  0.00  0.00            
ATOM   4095  CB  ILE X 259      14.162   9.450  -7.650  0.00  0.00            
ATOM   4096  HB  ILE X 259      13.558   8.676  -7.177  0.00  0.00            
ATOM   4097  CG2 ILE X 259      13.524   9.921  -9.016  0.00  0.00            
ATOM   4098 HG21 ILE X 259      13.767   9.196  -9.792  0.00  0.00            
ATOM   4099 HG22 ILE X 259      12.482  10.061  -8.728  0.00  0.00            
ATOM   4100 HG23 ILE X 259      14.019  10.862  -9.258  0.00  0.00            
ATOM   4101  CG1 ILE X 259      15.631   8.985  -7.862  0.00  0.00            
ATOM   4102 HG12 ILE X 259      16.179   9.886  -8.137  0.00  0.00            
ATOM   4103 HG13 ILE X 259      16.052   8.580  -6.942  0.00  0.00            
ATOM   4104  CD1 ILE X 259      15.905   7.839  -8.827  0.00  0.00            
ATOM   4105 HD11 ILE X 259      15.520   8.017  -9.831  0.00  0.00            
ATOM   4106 HD12 ILE X 259      16.949   7.548  -8.938  0.00  0.00            
ATOM   4107 HD13 ILE X 259      15.539   6.957  -8.300  0.00  0.00            
ATOM   4108  C   ILE X 259      12.884  11.491  -6.569  0.00  0.00            
ATOM   4109  O   ILE X 259      12.943  12.656  -6.794  0.00  0.00            
ATOM   4110  N   VAL X 260      11.879  10.899  -6.025  0.00  0.00            
ATOM   4111  H   VAL X 260      11.907   9.912  -5.815  0.00  0.00            
ATOM   4112  CA  VAL X 260      10.576  11.615  -5.751  0.00  0.00            
ATOM   4113  HA  VAL X 260      10.234  12.004  -6.710  0.00  0.00            
ATOM   4114  CB  VAL X 260       9.446  10.652  -5.358  0.00  0.00            
ATOM   4115  HB  VAL X 260       9.435   9.701  -5.891  0.00  0.00            
ATOM   4116  CG1 VAL X 260       9.747  10.344  -3.881  0.00  0.00            
ATOM   4117 HG11 VAL X 260       9.146   9.471  -3.626  0.00  0.00            
ATOM   4118 HG12 VAL X 260      10.766  10.040  -3.642  0.00  0.00            
ATOM   4119 HG13 VAL X 260       9.422  11.192  -3.277  0.00  0.00            
ATOM   4120  CG2 VAL X 260       8.030  11.260  -5.540  0.00  0.00            
ATOM   4121 HG21 VAL X 260       7.921  11.696  -6.533  0.00  0.00            
ATOM   4122 HG22 VAL X 260       7.363  10.415  -5.368  0.00  0.00            
ATOM   4123 HG23 VAL X 260       7.801  12.028  -4.801  0.00  0.00            
ATOM   4124  C   VAL X 260      10.653  12.888  -4.834  0.00  0.00            
ATOM   4125  O   VAL X 260       9.708  13.697  -5.020  0.00  0.00            
ATOM   4126  N   LEU X 261      11.606  12.959  -3.905  0.00  0.00            
ATOM   4127  H   LEU X 261      12.313  12.241  -3.844  0.00  0.00            
ATOM   4128  CA  LEU X 261      11.601  14.046  -2.875  0.00  0.00            
ATOM   4129  HA  LEU X 261      10.649  14.201  -2.368  0.00  0.00            
ATOM   4130  CB  LEU X 261      12.599  13.604  -1.771  0.00  0.00            
ATOM   4131  HB2 LEU X 261      12.149  12.751  -1.262  0.00  0.00            
ATOM   4132  HB3 LEU X 261      13.486  13.259  -2.302  0.00  0.00            
ATOM   4133  CG  LEU X 261      12.946  14.621  -0.642  0.00  0.00            
ATOM   4134  HG  LEU X 261      12.105  15.291  -0.459  0.00  0.00            
ATOM   4135  CD1 LEU X 261      13.319  13.851   0.693  0.00  0.00            
ATOM   4136 HD11 LEU X 261      14.010  14.439   1.297  0.00  0.00            
ATOM   4137 HD12 LEU X 261      12.428  13.590   1.263  0.00  0.00            
ATOM   4138 HD13 LEU X 261      13.725  12.901   0.345  0.00  0.00            
ATOM   4139  CD2 LEU X 261      14.215  15.394  -0.984  0.00  0.00            
ATOM   4140 HD21 LEU X 261      14.005  16.070  -1.812  0.00  0.00            
ATOM   4141 HD22 LEU X 261      14.467  16.162  -0.253  0.00  0.00            
ATOM   4142 HD23 LEU X 261      15.000  14.761  -1.399  0.00  0.00            
ATOM   4143  C   LEU X 261      11.882  15.396  -3.429  0.00  0.00            
ATOM   4144  O   LEU X 261      11.138  16.310  -3.065  0.00  0.00            
ATOM   4145  N   THR X 262      12.825  15.543  -4.322  0.00  0.00            
ATOM   4146  H   THR X 262      13.386  14.725  -4.511  0.00  0.00            
ATOM   4147  CA  THR X 262      13.111  16.833  -4.964  0.00  0.00            
ATOM   4148  HA  THR X 262      13.150  17.567  -4.159  0.00  0.00            
ATOM   4149  CB  THR X 262      14.540  16.740  -5.578  0.00  0.00            
ATOM   4150  HB  THR X 262      14.795  15.758  -5.975  0.00  0.00            
ATOM   4151  CG2 THR X 262      14.910  17.762  -6.622  0.00  0.00            
ATOM   4152 HG21 THR X 262      14.699  18.694  -6.098  0.00  0.00            
ATOM   4153 HG22 THR X 262      15.955  17.629  -6.901  0.00  0.00            
ATOM   4154 HG23 THR X 262      14.351  17.594  -7.543  0.00  0.00            
ATOM   4155  OG1 THR X 262      15.443  16.924  -4.546  0.00  0.00            
ATOM   4156  HG1 THR X 262      15.842  16.071  -4.357  0.00  0.00            
ATOM   4157  C   THR X 262      12.007  17.188  -5.998  0.00  0.00            
ATOM   4158  O   THR X 262      11.536  18.312  -6.145  0.00  0.00            
ATOM   4159  N   ILE X 263      11.481  16.142  -6.661  0.00  0.00            
ATOM   4160  H   ILE X 263      11.862  15.254  -6.366  0.00  0.00            
ATOM   4161  CA  ILE X 263      10.214  16.237  -7.439  0.00  0.00            
ATOM   4162  HA  ILE X 263      10.411  16.939  -8.249  0.00  0.00            
ATOM   4163  CB  ILE X 263       9.913  14.856  -8.125  0.00  0.00            
ATOM   4164  HB  ILE X 263       9.904  14.027  -7.416  0.00  0.00            
ATOM   4165  CG2 ILE X 263       8.493  14.814  -8.732  0.00  0.00            
ATOM   4166 HG21 ILE X 263       8.287  13.814  -9.114  0.00  0.00            
ATOM   4167 HG22 ILE X 263       7.710  14.950  -7.986  0.00  0.00            
ATOM   4168 HG23 ILE X 263       8.288  15.521  -9.536  0.00  0.00            
ATOM   4169  CG1 ILE X 263      10.933  14.529  -9.196  0.00  0.00            
ATOM   4170 HG12 ILE X 263      10.936  15.309  -9.957  0.00  0.00            
ATOM   4171 HG13 ILE X 263      11.872  14.540  -8.644  0.00  0.00            
ATOM   4172  CD1 ILE X 263      10.726  13.171  -9.922  0.00  0.00            
ATOM   4173 HD11 ILE X 263       9.767  13.098 -10.435  0.00  0.00            
ATOM   4174 HD12 ILE X 263      11.553  13.106 -10.628  0.00  0.00            
ATOM   4175 HD13 ILE X 263      10.884  12.357  -9.214  0.00  0.00            
ATOM   4176  C   ILE X 263       8.995  16.698  -6.594  0.00  0.00            
ATOM   4177  O   ILE X 263       8.214  17.568  -6.934  0.00  0.00            
ATOM   4178  N   THR X 264       8.905  16.291  -5.324  0.00  0.00            
ATOM   4179  H   THR X 264       9.482  15.518  -5.027  0.00  0.00            
ATOM   4180  CA  THR X 264       7.830  16.659  -4.410  0.00  0.00            
ATOM   4181  HA  THR X 264       6.930  16.593  -5.021  0.00  0.00            
ATOM   4182  CB  THR X 264       7.822  15.669  -3.168  0.00  0.00            
ATOM   4183  HB  THR X 264       8.776  15.718  -2.644  0.00  0.00            
ATOM   4184  CG2 THR X 264       6.774  16.036  -2.129  0.00  0.00            
ATOM   4185 HG21 THR X 264       6.740  15.339  -1.293  0.00  0.00            
ATOM   4186 HG22 THR X 264       6.920  17.093  -1.903  0.00  0.00            
ATOM   4187 HG23 THR X 264       5.806  16.022  -2.631  0.00  0.00            
ATOM   4188  OG1 THR X 264       7.544  14.315  -3.617  0.00  0.00            
ATOM   4189  HG1 THR X 264       8.322  14.043  -4.108  0.00  0.00            
ATOM   4190  C   THR X 264       7.939  18.077  -4.006  0.00  0.00            
ATOM   4191  O   THR X 264       6.985  18.852  -4.165  0.00  0.00            
ATOM   4192  N   LYS X 265       9.129  18.530  -3.710  0.00  0.00            
ATOM   4193  H   LYS X 265       9.909  17.890  -3.670  0.00  0.00            
ATOM   4194  CA  LYS X 265       9.476  19.961  -3.531  0.00  0.00            
ATOM   4195  HA  LYS X 265       8.939  20.373  -2.677  0.00  0.00            
ATOM   4196  CB  LYS X 265      10.967  20.066  -3.119  0.00  0.00            
ATOM   4197  HB2 LYS X 265      11.044  19.544  -2.165  0.00  0.00            
ATOM   4198  HB3 LYS X 265      11.595  19.555  -3.848  0.00  0.00            
ATOM   4199  CG  LYS X 265      11.465  21.495  -2.849  0.00  0.00            
ATOM   4200  HG2 LYS X 265      11.217  22.116  -3.710  0.00  0.00            
ATOM   4201  HG3 LYS X 265      10.954  22.022  -2.043  0.00  0.00            
ATOM   4202  CD  LYS X 265      12.920  21.366  -2.444  0.00  0.00            
ATOM   4203  HD2 LYS X 265      13.384  20.736  -3.203  0.00  0.00            
ATOM   4204  HD3 LYS X 265      13.355  22.365  -2.407  0.00  0.00            
ATOM   4205  CE  LYS X 265      13.145  20.783  -1.056  0.00  0.00            
ATOM   4206  HE2 LYS X 265      12.614  21.359  -0.298  0.00  0.00            
ATOM   4207  HE3 LYS X 265      12.740  19.773  -0.992  0.00  0.00            
ATOM   4208  NZ  LYS X 265      14.579  20.648  -0.662  0.00  0.00            
ATOM   4209  HZ1 LYS X 265      15.142  20.022  -1.218  0.00  0.00            
ATOM   4210  HZ2 LYS X 265      15.041  21.520  -0.875  0.00  0.00            
ATOM   4211  HZ3 LYS X 265      14.735  20.462   0.319  0.00  0.00            
ATOM   4212  C   LYS X 265       9.136  20.782  -4.750  0.00  0.00            
ATOM   4213  O   LYS X 265       8.684  21.953  -4.535  0.00  0.00            
ATOM   4214  N   HIE X 266       9.346  20.296  -6.018  0.00  0.00            
ATOM   4215  H   HIE X 266       9.952  19.499  -6.150  0.00  0.00            
ATOM   4216  CA  HIE X 266       8.985  21.071  -7.235  0.00  0.00            
ATOM   4217  HA  HIE X 266       9.356  22.083  -7.066  0.00  0.00            
ATOM   4218  CB  HIE X 266       9.869  20.548  -8.331  0.00  0.00            
ATOM   4219  HB2 HIE X 266      10.887  20.891  -8.144  0.00  0.00            
ATOM   4220  HB3 HIE X 266       9.760  19.464  -8.336  0.00  0.00            
ATOM   4221  CG  HIE X 266       9.580  21.147  -9.738  0.00  0.00            
ATOM   4222  ND1 HIE X 266       9.359  20.325 -10.842  0.00  0.00            
ATOM   4223  CE1 HIE X 266       9.234  21.068 -11.894  0.00  0.00            
ATOM   4224  HE1 HIE X 266       9.274  20.614 -12.873  0.00  0.00            
ATOM   4225  NE2 HIE X 266       9.435  22.365 -11.601  0.00  0.00            
ATOM   4226  HE2 HIE X 266       9.509  23.108 -12.281  0.00  0.00            
ATOM   4227  CD2 HIE X 266       9.637  22.422 -10.238  0.00  0.00            
ATOM   4228  HD2 HIE X 266       9.842  23.344  -9.715  0.00  0.00            
ATOM   4229  C   HIE X 266       7.491  21.052  -7.530  0.00  0.00            
ATOM   4230  O   HIE X 266       7.001  22.150  -7.748  0.00  0.00            
ATOM   4231  N   LEU X 267       6.715  19.970  -7.279  0.00  0.00            
ATOM   4232  H   LEU X 267       7.187  19.086  -7.153  0.00  0.00            
ATOM   4233  CA  LEU X 267       5.312  19.937  -7.460  0.00  0.00            
ATOM   4234  HA  LEU X 267       5.071  20.558  -8.323  0.00  0.00            
ATOM   4235  CB  LEU X 267       4.806  18.500  -7.721  0.00  0.00            
ATOM   4236  HB2 LEU X 267       5.314  17.766  -7.095  0.00  0.00            
ATOM   4237  HB3 LEU X 267       3.761  18.395  -7.427  0.00  0.00            
ATOM   4238  CG  LEU X 267       4.822  18.082  -9.208  0.00  0.00            
ATOM   4239  HG  LEU X 267       5.765  18.429  -9.630  0.00  0.00            
ATOM   4240  CD1 LEU X 267       4.952  16.588  -9.365  0.00  0.00            
ATOM   4241 HD11 LEU X 267       4.961  16.349 -10.429  0.00  0.00            
ATOM   4242 HD12 LEU X 267       5.799  16.203  -8.798  0.00  0.00            
ATOM   4243 HD13 LEU X 267       4.085  16.067  -8.959  0.00  0.00            
ATOM   4244  CD2 LEU X 267       3.594  18.550  -9.992  0.00  0.00            
ATOM   4245 HD21 LEU X 267       2.687  18.201  -9.498  0.00  0.00            
ATOM   4246 HD22 LEU X 267       3.636  19.633 -10.113  0.00  0.00            
ATOM   4247 HD23 LEU X 267       3.644  18.113 -10.989  0.00  0.00            
ATOM   4248  C   LEU X 267       4.498  20.638  -6.327  0.00  0.00            
ATOM   4249  O   LEU X 267       3.510  21.300  -6.636  0.00  0.00            
ATOM   4250  N   ARG X 268       5.088  20.708  -5.094  0.00  0.00            
ATOM   4251  H   ARG X 268       5.917  20.134  -5.035  0.00  0.00            
ATOM   4252  CA  ARG X 268       4.713  21.555  -3.943  0.00  0.00            
ATOM   4253  HA  ARG X 268       3.655  21.394  -3.737  0.00  0.00            
ATOM   4254  CB  ARG X 268       5.434  20.977  -2.722  0.00  0.00            
ATOM   4255  HB2 ARG X 268       5.058  19.976  -2.507  0.00  0.00            
ATOM   4256  HB3 ARG X 268       6.509  20.913  -2.889  0.00  0.00            
ATOM   4257  CG  ARG X 268       5.209  21.809  -1.411  0.00  0.00            
ATOM   4258  HG2 ARG X 268       5.883  22.652  -1.562  0.00  0.00            
ATOM   4259  HG3 ARG X 268       4.190  22.177  -1.302  0.00  0.00            
ATOM   4260  CD  ARG X 268       5.759  20.890  -0.276  0.00  0.00            
ATOM   4261  HD2 ARG X 268       5.189  19.961  -0.279  0.00  0.00            
ATOM   4262  HD3 ARG X 268       6.793  20.656  -0.531  0.00  0.00            
ATOM   4263  NE  ARG X 268       5.659  21.611   1.040  0.00  0.00            
ATOM   4264  HE  ARG X 268       6.559  21.649   1.496  0.00  0.00            
ATOM   4265  CZ  ARG X 268       4.642  21.964   1.731  0.00  0.00            
ATOM   4266  NH1 ARG X 268       3.395  21.640   1.439  0.00  0.00            
ATOM   4267 HH11 ARG X 268       3.339  20.975   0.680  0.00  0.00            
ATOM   4268 HH12 ARG X 268       2.628  21.822   2.070  0.00  0.00            
ATOM   4269  NH2 ARG X 268       4.923  22.503   2.875  0.00  0.00            
ATOM   4270 HH21 ARG X 268       5.891  22.421   3.153  0.00  0.00            
ATOM   4271 HH22 ARG X 268       4.206  22.681   3.564  0.00  0.00            
ATOM   4272  C   ARG X 268       5.006  23.029  -4.227  0.00  0.00            
ATOM   4273  O   ARG X 268       4.460  23.936  -3.594  0.00  0.00            
ATOM   4274  N   GLN X 269       5.961  23.255  -5.149  0.00  0.00            
ATOM   4275  H   GLN X 269       6.501  22.476  -5.496  0.00  0.00            
ATOM   4276  CA  GLN X 269       6.414  24.633  -5.542  0.00  0.00            
ATOM   4277  HA  GLN X 269       6.209  25.366  -4.762  0.00  0.00            
ATOM   4278  CB  GLN X 269       7.942  24.643  -5.797  0.00  0.00            
ATOM   4279  HB2 GLN X 269       8.543  24.768  -4.896  0.00  0.00            
ATOM   4280  HB3 GLN X 269       8.269  23.714  -6.266  0.00  0.00            
ATOM   4281  CG  GLN X 269       8.397  25.763  -6.651  0.00  0.00            
ATOM   4282  HG2 GLN X 269       7.961  25.586  -7.634  0.00  0.00            
ATOM   4283  HG3 GLN X 269       8.181  26.694  -6.127  0.00  0.00            
ATOM   4284  CD  GLN X 269       9.867  25.795  -6.882  0.00  0.00            
ATOM   4285  OE1 GLN X 269      10.406  24.829  -7.312  0.00  0.00            
ATOM   4286  NE2 GLN X 269      10.517  26.957  -6.746  0.00  0.00            
ATOM   4287 HE21 GLN X 269      11.520  27.045  -6.670  0.00  0.00            
ATOM   4288 HE22 GLN X 269       9.944  27.749  -6.491  0.00  0.00            
ATOM   4289  C   GLN X 269       5.594  25.117  -6.745  0.00  0.00            
ATOM   4290  O   GLN X 269       5.081  26.232  -6.653  0.00  0.00            
ATOM   4291  N   VAL X 270       5.300  24.361  -7.806  0.00  0.00            
ATOM   4292  H   VAL X 270       5.720  23.456  -7.967  0.00  0.00            
ATOM   4293  CA  VAL X 270       4.362  24.999  -8.907  0.00  0.00            
ATOM   4294  HA  VAL X 270       4.729  26.020  -9.008  0.00  0.00            
ATOM   4295  CB  VAL X 270       4.477  24.239 -10.283  0.00  0.00            
ATOM   4296  HB  VAL X 270       3.842  24.807 -10.963  0.00  0.00            
ATOM   4297  CG1 VAL X 270       5.877  24.455 -10.812  0.00  0.00            
ATOM   4298 HG11 VAL X 270       5.803  24.121 -11.846  0.00  0.00            
ATOM   4299 HG12 VAL X 270       6.162  25.502 -10.714  0.00  0.00            
ATOM   4300 HG13 VAL X 270       6.555  23.837 -10.222  0.00  0.00            
ATOM   4301  CG2 VAL X 270       4.018  22.809 -10.147  0.00  0.00            
ATOM   4302 HG21 VAL X 270       2.948  22.741  -9.953  0.00  0.00            
ATOM   4303 HG22 VAL X 270       4.144  22.257 -11.078  0.00  0.00            
ATOM   4304 HG23 VAL X 270       4.547  22.365  -9.304  0.00  0.00            
ATOM   4305  C   VAL X 270       2.906  25.117  -8.467  0.00  0.00            
ATOM   4306  O   VAL X 270       2.142  26.012  -8.851  0.00  0.00            
ATOM   4307  N   GLY X 271       2.536  24.253  -7.513  0.00  0.00            
ATOM   4308  H   GLY X 271       3.257  23.596  -7.253  0.00  0.00            
ATOM   4309  CA  GLY X 271       1.274  24.138  -6.748  0.00  0.00            
ATOM   4310  HA2 GLY X 271       1.483  23.585  -5.833  0.00  0.00            
ATOM   4311  HA3 GLY X 271       0.943  25.115  -6.396  0.00  0.00            
ATOM   4312  C   GLY X 271       0.201  23.398  -7.514  0.00  0.00            
ATOM   4313  O   GLY X 271      -0.371  23.944  -8.447  0.00  0.00            
ATOM   4314  N   VAL X 272      -0.116  22.152  -7.117  0.00  0.00            
ATOM   4315  H   VAL X 272       0.430  21.769  -6.358  0.00  0.00            
ATOM   4316  CA  VAL X 272      -1.021  21.290  -7.886  0.00  0.00            
ATOM   4317  HA  VAL X 272      -1.572  21.900  -8.602  0.00  0.00            
ATOM   4318  CB  VAL X 272      -0.247  20.213  -8.662  0.00  0.00            
ATOM   4319  HB  VAL X 272      -1.027  19.615  -9.134  0.00  0.00            
ATOM   4320  CG1 VAL X 272       0.658  20.750  -9.731  0.00  0.00            
ATOM   4321 HG11 VAL X 272       1.570  21.163  -9.301  0.00  0.00            
ATOM   4322 HG12 VAL X 272       0.813  19.938 -10.442  0.00  0.00            
ATOM   4323 HG13 VAL X 272       0.240  21.552 -10.340  0.00  0.00            
ATOM   4324  CG2 VAL X 272       0.411  19.098  -7.803  0.00  0.00            
ATOM   4325 HG21 VAL X 272       1.283  19.545  -7.325  0.00  0.00            
ATOM   4326 HG22 VAL X 272      -0.337  18.898  -7.036  0.00  0.00            
ATOM   4327 HG23 VAL X 272       0.713  18.231  -8.391  0.00  0.00            
ATOM   4328  C   VAL X 272      -2.128  20.755  -6.991  0.00  0.00            
ATOM   4329  O   VAL X 272      -2.714  19.708  -7.265  0.00  0.00            
ATOM   4330  N   VAL X 273      -2.525  21.457  -5.862  0.00  0.00            
ATOM   4331  H   VAL X 273      -1.972  22.283  -5.679  0.00  0.00            
ATOM   4332  CA  VAL X 273      -3.482  21.087  -4.802  0.00  0.00            
ATOM   4333  HA  VAL X 273      -3.125  20.233  -4.227  0.00  0.00            
ATOM   4334  CB  VAL X 273      -3.739  22.156  -3.693  0.00  0.00            
ATOM   4335  HB  VAL X 273      -4.029  23.080  -4.193  0.00  0.00            
ATOM   4336  CG1 VAL X 273      -4.919  21.770  -2.779  0.00  0.00            
ATOM   4337 HG11 VAL X 273      -5.885  22.057  -3.194  0.00  0.00            
ATOM   4338 HG12 VAL X 273      -4.789  20.796  -2.307  0.00  0.00            
ATOM   4339 HG13 VAL X 273      -4.873  22.448  -1.928  0.00  0.00            
ATOM   4340  CG2 VAL X 273      -2.453  22.406  -2.867  0.00  0.00            
ATOM   4341 HG21 VAL X 273      -1.668  22.658  -3.581  0.00  0.00            
ATOM   4342 HG22 VAL X 273      -2.560  23.282  -2.227  0.00  0.00            
ATOM   4343 HG23 VAL X 273      -2.140  21.514  -2.324  0.00  0.00            
ATOM   4344  C   VAL X 273      -4.812  20.791  -5.487  0.00  0.00            
ATOM   4345  O   VAL X 273      -5.474  21.700  -5.935  0.00  0.00            
ATOM   4346  N   GLY X 274      -5.262  19.524  -5.567  0.00  0.00            
ATOM   4347  H   GLY X 274      -4.679  18.803  -5.166  0.00  0.00            
ATOM   4348  CA  GLY X 274      -6.537  19.194  -6.212  0.00  0.00            
ATOM   4349  HA2 GLY X 274      -7.016  18.439  -5.589  0.00  0.00            
ATOM   4350  HA3 GLY X 274      -7.239  20.019  -6.088  0.00  0.00            
ATOM   4351  C   GLY X 274      -6.477  18.701  -7.665  0.00  0.00            
ATOM   4352  O   GLY X 274      -7.569  18.527  -8.240  0.00  0.00            
ATOM   4353  N   LYS X 275      -5.306  18.658  -8.318  0.00  0.00            
ATOM   4354  H   LYS X 275      -4.494  18.826  -7.740  0.00  0.00            
ATOM   4355  CA  LYS X 275      -5.057  18.484  -9.753  0.00  0.00            
ATOM   4356  HA  LYS X 275      -5.962  18.531 -10.359  0.00  0.00            
ATOM   4357  CB  LYS X 275      -4.181  19.684 -10.277  0.00  0.00            
ATOM   4358  HB2 LYS X 275      -3.154  19.660  -9.911  0.00  0.00            
ATOM   4359  HB3 LYS X 275      -4.119  19.640 -11.365  0.00  0.00            
ATOM   4360  CG  LYS X 275      -4.747  21.069  -9.748  0.00  0.00            
ATOM   4361  HG2 LYS X 275      -5.796  21.167 -10.027  0.00  0.00            
ATOM   4362  HG3 LYS X 275      -4.671  21.168  -8.665  0.00  0.00            
ATOM   4363  CD  LYS X 275      -4.020  22.205 -10.455  0.00  0.00            
ATOM   4364  HD2 LYS X 275      -2.943  22.124 -10.309  0.00  0.00            
ATOM   4365  HD3 LYS X 275      -4.180  22.043 -11.521  0.00  0.00            
ATOM   4366  CE  LYS X 275      -4.538  23.566  -9.900  0.00  0.00            
ATOM   4367  HE2 LYS X 275      -5.616  23.485  -9.762  0.00  0.00            
ATOM   4368  HE3 LYS X 275      -4.106  23.823  -8.933  0.00  0.00            
ATOM   4369  NZ  LYS X 275      -4.354  24.536 -11.009  0.00  0.00            
ATOM   4370  HZ1 LYS X 275      -4.872  24.202 -11.810  0.00  0.00            
ATOM   4371  HZ2 LYS X 275      -4.748  25.455 -10.872  0.00  0.00            
ATOM   4372  HZ3 LYS X 275      -3.388  24.568 -11.300  0.00  0.00            
ATOM   4373  C   LYS X 275      -4.410  17.088  -9.978  0.00  0.00            
ATOM   4374  O   LYS X 275      -3.972  16.443  -9.001  0.00  0.00            
ATOM   4375  N   PHE X 276      -4.303  16.685 -11.250  0.00  0.00            
ATOM   4376  H   PHE X 276      -4.691  17.239 -12.000  0.00  0.00            
ATOM   4377  CA  PHE X 276      -3.598  15.425 -11.607  0.00  0.00            
ATOM   4378  HA  PHE X 276      -3.502  14.820 -10.706  0.00  0.00            
ATOM   4379  CB  PHE X 276      -4.493  14.557 -12.663  0.00  0.00            
ATOM   4380  HB2 PHE X 276      -4.772  15.237 -13.468  0.00  0.00            
ATOM   4381  HB3 PHE X 276      -3.891  13.756 -13.092  0.00  0.00            
ATOM   4382  CG  PHE X 276      -5.676  13.819 -12.123  0.00  0.00            
ATOM   4383  CD1 PHE X 276      -6.345  13.010 -13.011  0.00  0.00            
ATOM   4384  HD1 PHE X 276      -5.995  12.938 -14.030  0.00  0.00            
ATOM   4385  CE1 PHE X 276      -7.373  12.125 -12.588  0.00  0.00            
ATOM   4386  HE1 PHE X 276      -7.803  11.449 -13.312  0.00  0.00            
ATOM   4387  CZ  PHE X 276      -7.787  12.110 -11.262  0.00  0.00            
ATOM   4388  HZ  PHE X 276      -8.503  11.337 -11.023  0.00  0.00            
ATOM   4389  CE2 PHE X 276      -7.172  12.949 -10.352  0.00  0.00            
ATOM   4390  HE2 PHE X 276      -7.448  13.020  -9.310  0.00  0.00            
ATOM   4391  CD2 PHE X 276      -6.201  13.906 -10.828  0.00  0.00            
ATOM   4392  HD2 PHE X 276      -5.682  14.534 -10.120  0.00  0.00            
ATOM   4393  C   PHE X 276      -2.179  15.768 -12.109  0.00  0.00            
ATOM   4394  O   PHE X 276      -2.001  16.846 -12.655  0.00  0.00            
ATOM   4395  N   VAL X 277      -1.251  14.785 -12.081  0.00  0.00            
ATOM   4396  H   VAL X 277      -1.385  14.038 -11.415  0.00  0.00            
ATOM   4397  CA  VAL X 277       0.102  14.868 -12.809  0.00  0.00            
ATOM   4398  HA  VAL X 277       0.033  15.772 -13.413  0.00  0.00            
ATOM   4399  CB  VAL X 277       1.317  15.028 -11.882  0.00  0.00            
ATOM   4400  HB  VAL X 277       1.425  14.134 -11.268  0.00  0.00            
ATOM   4401  CG1 VAL X 277       2.606  15.242 -12.676  0.00  0.00            
ATOM   4402 HG11 VAL X 277       2.564  16.053 -13.404  0.00  0.00            
ATOM   4403 HG12 VAL X 277       3.484  15.354 -12.040  0.00  0.00            
ATOM   4404 HG13 VAL X 277       2.826  14.364 -13.283  0.00  0.00            
ATOM   4405  CG2 VAL X 277       1.071  16.283 -10.982  0.00  0.00            
ATOM   4406 HG21 VAL X 277       0.158  16.089 -10.419  0.00  0.00            
ATOM   4407 HG22 VAL X 277       1.865  16.238 -10.236  0.00  0.00            
ATOM   4408 HG23 VAL X 277       1.121  17.112 -11.687  0.00  0.00            
ATOM   4409  C   VAL X 277       0.265  13.728 -13.762  0.00  0.00            
ATOM   4410  O   VAL X 277       0.465  12.592 -13.331  0.00  0.00            
ATOM   4411  N   GLU X 278       0.462  14.096 -15.045  0.00  0.00            
ATOM   4412  H   GLU X 278       0.359  15.079 -15.254  0.00  0.00            
ATOM   4413  CA  GLU X 278       0.668  13.205 -16.213  0.00  0.00            
ATOM   4414  HA  GLU X 278       0.455  12.203 -15.841  0.00  0.00            
ATOM   4415  CB  GLU X 278      -0.431  13.371 -17.271  0.00  0.00            
ATOM   4416  HB2 GLU X 278      -1.285  13.686 -16.671  0.00  0.00            
ATOM   4417  HB3 GLU X 278      -0.332  14.244 -17.915  0.00  0.00            
ATOM   4418  CG  GLU X 278      -0.746  12.180 -18.160  0.00  0.00            
ATOM   4419  HG2 GLU X 278       0.151  12.012 -18.756  0.00  0.00            
ATOM   4420  HG3 GLU X 278      -1.058  11.406 -17.458  0.00  0.00            
ATOM   4421  CD  GLU X 278      -1.775  12.457 -19.237  0.00  0.00            
ATOM   4422  OE1 GLU X 278      -2.994  12.520 -18.909  0.00  0.00            
ATOM   4423  OE2 GLU X 278      -1.405  12.614 -20.446  0.00  0.00            
ATOM   4424  C   GLU X 278       2.077  13.145 -16.742  0.00  0.00            
ATOM   4425  O   GLU X 278       2.514  14.068 -17.429  0.00  0.00            
ATOM   4426  N   PHE X 279       2.888  12.137 -16.342  0.00  0.00            
ATOM   4427  H   PHE X 279       2.431  11.324 -15.953  0.00  0.00            
ATOM   4428  CA  PHE X 279       4.406  12.181 -16.510  0.00  0.00            
ATOM   4429  HA  PHE X 279       4.732  13.220 -16.464  0.00  0.00            
ATOM   4430  CB  PHE X 279       5.071  11.392 -15.372  0.00  0.00            
ATOM   4431  HB2 PHE X 279       4.497  10.499 -15.126  0.00  0.00            
ATOM   4432  HB3 PHE X 279       6.040  11.013 -15.697  0.00  0.00            
ATOM   4433  CG  PHE X 279       5.135  12.062 -14.033  0.00  0.00            
ATOM   4434  CD1 PHE X 279       4.058  11.933 -13.121  0.00  0.00            
ATOM   4435  HD1 PHE X 279       3.062  11.627 -13.405  0.00  0.00            
ATOM   4436  CE1 PHE X 279       4.104  12.487 -11.842  0.00  0.00            
ATOM   4437  HE1 PHE X 279       3.244  12.430 -11.191  0.00  0.00            
ATOM   4438  CZ  PHE X 279       5.322  13.062 -11.426  0.00  0.00            
ATOM   4439  HZ  PHE X 279       5.469  13.457 -10.432  0.00  0.00            
ATOM   4440  CE2 PHE X 279       6.438  12.950 -12.216  0.00  0.00            
ATOM   4441  HE2 PHE X 279       7.323  13.415 -11.807  0.00  0.00            
ATOM   4442  CD2 PHE X 279       6.403  12.493 -13.507  0.00  0.00            
ATOM   4443  HD2 PHE X 279       7.306  12.580 -14.093  0.00  0.00            
ATOM   4444  C   PHE X 279       4.825  11.526 -17.834  0.00  0.00            
ATOM   4445  O   PHE X 279       4.407  10.385 -18.193  0.00  0.00            
ATOM   4446  N   PHE X 280       5.811  12.155 -18.511  0.00  0.00            
ATOM   4447  H   PHE X 280       6.096  13.037 -18.109  0.00  0.00            
ATOM   4448  CA  PHE X 280       6.166  11.843 -19.912  0.00  0.00            
ATOM   4449  HA  PHE X 280       6.008  10.771 -20.035  0.00  0.00            
ATOM   4450  CB  PHE X 280       5.185  12.690 -20.830  0.00  0.00            
ATOM   4451  HB2 PHE X 280       5.250  12.351 -21.863  0.00  0.00            
ATOM   4452  HB3 PHE X 280       4.152  12.463 -20.565  0.00  0.00            
ATOM   4453  CG  PHE X 280       5.480  14.167 -21.027  0.00  0.00            
ATOM   4454  CD1 PHE X 280       6.508  14.604 -21.920  0.00  0.00            
ATOM   4455  HD1 PHE X 280       7.115  13.881 -22.446  0.00  0.00            
ATOM   4456  CE1 PHE X 280       6.745  15.974 -22.232  0.00  0.00            
ATOM   4457  HE1 PHE X 280       7.672  16.285 -22.689  0.00  0.00            
ATOM   4458  CZ  PHE X 280       6.024  16.871 -21.485  0.00  0.00            
ATOM   4459  HZ  PHE X 280       6.171  17.935 -21.603  0.00  0.00            
ATOM   4460  CE2 PHE X 280       5.010  16.503 -20.638  0.00  0.00            
ATOM   4461  HE2 PHE X 280       4.484  17.345 -20.213  0.00  0.00            
ATOM   4462  CD2 PHE X 280       4.755  15.159 -20.289  0.00  0.00            
ATOM   4463  HD2 PHE X 280       4.028  14.855 -19.551  0.00  0.00            
ATOM   4464  C   PHE X 280       7.659  12.087 -20.122  0.00  0.00            
ATOM   4465  O   PHE X 280       8.421  12.487 -19.288  0.00  0.00            
ATOM   4466  N   GLY X 281       8.173  11.888 -21.353  0.00  0.00            
ATOM   4467  H   GLY X 281       7.589  11.343 -21.971  0.00  0.00            
ATOM   4468  CA  GLY X 281       9.566  12.306 -21.884  0.00  0.00            
ATOM   4469  HA2 GLY X 281       9.435  12.818 -22.837  0.00  0.00            
ATOM   4470  HA3 GLY X 281       9.929  13.086 -21.215  0.00  0.00            
ATOM   4471  C   GLY X 281      10.573  11.131 -21.822  0.00  0.00            
ATOM   4472  O   GLY X 281      10.169   9.983 -21.410  0.00  0.00            
ATOM   4473  N   PRO X 282      11.808  11.406 -22.261  0.00  0.00            
ATOM   4474  CD  PRO X 282      12.400  12.661 -22.672  0.00  0.00            
ATOM   4475  HD2 PRO X 282      12.023  13.550 -22.165  0.00  0.00            
ATOM   4476  HD3 PRO X 282      11.940  12.875 -23.637  0.00  0.00            
ATOM   4477  CG  PRO X 282      13.957  12.472 -22.759  0.00  0.00            
ATOM   4478  HG2 PRO X 282      14.336  12.580 -21.743  0.00  0.00            
ATOM   4479  HG3 PRO X 282      14.483  12.994 -23.559  0.00  0.00            
ATOM   4480  CB  PRO X 282      14.101  10.968 -23.120  0.00  0.00            
ATOM   4481  HB2 PRO X 282      15.097  10.637 -22.825  0.00  0.00            
ATOM   4482  HB3 PRO X 282      13.875  10.717 -24.156  0.00  0.00            
ATOM   4483  CA  PRO X 282      12.935  10.432 -22.254  0.00  0.00            
ATOM   4484  HA  PRO X 282      12.528   9.542 -22.734  0.00  0.00            
ATOM   4485  C   PRO X 282      13.425   9.933 -20.908  0.00  0.00            
ATOM   4486  O   PRO X 282      14.128   8.914 -20.835  0.00  0.00            
ATOM   4487  N   GLY X 283      13.102  10.647 -19.802  0.00  0.00            
ATOM   4488  H   GLY X 283      12.486  11.444 -19.877  0.00  0.00            
ATOM   4489  CA  GLY X 283      13.399  10.376 -18.409  0.00  0.00            
ATOM   4490  HA2 GLY X 283      14.423  10.032 -18.261  0.00  0.00            
ATOM   4491  HA3 GLY X 283      13.346  11.291 -17.818  0.00  0.00            
ATOM   4492  C   GLY X 283      12.513   9.286 -17.838  0.00  0.00            
ATOM   4493  O   GLY X 283      13.065   8.494 -17.025  0.00  0.00            
ATOM   4494  N   VAL X 284      11.317   9.104 -18.415  0.00  0.00            
ATOM   4495  H   VAL X 284      10.982   9.730 -19.134  0.00  0.00            
ATOM   4496  CA  VAL X 284      10.530   7.840 -18.166  0.00  0.00            
ATOM   4497  HA  VAL X 284      10.367   7.891 -17.090  0.00  0.00            
ATOM   4498  CB  VAL X 284       9.180   7.892 -18.984  0.00  0.00            
ATOM   4499  HB  VAL X 284       9.416   7.995 -20.043  0.00  0.00            
ATOM   4500  CG1 VAL X 284       8.318   6.658 -18.780  0.00  0.00            
ATOM   4501 HG11 VAL X 284       8.653   5.773 -19.321  0.00  0.00            
ATOM   4502 HG12 VAL X 284       8.397   6.429 -17.718  0.00  0.00            
ATOM   4503 HG13 VAL X 284       7.268   6.891 -18.954  0.00  0.00            
ATOM   4504  CG2 VAL X 284       8.290   9.054 -18.578  0.00  0.00            
ATOM   4505 HG21 VAL X 284       7.434   9.157 -19.244  0.00  0.00            
ATOM   4506 HG22 VAL X 284       7.925   9.025 -17.552  0.00  0.00            
ATOM   4507 HG23 VAL X 284       8.806   9.983 -18.821  0.00  0.00            
ATOM   4508  C   VAL X 284      11.318   6.595 -18.403  0.00  0.00            
ATOM   4509  O   VAL X 284      11.405   5.889 -17.471  0.00  0.00            
ATOM   4510  N   ALA X 285      12.060   6.438 -19.533  0.00  0.00            
ATOM   4511  H   ALA X 285      11.917   6.978 -20.375  0.00  0.00            
ATOM   4512  CA  ALA X 285      12.817   5.166 -19.791  0.00  0.00            
ATOM   4513  HA  ALA X 285      12.256   4.359 -19.320  0.00  0.00            
ATOM   4514  CB  ALA X 285      12.956   4.918 -21.286  0.00  0.00            
ATOM   4515  HB1 ALA X 285      13.455   3.953 -21.378  0.00  0.00            
ATOM   4516  HB2 ALA X 285      11.965   5.041 -21.722  0.00  0.00            
ATOM   4517  HB3 ALA X 285      13.623   5.634 -21.765  0.00  0.00            
ATOM   4518  C   ALA X 285      14.230   4.952 -19.194  0.00  0.00            
ATOM   4519  O   ALA X 285      14.952   3.950 -19.400  0.00  0.00            
ATOM   4520  N   GLN X 286      14.554   5.889 -18.363  0.00  0.00            
ATOM   4521  H   GLN X 286      13.863   6.625 -18.338  0.00  0.00            
ATOM   4522  CA  GLN X 286      15.788   5.706 -17.429  0.00  0.00            
ATOM   4523  HA  GLN X 286      16.532   5.046 -17.876  0.00  0.00            
ATOM   4524  CB  GLN X 286      16.511   7.068 -17.322  0.00  0.00            
ATOM   4525  HB2 GLN X 286      15.802   7.841 -17.027  0.00  0.00            
ATOM   4526  HB3 GLN X 286      17.300   7.080 -16.571  0.00  0.00            
ATOM   4527  CG  GLN X 286      17.351   7.501 -18.584  0.00  0.00            
ATOM   4528  HG2 GLN X 286      16.598   7.710 -19.343  0.00  0.00            
ATOM   4529  HG3 GLN X 286      17.844   8.448 -18.367  0.00  0.00            
ATOM   4530  CD  GLN X 286      18.394   6.537 -19.057  0.00  0.00            
ATOM   4531  OE1 GLN X 286      19.250   6.144 -18.343  0.00  0.00            
ATOM   4532  NE2 GLN X 286      18.261   6.000 -20.276  0.00  0.00            
ATOM   4533 HE21 GLN X 286      19.045   5.396 -20.476  0.00  0.00            
ATOM   4534 HE22 GLN X 286      17.408   6.159 -20.792  0.00  0.00            
ATOM   4535  C   GLN X 286      15.399   5.167 -16.049  0.00  0.00            
ATOM   4536  O   GLN X 286      16.178   4.832 -15.170  0.00  0.00            
ATOM   4537  N   LEU X 287      14.082   4.951 -15.824  0.00  0.00            
ATOM   4538  H   LEU X 287      13.315   5.067 -16.470  0.00  0.00            
ATOM   4539  CA  LEU X 287      13.551   4.579 -14.542  0.00  0.00            
ATOM   4540  HA  LEU X 287      14.311   4.532 -13.763  0.00  0.00            
ATOM   4541  CB  LEU X 287      12.639   5.682 -13.984  0.00  0.00            
ATOM   4542  HB2 LEU X 287      11.958   5.898 -14.808  0.00  0.00            
ATOM   4543  HB3 LEU X 287      12.063   5.418 -13.097  0.00  0.00            
ATOM   4544  CG  LEU X 287      13.325   7.073 -13.687  0.00  0.00            
ATOM   4545  HG  LEU X 287      13.893   7.402 -14.557  0.00  0.00            
ATOM   4546  CD1 LEU X 287      12.254   8.030 -13.215  0.00  0.00            
ATOM   4547 HD11 LEU X 287      11.456   8.140 -13.949  0.00  0.00            
ATOM   4548 HD12 LEU X 287      11.843   7.637 -12.285  0.00  0.00            
ATOM   4549 HD13 LEU X 287      12.610   9.027 -12.958  0.00  0.00            
ATOM   4550  CD2 LEU X 287      14.364   6.889 -12.560  0.00  0.00            
ATOM   4551 HD21 LEU X 287      14.656   7.853 -12.145  0.00  0.00            
ATOM   4552 HD22 LEU X 287      13.997   6.237 -11.768  0.00  0.00            
ATOM   4553 HD23 LEU X 287      15.302   6.491 -12.948  0.00  0.00            
ATOM   4554  C   LEU X 287      12.777   3.191 -14.610  0.00  0.00            
ATOM   4555  O   LEU X 287      12.328   2.883 -15.694  0.00  0.00            
ATOM   4556  N   SER X 288      12.624   2.392 -13.527  0.00  0.00            
ATOM   4557  H   SER X 288      13.023   2.804 -12.695  0.00  0.00            
ATOM   4558  CA  SER X 288      11.898   1.058 -13.586  0.00  0.00            
ATOM   4559  HA  SER X 288      11.871   0.611 -14.580  0.00  0.00            
ATOM   4560  CB  SER X 288      12.563   0.121 -12.639  0.00  0.00            
ATOM   4561  HB2 SER X 288      12.128  -0.874 -12.732  0.00  0.00            
ATOM   4562  HB3 SER X 288      13.616   0.047 -12.913  0.00  0.00            
ATOM   4563  OG  SER X 288      12.356   0.519 -11.311  0.00  0.00            
ATOM   4564  HG  SER X 288      12.933   1.264 -11.130  0.00  0.00            
ATOM   4565  C   SER X 288      10.442   1.256 -13.259  0.00  0.00            
ATOM   4566  O   SER X 288      10.001   2.365 -12.889  0.00  0.00            
ATOM   4567  N   ILE X 289       9.658   0.218 -13.382  0.00  0.00            
ATOM   4568  H   ILE X 289      10.123  -0.628 -13.679  0.00  0.00            
ATOM   4569  CA  ILE X 289       8.237   0.240 -12.930  0.00  0.00            
ATOM   4570  HA  ILE X 289       7.727   1.063 -13.431  0.00  0.00            
ATOM   4571  CB  ILE X 289       7.403  -0.973 -13.395  0.00  0.00            
ATOM   4572  HB  ILE X 289       7.810  -1.930 -13.068  0.00  0.00            
ATOM   4573  CG2 ILE X 289       6.018  -0.962 -12.767  0.00  0.00            
ATOM   4574 HG21 ILE X 289       5.482  -0.048 -13.022  0.00  0.00            
ATOM   4575 HG22 ILE X 289       5.389  -1.758 -13.167  0.00  0.00            
ATOM   4576 HG23 ILE X 289       6.091  -1.036 -11.682  0.00  0.00            
ATOM   4577  CG1 ILE X 289       7.293  -1.156 -14.920  0.00  0.00            
ATOM   4578 HG12 ILE X 289       8.282  -1.496 -15.227  0.00  0.00            
ATOM   4579 HG13 ILE X 289       6.568  -1.962 -15.029  0.00  0.00            
ATOM   4580  CD1 ILE X 289       6.937   0.052 -15.806  0.00  0.00            
ATOM   4581 HD11 ILE X 289       6.685  -0.361 -16.783  0.00  0.00            
ATOM   4582 HD12 ILE X 289       6.091   0.633 -15.438  0.00  0.00            
ATOM   4583 HD13 ILE X 289       7.883   0.586 -15.893  0.00  0.00            
ATOM   4584  C   ILE X 289       8.126   0.379 -11.441  0.00  0.00            
ATOM   4585  O   ILE X 289       7.288   1.089 -10.881  0.00  0.00            
ATOM   4586  N   ALA X 290       9.106  -0.108 -10.665  0.00  0.00            
ATOM   4587  H   ALA X 290       9.814  -0.672 -11.112  0.00  0.00            
ATOM   4588  CA  ALA X 290       9.228   0.149  -9.252  0.00  0.00            
ATOM   4589  HA  ALA X 290       8.292  -0.110  -8.757  0.00  0.00            
ATOM   4590  CB  ALA X 290      10.375  -0.744  -8.691  0.00  0.00            
ATOM   4591  HB1 ALA X 290      11.366  -0.303  -8.790  0.00  0.00            
ATOM   4592  HB2 ALA X 290      10.087  -0.907  -7.653  0.00  0.00            
ATOM   4593  HB3 ALA X 290      10.339  -1.730  -9.156  0.00  0.00            
ATOM   4594  C   ALA X 290       9.402   1.673  -8.917  0.00  0.00            
ATOM   4595  O   ALA X 290       8.830   2.135  -7.873  0.00  0.00            
ATOM   4596  N   ASP X 291      10.126   2.491  -9.730  0.00  0.00            
ATOM   4597  H   ASP X 291      10.584   1.981 -10.472  0.00  0.00            
ATOM   4598  CA  ASP X 291      10.323   3.914  -9.680  0.00  0.00            
ATOM   4599  HA  ASP X 291      10.361   4.173  -8.622  0.00  0.00            
ATOM   4600  CB  ASP X 291      11.652   4.318 -10.338  0.00  0.00            
ATOM   4601  HB2 ASP X 291      11.571   4.193 -11.418  0.00  0.00            
ATOM   4602  HB3 ASP X 291      11.922   5.354 -10.133  0.00  0.00            
ATOM   4603  CG  ASP X 291      12.894   3.570  -9.918  0.00  0.00            
ATOM   4604  OD1 ASP X 291      13.404   3.809  -8.819  0.00  0.00            
ATOM   4605  OD2 ASP X 291      13.441   2.813 -10.746  0.00  0.00            
ATOM   4606  C   ASP X 291       9.167   4.718 -10.191  0.00  0.00            
ATOM   4607  O   ASP X 291       8.922   5.724  -9.595  0.00  0.00            
ATOM   4608  N   ARG X 292       8.372   4.193 -11.124  0.00  0.00            
ATOM   4609  H   ARG X 292       8.768   3.423 -11.644  0.00  0.00            
ATOM   4610  CA  ARG X 292       7.117   4.828 -11.462  0.00  0.00            
ATOM   4611  HA  ARG X 292       7.331   5.880 -11.652  0.00  0.00            
ATOM   4612  CB  ARG X 292       6.389   4.267 -12.704  0.00  0.00            
ATOM   4613  HB2 ARG X 292       6.243   3.196 -12.563  0.00  0.00            
ATOM   4614  HB3 ARG X 292       5.443   4.782 -12.871  0.00  0.00            
ATOM   4615  CG  ARG X 292       7.222   4.412 -14.004  0.00  0.00            
ATOM   4616  HG2 ARG X 292       7.396   5.460 -14.248  0.00  0.00            
ATOM   4617  HG3 ARG X 292       8.198   4.002 -13.746  0.00  0.00            
ATOM   4618  CD  ARG X 292       6.557   3.757 -15.240  0.00  0.00            
ATOM   4619  HD2 ARG X 292       6.129   2.783 -15.005  0.00  0.00            
ATOM   4620  HD3 ARG X 292       5.732   4.407 -15.532  0.00  0.00            
ATOM   4621  NE  ARG X 292       7.374   3.636 -16.409  0.00  0.00            
ATOM   4622  HE  ARG X 292       8.381   3.691 -16.359  0.00  0.00            
ATOM   4623  CZ  ARG X 292       6.896   3.597 -17.655  0.00  0.00            
ATOM   4624  NH1 ARG X 292       5.655   3.702 -18.051  0.00  0.00            
ATOM   4625 HH11 ARG X 292       4.946   3.711 -17.332  0.00  0.00            
ATOM   4626 HH12 ARG X 292       5.444   3.575 -19.030  0.00  0.00            
ATOM   4627  NH2 ARG X 292       7.719   3.454 -18.590  0.00  0.00            
ATOM   4628 HH21 ARG X 292       8.703   3.350 -18.391  0.00  0.00            
ATOM   4629 HH22 ARG X 292       7.341   3.761 -19.475  0.00  0.00            
ATOM   4630  C   ARG X 292       6.165   4.801 -10.241  0.00  0.00            
ATOM   4631  O   ARG X 292       5.667   5.858  -9.896  0.00  0.00            
ATOM   4632  N   ALA X 293       5.932   3.644  -9.591  0.00  0.00            
ATOM   4633  H   ALA X 293       6.329   2.840 -10.057  0.00  0.00            
ATOM   4634  CA  ALA X 293       5.046   3.470  -8.436  0.00  0.00            
ATOM   4635  HA  ALA X 293       4.034   3.827  -8.629  0.00  0.00            
ATOM   4636  CB  ALA X 293       4.918   2.020  -8.183  0.00  0.00            
ATOM   4637  HB1 ALA X 293       5.839   1.442  -8.259  0.00  0.00            
ATOM   4638  HB2 ALA X 293       4.384   1.779  -7.265  0.00  0.00            
ATOM   4639  HB3 ALA X 293       4.370   1.655  -9.052  0.00  0.00            
ATOM   4640  C   ALA X 293       5.519   4.350  -7.206  0.00  0.00            
ATOM   4641  O   ALA X 293       4.673   4.990  -6.605  0.00  0.00            
ATOM   4642  N   THR X 294       6.822   4.442  -6.907  0.00  0.00            
ATOM   4643  H   THR X 294       7.322   3.658  -7.302  0.00  0.00            
ATOM   4644  CA  THR X 294       7.365   5.385  -5.933  0.00  0.00            
ATOM   4645  HA  THR X 294       6.797   5.303  -5.006  0.00  0.00            
ATOM   4646  CB  THR X 294       8.825   5.296  -5.562  0.00  0.00            
ATOM   4647  HB  THR X 294       9.500   5.720  -6.305  0.00  0.00            
ATOM   4648  CG2 THR X 294       9.231   5.908  -4.227  0.00  0.00            
ATOM   4649 HG21 THR X 294      10.216   5.537  -3.944  0.00  0.00            
ATOM   4650 HG22 THR X 294       9.147   6.977  -4.422  0.00  0.00            
ATOM   4651 HG23 THR X 294       8.512   5.622  -3.459  0.00  0.00            
ATOM   4652  OG1 THR X 294       9.113   3.900  -5.564  0.00  0.00            
ATOM   4653  HG1 THR X 294       9.230   3.610  -4.657  0.00  0.00            
ATOM   4654  C   THR X 294       7.074   6.833  -6.305  0.00  0.00            
ATOM   4655  O   THR X 294       6.789   7.670  -5.434  0.00  0.00            
ATOM   4656  N   ILE X 295       7.171   7.276  -7.569  0.00  0.00            
ATOM   4657  H   ILE X 295       7.356   6.670  -8.355  0.00  0.00            
ATOM   4658  CA  ILE X 295       6.866   8.651  -7.939  0.00  0.00            
ATOM   4659  HA  ILE X 295       7.292   9.319  -7.191  0.00  0.00            
ATOM   4660  CB  ILE X 295       7.417   8.835  -9.384  0.00  0.00            
ATOM   4661  HB  ILE X 295       7.104   8.034 -10.053  0.00  0.00            
ATOM   4662  CG2 ILE X 295       7.113  10.244  -9.974  0.00  0.00            
ATOM   4663 HG21 ILE X 295       7.832  10.536 -10.739  0.00  0.00            
ATOM   4664 HG22 ILE X 295       6.136  10.173 -10.453  0.00  0.00            
ATOM   4665 HG23 ILE X 295       7.071  10.994  -9.185  0.00  0.00            
ATOM   4666  CG1 ILE X 295       8.956   8.857  -9.255  0.00  0.00            
ATOM   4667 HG12 ILE X 295       9.274   9.767  -8.746  0.00  0.00            
ATOM   4668 HG13 ILE X 295       9.300   7.969  -8.726  0.00  0.00            
ATOM   4669  CD1 ILE X 295       9.586   8.596 -10.634  0.00  0.00            
ATOM   4670 HD11 ILE X 295       9.312   7.641 -11.084  0.00  0.00            
ATOM   4671 HD12 ILE X 295       9.459   9.383 -11.377  0.00  0.00            
ATOM   4672 HD13 ILE X 295      10.627   8.509 -10.323  0.00  0.00            
ATOM   4673  C   ILE X 295       5.290   8.947  -7.822  0.00  0.00            
ATOM   4674  O   ILE X 295       4.915  10.042  -7.451  0.00  0.00            
ATOM   4675  N   ALA X 296       4.490   7.959  -8.200  0.00  0.00            
ATOM   4676  H   ALA X 296       4.940   7.156  -8.615  0.00  0.00            
ATOM   4677  CA  ALA X 296       3.044   8.061  -8.034  0.00  0.00            
ATOM   4678  HA  ALA X 296       2.698   9.051  -8.330  0.00  0.00            
ATOM   4679  CB  ALA X 296       2.430   7.066  -9.042  0.00  0.00            
ATOM   4680  HB1 ALA X 296       2.440   6.068  -8.605  0.00  0.00            
ATOM   4681  HB2 ALA X 296       1.372   7.265  -9.214  0.00  0.00            
ATOM   4682  HB3 ALA X 296       2.953   7.079  -9.999  0.00  0.00            
ATOM   4683  C   ALA X 296       2.521   8.012  -6.552  0.00  0.00            
ATOM   4684  O   ALA X 296       1.609   8.655  -6.176  0.00  0.00            
ATOM   4685  N   ASN X 297       3.244   7.180  -5.804  0.00  0.00            
ATOM   4686  H   ASN X 297       4.107   6.834  -6.197  0.00  0.00            
ATOM   4687  CA  ASN X 297       2.724   6.805  -4.438  0.00  0.00            
ATOM   4688  HA  ASN X 297       1.662   6.631  -4.608  0.00  0.00            
ATOM   4689  CB  ASN X 297       3.405   5.487  -4.004  0.00  0.00            
ATOM   4690  HB2 ASN X 297       3.077   4.731  -4.718  0.00  0.00            
ATOM   4691  HB3 ASN X 297       4.477   5.666  -3.919  0.00  0.00            
ATOM   4692  CG  ASN X 297       2.941   5.044  -2.592  0.00  0.00            
ATOM   4693  OD1 ASN X 297       3.692   4.806  -1.665  0.00  0.00            
ATOM   4694  ND2 ASN X 297       1.641   4.892  -2.426  0.00  0.00            
ATOM   4695 HD21 ASN X 297       1.300   4.428  -1.597  0.00  0.00            
ATOM   4696 HD22 ASN X 297       1.010   4.848  -3.213  0.00  0.00            
ATOM   4697  C   ASN X 297       2.942   7.947  -3.389  0.00  0.00            
ATOM   4698  O   ASN X 297       2.185   8.056  -2.390  0.00  0.00            
ATOM   4699  N   MET X 298       3.856   8.865  -3.526  0.00  0.00            
ATOM   4700  H   MET X 298       4.454   8.827  -4.339  0.00  0.00            
ATOM   4701  CA  MET X 298       3.892  10.060  -2.696  0.00  0.00            
ATOM   4702  HA  MET X 298       3.555   9.743  -1.708  0.00  0.00            
ATOM   4703  CB  MET X 298       5.331  10.583  -2.628  0.00  0.00            
ATOM   4704  HB2 MET X 298       5.567  10.947  -3.628  0.00  0.00            
ATOM   4705  HB3 MET X 298       5.280  11.366  -1.871  0.00  0.00            
ATOM   4706  CG  MET X 298       6.290   9.389  -2.269  0.00  0.00            
ATOM   4707  HG2 MET X 298       6.304   8.671  -3.090  0.00  0.00            
ATOM   4708  HG3 MET X 298       7.290   9.819  -2.327  0.00  0.00            
ATOM   4709  SD  MET X 298       5.974   8.525  -0.716  0.00  0.00            
ATOM   4710  CE  MET X 298       7.364   7.318  -0.703  0.00  0.00            
ATOM   4711  HE1 MET X 298       7.207   6.533  -1.443  0.00  0.00            
ATOM   4712  HE2 MET X 298       8.350   7.748  -0.880  0.00  0.00            
ATOM   4713  HE3 MET X 298       7.309   6.898   0.301  0.00  0.00            
ATOM   4714  C   MET X 298       2.995  11.167  -3.183  0.00  0.00            
ATOM   4715  O   MET X 298       3.063  12.296  -2.702  0.00  0.00            
ATOM   4716  N   CYS X 299       2.115  10.951  -4.182  0.00  0.00            
ATOM   4717  H   CYS X 299       2.036  10.076  -4.681  0.00  0.00            
ATOM   4718  CA  CYS X 299       1.300  12.085  -4.808  0.00  0.00            
ATOM   4719  HA  CYS X 299       1.982  12.880  -5.109  0.00  0.00            
ATOM   4720  CB  CYS X 299       0.609  11.718  -6.109  0.00  0.00            
ATOM   4721  HB2 CYS X 299       0.293  12.665  -6.545  0.00  0.00            
ATOM   4722  HB3 CYS X 299       1.411  11.340  -6.743  0.00  0.00            
ATOM   4723  SG  CYS X 299      -0.856  10.617  -6.011  0.00  0.00            
ATOM   4724  HG  CYS X 299      -0.256   9.424  -6.031  0.00  0.00            
ATOM   4725  C   CYS X 299       0.367  12.946  -3.889  0.00  0.00            
ATOM   4726  O   CYS X 299       0.088  14.148  -4.120  0.00  0.00            
ATOM   4727  N   PRO X 300      -0.067  12.417  -2.726  0.00  0.00            
ATOM   4728  CD  PRO X 300      -0.168  11.000  -2.483  0.00  0.00            
ATOM   4729  HD2 PRO X 300       0.658  10.494  -1.983  0.00  0.00            
ATOM   4730  HD3 PRO X 300      -0.278  10.507  -3.448  0.00  0.00            
ATOM   4731  CG  PRO X 300      -1.388  10.811  -1.588  0.00  0.00            
ATOM   4732  HG2 PRO X 300      -1.283   9.927  -0.959  0.00  0.00            
ATOM   4733  HG3 PRO X 300      -2.302  10.836  -2.182  0.00  0.00            
ATOM   4734  CB  PRO X 300      -1.271  12.079  -0.741  0.00  0.00            
ATOM   4735  HB2 PRO X 300      -0.523  11.930   0.038  0.00  0.00            
ATOM   4736  HB3 PRO X 300      -2.206  12.310  -0.232  0.00  0.00            
ATOM   4737  CA  PRO X 300      -0.741  13.157  -1.676  0.00  0.00            
ATOM   4738  HA  PRO X 300      -1.502  13.819  -2.091  0.00  0.00            
ATOM   4739  C   PRO X 300       0.212  14.112  -0.953  0.00  0.00            
ATOM   4740  O   PRO X 300      -0.196  15.228  -0.592  0.00  0.00            
ATOM   4741  N   GLU X 301       1.483  13.762  -0.689  0.00  0.00            
ATOM   4742  H   GLU X 301       1.711  12.807  -0.924  0.00  0.00            
ATOM   4743  CA  GLU X 301       2.400  14.647   0.009  0.00  0.00            
ATOM   4744  HA  GLU X 301       1.994  14.842   1.001  0.00  0.00            
ATOM   4745  CB  GLU X 301       3.760  13.927   0.177  0.00  0.00            
ATOM   4746  HB2 GLU X 301       3.658  12.913   0.561  0.00  0.00            
ATOM   4747  HB3 GLU X 301       4.393  14.026  -0.705  0.00  0.00            
ATOM   4748  CG  GLU X 301       4.639  14.695   1.206  0.00  0.00            
ATOM   4749  HG2 GLU X 301       4.636  15.734   0.876  0.00  0.00            
ATOM   4750  HG3 GLU X 301       4.185  14.639   2.196  0.00  0.00            
ATOM   4751  CD  GLU X 301       5.964  14.060   1.320  0.00  0.00            
ATOM   4752  OE1 GLU X 301       6.894  14.893   1.235  0.00  0.00            
ATOM   4753  OE2 GLU X 301       6.065  12.855   1.509  0.00  0.00            
ATOM   4754  C   GLU X 301       2.600  15.917  -0.819  0.00  0.00            
ATOM   4755  O   GLU X 301       2.708  16.988  -0.186  0.00  0.00            
ATOM   4756  N   TYR X 302       2.476  15.841  -2.151  0.00  0.00            
ATOM   4757  H   TYR X 302       2.339  14.939  -2.584  0.00  0.00            
ATOM   4758  CA  TYR X 302       2.417  16.997  -3.056  0.00  0.00            
ATOM   4759  HA  TYR X 302       2.731  17.812  -2.403  0.00  0.00            
ATOM   4760  CB  TYR X 302       3.434  16.831  -4.252  0.00  0.00            
ATOM   4761  HB2 TYR X 302       3.358  17.692  -4.915  0.00  0.00            
ATOM   4762  HB3 TYR X 302       4.477  16.897  -3.942  0.00  0.00            
ATOM   4763  CG  TYR X 302       3.291  15.588  -5.130  0.00  0.00            
ATOM   4764  CD1 TYR X 302       2.455  15.696  -6.279  0.00  0.00            
ATOM   4765  HD1 TYR X 302       1.898  16.619  -6.333  0.00  0.00            
ATOM   4766  CE1 TYR X 302       2.606  14.750  -7.243  0.00  0.00            
ATOM   4767  HE1 TYR X 302       2.010  14.785  -8.143  0.00  0.00            
ATOM   4768  CZ  TYR X 302       3.480  13.617  -7.146  0.00  0.00            
ATOM   4769  OH  TYR X 302       3.451  12.606  -7.998  0.00  0.00            
ATOM   4770  HH  TYR X 302       3.926  11.888  -7.572  0.00  0.00            
ATOM   4771  CE2 TYR X 302       4.280  13.488  -5.944  0.00  0.00            
ATOM   4772  HE2 TYR X 302       5.055  12.742  -5.848  0.00  0.00            
ATOM   4773  CD2 TYR X 302       4.173  14.521  -5.026  0.00  0.00            
ATOM   4774  HD2 TYR X 302       4.875  14.542  -4.205  0.00  0.00            
ATOM   4775  C   TYR X 302       1.030  17.569  -3.478  0.00  0.00            
ATOM   4776  O   TYR X 302       0.830  18.299  -4.481  0.00  0.00            
ATOM   4777  N   GLY X 303       0.022  17.230  -2.697  0.00  0.00            
ATOM   4778  H   GLY X 303       0.271  16.575  -1.970  0.00  0.00            
ATOM   4779  CA  GLY X 303      -1.315  17.802  -2.780  0.00  0.00            
ATOM   4780  HA2 GLY X 303      -1.931  17.499  -1.934  0.00  0.00            
ATOM   4781  HA3 GLY X 303      -1.305  18.891  -2.741  0.00  0.00            
ATOM   4782  C   GLY X 303      -2.091  17.412  -4.002  0.00  0.00            
ATOM   4783  O   GLY X 303      -3.319  17.718  -4.021  0.00  0.00            
ATOM   4784  N   ALA X 304      -1.551  16.570  -4.913  0.00  0.00            
ATOM   4785  H   ALA X 304      -0.620  16.245  -4.693  0.00  0.00            
ATOM   4786  CA  ALA X 304      -2.234  15.987  -6.105  0.00  0.00            
ATOM   4787  HA  ALA X 304      -2.673  16.768  -6.725  0.00  0.00            
ATOM   4788  CB  ALA X 304      -1.156  15.288  -6.921  0.00  0.00            
ATOM   4789  HB1 ALA X 304      -0.831  14.337  -6.497  0.00  0.00            
ATOM   4790  HB2 ALA X 304      -1.567  15.060  -7.904  0.00  0.00            
ATOM   4791  HB3 ALA X 304      -0.378  16.043  -7.033  0.00  0.00            
ATOM   4792  C   ALA X 304      -3.340  15.039  -5.706  0.00  0.00            
ATOM   4793  O   ALA X 304      -3.254  14.356  -4.652  0.00  0.00            
ATOM   4794  N   THR X 305      -4.397  14.896  -6.555  0.00  0.00            
ATOM   4795  H   THR X 305      -4.422  15.546  -7.328  0.00  0.00            
ATOM   4796  CA  THR X 305      -5.492  13.985  -6.498  0.00  0.00            
ATOM   4797  HA  THR X 305      -5.537  13.630  -5.469  0.00  0.00            
ATOM   4798  CB  THR X 305      -6.802  14.630  -6.925  0.00  0.00            
ATOM   4799  HB  THR X 305      -7.511  13.810  -7.042  0.00  0.00            
ATOM   4800  CG2 THR X 305      -7.370  15.557  -5.837  0.00  0.00            
ATOM   4801 HG21 THR X 305      -7.661  14.935  -4.991  0.00  0.00            
ATOM   4802 HG22 THR X 305      -6.671  16.294  -5.441  0.00  0.00            
ATOM   4803 HG23 THR X 305      -8.240  16.113  -6.187  0.00  0.00            
ATOM   4804  OG1 THR X 305      -6.783  15.359  -8.128  0.00  0.00            
ATOM   4805  HG1 THR X 305      -7.695  15.358  -8.430  0.00  0.00            
ATOM   4806  C   THR X 305      -5.278  12.698  -7.266  0.00  0.00            
ATOM   4807  O   THR X 305      -5.906  11.752  -6.905  0.00  0.00            
ATOM   4808  N   ALA X 306      -4.450  12.677  -8.278  0.00  0.00            
ATOM   4809  H   ALA X 306      -4.088  13.579  -8.554  0.00  0.00            
ATOM   4810  CA  ALA X 306      -3.751  11.495  -8.800  0.00  0.00            
ATOM   4811  HA  ALA X 306      -3.581  10.906  -7.899  0.00  0.00            
ATOM   4812  CB  ALA X 306      -4.673  10.784  -9.866  0.00  0.00            
ATOM   4813  HB1 ALA X 306      -5.630  10.547  -9.402  0.00  0.00            
ATOM   4814  HB2 ALA X 306      -4.773  11.485 -10.694  0.00  0.00            
ATOM   4815  HB3 ALA X 306      -4.121   9.885 -10.138  0.00  0.00            
ATOM   4816  C   ALA X 306      -2.381  11.883  -9.458  0.00  0.00            
ATOM   4817  O   ALA X 306      -2.352  12.970 -10.029  0.00  0.00            
ATOM   4818  N   ALA X 307      -1.376  11.029  -9.470  0.00  0.00            
ATOM   4819  H   ALA X 307      -1.537  10.117  -9.067  0.00  0.00            
ATOM   4820  CA  ALA X 307      -0.303  11.109 -10.478  0.00  0.00            
ATOM   4821  HA  ALA X 307      -0.404  12.001 -11.097  0.00  0.00            
ATOM   4822  CB  ALA X 307       0.979  11.104  -9.620  0.00  0.00            
ATOM   4823  HB1 ALA X 307       0.917  10.334  -8.851  0.00  0.00            
ATOM   4824  HB2 ALA X 307       1.863  10.967 -10.244  0.00  0.00            
ATOM   4825  HB3 ALA X 307       0.970  12.085  -9.145  0.00  0.00            
ATOM   4826  C   ALA X 307      -0.340   9.834 -11.315  0.00  0.00            
ATOM   4827  O   ALA X 307      -0.641   8.786 -10.785  0.00  0.00            
ATOM   4828  N   PHE X 308      -0.129   9.901 -12.652  0.00  0.00            
ATOM   4829  H   PHE X 308      -0.062  10.854 -12.977  0.00  0.00            
ATOM   4830  CA  PHE X 308      -0.409   8.886 -13.632  0.00  0.00            
ATOM   4831  HA  PHE X 308      -0.411   7.903 -13.161  0.00  0.00            
ATOM   4832  CB  PHE X 308      -1.872   9.122 -13.998  0.00  0.00            
ATOM   4833  HB2 PHE X 308      -2.488   8.963 -13.114  0.00  0.00            
ATOM   4834  HB3 PHE X 308      -1.934  10.183 -14.241  0.00  0.00            
ATOM   4835  CG  PHE X 308      -2.438   8.357 -15.129  0.00  0.00            
ATOM   4836  CD1 PHE X 308      -3.265   7.250 -14.903  0.00  0.00            
ATOM   4837  HD1 PHE X 308      -3.514   7.168 -13.855  0.00  0.00            
ATOM   4838  CE1 PHE X 308      -3.755   6.502 -16.003  0.00  0.00            
ATOM   4839  HE1 PHE X 308      -4.416   5.663 -15.842  0.00  0.00            
ATOM   4840  CZ  PHE X 308      -3.334   6.816 -17.294  0.00  0.00            
ATOM   4841  HZ  PHE X 308      -3.615   6.221 -18.150  0.00  0.00            
ATOM   4842  CE2 PHE X 308      -2.570   7.945 -17.525  0.00  0.00            
ATOM   4843  HE2 PHE X 308      -2.230   8.218 -18.513  0.00  0.00            
ATOM   4844  CD2 PHE X 308      -2.091   8.743 -16.452  0.00  0.00            
ATOM   4845  HD2 PHE X 308      -1.413   9.568 -16.614  0.00  0.00            
ATOM   4846  C   PHE X 308       0.489   8.838 -14.788  0.00  0.00            
ATOM   4847  O   PHE X 308       0.850   9.924 -15.366  0.00  0.00            
ATOM   4848  N   PHE X 309       0.934   7.628 -15.102  0.00  0.00            
ATOM   4849  H   PHE X 309       0.533   6.924 -14.499  0.00  0.00            
ATOM   4850  CA  PHE X 309       2.014   7.316 -16.056  0.00  0.00            
ATOM   4851  HA  PHE X 309       2.496   8.238 -16.380  0.00  0.00            
ATOM   4852  CB  PHE X 309       3.083   6.394 -15.320  0.00  0.00            
ATOM   4853  HB2 PHE X 309       2.586   5.736 -14.609  0.00  0.00            
ATOM   4854  HB3 PHE X 309       3.562   5.767 -16.073  0.00  0.00            
ATOM   4855  CG  PHE X 309       4.259   7.036 -14.663  0.00  0.00            
ATOM   4856  CD1 PHE X 309       4.297   7.401 -13.299  0.00  0.00            
ATOM   4857  HD1 PHE X 309       3.544   7.060 -12.605  0.00  0.00            
ATOM   4858  CE1 PHE X 309       5.394   8.093 -12.754  0.00  0.00            
ATOM   4859  HE1 PHE X 309       5.334   8.375 -11.713  0.00  0.00            
ATOM   4860  CZ  PHE X 309       6.473   8.371 -13.504  0.00  0.00            
ATOM   4861  HZ  PHE X 309       7.301   8.943 -13.114  0.00  0.00            
ATOM   4862  CE2 PHE X 309       6.440   8.058 -14.856  0.00  0.00            
ATOM   4863  HE2 PHE X 309       7.194   8.497 -15.493  0.00  0.00            
ATOM   4864  CD2 PHE X 309       5.373   7.447 -15.442  0.00  0.00            
ATOM   4865  HD2 PHE X 309       5.399   7.320 -16.514  0.00  0.00            
ATOM   4866  C   PHE X 309       1.446   6.560 -17.277  0.00  0.00            
ATOM   4867  O   PHE X 309       1.290   5.376 -17.159  0.00  0.00            
ATOM   4868  N   PRO X 310       1.020   7.242 -18.363  0.00  0.00            
ATOM   4869  CD  PRO X 310       1.214   8.676 -18.542  0.00  0.00            
ATOM   4870  HD2 PRO X 310       2.252   9.006 -18.578  0.00  0.00            
ATOM   4871  HD3 PRO X 310       0.717   9.373 -17.868  0.00  0.00            
ATOM   4872  CG  PRO X 310       0.630   8.930 -19.930  0.00  0.00            
ATOM   4873  HG2 PRO X 310       1.327   9.581 -20.459  0.00  0.00            
ATOM   4874  HG3 PRO X 310      -0.357   9.355 -19.746  0.00  0.00            
ATOM   4875  CB  PRO X 310       0.481   7.652 -20.680  0.00  0.00            
ATOM   4876  HB2 PRO X 310       1.466   7.471 -21.110  0.00  0.00            
ATOM   4877  HB3 PRO X 310      -0.334   7.559 -21.398  0.00  0.00            
ATOM   4878  CA  PRO X 310       0.433   6.625 -19.611  0.00  0.00            
ATOM   4879  HA  PRO X 310      -0.643   6.586 -19.444  0.00  0.00            
ATOM   4880  C   PRO X 310       1.024   5.267 -19.968  0.00  0.00            
ATOM   4881  O   PRO X 310       2.261   5.077 -19.908  0.00  0.00            
ATOM   4882  N   VAL X 311       0.238   4.295 -20.409  0.00  0.00            
ATOM   4883  H   VAL X 311      -0.754   4.478 -20.466  0.00  0.00            
ATOM   4884  CA  VAL X 311       0.707   3.048 -21.028  0.00  0.00            
ATOM   4885  HA  VAL X 311       1.333   2.575 -20.271  0.00  0.00            
ATOM   4886  CB  VAL X 311      -0.439   2.114 -21.329  0.00  0.00            
ATOM   4887  HB  VAL X 311      -1.071   2.466 -22.144  0.00  0.00            
ATOM   4888  CG1 VAL X 311       0.044   0.789 -21.778  0.00  0.00            
ATOM   4889 HG11 VAL X 311       0.739   0.326 -21.077  0.00  0.00            
ATOM   4890 HG12 VAL X 311      -0.829   0.154 -21.930  0.00  0.00            
ATOM   4891 HG13 VAL X 311       0.509   0.821 -22.764  0.00  0.00            
ATOM   4892  CG2 VAL X 311      -1.371   1.941 -20.128  0.00  0.00            
ATOM   4893 HG21 VAL X 311      -0.991   1.154 -19.476  0.00  0.00            
ATOM   4894 HG22 VAL X 311      -1.388   2.805 -19.464  0.00  0.00            
ATOM   4895 HG23 VAL X 311      -2.370   1.685 -20.480  0.00  0.00            
ATOM   4896  C   VAL X 311       1.659   3.126 -22.211  0.00  0.00            
ATOM   4897  O   VAL X 311       1.262   3.794 -23.180  0.00  0.00            
ATOM   4898  N   ASP X 312       2.745   2.331 -22.314  0.00  0.00            
ATOM   4899  H   ASP X 312       2.826   1.612 -21.609  0.00  0.00            
ATOM   4900  CA  ASP X 312       3.933   2.489 -23.221  0.00  0.00            
ATOM   4901  HA  ASP X 312       3.570   2.723 -24.222  0.00  0.00            
ATOM   4902  CB  ASP X 312       4.869   3.611 -22.680  0.00  0.00            
ATOM   4903  HB2 ASP X 312       5.670   3.745 -23.407  0.00  0.00            
ATOM   4904  HB3 ASP X 312       4.361   4.566 -22.547  0.00  0.00            
ATOM   4905  CG  ASP X 312       5.589   3.410 -21.396  0.00  0.00            
ATOM   4906  OD1 ASP X 312       5.689   2.251 -20.957  0.00  0.00            
ATOM   4907  OD2 ASP X 312       6.264   4.315 -20.855  0.00  0.00            
ATOM   4908  C   ASP X 312       4.701   1.228 -23.447  0.00  0.00            
ATOM   4909  O   ASP X 312       4.446   0.213 -22.816  0.00  0.00            
ATOM   4910  N   GLU X 313       5.690   1.220 -24.344  0.00  0.00            
ATOM   4911  H   GLU X 313       5.811   2.077 -24.865  0.00  0.00            
ATOM   4912  CA  GLU X 313       6.520   0.019 -24.747  0.00  0.00            
ATOM   4913  HA  GLU X 313       5.870  -0.672 -25.284  0.00  0.00            
ATOM   4914  CB  GLU X 313       7.620   0.507 -25.661  0.00  0.00            
ATOM   4915  HB2 GLU X 313       7.143   1.155 -26.395  0.00  0.00            
ATOM   4916  HB3 GLU X 313       8.347   1.045 -25.053  0.00  0.00            
ATOM   4917  CG  GLU X 313       8.287  -0.661 -26.457  0.00  0.00            
ATOM   4918  HG2 GLU X 313       8.787  -1.322 -25.749  0.00  0.00            
ATOM   4919  HG3 GLU X 313       7.537  -1.255 -26.979  0.00  0.00            
ATOM   4920  CD  GLU X 313       9.408  -0.258 -27.420  0.00  0.00            
ATOM   4921  OE1 GLU X 313      10.542  -0.720 -27.182  0.00  0.00            
ATOM   4922  OE2 GLU X 313       9.103   0.396 -28.444  0.00  0.00            
ATOM   4923  C   GLU X 313       7.116  -0.721 -23.488  0.00  0.00            
ATOM   4924  O   GLU X 313       7.189  -1.928 -23.500  0.00  0.00            
ATOM   4925  N   VAL X 314       7.473   0.075 -22.489  0.00  0.00            
ATOM   4926  H   VAL X 314       7.454   1.069 -22.667  0.00  0.00            
ATOM   4927  CA  VAL X 314       8.202  -0.424 -21.333  0.00  0.00            
ATOM   4928  HA  VAL X 314       9.008  -1.085 -21.650  0.00  0.00            
ATOM   4929  CB  VAL X 314       8.802   0.780 -20.562  0.00  0.00            
ATOM   4930  HB  VAL X 314       7.981   1.455 -20.318  0.00  0.00            
ATOM   4931  CG1 VAL X 314       9.399   0.496 -19.172  0.00  0.00            
ATOM   4932 HG11 VAL X 314       8.599   0.201 -18.493  0.00  0.00            
ATOM   4933 HG12 VAL X 314      10.102  -0.337 -19.197  0.00  0.00            
ATOM   4934 HG13 VAL X 314       9.806   1.390 -18.700  0.00  0.00            
ATOM   4935  CG2 VAL X 314       9.828   1.418 -21.424  0.00  0.00            
ATOM   4936 HG21 VAL X 314       9.500   1.678 -22.431  0.00  0.00            
ATOM   4937 HG22 VAL X 314      10.127   2.344 -20.933  0.00  0.00            
ATOM   4938 HG23 VAL X 314      10.692   0.765 -21.543  0.00  0.00            
ATOM   4939  C   VAL X 314       7.225  -1.279 -20.534  0.00  0.00            
ATOM   4940  O   VAL X 314       7.446  -2.483 -20.254  0.00  0.00            
ATOM   4941  N   SER X 315       6.156  -0.633 -20.103  0.00  0.00            
ATOM   4942  H   SER X 315       6.094   0.364 -20.255  0.00  0.00            
ATOM   4943  CA  SER X 315       4.989  -1.230 -19.449  0.00  0.00            
ATOM   4944  HA  SER X 315       5.413  -1.530 -18.491  0.00  0.00            
ATOM   4945  CB  SER X 315       3.983  -0.062 -19.184  0.00  0.00            
ATOM   4946  HB2 SER X 315       3.065  -0.539 -18.840  0.00  0.00            
ATOM   4947  HB3 SER X 315       4.343   0.654 -18.446  0.00  0.00            
ATOM   4948  OG  SER X 315       3.478   0.500 -20.328  0.00  0.00            
ATOM   4949  HG  SER X 315       4.196   1.033 -20.678  0.00  0.00            
ATOM   4950  C   SER X 315       4.189  -2.359 -20.083  0.00  0.00            
ATOM   4951  O   SER X 315       4.026  -3.283 -19.313  0.00  0.00            
ATOM   4952  N   ILE X 316       4.047  -2.417 -21.433  0.00  0.00            
ATOM   4953  H   ILE X 316       4.177  -1.579 -21.981  0.00  0.00            
ATOM   4954  CA  ILE X 316       3.744  -3.653 -22.095  0.00  0.00            
ATOM   4955  HA  ILE X 316       2.919  -4.039 -21.497  0.00  0.00            
ATOM   4956  CB  ILE X 316       3.141  -3.441 -23.540  0.00  0.00            
ATOM   4957  HB  ILE X 316       2.788  -4.435 -23.817  0.00  0.00            
ATOM   4958  CG2 ILE X 316       1.905  -2.534 -23.457  0.00  0.00            
ATOM   4959 HG21 ILE X 316       1.140  -3.177 -23.023  0.00  0.00            
ATOM   4960 HG22 ILE X 316       1.972  -1.608 -22.885  0.00  0.00            
ATOM   4961 HG23 ILE X 316       1.375  -2.329 -24.387  0.00  0.00            
ATOM   4962  CG1 ILE X 316       4.189  -3.025 -24.568  0.00  0.00            
ATOM   4963 HG12 ILE X 316       4.434  -2.015 -24.239  0.00  0.00            
ATOM   4964 HG13 ILE X 316       5.101  -3.571 -24.324  0.00  0.00            
ATOM   4965  CD1 ILE X 316       3.878  -3.105 -26.052  0.00  0.00            
ATOM   4966 HD11 ILE X 316       3.494  -4.124 -26.090  0.00  0.00            
ATOM   4967 HD12 ILE X 316       3.037  -2.466 -26.322  0.00  0.00            
ATOM   4968 HD13 ILE X 316       4.770  -3.099 -26.678  0.00  0.00            
ATOM   4969  C   ILE X 316       4.864  -4.754 -22.099  0.00  0.00            
ATOM   4970  O   ILE X 316       4.603  -5.951 -22.085  0.00  0.00            
ATOM   4971  N   THR X 317       6.139  -4.354 -22.120  0.00  0.00            
ATOM   4972  H   THR X 317       6.254  -3.351 -22.133  0.00  0.00            
ATOM   4973  CA  THR X 317       7.284  -5.272 -21.960  0.00  0.00            
ATOM   4974  HA  THR X 317       7.109  -6.038 -22.716  0.00  0.00            
ATOM   4975  CB  THR X 317       8.656  -4.753 -22.337  0.00  0.00            
ATOM   4976  HB  THR X 317       8.691  -3.846 -21.733  0.00  0.00            
ATOM   4977  CG2 THR X 317       9.741  -5.732 -22.028  0.00  0.00            
ATOM   4978 HG21 THR X 317      10.008  -5.712 -20.971  0.00  0.00            
ATOM   4979 HG22 THR X 317       9.342  -6.725 -22.234  0.00  0.00            
ATOM   4980 HG23 THR X 317      10.641  -5.642 -22.636  0.00  0.00            
ATOM   4981  OG1 THR X 317       8.617  -4.490 -23.712  0.00  0.00            
ATOM   4982  HG1 THR X 317       7.969  -3.782 -23.737  0.00  0.00            
ATOM   4983  C   THR X 317       7.221  -5.986 -20.586  0.00  0.00            
ATOM   4984  O   THR X 317       7.469  -7.190 -20.428  0.00  0.00            
ATOM   4985  N   TYR X 318       6.909  -5.224 -19.501  0.00  0.00            
ATOM   4986  H   TYR X 318       6.790  -4.241 -19.698  0.00  0.00            
ATOM   4987  CA  TYR X 318       6.800  -5.541 -18.090  0.00  0.00            
ATOM   4988  HA  TYR X 318       7.791  -5.902 -17.817  0.00  0.00            
ATOM   4989  CB  TYR X 318       6.442  -4.330 -17.258  0.00  0.00            
ATOM   4990  HB2 TYR X 318       7.265  -3.616 -17.223  0.00  0.00            
ATOM   4991  HB3 TYR X 318       5.556  -3.833 -17.654  0.00  0.00            
ATOM   4992  CG  TYR X 318       6.187  -4.548 -15.739  0.00  0.00            
ATOM   4993  CD1 TYR X 318       7.238  -4.864 -14.844  0.00  0.00            
ATOM   4994  HD1 TYR X 318       8.218  -5.086 -15.241  0.00  0.00            
ATOM   4995  CE1 TYR X 318       7.016  -4.935 -13.431  0.00  0.00            
ATOM   4996  HE1 TYR X 318       7.820  -5.209 -12.764  0.00  0.00            
ATOM   4997  CZ  TYR X 318       5.645  -4.736 -13.016  0.00  0.00            
ATOM   4998  OH  TYR X 318       5.240  -4.979 -11.755  0.00  0.00            
ATOM   4999  HH  TYR X 318       5.976  -5.370 -11.278  0.00  0.00            
ATOM   5000  CE2 TYR X 318       4.619  -4.402 -13.938  0.00  0.00            
ATOM   5001  HE2 TYR X 318       3.652  -4.261 -13.479  0.00  0.00            
ATOM   5002  CD2 TYR X 318       4.822  -4.422 -15.327  0.00  0.00            
ATOM   5003  HD2 TYR X 318       3.993  -4.186 -15.979  0.00  0.00            
ATOM   5004  C   TYR X 318       5.745  -6.640 -17.897  0.00  0.00            
ATOM   5005  O   TYR X 318       6.057  -7.588 -17.220  0.00  0.00            
ATOM   5006  N   LEU X 319       4.545  -6.553 -18.447  0.00  0.00            
ATOM   5007  H   LEU X 319       4.279  -5.666 -18.850  0.00  0.00            
ATOM   5008  CA  LEU X 319       3.555  -7.660 -18.397  0.00  0.00            
ATOM   5009  HA  LEU X 319       3.160  -7.636 -17.381  0.00  0.00            
ATOM   5010  CB  LEU X 319       2.426  -7.446 -19.394  0.00  0.00            
ATOM   5011  HB2 LEU X 319       2.716  -7.808 -20.380  0.00  0.00            
ATOM   5012  HB3 LEU X 319       1.572  -8.062 -19.111  0.00  0.00            
ATOM   5013  CG  LEU X 319       1.850  -5.997 -19.389  0.00  0.00            
ATOM   5014  HG  LEU X 319       2.657  -5.296 -19.603  0.00  0.00            
ATOM   5015  CD1 LEU X 319       0.799  -5.758 -20.451  0.00  0.00            
ATOM   5016 HD11 LEU X 319       0.315  -4.787 -20.343  0.00  0.00            
ATOM   5017 HD12 LEU X 319       1.344  -5.832 -21.392  0.00  0.00            
ATOM   5018 HD13 LEU X 319       0.052  -6.539 -20.311  0.00  0.00            
ATOM   5019  CD2 LEU X 319       1.351  -5.594 -18.024  0.00  0.00            
ATOM   5020 HD21 LEU X 319       2.138  -5.589 -17.270  0.00  0.00            
ATOM   5021 HD22 LEU X 319       1.066  -4.549 -18.150  0.00  0.00            
ATOM   5022 HD23 LEU X 319       0.473  -6.156 -17.705  0.00  0.00            
ATOM   5023  C   LEU X 319       4.162  -9.058 -18.676  0.00  0.00            
ATOM   5024  O   LEU X 319       3.936  -9.971 -17.861  0.00  0.00            
ATOM   5025  N   VAL X 320       4.941  -9.154 -19.768  0.00  0.00            
ATOM   5026  H   VAL X 320       5.126  -8.319 -20.306  0.00  0.00            
ATOM   5027  CA  VAL X 320       5.401 -10.467 -20.280  0.00  0.00            
ATOM   5028  HA  VAL X 320       4.682 -11.203 -19.920  0.00  0.00            
ATOM   5029  CB  VAL X 320       5.354 -10.539 -21.835  0.00  0.00            
ATOM   5030  HB  VAL X 320       5.734 -11.536 -22.056  0.00  0.00            
ATOM   5031  CG1 VAL X 320       3.963 -10.355 -22.280  0.00  0.00            
ATOM   5032 HG11 VAL X 320       4.029 -10.749 -23.294  0.00  0.00            
ATOM   5033 HG12 VAL X 320       3.249 -11.011 -21.779  0.00  0.00            
ATOM   5034 HG13 VAL X 320       3.593  -9.330 -22.288  0.00  0.00            
ATOM   5035  CG2 VAL X 320       6.227  -9.518 -22.418  0.00  0.00            
ATOM   5036 HG21 VAL X 320       7.229  -9.322 -22.037  0.00  0.00            
ATOM   5037 HG22 VAL X 320       6.344  -9.679 -23.489  0.00  0.00            
ATOM   5038 HG23 VAL X 320       5.707  -8.576 -22.242  0.00  0.00            
ATOM   5039  C   VAL X 320       6.672 -10.941 -19.578  0.00  0.00            
ATOM   5040  O   VAL X 320       6.823 -12.168 -19.368  0.00  0.00            
ATOM   5041  N   GLN X 321       7.481 -10.034 -19.115  0.00  0.00            
ATOM   5042  H   GLN X 321       7.345  -9.040 -19.237  0.00  0.00            
ATOM   5043  CA  GLN X 321       8.598 -10.441 -18.199  0.00  0.00            
ATOM   5044  HA  GLN X 321       9.161 -11.260 -18.645  0.00  0.00            
ATOM   5045  CB  GLN X 321       9.547  -9.221 -18.007  0.00  0.00            
ATOM   5046  HB2 GLN X 321       8.913  -8.341 -17.891  0.00  0.00            
ATOM   5047  HB3 GLN X 321      10.163  -9.478 -17.146  0.00  0.00            
ATOM   5048  CG  GLN X 321      10.314  -9.123 -19.400  0.00  0.00            
ATOM   5049  HG2 GLN X 321      10.579 -10.097 -19.810  0.00  0.00            
ATOM   5050  HG3 GLN X 321       9.599  -8.785 -20.150  0.00  0.00            
ATOM   5051  CD  GLN X 321      11.369  -8.105 -19.364  0.00  0.00            
ATOM   5052  OE1 GLN X 321      11.814  -7.639 -18.326  0.00  0.00            
ATOM   5053  NE2 GLN X 321      12.010  -7.856 -20.476  0.00  0.00            
ATOM   5054 HE21 GLN X 321      12.416  -6.970 -20.741  0.00  0.00            
ATOM   5055 HE22 GLN X 321      11.888  -8.517 -21.229  0.00  0.00            
ATOM   5056  C   GLN X 321       8.013 -10.963 -16.907  0.00  0.00            
ATOM   5057  O   GLN X 321       8.234 -12.061 -16.492  0.00  0.00            
ATOM   5058  N   THR X 322       7.106 -10.235 -16.279  0.00  0.00            
ATOM   5059  H   THR X 322       6.948  -9.300 -16.626  0.00  0.00            
ATOM   5060  CA  THR X 322       6.462 -10.746 -15.120  0.00  0.00            
ATOM   5061  HA  THR X 322       7.189 -11.160 -14.422  0.00  0.00            
ATOM   5062  CB  THR X 322       5.696  -9.572 -14.465  0.00  0.00
[truncated: 13,138,100 more chars]
