# Supplementary material for: The Iron Maiden. Cytosolic Aconitase/IRP1 Conformational Transition in the Regulation of Ferritin Translation and Iron Hemostasis
Source: Biomolecules. 2021 Sep 9;11(9):1329. doi: 10.3390/biom11091329 (PMC8469783; doi:10.3390/biom11091329)
Supplement: Supplementary file 1 [file biomolecules-11-01329-s001.zip › Supplementary/aco_apo_close.pdb]

CRYST1  119.884  119.884  119.233  90.00  90.00  90.00 P 1           1
ATOM      1  N   SER X   1      35.546 -26.790  65.907  0.00  0.00            
ATOM      2  H1  SER X   1      35.384 -26.403  64.989  0.00  0.00            
ATOM      3  H2  SER X   1      36.510 -26.615  66.152  0.00  0.00            
ATOM      4  H3  SER X   1      34.913 -26.379  66.579  0.00  0.00            
ATOM      5  CA  SER X   1      35.296 -28.261  65.845  0.00  0.00            
ATOM      6  HA  SER X   1      36.199 -28.718  65.440  0.00  0.00            
ATOM      7  CB  SER X   1      34.989 -28.877  67.217  0.00  0.00            
ATOM      8  HB2 SER X   1      34.004 -28.495  67.486  0.00  0.00            
ATOM      9  HB3 SER X   1      34.869 -29.952  67.087  0.00  0.00            
ATOM     10  OG  SER X   1      35.874 -28.427  68.262  0.00  0.00            
ATOM     11  HG  SER X   1      36.518 -29.124  68.408  0.00  0.00            
ATOM     12  C   SER X   1      34.104 -28.596  64.872  0.00  0.00            
ATOM     13  O   SER X   1      32.980 -28.092  64.986  0.00  0.00            
ATOM     14  N   ASN X   2      34.301 -29.581  64.034  0.00  0.00            
ATOM     15  H   ASN X   2      35.268 -29.831  63.884  0.00  0.00            
ATOM     16  CA  ASN X   2      33.297 -30.157  63.104  0.00  0.00            
ATOM     17  HA  ASN X   2      32.695 -29.357  62.673  0.00  0.00            
ATOM     18  CB  ASN X   2      34.219 -30.855  62.040  0.00  0.00            
ATOM     19  HB2 ASN X   2      34.983 -30.148  61.716  0.00  0.00            
ATOM     20  HB3 ASN X   2      34.691 -31.756  62.432  0.00  0.00            
ATOM     21  CG  ASN X   2      33.386 -31.333  60.835  0.00  0.00            
ATOM     22  OD1 ASN X   2      32.317 -31.935  60.903  0.00  0.00            
ATOM     23  ND2 ASN X   2      33.873 -31.193  59.657  0.00  0.00            
ATOM     24 HD21 ASN X   2      33.421 -31.637  58.870  0.00  0.00            
ATOM     25 HD22 ASN X   2      34.826 -30.867  59.588  0.00  0.00            
ATOM     26  C   ASN X   2      32.341 -31.174  63.826  0.00  0.00            
ATOM     27  O   ASN X   2      32.855 -31.944  64.579  0.00  0.00            
ATOM     28  N   PRO X   3      31.008 -31.103  63.637  0.00  0.00            
ATOM     29  CD  PRO X   3      30.317 -30.112  62.778  0.00  0.00            
ATOM     30  HD2 PRO X   3      30.406 -30.541  61.780  0.00  0.00            
ATOM     31  HD3 PRO X   3      30.790 -29.134  62.864  0.00  0.00            
ATOM     32  CG  PRO X   3      28.889 -30.082  63.185  0.00  0.00            
ATOM     33  HG2 PRO X   3      28.291 -29.862  62.300  0.00  0.00            
ATOM     34  HG3 PRO X   3      28.633 -29.426  64.016  0.00  0.00            
ATOM     35  CB  PRO X   3      28.740 -31.544  63.698  0.00  0.00            
ATOM     36  HB2 PRO X   3      28.445 -32.169  62.855  0.00  0.00            
ATOM     37  HB3 PRO X   3      27.970 -31.567  64.469  0.00  0.00            
ATOM     38  CA  PRO X   3      30.075 -31.981  64.287  0.00  0.00            
ATOM     39  HA  PRO X   3      30.068 -31.745  65.351  0.00  0.00            
ATOM     40  C   PRO X   3      30.215 -33.471  64.091  0.00  0.00            
ATOM     41  O   PRO X   3      30.125 -34.248  65.009  0.00  0.00            
ATOM     42  N   PHE X   4      30.735 -33.837  62.955  0.00  0.00            
ATOM     43  H   PHE X   4      31.039 -33.099  62.337  0.00  0.00            
ATOM     44  CA  PHE X   4      30.975 -35.190  62.415  0.00  0.00            
ATOM     45  HA  PHE X   4      30.258 -35.795  62.972  0.00  0.00            
ATOM     46  CB  PHE X   4      30.555 -35.366  60.963  0.00  0.00            
ATOM     47  HB2 PHE X   4      31.250 -34.962  60.228  0.00  0.00            
ATOM     48  HB3 PHE X   4      30.600 -36.433  60.744  0.00  0.00            
ATOM     49  CG  PHE X   4      29.077 -34.933  60.715  0.00  0.00            
ATOM     50  CD1 PHE X   4      28.723 -33.574  60.517  0.00  0.00            
ATOM     51  HD1 PHE X   4      29.533 -32.860  60.532  0.00  0.00            
ATOM     52  CE1 PHE X   4      27.442 -33.109  60.252  0.00  0.00            
ATOM     53  HE1 PHE X   4      27.205 -32.075  60.053  0.00  0.00            
ATOM     54  CZ  PHE X   4      26.387 -34.044  60.229  0.00  0.00            
ATOM     55  HZ  PHE X   4      25.369 -33.802  59.964  0.00  0.00            
ATOM     56  CE2 PHE X   4      26.661 -35.422  60.454  0.00  0.00            
ATOM     57  HE2 PHE X   4      25.872 -36.139  60.277  0.00  0.00            
ATOM     58  CD2 PHE X   4      28.013 -35.880  60.708  0.00  0.00            
ATOM     59  HD2 PHE X   4      28.096 -36.956  60.656  0.00  0.00            
ATOM     60  C   PHE X   4      32.297 -35.787  62.792  0.00  0.00            
ATOM     61  O   PHE X   4      32.671 -36.920  62.390  0.00  0.00            
ATOM     62  N   ALA X   5      33.153 -35.158  63.593  0.00  0.00            
ATOM     63  H   ALA X   5      32.860 -34.275  63.988  0.00  0.00            
ATOM     64  CA  ALA X   5      34.521 -35.552  63.699  0.00  0.00            
ATOM     65  HA  ALA X   5      34.907 -35.590  62.680  0.00  0.00            
ATOM     66  CB  ALA X   5      35.183 -34.417  64.448  0.00  0.00            
ATOM     67  HB1 ALA X   5      36.242 -34.656  64.351  0.00  0.00            
ATOM     68  HB2 ALA X   5      35.096 -33.405  64.052  0.00  0.00            
ATOM     69  HB3 ALA X   5      35.108 -34.510  65.531  0.00  0.00            
ATOM     70  C   ALA X   5      34.796 -36.908  64.363  0.00  0.00            
ATOM     71  O   ALA X   5      35.939 -37.428  64.289  0.00  0.00            
ATOM     72  N   HIE X   6      33.853 -37.509  65.054  0.00  0.00            
ATOM     73  H   HIE X   6      32.949 -37.062  65.108  0.00  0.00            
ATOM     74  CA  HIE X   6      33.904 -38.889  65.549  0.00  0.00            
ATOM     75  HA  HIE X   6      34.734 -38.877  66.256  0.00  0.00            
ATOM     76  CB  HIE X   6      32.632 -39.199  66.307  0.00  0.00            
ATOM     77  HB2 HIE X   6      32.740 -40.241  66.608  0.00  0.00            
ATOM     78  HB3 HIE X   6      32.576 -38.519  67.158  0.00  0.00            
ATOM     79  CG  HIE X   6      31.287 -39.181  65.591  0.00  0.00            
ATOM     80  ND1 HIE X   6      30.798 -38.101  64.772  0.00  0.00            
ATOM     81  CE1 HIE X   6      29.564 -38.461  64.297  0.00  0.00            
ATOM     82  HE1 HIE X   6      28.934 -37.854  63.664  0.00  0.00            
ATOM     83  NE2 HIE X   6      29.172 -39.592  64.908  0.00  0.00            
ATOM     84  HE2 HIE X   6      28.249 -39.986  64.793  0.00  0.00            
ATOM     85  CD2 HIE X   6      30.233 -40.131  65.634  0.00  0.00            
ATOM     86  HD2 HIE X   6      30.238 -41.016  66.253  0.00  0.00            
ATOM     87  C   HIE X   6      34.030 -39.951  64.487  0.00  0.00            
ATOM     88  O   HIE X   6      34.721 -40.974  64.685  0.00  0.00            
ATOM     89  N   LEU X   7      33.530 -39.654  63.283  0.00  0.00            
ATOM     90  H   LEU X   7      32.968 -38.814  63.253  0.00  0.00            
ATOM     91  CA  LEU X   7      33.590 -40.467  62.055  0.00  0.00            
ATOM     92  HA  LEU X   7      33.295 -41.490  62.288  0.00  0.00            
ATOM     93  CB  LEU X   7      32.563 -39.950  61.051  0.00  0.00            
ATOM     94  HB2 LEU X   7      32.945 -38.968  60.773  0.00  0.00            
ATOM     95  HB3 LEU X   7      32.532 -40.572  60.157  0.00  0.00            
ATOM     96  CG  LEU X   7      31.160 -39.877  61.636  0.00  0.00            
ATOM     97  HG  LEU X   7      31.270 -39.168  62.456  0.00  0.00            
ATOM     98  CD1 LEU X   7      30.182 -39.421  60.541  0.00  0.00            
ATOM     99 HD11 LEU X   7      30.672 -38.525  60.160  0.00  0.00            
ATOM    100 HD12 LEU X   7      30.251 -40.087  59.681  0.00  0.00            
ATOM    101 HD13 LEU X   7      29.183 -39.200  60.918  0.00  0.00            
ATOM    102  CD2 LEU X   7      30.539 -41.148  62.169  0.00  0.00            
ATOM    103 HD21 LEU X   7      30.441 -41.902  61.388  0.00  0.00            
ATOM    104 HD22 LEU X   7      31.191 -41.485  62.975  0.00  0.00            
ATOM    105 HD23 LEU X   7      29.580 -40.900  62.622  0.00  0.00            
ATOM    106  C   LEU X   7      35.066 -40.444  61.489  0.00  0.00            
ATOM    107  O   LEU X   7      35.313 -41.403  60.754  0.00  0.00            
ATOM    108  N   ALA X   8      35.899 -39.436  61.785  0.00  0.00            
ATOM    109  H   ALA X   8      35.622 -38.799  62.519  0.00  0.00            
ATOM    110  CA  ALA X   8      37.295 -39.314  61.306  0.00  0.00            
ATOM    111  HA  ALA X   8      37.367 -39.482  60.231  0.00  0.00            
ATOM    112  CB  ALA X   8      37.700 -37.841  61.533  0.00  0.00            
ATOM    113  HB1 ALA X   8      36.994 -37.186  61.023  0.00  0.00            
ATOM    114  HB2 ALA X   8      37.821 -37.658  62.601  0.00  0.00            
ATOM    115  HB3 ALA X   8      38.666 -37.748  61.036  0.00  0.00            
ATOM    116  C   ALA X   8      38.185 -40.383  61.943  0.00  0.00            
ATOM    117  O   ALA X   8      38.482 -40.284  63.112  0.00  0.00            
ATOM    118  N   GLU X   9      38.630 -41.372  61.194  0.00  0.00            
ATOM    119  H   GLU X   9      38.312 -41.618  60.267  0.00  0.00            
ATOM    120  CA  GLU X   9      39.501 -42.463  61.673  0.00  0.00            
ATOM    121  HA  GLU X   9      39.925 -42.130  62.620  0.00  0.00            
ATOM    122  CB  GLU X   9      38.802 -43.843  61.989  0.00  0.00            
ATOM    123  HB2 GLU X   9      39.626 -44.461  62.345  0.00  0.00            
ATOM    124  HB3 GLU X   9      37.970 -43.715  62.682  0.00  0.00            
ATOM    125  CG  GLU X   9      38.187 -44.409  60.694  0.00  0.00            
ATOM    126  HG2 GLU X   9      37.538 -43.643  60.268  0.00  0.00            
ATOM    127  HG3 GLU X   9      38.965 -44.492  59.935  0.00  0.00            
ATOM    128  CD  GLU X   9      37.377 -45.681  60.777  0.00  0.00            
ATOM    129  OE1 GLU X   9      36.108 -45.532  60.867  0.00  0.00            
ATOM    130  OE2 GLU X   9      37.933 -46.823  60.734  0.00  0.00            
ATOM    131  C   GLU X   9      40.800 -42.703  60.796  0.00  0.00            
ATOM    132  O   GLU X   9      40.733 -42.572  59.546  0.00  0.00            
ATOM    133  N   PRO X  10      41.967 -43.080  61.374  0.00  0.00            
ATOM    134  CD  PRO X  10      42.213 -43.351  62.821  0.00  0.00            
ATOM    135  HD2 PRO X  10      41.396 -43.915  63.271  0.00  0.00            
ATOM    136  HD3 PRO X  10      42.392 -42.472  63.440  0.00  0.00            
ATOM    137  CG  PRO X  10      43.524 -44.295  62.866  0.00  0.00            
ATOM    138  HG2 PRO X  10      43.332 -45.356  62.704  0.00  0.00            
ATOM    139  HG3 PRO X  10      43.983 -44.110  63.837  0.00  0.00            
ATOM    140  CB  PRO X  10      44.252 -43.675  61.613  0.00  0.00            
ATOM    141  HB2 PRO X  10      44.990 -44.348  61.175  0.00  0.00            
ATOM    142  HB3 PRO X  10      44.742 -42.718  61.792  0.00  0.00            
ATOM    143  CA  PRO X  10      43.160 -43.398  60.518  0.00  0.00            
ATOM    144  HA  PRO X  10      43.522 -42.559  59.923  0.00  0.00            
ATOM    145  C   PRO X  10      42.928 -44.612  59.583  0.00  0.00            
ATOM    146  O   PRO X  10      42.342 -45.647  59.996  0.00  0.00            
ATOM    147  N   LEU X  11      43.603 -44.609  58.418  0.00  0.00            
ATOM    148  H   LEU X  11      44.117 -43.815  58.062  0.00  0.00            
ATOM    149  CA  LEU X  11      43.287 -45.636  57.430  0.00  0.00            
ATOM    150  HA  LEU X  11      42.296 -46.019  57.673  0.00  0.00            
ATOM    151  CB  LEU X  11      43.159 -45.017  56.051  0.00  0.00            
ATOM    152  HB2 LEU X  11      42.311 -44.361  56.250  0.00  0.00            
ATOM    153  HB3 LEU X  11      44.119 -44.511  55.944  0.00  0.00            
ATOM    154  CG  LEU X  11      42.947 -45.849  54.847  0.00  0.00            
ATOM    155  HG  LEU X  11      43.702 -46.626  54.730  0.00  0.00            
ATOM    156  CD1 LEU X  11      41.596 -46.513  54.881  0.00  0.00            
ATOM    157 HD11 LEU X  11      40.830 -45.778  54.634  0.00  0.00            
ATOM    158 HD12 LEU X  11      41.487 -47.265  54.099  0.00  0.00            
ATOM    159 HD13 LEU X  11      41.502 -47.048  55.826  0.00  0.00            
ATOM    160  CD2 LEU X  11      42.954 -44.932  53.658  0.00  0.00            
ATOM    161 HD21 LEU X  11      43.926 -44.496  53.428  0.00  0.00            
ATOM    162 HD22 LEU X  11      42.606 -45.439  52.758  0.00  0.00            
ATOM    163 HD23 LEU X  11      42.212 -44.136  53.725  0.00  0.00            
ATOM    164  C   LEU X  11      44.287 -46.869  57.370  0.00  0.00            
ATOM    165  O   LEU X  11      43.850 -48.000  57.299  0.00  0.00            
ATOM    166  N   ASP X  12      45.614 -46.610  57.567  0.00  0.00            
ATOM    167  H   ASP X  12      45.999 -45.676  57.583  0.00  0.00            
ATOM    168  CA  ASP X  12      46.571 -47.673  57.449  0.00  0.00            
ATOM    169  HA  ASP X  12      46.271 -48.285  56.598  0.00  0.00            
ATOM    170  CB  ASP X  12      48.030 -47.153  56.988  0.00  0.00            
ATOM    171  HB2 ASP X  12      48.058 -46.438  56.166  0.00  0.00            
ATOM    172  HB3 ASP X  12      48.472 -46.558  57.787  0.00  0.00            
ATOM    173  CG  ASP X  12      49.129 -48.118  56.684  0.00  0.00            
ATOM    174  OD1 ASP X  12      49.296 -48.485  55.483  0.00  0.00            
ATOM    175  OD2 ASP X  12      49.767 -48.601  57.613  0.00  0.00            
ATOM    176  C   ASP X  12      46.676 -48.506  58.712  0.00  0.00            
ATOM    177  O   ASP X  12      46.432 -47.969  59.818  0.00  0.00            
ATOM    178  N   PRO X  13      46.947 -49.844  58.630  0.00  0.00            
ATOM    179  CD  PRO X  13      46.928 -50.612  57.423  0.00  0.00            
ATOM    180  HD2 PRO X  13      47.846 -50.433  56.863  0.00  0.00            
ATOM    181  HD3 PRO X  13      46.106 -50.381  56.746  0.00  0.00            
ATOM    182  CG  PRO X  13      46.943 -52.081  57.770  0.00  0.00            
ATOM    183  HG2 PRO X  13      47.427 -52.759  57.066  0.00  0.00            
ATOM    184  HG3 PRO X  13      45.980 -52.551  57.972  0.00  0.00            
ATOM    185  CB  PRO X  13      47.593 -52.104  59.101  0.00  0.00            
ATOM    186  HB2 PRO X  13      48.654 -52.193  58.867  0.00  0.00            
ATOM    187  HB3 PRO X  13      47.244 -53.005  59.605  0.00  0.00            
ATOM    188  CA  PRO X  13      47.135 -50.802  59.753  0.00  0.00            
ATOM    189  HA  PRO X  13      46.194 -50.934  60.286  0.00  0.00            
ATOM    190  C   PRO X  13      48.221 -50.333  60.748  0.00  0.00            
ATOM    191  O   PRO X  13      48.058 -50.539  61.946  0.00  0.00            
ATOM    192  N   VAL X  14      49.310 -49.583  60.358  0.00  0.00            
ATOM    193  H   VAL X  14      49.419 -49.361  59.378  0.00  0.00            
ATOM    194  CA  VAL X  14      50.545 -49.466  61.220  0.00  0.00            
ATOM    195  HA  VAL X  14      50.131 -49.466  62.228  0.00  0.00            
ATOM    196  CB  VAL X  14      51.496 -50.731  60.997  0.00  0.00            
ATOM    197  HB  VAL X  14      52.191 -50.708  61.836  0.00  0.00            
ATOM    198  CG1 VAL X  14      50.765 -52.139  61.179  0.00  0.00            
ATOM    199 HG11 VAL X  14      50.261 -52.175  60.213  0.00  0.00            
ATOM    200 HG12 VAL X  14      51.501 -52.940  61.104  0.00  0.00            
ATOM    201 HG13 VAL X  14      50.031 -52.078  61.982  0.00  0.00            
ATOM    202  CG2 VAL X  14      52.212 -50.537  59.638  0.00  0.00            
ATOM    203 HG21 VAL X  14      52.684 -49.555  59.640  0.00  0.00            
ATOM    204 HG22 VAL X  14      53.009 -51.251  59.429  0.00  0.00            
ATOM    205 HG23 VAL X  14      51.510 -50.583  58.805  0.00  0.00            
ATOM    206  C   VAL X  14      51.244 -48.054  61.150  0.00  0.00            
ATOM    207  O   VAL X  14      51.836 -47.682  62.168  0.00  0.00            
ATOM    208  N   GLN X  15      51.125 -47.310  60.033  0.00  0.00            
ATOM    209  H   GLN X  15      50.775 -47.685  59.164  0.00  0.00            
ATOM    210  CA  GLN X  15      51.716 -45.997  59.879  0.00  0.00            
ATOM    211  HA  GLN X  15      52.638 -45.973  60.460  0.00  0.00            
ATOM    212  CB  GLN X  15      52.113 -45.821  58.350  0.00  0.00            
ATOM    213  HB2 GLN X  15      51.176 -45.863  57.795  0.00  0.00            
ATOM    214  HB3 GLN X  15      52.504 -44.813  58.213  0.00  0.00            
ATOM    215  CG  GLN X  15      53.020 -46.891  57.755  0.00  0.00            
ATOM    216  HG2 GLN X  15      52.470 -47.821  57.610  0.00  0.00            
ATOM    217  HG3 GLN X  15      53.288 -46.697  56.716  0.00  0.00            
ATOM    218  CD  GLN X  15      54.318 -47.207  58.517  0.00  0.00            
ATOM    219  OE1 GLN X  15      54.754 -46.498  59.337  0.00  0.00            
ATOM    220  NE2 GLN X  15      54.923 -48.356  58.281  0.00  0.00            
ATOM    221 HE21 GLN X  15      55.833 -48.460  58.707  0.00  0.00            
ATOM    222 HE22 GLN X  15      54.392 -48.949  57.659  0.00  0.00            
ATOM    223  C   GLN X  15      50.697 -44.862  60.292  0.00  0.00            
ATOM    224  O   GLN X  15      49.502 -44.933  60.019  0.00  0.00            
ATOM    225  N   PRO X  16      51.130 -43.812  61.001  0.00  0.00            
ATOM    226  CD  PRO X  16      52.536 -43.587  61.314  0.00  0.00            
ATOM    227  HD2 PRO X  16      53.183 -43.779  60.458  0.00  0.00            
ATOM    228  HD3 PRO X  16      52.887 -44.057  62.233  0.00  0.00            
ATOM    229  CG  PRO X  16      52.539 -42.095  61.720  0.00  0.00            
ATOM    230  HG2 PRO X  16      52.617 -41.477  60.826  0.00  0.00            
ATOM    231  HG3 PRO X  16      53.308 -41.774  62.423  0.00  0.00            
ATOM    232  CB  PRO X  16      51.173 -41.835  62.309  0.00  0.00            
ATOM    233  HB2 PRO X  16      50.868 -40.790  62.252  0.00  0.00            
ATOM    234  HB3 PRO X  16      51.285 -42.234  63.317  0.00  0.00            
ATOM    235  CA  PRO X  16      50.249 -42.733  61.495  0.00  0.00            
ATOM    236  HA  PRO X  16      49.457 -43.204  62.077  0.00  0.00            
ATOM    237  C   PRO X  16      49.658 -41.953  60.296  0.00  0.00            
ATOM    238  O   PRO X  16      50.122 -42.053  59.123  0.00  0.00            
ATOM    239  N   GLY X  17      48.599 -41.182  60.527  0.00  0.00            
ATOM    240  H   GLY X  17      48.165 -41.255  61.436  0.00  0.00            
ATOM    241  CA  GLY X  17      47.973 -40.183  59.637  0.00  0.00            
ATOM    242  HA2 GLY X  17      47.395 -39.393  60.118  0.00  0.00            
ATOM    243  HA3 GLY X  17      48.733 -39.696  59.026  0.00  0.00            
ATOM    244  C   GLY X  17      46.973 -40.889  58.689  0.00  0.00            
ATOM    245  O   GLY X  17      46.298 -41.856  59.036  0.00  0.00            
ATOM    246  N   LYS X  18      46.757 -40.348  57.457  0.00  0.00            
ATOM    247  H   LYS X  18      47.268 -39.516  57.200  0.00  0.00            
ATOM    248  CA  LYS X  18      45.818 -40.825  56.437  0.00  0.00            
ATOM    249  HA  LYS X  18      45.678 -40.044  55.689  0.00  0.00            
ATOM    250  CB  LYS X  18      46.509 -42.066  55.730  0.00  0.00            
ATOM    251  HB2 LYS X  18      46.615 -42.881  56.447  0.00  0.00            
ATOM    252  HB3 LYS X  18      45.815 -42.480  54.998  0.00  0.00            
ATOM    253  CG  LYS X  18      47.957 -41.924  55.118  0.00  0.00            
ATOM    254  HG2 LYS X  18      47.991 -41.008  54.528  0.00  0.00            
ATOM    255  HG3 LYS X  18      48.575 -41.921  56.016  0.00  0.00            
ATOM    256  CD  LYS X  18      48.382 -43.099  54.213  0.00  0.00            
ATOM    257  HD2 LYS X  18      48.333 -44.040  54.761  0.00  0.00            
ATOM    258  HD3 LYS X  18      47.857 -43.253  53.271  0.00  0.00            
ATOM    259  CE  LYS X  18      49.832 -42.768  53.756  0.00  0.00            
ATOM    260  HE2 LYS X  18      50.050 -43.613  53.104  0.00  0.00            
ATOM    261  HE3 LYS X  18      49.907 -41.879  53.129  0.00  0.00            
ATOM    262  NZ  LYS X  18      50.735 -42.841  54.978  0.00  0.00            
ATOM    263  HZ1 LYS X  18      50.608 -41.991  55.508  0.00  0.00            
ATOM    264  HZ2 LYS X  18      50.405 -43.574  55.589  0.00  0.00            
ATOM    265  HZ3 LYS X  18      51.692 -43.121  54.817  0.00  0.00            
ATOM    266  C   LYS X  18      44.345 -40.998  56.939  0.00  0.00            
ATOM    267  O   LYS X  18      43.622 -41.852  56.460  0.00  0.00            
ATOM    268  N   LYS X  19      43.940 -40.170  57.875  0.00  0.00            
ATOM    269  H   LYS X  19      44.566 -39.395  58.039  0.00  0.00            
ATOM    270  CA  LYS X  19      42.572 -40.148  58.395  0.00  0.00            
ATOM    271  HA  LYS X  19      42.358 -41.032  58.996  0.00  0.00            
ATOM    272  CB  LYS X  19      42.540 -38.950  59.350  0.00  0.00            
ATOM    273  HB2 LYS X  19      42.716 -37.963  58.924  0.00  0.00            
ATOM    274  HB3 LYS X  19      41.519 -38.798  59.701  0.00  0.00            
ATOM    275  CG  LYS X  19      43.408 -39.218  60.618  0.00  0.00            
ATOM    276  HG2 LYS X  19      42.967 -40.070  61.136  0.00  0.00            
ATOM    277  HG3 LYS X  19      44.432 -39.450  60.324  0.00  0.00            
ATOM    278  CD  LYS X  19      43.482 -38.017  61.646  0.00  0.00            
ATOM    279  HD2 LYS X  19      42.466 -37.643  61.773  0.00  0.00            
ATOM    280  HD3 LYS X  19      43.962 -38.395  62.548  0.00  0.00            
ATOM    281  CE  LYS X  19      44.485 -37.038  61.021  0.00  0.00            
ATOM    282  HE2 LYS X  19      45.421 -37.574  60.864  0.00  0.00            
ATOM    283  HE3 LYS X  19      44.161 -36.879  59.993  0.00  0.00            
ATOM    284  NZ  LYS X  19      44.637 -35.796  61.796  0.00  0.00            
ATOM    285  HZ1 LYS X  19      43.782 -35.384  62.142  0.00  0.00            
ATOM    286  HZ2 LYS X  19      45.138 -35.922  62.663  0.00  0.00            
ATOM    287  HZ3 LYS X  19      45.119 -35.091  61.257  0.00  0.00            
ATOM    288  C   LYS X  19      41.487 -39.994  57.286  0.00  0.00            
ATOM    289  O   LYS X  19      41.660 -39.149  56.429  0.00  0.00            
ATOM    290  N   PHE X  20      40.335 -40.667  57.316  0.00  0.00            
ATOM    291  H   PHE X  20      40.253 -41.259  58.130  0.00  0.00            
ATOM    292  CA  PHE X  20      39.071 -40.356  56.568  0.00  0.00            
ATOM    293  HA  PHE X  20      39.350 -39.382  56.168  0.00  0.00            
ATOM    294  CB  PHE X  20      38.927 -41.338  55.354  0.00  0.00            
ATOM    295  HB2 PHE X  20      38.202 -40.944  54.642  0.00  0.00            
ATOM    296  HB3 PHE X  20      39.897 -41.349  54.857  0.00  0.00            
ATOM    297  CG  PHE X  20      38.461 -42.703  55.808  0.00  0.00            
ATOM    298  CD1 PHE X  20      37.126 -43.070  55.856  0.00  0.00            
ATOM    299  HD1 PHE X  20      36.407 -42.349  55.496  0.00  0.00            
ATOM    300  CE1 PHE X  20      36.745 -44.329  56.357  0.00  0.00            
ATOM    301  HE1 PHE X  20      35.695 -44.558  56.463  0.00  0.00            
ATOM    302  CZ  PHE X  20      37.746 -45.223  56.723  0.00  0.00            
ATOM    303  HZ  PHE X  20      37.421 -46.160  57.150  0.00  0.00            
ATOM    304  CE2 PHE X  20      39.090 -44.959  56.500  0.00  0.00            
ATOM    305  HE2 PHE X  20      39.808 -45.732  56.730  0.00  0.00            
ATOM    306  CD2 PHE X  20      39.486 -43.646  56.120  0.00  0.00            
ATOM    307  HD2 PHE X  20      40.534 -43.449  55.949  0.00  0.00            
ATOM    308  C   PHE X  20      37.814 -40.329  57.420  0.00  0.00            
ATOM    309  O   PHE X  20      37.694 -41.033  58.417  0.00  0.00            
ATOM    310  N   PHE X  21      36.837 -39.528  57.069  0.00  0.00            
ATOM    311  H   PHE X  21      36.813 -39.121  56.145  0.00  0.00            
ATOM    312  CA  PHE X  21      35.499 -39.536  57.772  0.00  0.00            
ATOM    313  HA  PHE X  21      35.557 -39.690  58.849  0.00  0.00            
ATOM    314  CB  PHE X  21      34.797 -38.215  57.501  0.00  0.00            
ATOM    315  HB2 PHE X  21      34.780 -38.017  56.429  0.00  0.00            
ATOM    316  HB3 PHE X  21      33.766 -38.417  57.792  0.00  0.00            
ATOM    317  CG  PHE X  21      35.422 -37.028  58.262  0.00  0.00            
ATOM    318  CD1 PHE X  21      36.689 -36.518  57.910  0.00  0.00            
ATOM    319  HD1 PHE X  21      37.308 -36.978  57.154  0.00  0.00            
ATOM    320  CE1 PHE X  21      37.155 -35.266  58.415  0.00  0.00            
ATOM    321  HE1 PHE X  21      38.056 -34.782  58.070  0.00  0.00            
ATOM    322  CZ  PHE X  21      36.378 -34.622  59.394  0.00  0.00            
ATOM    323  HZ  PHE X  21      36.666 -33.751  59.963  0.00  0.00            
ATOM    324  CE2 PHE X  21      35.159 -35.163  59.773  0.00  0.00            
ATOM    325  HE2 PHE X  21      34.575 -34.582  60.471  0.00  0.00            
ATOM    326  CD2 PHE X  21      34.656 -36.322  59.188  0.00  0.00            
ATOM    327  HD2 PHE X  21      33.663 -36.661  59.445  0.00  0.00            
ATOM    328  C   PHE X  21      34.645 -40.661  57.339  0.00  0.00            
ATOM    329  O   PHE X  21      34.226 -40.699  56.182  0.00  0.00            
ATOM    330  N   ASN X  22      34.337 -41.698  58.166  0.00  0.00            
ATOM    331  H   ASN X  22      34.734 -41.611  59.091  0.00  0.00            
ATOM    332  CA  ASN X  22      33.696 -42.889  57.742  0.00  0.00            
ATOM    333  HA  ASN X  22      34.189 -43.160  56.808  0.00  0.00            
ATOM    334  CB  ASN X  22      33.993 -43.889  58.828  0.00  0.00            
ATOM    335  HB2 ASN X  22      35.049 -43.872  59.101  0.00  0.00            
ATOM    336  HB3 ASN X  22      33.484 -43.660  59.764  0.00  0.00            
ATOM    337  CG  ASN X  22      33.523 -45.327  58.557  0.00  0.00            
ATOM    338  OD1 ASN X  22      32.495 -45.436  57.936  0.00  0.00            
ATOM    339  ND2 ASN X  22      34.175 -46.359  59.069  0.00  0.00            
ATOM    340 HD21 ASN X  22      33.841 -47.294  58.882  0.00  0.00            
ATOM    341 HD22 ASN X  22      34.970 -46.191  59.669  0.00  0.00            
ATOM    342  C   ASN X  22      32.173 -42.706  57.499  0.00  0.00            
ATOM    343  O   ASN X  22      31.355 -42.569  58.447  0.00  0.00            
ATOM    344  N   LEU X  23      31.725 -42.670  56.225  0.00  0.00            
ATOM    345  H   LEU X  23      32.353 -42.639  55.434  0.00  0.00            
ATOM    346  CA  LEU X  23      30.300 -42.588  55.931  0.00  0.00            
ATOM    347  HA  LEU X  23      29.973 -41.846  56.660  0.00  0.00            
ATOM    348  CB  LEU X  23      30.024 -41.955  54.504  0.00  0.00            
ATOM    349  HB2 LEU X  23      30.103 -42.678  53.692  0.00  0.00            
ATOM    350  HB3 LEU X  23      28.948 -41.782  54.546  0.00  0.00            
ATOM    351  CG  LEU X  23      30.802 -40.742  54.026  0.00  0.00            
ATOM    352  HG  LEU X  23      31.851 -41.021  53.923  0.00  0.00            
ATOM    353  CD1 LEU X  23      30.212 -40.229  52.685  0.00  0.00            
ATOM    354 HD11 LEU X  23      30.478 -40.963  51.924  0.00  0.00            
ATOM    355 HD12 LEU X  23      29.158 -40.048  52.894  0.00  0.00            
ATOM    356 HD13 LEU X  23      30.593 -39.243  52.418  0.00  0.00            
ATOM    357  CD2 LEU X  23      30.736 -39.643  55.101  0.00  0.00            
ATOM    358 HD21 LEU X  23      31.195 -38.720  54.747  0.00  0.00            
ATOM    359 HD22 LEU X  23      29.712 -39.449  55.418  0.00  0.00            
ATOM    360 HD23 LEU X  23      31.320 -39.927  55.977  0.00  0.00            
ATOM    361  C   LEU X  23      29.389 -43.830  56.087  0.00  0.00            
ATOM    362  O   LEU X  23      28.164 -43.652  56.189  0.00  0.00            
ATOM    363  N   ASN X  24      29.914 -45.036  56.214  0.00  0.00            
ATOM    364  H   ASN X  24      30.903 -45.025  56.419  0.00  0.00            
ATOM    365  CA  ASN X  24      29.230 -46.204  56.733  0.00  0.00            
ATOM    366  HA  ASN X  24      28.352 -46.293  56.094  0.00  0.00            
ATOM    367  CB  ASN X  24      30.139 -47.399  56.527  0.00  0.00            
ATOM    368  HB2 ASN X  24      30.547 -47.324  55.519  0.00  0.00            
ATOM    369  HB3 ASN X  24      30.963 -47.291  57.231  0.00  0.00            
ATOM    370  CG  ASN X  24      29.553 -48.735  56.570  0.00  0.00            
ATOM    371  OD1 ASN X  24      28.384 -48.943  56.753  0.00  0.00            
ATOM    372  ND2 ASN X  24      30.432 -49.728  56.563  0.00  0.00            
ATOM    373 HD21 ASN X  24      30.184 -50.706  56.611  0.00  0.00            
ATOM    374 HD22 ASN X  24      31.416 -49.570  56.403  0.00  0.00            
ATOM    375  C   ASN X  24      28.723 -46.019  58.199  0.00  0.00            
ATOM    376  O   ASN X  24      27.591 -46.236  58.545  0.00  0.00            
ATOM    377  N   LYS X  25      29.572 -45.442  59.047  0.00  0.00            
ATOM    378  H   LYS X  25      30.503 -45.227  58.721  0.00  0.00            
ATOM    379  CA  LYS X  25      29.242 -45.000  60.447  0.00  0.00            
ATOM    380  HA  LYS X  25      28.721 -45.817  60.947  0.00  0.00            
ATOM    381  CB  LYS X  25      30.574 -44.791  61.227  0.00  0.00            
ATOM    382  HB2 LYS X  25      31.138 -44.102  60.598  0.00  0.00            
ATOM    383  HB3 LYS X  25      30.321 -44.470  62.237  0.00  0.00            
ATOM    384  CG  LYS X  25      31.356 -46.097  61.246  0.00  0.00            
ATOM    385  HG2 LYS X  25      30.745 -46.860  61.727  0.00  0.00            
ATOM    386  HG3 LYS X  25      31.667 -46.431  60.256  0.00  0.00            
ATOM    387  CD  LYS X  25      32.571 -45.948  62.082  0.00  0.00            
ATOM    388  HD2 LYS X  25      33.120 -45.258  61.441  0.00  0.00            
ATOM    389  HD3 LYS X  25      32.304 -45.441  63.009  0.00  0.00            
ATOM    390  CE  LYS X  25      33.409 -47.258  62.395  0.00  0.00            
ATOM    391  HE2 LYS X  25      32.892 -47.839  63.159  0.00  0.00            
ATOM    392  HE3 LYS X  25      33.451 -47.932  61.539  0.00  0.00            
ATOM    393  NZ  LYS X  25      34.763 -46.947  62.784  0.00  0.00            
ATOM    394  HZ1 LYS X  25      35.466 -47.669  62.715  0.00  0.00            
ATOM    395  HZ2 LYS X  25      35.070 -46.120  62.293  0.00  0.00            
ATOM    396  HZ3 LYS X  25      34.731 -46.610  63.736  0.00  0.00            
ATOM    397  C   LYS X  25      28.315 -43.819  60.518  0.00  0.00            
ATOM    398  O   LYS X  25      27.805 -43.535  61.631  0.00  0.00            
ATOM    399  N   LEU X  26      27.945 -43.188  59.420  0.00  0.00            
ATOM    400  H   LEU X  26      28.442 -43.394  58.565  0.00  0.00            
ATOM    401  CA  LEU X  26      26.851 -42.252  59.366  0.00  0.00            
ATOM    402  HA  LEU X  26      27.067 -41.538  60.160  0.00  0.00            
ATOM    403  CB  LEU X  26      27.035 -41.456  58.083  0.00  0.00            
ATOM    404  HB2 LEU X  26      28.077 -41.206  57.885  0.00  0.00            
ATOM    405  HB3 LEU X  26      26.712 -42.179  57.333  0.00  0.00            
ATOM    406  CG  LEU X  26      26.056 -40.331  57.972  0.00  0.00            
ATOM    407  HG  LEU X  26      25.033 -40.629  58.200  0.00  0.00            
ATOM    408  CD1 LEU X  26      26.418 -39.204  58.928  0.00  0.00            
ATOM    409 HD11 LEU X  26      26.347 -39.370  60.003  0.00  0.00            
ATOM    410 HD12 LEU X  26      27.398 -38.779  58.714  0.00  0.00            
ATOM    411 HD13 LEU X  26      25.690 -38.398  58.828  0.00  0.00            
ATOM    412  CD2 LEU X  26      26.137 -39.694  56.546  0.00  0.00            
ATOM    413 HD21 LEU X  26      25.927 -40.450  55.790  0.00  0.00            
ATOM    414 HD22 LEU X  26      25.283 -39.017  56.539  0.00  0.00            
ATOM    415 HD23 LEU X  26      27.095 -39.196  56.399  0.00  0.00            
ATOM    416  C   LEU X  26      25.439 -42.934  59.668  0.00  0.00            
ATOM    417  O   LEU X  26      24.437 -42.318  60.103  0.00  0.00            
ATOM    418  N   GLU X  27      25.462 -44.279  59.532  0.00  0.00            
ATOM    419  H   GLU X  27      26.332 -44.745  59.318  0.00  0.00            
ATOM    420  CA  GLU X  27      24.329 -45.089  59.812  0.00  0.00            
ATOM    421  HA  GLU X  27      24.528 -45.986  59.226  0.00  0.00            
ATOM    422  CB  GLU X  27      24.362 -45.520  61.285  0.00  0.00            
ATOM    423  HB2 GLU X  27      24.585 -44.601  61.827  0.00  0.00            
ATOM    424  HB3 GLU X  27      23.412 -45.948  61.604  0.00  0.00            
ATOM    425  CG  GLU X  27      25.415 -46.654  61.589  0.00  0.00            
ATOM    426  HG2 GLU X  27      25.411 -47.468  60.865  0.00  0.00            
ATOM    427  HG3 GLU X  27      26.378 -46.142  61.606  0.00  0.00            
ATOM    428  CD  GLU X  27      25.022 -47.087  62.981  0.00  0.00            
ATOM    429  OE1 GLU X  27      24.430 -48.157  63.048  0.00  0.00            
ATOM    430  OE2 GLU X  27      25.141 -46.301  63.976  0.00  0.00            
ATOM    431  C   GLU X  27      22.945 -44.724  59.229  0.00  0.00            
ATOM    432  O   GLU X  27      21.913 -45.017  59.877  0.00  0.00            
ATOM    433  N   ASP X  28      22.839 -44.202  58.008  0.00  0.00            
ATOM    434  H   ASP X  28      23.718 -44.248  57.515  0.00  0.00            
ATOM    435  CA  ASP X  28      21.649 -43.542  57.467  0.00  0.00            
ATOM    436  HA  ASP X  28      20.980 -43.538  58.328  0.00  0.00            
ATOM    437  CB  ASP X  28      21.841 -42.128  56.898  0.00  0.00            
ATOM    438  HB2 ASP X  28      22.598 -41.657  57.524  0.00  0.00            
ATOM    439  HB3 ASP X  28      22.235 -42.134  55.882  0.00  0.00            
ATOM    440  CG  ASP X  28      20.525 -41.384  56.991  0.00  0.00            
ATOM    441  OD1 ASP X  28      19.741 -41.417  56.025  0.00  0.00            
ATOM    442  OD2 ASP X  28      20.351 -40.706  58.011  0.00  0.00            
ATOM    443  C   ASP X  28      20.948 -44.413  56.401  0.00  0.00            
ATOM    444  O   ASP X  28      21.587 -45.049  55.598  0.00  0.00            
ATOM    445  N   SER X  29      19.615 -44.438  56.394  0.00  0.00            
ATOM    446  H   SER X  29      19.262 -44.194  57.308  0.00  0.00            
ATOM    447  CA  SER X  29      18.835 -45.435  55.595  0.00  0.00            
ATOM    448  HA  SER X  29      19.317 -46.411  55.544  0.00  0.00            
ATOM    449  CB  SER X  29      17.473 -45.660  56.297  0.00  0.00            
ATOM    450  HB2 SER X  29      16.908 -44.728  56.303  0.00  0.00            
ATOM    451  HB3 SER X  29      16.960 -46.309  55.587  0.00  0.00            
ATOM    452  OG  SER X  29      17.574 -46.383  57.564  0.00  0.00            
ATOM    453  HG  SER X  29      16.686 -46.638  57.826  0.00  0.00            
ATOM    454  C   SER X  29      18.596 -44.860  54.164  0.00  0.00            
ATOM    455  O   SER X  29      18.131 -45.590  53.230  0.00  0.00            
ATOM    456  N   ARG X  30      18.907 -43.630  53.901  0.00  0.00            
ATOM    457  H   ARG X  30      19.130 -43.072  54.713  0.00  0.00            
ATOM    458  CA  ARG X  30      18.971 -42.941  52.587  0.00  0.00            
ATOM    459  HA  ARG X  30      18.132 -43.233  51.955  0.00  0.00            
ATOM    460  CB  ARG X  30      18.749 -41.409  52.924  0.00  0.00            
ATOM    461  HB2 ARG X  30      19.439 -41.220  53.746  0.00  0.00            
ATOM    462  HB3 ARG X  30      19.129 -40.803  52.101  0.00  0.00            
ATOM    463  CG  ARG X  30      17.382 -40.997  53.258  0.00  0.00            
ATOM    464  HG2 ARG X  30      16.795 -41.044  52.340  0.00  0.00            
ATOM    465  HG3 ARG X  30      16.967 -41.765  53.911  0.00  0.00            
ATOM    466  CD  ARG X  30      17.230 -39.539  53.800  0.00  0.00            
ATOM    467  HD2 ARG X  30      17.832 -39.001  53.068  0.00  0.00            
ATOM    468  HD3 ARG X  30      16.186 -39.231  53.750  0.00  0.00            
ATOM    469  NE  ARG X  30      17.810 -39.540  55.147  0.00  0.00            
ATOM    470  HE  ARG X  30      18.449 -40.315  55.253  0.00  0.00            
ATOM    471  CZ  ARG X  30      17.731 -38.556  56.021  0.00  0.00            
ATOM    472  NH1 ARG X  30      16.997 -37.480  55.884  0.00  0.00            
ATOM    473 HH11 ARG X  30      16.430 -37.314  55.064  0.00  0.00            
ATOM    474 HH12 ARG X  30      17.050 -36.638  56.439  0.00  0.00            
ATOM    475  NH2 ARG X  30      18.480 -38.679  57.058  0.00  0.00            
ATOM    476 HH21 ARG X  30      19.061 -39.500  57.146  0.00  0.00            
ATOM    477 HH22 ARG X  30      18.598 -37.904  57.694  0.00  0.00            
ATOM    478  C   ARG X  30      20.259 -43.198  51.761  0.00  0.00            
ATOM    479  O   ARG X  30      20.111 -43.196  50.523  0.00  0.00            
ATOM    480  N   TYR X  31      21.421 -43.322  52.346  0.00  0.00            
ATOM    481  H   TYR X  31      21.413 -43.479  53.343  0.00  0.00            
ATOM    482  CA  TYR X  31      22.700 -43.265  51.724  0.00  0.00            
ATOM    483  HA  TYR X  31      22.702 -42.265  51.291  0.00  0.00            
ATOM    484  CB  TYR X  31      23.841 -43.222  52.841  0.00  0.00            
ATOM    485  HB2 TYR X  31      23.641 -42.404  53.532  0.00  0.00            
ATOM    486  HB3 TYR X  31      23.772 -44.087  53.501  0.00  0.00            
ATOM    487  CG  TYR X  31      25.317 -43.172  52.343  0.00  0.00            
ATOM    488  CD1 TYR X  31      25.864 -41.952  51.761  0.00  0.00            
ATOM    489  HD1 TYR X  31      25.306 -41.044  51.940  0.00  0.00            
ATOM    490  CE1 TYR X  31      27.159 -41.983  51.172  0.00  0.00            
ATOM    491  HE1 TYR X  31      27.649 -41.056  50.914  0.00  0.00            
ATOM    492  CZ  TYR X  31      27.883 -43.249  51.110  0.00  0.00            
ATOM    493  OH  TYR X  31      28.968 -43.240  50.405  0.00  0.00            
ATOM    494  HH  TYR X  31      29.644 -43.889  50.613  0.00  0.00            
ATOM    495  CE2 TYR X  31      27.308 -44.485  51.644  0.00  0.00            
ATOM    496  HE2 TYR X  31      27.808 -45.441  51.582  0.00  0.00            
ATOM    497  CD2 TYR X  31      26.026 -44.368  52.284  0.00  0.00            
ATOM    498  HD2 TYR X  31      25.696 -45.314  52.688  0.00  0.00            
ATOM    499  C   TYR X  31      22.940 -44.396  50.637  0.00  0.00            
ATOM    500  O   TYR X  31      23.351 -44.081  49.526  0.00  0.00            
ATOM    501  N   GLY X  32      22.521 -45.599  50.898  0.00  0.00            
ATOM    502  H   GLY X  32      22.242 -45.813  51.845  0.00  0.00            
ATOM    503  CA  GLY X  32      22.663 -46.689  49.932  0.00  0.00            
ATOM    504  HA2 GLY X  32      23.651 -46.647  49.473  0.00  0.00            
ATOM    505  HA3 GLY X  32      22.681 -47.635  50.473  0.00  0.00            
ATOM    506  C   GLY X  32      21.582 -46.680  48.788  0.00  0.00            
ATOM    507  O   GLY X  32      21.704 -47.472  47.863  0.00  0.00            
ATOM    508  N   ARG X  33      20.735 -45.568  48.840  0.00  0.00            
ATOM    509  H   ARG X  33      20.769 -44.998  49.674  0.00  0.00            
ATOM    510  CA  ARG X  33      19.794 -45.211  47.738  0.00  0.00            
ATOM    511  HA  ARG X  33      19.898 -46.042  47.042  0.00  0.00            
ATOM    512  CB  ARG X  33      18.347 -45.091  48.203  0.00  0.00            
ATOM    513  HB2 ARG X  33      18.269 -44.611  49.179  0.00  0.00            
ATOM    514  HB3 ARG X  33      17.814 -44.438  47.512  0.00  0.00            
ATOM    515  CG  ARG X  33      17.553 -46.418  48.241  0.00  0.00            
ATOM    516  HG2 ARG X  33      17.815 -46.867  49.199  0.00  0.00            
ATOM    517  HG3 ARG X  33      16.528 -46.051  48.303  0.00  0.00            
ATOM    518  CD  ARG X  33      17.652 -47.490  47.202  0.00  0.00            
ATOM    519  HD2 ARG X  33      17.324 -47.199  46.204  0.00  0.00            
ATOM    520  HD3 ARG X  33      18.704 -47.766  47.131  0.00  0.00            
ATOM    521  NE  ARG X  33      16.893 -48.705  47.549  0.00  0.00            
ATOM    522  HE  ARG X  33      16.531 -48.736  48.491  0.00  0.00            
ATOM    523  CZ  ARG X  33      16.684 -49.805  46.860  0.00  0.00            
ATOM    524  NH1 ARG X  33      17.214 -49.874  45.678  0.00  0.00            
ATOM    525 HH11 ARG X  33      17.922 -49.207  45.406  0.00  0.00            
ATOM    526 HH12 ARG X  33      17.100 -50.793  45.276  0.00  0.00            
ATOM    527  NH2 ARG X  33      15.957 -50.794  47.194  0.00  0.00            
ATOM    528 HH21 ARG X  33      15.352 -50.735  48.000  0.00  0.00            
ATOM    529 HH22 ARG X  33      15.973 -51.585  46.566  0.00  0.00            
ATOM    530  C   ARG X  33      20.275 -43.964  46.957  0.00  0.00            
ATOM    531  O   ARG X  33      19.736 -43.786  45.858  0.00  0.00            
ATOM    532  N   LEU X  34      21.325 -43.258  47.434  0.00  0.00            
ATOM    533  H   LEU X  34      21.754 -43.635  48.267  0.00  0.00            
ATOM    534  CA  LEU X  34      21.788 -42.021  46.761  0.00  0.00            
ATOM    535  HA  LEU X  34      20.864 -41.454  46.644  0.00  0.00            
ATOM    536  CB  LEU X  34      22.836 -41.258  47.651  0.00  0.00            
ATOM    537  HB2 LEU X  34      23.535 -41.996  48.044  0.00  0.00            
ATOM    538  HB3 LEU X  34      23.414 -40.515  47.102  0.00  0.00            
ATOM    539  CG  LEU X  34      22.163 -40.473  48.819  0.00  0.00            
ATOM    540  HG  LEU X  34      21.634 -41.250  49.371  0.00  0.00            
ATOM    541  CD1 LEU X  34      23.285 -40.054  49.811  0.00  0.00            
ATOM    542 HD11 LEU X  34      22.837 -39.717  50.746  0.00  0.00            
ATOM    543 HD12 LEU X  34      23.939 -40.888  50.065  0.00  0.00            
ATOM    544 HD13 LEU X  34      23.851 -39.272  49.306  0.00  0.00            
ATOM    545  CD2 LEU X  34      21.238 -39.348  48.457  0.00  0.00            
ATOM    546 HD21 LEU X  34      21.297 -38.548  49.195  0.00  0.00            
ATOM    547 HD22 LEU X  34      21.356 -38.945  47.451  0.00  0.00            
ATOM    548 HD23 LEU X  34      20.240 -39.783  48.513  0.00  0.00            
ATOM    549  C   LEU X  34      22.533 -42.397  45.438  0.00  0.00            
ATOM    550  O   LEU X  34      23.256 -43.391  45.442  0.00  0.00            
ATOM    551  N   PRO X  35      22.420 -41.581  44.387  0.00  0.00            
ATOM    552  CD  PRO X  35      21.382 -40.635  44.186  0.00  0.00            
ATOM    553  HD2 PRO X  35      21.513 -39.721  44.765  0.00  0.00            
ATOM    554  HD3 PRO X  35      20.420 -41.053  44.479  0.00  0.00            
ATOM    555  CG  PRO X  35      21.431 -40.473  42.601  0.00  0.00            
ATOM    556  HG2 PRO X  35      21.167 -39.418  42.525  0.00  0.00            
ATOM    557  HG3 PRO X  35      20.718 -41.198  42.208  0.00  0.00            
ATOM    558  CB  PRO X  35      22.892 -40.691  42.185  0.00  0.00            
ATOM    559  HB2 PRO X  35      23.513 -39.798  42.250  0.00  0.00            
ATOM    560  HB3 PRO X  35      22.967 -41.068  41.165  0.00  0.00            
ATOM    561  CA  PRO X  35      23.336 -41.708  43.231  0.00  0.00            
ATOM    562  HA  PRO X  35      23.241 -42.685  42.757  0.00  0.00            
ATOM    563  C   PRO X  35      24.797 -41.519  43.726  0.00  0.00            
ATOM    564  O   PRO X  35      25.005 -40.700  44.618  0.00  0.00            
ATOM    565  N   PHE X  36      25.785 -42.296  43.181  0.00  0.00            
ATOM    566  H   PHE X  36      25.570 -42.878  42.384  0.00  0.00            
ATOM    567  CA  PHE X  36      27.138 -42.344  43.806  0.00  0.00            
ATOM    568  HA  PHE X  36      27.080 -42.607  44.862  0.00  0.00            
ATOM    569  CB  PHE X  36      27.838 -43.567  43.140  0.00  0.00            
ATOM    570  HB2 PHE X  36      27.594 -43.519  42.078  0.00  0.00            
ATOM    571  HB3 PHE X  36      28.915 -43.665  43.278  0.00  0.00            
ATOM    572  CG  PHE X  36      27.344 -44.872  43.705  0.00  0.00            
ATOM    573  CD1 PHE X  36      26.163 -45.483  43.371  0.00  0.00            
ATOM    574  HD1 PHE X  36      25.596 -44.949  42.623  0.00  0.00            
ATOM    575  CE1 PHE X  36      25.641 -46.628  43.964  0.00  0.00            
ATOM    576  HE1 PHE X  36      24.656 -47.003  43.727  0.00  0.00            
ATOM    577  CZ  PHE X  36      26.428 -47.321  44.916  0.00  0.00            
ATOM    578  HZ  PHE X  36      26.080 -48.270  45.297  0.00  0.00            
ATOM    579  CE2 PHE X  36      27.728 -46.814  45.173  0.00  0.00            
ATOM    580  HE2 PHE X  36      28.390 -47.285  45.885  0.00  0.00            
ATOM    581  CD2 PHE X  36      28.140 -45.560  44.671  0.00  0.00            
ATOM    582  HD2 PHE X  36      29.077 -45.117  44.977  0.00  0.00            
ATOM    583  C   PHE X  36      27.943 -41.009  43.601  0.00  0.00            
ATOM    584  O   PHE X  36      28.682 -40.608  44.456  0.00  0.00            
ATOM    585  N   SER X  37      27.517 -40.170  42.643  0.00  0.00            
ATOM    586  H   SER X  37      26.879 -40.587  41.980  0.00  0.00            
ATOM    587  CA  SER X  37      28.005 -38.748  42.460  0.00  0.00            
ATOM    588  HA  SER X  37      29.091 -38.736  42.360  0.00  0.00            
ATOM    589  CB  SER X  37      27.377 -38.102  41.171  0.00  0.00            
ATOM    590  HB2 SER X  37      27.522 -37.033  41.329  0.00  0.00            
ATOM    591  HB3 SER X  37      27.789 -38.515  40.250  0.00  0.00            
ATOM    592  OG  SER X  37      25.964 -38.327  41.241  0.00  0.00            
ATOM    593  HG  SER X  37      25.762 -39.201  40.898  0.00  0.00            
ATOM    594  C   SER X  37      27.587 -37.910  43.652  0.00  0.00            
ATOM    595  O   SER X  37      28.342 -37.107  44.112  0.00  0.00            
ATOM    596  N   ILE X  38      26.376 -38.061  44.201  0.00  0.00            
ATOM    597  H   ILE X  38      25.701 -38.674  43.766  0.00  0.00            
ATOM    598  CA  ILE X  38      25.914 -37.311  45.452  0.00  0.00            
ATOM    599  HA  ILE X  38      26.269 -36.286  45.346  0.00  0.00            
ATOM    600  CB  ILE X  38      24.364 -37.414  45.619  0.00  0.00            
ATOM    601  HB  ILE X  38      24.062 -38.459  45.537  0.00  0.00            
ATOM    602  CG2 ILE X  38      23.801 -36.966  46.956  0.00  0.00            
ATOM    603 HG21 ILE X  38      22.714 -37.024  46.918  0.00  0.00            
ATOM    604 HG22 ILE X  38      24.175 -37.597  47.762  0.00  0.00            
ATOM    605 HG23 ILE X  38      24.018 -35.898  46.935  0.00  0.00            
ATOM    606  CG1 ILE X  38      23.605 -36.757  44.400  0.00  0.00            
ATOM    607 HG12 ILE X  38      23.792 -37.214  43.428  0.00  0.00            
ATOM    608 HG13 ILE X  38      22.536 -36.882  44.572  0.00  0.00            
ATOM    609  CD1 ILE X  38      24.014 -35.236  44.269  0.00  0.00            
ATOM    610 HD11 ILE X  38      23.438 -34.648  44.983  0.00  0.00            
ATOM    611 HD12 ILE X  38      25.065 -35.041  44.483  0.00  0.00            
ATOM    612 HD13 ILE X  38      23.840 -34.780  43.295  0.00  0.00            
ATOM    613  C   ILE X  38      26.661 -37.802  46.695  0.00  0.00            
ATOM    614  O   ILE X  38      26.689 -37.055  47.690  0.00  0.00            
ATOM    615  N   ARG X  39      27.305 -38.984  46.697  0.00  0.00            
ATOM    616  H   ARG X  39      27.298 -39.521  45.842  0.00  0.00            
ATOM    617  CA  ARG X  39      28.124 -39.509  47.716  0.00  0.00            
ATOM    618  HA  ARG X  39      27.545 -39.244  48.601  0.00  0.00            
ATOM    619  CB  ARG X  39      28.280 -41.096  47.627  0.00  0.00            
ATOM    620  HB2 ARG X  39      28.913 -41.386  46.789  0.00  0.00            
ATOM    621  HB3 ARG X  39      28.872 -41.374  48.499  0.00  0.00            
ATOM    622  CG  ARG X  39      26.998 -41.825  47.492  0.00  0.00            
ATOM    623  HG2 ARG X  39      26.413 -41.599  48.384  0.00  0.00            
ATOM    624  HG3 ARG X  39      26.428 -41.498  46.622  0.00  0.00            
ATOM    625  CD  ARG X  39      27.173 -43.338  47.413  0.00  0.00            
ATOM    626  HD2 ARG X  39      27.942 -43.676  46.718  0.00  0.00            
ATOM    627  HD3 ARG X  39      27.520 -43.673  48.390  0.00  0.00            
ATOM    628  NE  ARG X  39      25.827 -43.902  47.125  0.00  0.00            
ATOM    629  HE  ARG X  39      25.103 -43.259  46.835  0.00  0.00            
ATOM    630  CZ  ARG X  39      25.435 -45.114  47.353  0.00  0.00            
ATOM    631  NH1 ARG X  39      26.112 -45.965  48.057  0.00  0.00            
ATOM    632 HH11 ARG X  39      27.078 -45.781  48.288  0.00  0.00            
ATOM    633 HH12 ARG X  39      25.695 -46.871  48.217  0.00  0.00            
ATOM    634  NH2 ARG X  39      24.356 -45.452  46.849  0.00  0.00            
ATOM    635 HH21 ARG X  39      23.884 -44.796  46.243  0.00  0.00            
ATOM    636 HH22 ARG X  39      24.046 -46.402  46.993  0.00  0.00            
ATOM    637  C   ARG X  39      29.415 -38.756  47.839  0.00  0.00            
ATOM    638  O   ARG X  39      29.734 -38.328  48.957  0.00  0.00            
ATOM    639  N   VAL X  40      30.141 -38.561  46.748  0.00  0.00            
ATOM    640  H   VAL X  40      29.862 -38.958  45.863  0.00  0.00            
ATOM    641  CA  VAL X  40      31.440 -37.861  46.708  0.00  0.00            
ATOM    642  HA  VAL X  40      32.158 -38.344  47.371  0.00  0.00            
ATOM    643  CB  VAL X  40      32.003 -37.813  45.288  0.00  0.00            
ATOM    644  HB  VAL X  40      31.294 -37.424  44.557  0.00  0.00            
ATOM    645  CG1 VAL X  40      33.286 -37.054  45.214  0.00  0.00            
ATOM    646 HG11 VAL X  40      34.127 -37.514  45.733  0.00  0.00            
ATOM    647 HG12 VAL X  40      33.623 -36.928  44.185  0.00  0.00            
ATOM    648 HG13 VAL X  40      33.246 -36.028  45.578  0.00  0.00            
ATOM    649  CG2 VAL X  40      32.367 -39.218  44.728  0.00  0.00            
ATOM    650 HG21 VAL X  40      32.614 -39.125  43.671  0.00  0.00            
ATOM    651 HG22 VAL X  40      33.227 -39.722  45.168  0.00  0.00            
ATOM    652 HG23 VAL X  40      31.548 -39.936  44.777  0.00  0.00            
ATOM    653  C   VAL X  40      31.133 -36.410  47.099  0.00  0.00            
ATOM    654  O   VAL X  40      31.936 -35.766  47.840  0.00  0.00            
ATOM    655  N   LEU X  41      29.961 -35.873  46.788  0.00  0.00            
ATOM    656  H   LEU X  41      29.364 -36.490  46.257  0.00  0.00            
ATOM    657  CA  LEU X  41      29.516 -34.477  47.114  0.00  0.00            
ATOM    658  HA  LEU X  41      30.252 -33.714  46.859  0.00  0.00            
ATOM    659  CB  LEU X  41      28.372 -34.102  46.144  0.00  0.00            
ATOM    660  HB2 LEU X  41      28.571 -34.575  45.182  0.00  0.00            
ATOM    661  HB3 LEU X  41      27.486 -34.583  46.557  0.00  0.00            
ATOM    662  CG  LEU X  41      28.097 -32.622  46.067  0.00  0.00            
ATOM    663  HG  LEU X  41      28.088 -32.148  47.049  0.00  0.00            
ATOM    664  CD1 LEU X  41      29.081 -31.785  45.180  0.00  0.00            
ATOM    665 HD11 LEU X  41      28.934 -31.945  44.112  0.00  0.00            
ATOM    666 HD12 LEU X  41      28.825 -30.748  45.399  0.00  0.00            
ATOM    667 HD13 LEU X  41      30.116 -31.947  45.481  0.00  0.00            
ATOM    668  CD2 LEU X  41      26.636 -32.379  45.421  0.00  0.00            
ATOM    669 HD21 LEU X  41      26.607 -32.728  44.389  0.00  0.00            
ATOM    670 HD22 LEU X  41      25.898 -33.036  45.882  0.00  0.00            
ATOM    671 HD23 LEU X  41      26.445 -31.312  45.312  0.00  0.00            
ATOM    672  C   LEU X  41      29.138 -34.340  48.625  0.00  0.00            
ATOM    673  O   LEU X  41      29.366 -33.322  49.321  0.00  0.00            
ATOM    674  N   LEU X  42      28.628 -35.433  49.138  0.00  0.00            
ATOM    675  H   LEU X  42      28.395 -36.196  48.519  0.00  0.00            
ATOM    676  CA  LEU X  42      28.286 -35.509  50.578  0.00  0.00            
ATOM    677  HA  LEU X  42      27.841 -34.551  50.847  0.00  0.00            
ATOM    678  CB  LEU X  42      27.435 -36.753  50.888  0.00  0.00            
ATOM    679  HB2 LEU X  42      26.580 -36.801  50.214  0.00  0.00            
ATOM    680  HB3 LEU X  42      28.025 -37.620  50.593  0.00  0.00            
ATOM    681  CG  LEU X  42      27.004 -37.042  52.380  0.00  0.00            
ATOM    682  HG  LEU X  42      27.923 -37.031  52.965  0.00  0.00            
ATOM    683  CD1 LEU X  42      25.926 -36.047  52.772  0.00  0.00            
ATOM    684 HD11 LEU X  42      26.315 -35.042  52.936  0.00  0.00            
ATOM    685 HD12 LEU X  42      25.264 -35.873  51.924  0.00  0.00            
ATOM    686 HD13 LEU X  42      25.436 -36.322  53.706  0.00  0.00            
ATOM    687  CD2 LEU X  42      26.317 -38.394  52.406  0.00  0.00            
ATOM    688 HD21 LEU X  42      25.469 -38.355  51.723  0.00  0.00            
ATOM    689 HD22 LEU X  42      26.933 -39.177  51.962  0.00  0.00            
ATOM    690 HD23 LEU X  42      25.798 -38.582  53.346  0.00  0.00            
ATOM    691  C   LEU X  42      29.630 -35.543  51.341  0.00  0.00            
ATOM    692  O   LEU X  42      29.789 -34.941  52.410  0.00  0.00            
ATOM    693  N   GLU X  43      30.676 -36.253  50.799  0.00  0.00            
ATOM    694  H   GLU X  43      30.538 -36.704  49.906  0.00  0.00            
ATOM    695  CA  GLU X  43      31.975 -36.297  51.512  0.00  0.00            
ATOM    696  HA  GLU X  43      31.865 -36.532  52.571  0.00  0.00            
ATOM    697  CB  GLU X  43      32.755 -37.387  50.892  0.00  0.00            
ATOM    698  HB2 GLU X  43      32.042 -38.183  50.679  0.00  0.00            
ATOM    699  HB3 GLU X  43      33.257 -37.141  49.956  0.00  0.00            
ATOM    700  CG  GLU X  43      33.988 -37.934  51.658  0.00  0.00            
ATOM    701  HG2 GLU X  43      33.685 -38.109  52.690  0.00  0.00            
ATOM    702  HG3 GLU X  43      34.408 -38.853  51.251  0.00  0.00            
ATOM    703  CD  GLU X  43      35.172 -36.900  51.808  0.00  0.00            
ATOM    704  OE1 GLU X  43      35.463 -36.186  50.850  0.00  0.00            
ATOM    705  OE2 GLU X  43      35.868 -36.929  52.871  0.00  0.00            
ATOM    706  C   GLU X  43      32.742 -34.994  51.502  0.00  0.00            
ATOM    707  O   GLU X  43      33.055 -34.441  52.523  0.00  0.00            
ATOM    708  N   ALA X  44      32.667 -34.283  50.371  0.00  0.00            
ATOM    709  H   ALA X  44      32.344 -34.779  49.553  0.00  0.00            
ATOM    710  CA  ALA X  44      33.232 -32.878  50.241  0.00  0.00            
ATOM    711  HA  ALA X  44      34.301 -32.913  50.451  0.00  0.00            
ATOM    712  CB  ALA X  44      33.035 -32.404  48.749  0.00  0.00            
ATOM    713  HB1 ALA X  44      32.015 -32.038  48.636  0.00  0.00            
ATOM    714  HB2 ALA X  44      33.680 -31.577  48.454  0.00  0.00            
ATOM    715  HB3 ALA X  44      33.165 -33.289  48.125  0.00  0.00            
ATOM    716  C   ALA X  44      32.595 -31.914  51.256  0.00  0.00            
ATOM    717  O   ALA X  44      33.218 -30.857  51.502  0.00  0.00            
ATOM    718  N   ALA X  45      31.412 -32.132  51.817  0.00  0.00            
ATOM    719  H   ALA X  45      30.990 -33.013  51.560  0.00  0.00            
ATOM    720  CA  ALA X  45      30.730 -31.319  52.835  0.00  0.00            
ATOM    721  HA  ALA X  45      31.120 -30.308  52.714  0.00  0.00            
ATOM    722  CB  ALA X  45      29.210 -31.156  52.563  0.00  0.00            
ATOM    723  HB1 ALA X  45      28.626 -32.036  52.834  0.00  0.00            
ATOM    724  HB2 ALA X  45      29.032 -30.199  53.053  0.00  0.00            
ATOM    725  HB3 ALA X  45      29.115 -30.934  51.501  0.00  0.00            
ATOM    726  C   ALA X  45      31.097 -31.634  54.251  0.00  0.00            
ATOM    727  O   ALA X  45      31.605 -30.778  55.015  0.00  0.00            
ATOM    728  N   ILE X  46      30.977 -32.948  54.606  0.00  0.00            
ATOM    729  H   ILE X  46      30.732 -33.566  53.846  0.00  0.00            
ATOM    730  CA  ILE X  46      31.252 -33.570  55.901  0.00  0.00            
ATOM    731  HA  ILE X  46      30.558 -33.155  56.632  0.00  0.00            
ATOM    732  CB  ILE X  46      30.977 -35.124  55.818  0.00  0.00            
ATOM    733  HB  ILE X  46      31.286 -35.450  54.825  0.00  0.00            
ATOM    734  CG2 ILE X  46      31.727 -35.870  56.854  0.00  0.00            
ATOM    735 HG21 ILE X  46      32.802 -35.701  56.916  0.00  0.00            
ATOM    736 HG22 ILE X  46      31.495 -35.404  57.812  0.00  0.00            
ATOM    737 HG23 ILE X  46      31.629 -36.955  56.824  0.00  0.00            
ATOM    738  CG1 ILE X  46      29.476 -35.341  56.061  0.00  0.00            
ATOM    739 HG12 ILE X  46      29.407 -35.104  57.123  0.00  0.00            
ATOM    740 HG13 ILE X  46      28.897 -34.652  55.446  0.00  0.00            
ATOM    741  CD1 ILE X  46      28.893 -36.731  55.912  0.00  0.00            
ATOM    742 HD11 ILE X  46      27.804 -36.696  55.920  0.00  0.00            
ATOM    743 HD12 ILE X  46      29.014 -37.273  54.974  0.00  0.00            
ATOM    744 HD13 ILE X  46      29.319 -37.392  56.667  0.00  0.00            
ATOM    745  C   ILE X  46      32.629 -33.099  56.331  0.00  0.00            
ATOM    746  O   ILE X  46      32.769 -32.641  57.480  0.00  0.00            
ATOM    747  N   ARG X  47      33.657 -33.146  55.460  0.00  0.00            
ATOM    748  H   ARG X  47      33.480 -33.514  54.536  0.00  0.00            
ATOM    749  CA  ARG X  47      35.037 -32.906  55.813  0.00  0.00            
ATOM    750  HA  ARG X  47      35.234 -33.381  56.773  0.00  0.00            
ATOM    751  CB  ARG X  47      35.864 -33.586  54.693  0.00  0.00            
ATOM    752  HB2 ARG X  47      35.649 -34.653  54.752  0.00  0.00            
ATOM    753  HB3 ARG X  47      35.677 -33.127  53.722  0.00  0.00            
ATOM    754  CG  ARG X  47      37.387 -33.583  54.834  0.00  0.00            
ATOM    755  HG2 ARG X  47      37.725 -32.587  54.549  0.00  0.00            
ATOM    756  HG3 ARG X  47      37.677 -33.714  55.877  0.00  0.00            
ATOM    757  CD  ARG X  47      38.092 -34.603  53.949  0.00  0.00            
ATOM    758  HD2 ARG X  47      39.167 -34.459  54.050  0.00  0.00            
ATOM    759  HD3 ARG X  47      37.909 -35.626  54.281  0.00  0.00            
ATOM    760  NE  ARG X  47      37.592 -34.632  52.601  0.00  0.00            
ATOM    761  HE  ARG X  47      37.023 -35.415  52.313  0.00  0.00            
ATOM    762  CZ  ARG X  47      37.559 -33.666  51.672  0.00  0.00            
ATOM    763  NH1 ARG X  47      38.318 -32.594  51.726  0.00  0.00            
ATOM    764 HH11 ARG X  47      39.079 -32.638  52.388  0.00  0.00            
ATOM    765 HH12 ARG X  47      38.387 -31.961  50.942  0.00  0.00            
ATOM    766  NH2 ARG X  47      36.879 -33.869  50.581  0.00  0.00            
ATOM    767 HH21 ARG X  47      36.378 -34.743  50.511  0.00  0.00            
ATOM    768 HH22 ARG X  47      36.913 -33.133  49.890  0.00  0.00            
ATOM    769  C   ARG X  47      35.400 -31.400  55.890  0.00  0.00            
ATOM    770  O   ARG X  47      36.439 -31.086  56.408  0.00  0.00            
ATOM    771  N   ASN X  48      34.535 -30.460  55.415  0.00  0.00            
ATOM    772  H   ASN X  48      33.703 -30.857  55.001  0.00  0.00            
ATOM    773  CA  ASN X  48      34.595 -28.980  55.496  0.00  0.00            
ATOM    774  HA  ASN X  48      35.625 -28.624  55.494  0.00  0.00            
ATOM    775  CB  ASN X  48      34.019 -28.465  54.117  0.00  0.00            
ATOM    776  HB2 ASN X  48      34.256 -29.203  53.351  0.00  0.00            
ATOM    777  HB3 ASN X  48      32.954 -28.351  54.319  0.00  0.00            
ATOM    778  CG  ASN X  48      34.530 -27.096  53.609  0.00  0.00            
ATOM    779  OD1 ASN X  48      35.402 -26.451  54.193  0.00  0.00            
ATOM    780  ND2 ASN X  48      33.934 -26.627  52.595  0.00  0.00            
ATOM    781 HD21 ASN X  48      34.350 -25.875  52.064  0.00  0.00            
ATOM    782 HD22 ASN X  48      33.182 -27.120  52.135  0.00  0.00            
ATOM    783  C   ASN X  48      33.762 -28.432  56.643  0.00  0.00            
ATOM    784  O   ASN X  48      33.759 -27.217  56.814  0.00  0.00            
ATOM    785  N   CYS X  49      32.963 -29.253  57.382  0.00  0.00            
ATOM    786  H   CYS X  49      33.059 -30.255  57.296  0.00  0.00            
ATOM    787  CA  CYS X  49      31.929 -28.724  58.232  0.00  0.00            
ATOM    788  HA  CYS X  49      31.413 -27.977  57.628  0.00  0.00            
ATOM    789  CB  CYS X  49      30.961 -29.871  58.511  0.00  0.00            
ATOM    790  HB2 CYS X  49      30.620 -30.253  57.549  0.00  0.00            
ATOM    791  HB3 CYS X  49      31.519 -30.683  58.977  0.00  0.00            
ATOM    792  SG  CYS X  49      29.375 -29.482  59.352  0.00  0.00            
ATOM    793  HG  CYS X  49      29.968 -29.279  60.532  0.00  0.00            
ATOM    794  C   CYS X  49      32.444 -28.126  59.565  0.00  0.00            
ATOM    795  O   CYS X  49      31.737 -28.281  60.556  0.00  0.00            
ATOM    796  N   ASP X  50      33.707 -27.695  59.609  0.00  0.00            
ATOM    797  H   ASP X  50      34.247 -27.630  58.758  0.00  0.00            
ATOM    798  CA  ASP X  50      34.237 -27.230  60.824  0.00  0.00            
ATOM    799  HA  ASP X  50      33.890 -27.876  61.630  0.00  0.00            
ATOM    800  CB  ASP X  50      35.759 -27.248  60.819  0.00  0.00            
ATOM    801  HB2 ASP X  50      36.111 -28.226  60.489  0.00  0.00            
ATOM    802  HB3 ASP X  50      36.001 -26.443  60.125  0.00  0.00            
ATOM    803  CG  ASP X  50      36.513 -26.941  62.178  0.00  0.00            
ATOM    804  OD1 ASP X  50      37.669 -26.458  62.135  0.00  0.00            
ATOM    805  OD2 ASP X  50      35.908 -27.156  63.243  0.00  0.00            
ATOM    806  C   ASP X  50      33.638 -25.822  61.216  0.00  0.00            
ATOM    807  O   ASP X  50      34.441 -24.906  61.515  0.00  0.00            
ATOM    808  N   GLU X  51      32.322 -25.630  61.172  0.00  0.00            
ATOM    809  H   GLU X  51      31.800 -26.402  60.782  0.00  0.00            
ATOM    810  CA  GLU X  51      31.430 -24.481  61.604  0.00  0.00            
ATOM    811  HA  GLU X  51      30.487 -24.726  61.116  0.00  0.00            
ATOM    812  CB  GLU X  51      31.205 -24.572  63.117  0.00  0.00            
ATOM    813  HB2 GLU X  51      32.190 -24.757  63.547  0.00  0.00            
ATOM    814  HB3 GLU X  51      30.806 -23.620  63.468  0.00  0.00            
ATOM    815  CG  GLU X  51      30.411 -25.766  63.567  0.00  0.00            
ATOM    816  HG2 GLU X  51      29.532 -25.738  62.922  0.00  0.00            
ATOM    817  HG3 GLU X  51      31.094 -26.599  63.402  0.00  0.00            
ATOM    818  CD  GLU X  51      30.068 -25.663  65.092  0.00  0.00            
ATOM    819  OE1 GLU X  51      29.247 -26.477  65.504  0.00  0.00            
ATOM    820  OE2 GLU X  51      30.727 -24.933  65.907  0.00  0.00            
ATOM    821  C   GLU X  51      31.674 -23.071  61.137  0.00  0.00            
ATOM    822  O   GLU X  51      30.771 -22.189  61.201  0.00  0.00            
ATOM    823  N   PHE X  52      32.856 -22.716  60.568  0.00  0.00            
ATOM    824  H   PHE X  52      33.500 -23.493  60.544  0.00  0.00            
ATOM    825  CA  PHE X  52      33.109 -21.404  60.055  0.00  0.00            
ATOM    826  HA  PHE X  52      32.783 -20.698  60.819  0.00  0.00            
ATOM    827  CB  PHE X  52      34.625 -21.218  59.784  0.00  0.00            
ATOM    828  HB2 PHE X  52      35.091 -21.556  60.710  0.00  0.00            
ATOM    829  HB3 PHE X  52      34.955 -21.825  58.941  0.00  0.00            
ATOM    830  CG  PHE X  52      35.081 -19.812  59.414  0.00  0.00            
ATOM    831  CD1 PHE X  52      35.258 -19.414  58.093  0.00  0.00            
ATOM    832  HD1 PHE X  52      35.157 -20.135  57.295  0.00  0.00            
ATOM    833  CE1 PHE X  52      35.466 -18.073  57.770  0.00  0.00            
ATOM    834  HE1 PHE X  52      35.609 -17.749  56.749  0.00  0.00            
ATOM    835  CZ  PHE X  52      35.546 -17.133  58.834  0.00  0.00            
ATOM    836  HZ  PHE X  52      35.724 -16.095  58.596  0.00  0.00            
ATOM    837  CE2 PHE X  52      35.353 -17.526  60.116  0.00  0.00            
ATOM    838  HE2 PHE X  52      35.524 -16.816  60.911  0.00  0.00            
ATOM    839  CD2 PHE X  52      35.070 -18.863  60.423  0.00  0.00            
ATOM    840  HD2 PHE X  52      34.751 -19.157  61.412  0.00  0.00            
ATOM    841  C   PHE X  52      32.308 -21.003  58.817  0.00  0.00            
ATOM    842  O   PHE X  52      31.653 -20.013  58.961  0.00  0.00            
ATOM    843  N   LEU X  53      32.214 -21.831  57.788  0.00  0.00            
ATOM    844  H   LEU X  53      32.859 -22.608  57.822  0.00  0.00            
ATOM    845  CA  LEU X  53      31.446 -21.605  56.603  0.00  0.00            
ATOM    846  HA  LEU X  53      30.866 -20.684  56.663  0.00  0.00            
ATOM    847  CB  LEU X  53      32.438 -21.537  55.373  0.00  0.00            
ATOM    848  HB2 LEU X  53      33.317 -20.966  55.671  0.00  0.00            
ATOM    849  HB3 LEU X  53      32.741 -22.532  55.048  0.00  0.00            
ATOM    850  CG  LEU X  53      31.966 -20.828  54.103  0.00  0.00            
ATOM    851  HG  LEU X  53      30.879 -20.870  54.033  0.00  0.00            
ATOM    852  CD1 LEU X  53      32.314 -19.313  54.194  0.00  0.00            
ATOM    853 HD11 LEU X  53      33.299 -19.099  54.609  0.00  0.00            
ATOM    854 HD12 LEU X  53      32.121 -18.772  53.268  0.00  0.00            
ATOM    855 HD13 LEU X  53      31.578 -18.879  54.871  0.00  0.00            
ATOM    856  CD2 LEU X  53      32.562 -21.231  52.797  0.00  0.00            
ATOM    857 HD21 LEU X  53      32.565 -22.300  52.581  0.00  0.00            
ATOM    858 HD22 LEU X  53      32.000 -20.766  51.987  0.00  0.00            
ATOM    859 HD23 LEU X  53      33.610 -20.932  52.798  0.00  0.00            
ATOM    860  C   LEU X  53      30.401 -22.763  56.257  0.00  0.00            
ATOM    861  O   LEU X  53      29.687 -22.639  55.280  0.00  0.00            
ATOM    862  N   VAL X  54      30.333 -23.830  57.038  0.00  0.00            
ATOM    863  H   VAL X  54      30.949 -23.931  57.832  0.00  0.00            
ATOM    864  CA  VAL X  54      29.565 -25.050  56.643  0.00  0.00            
ATOM    865  HA  VAL X  54      28.657 -24.796  56.096  0.00  0.00            
ATOM    866  CB  VAL X  54      30.325 -26.149  55.953  0.00  0.00            
ATOM    867  HB  VAL X  54      31.171 -26.399  56.593  0.00  0.00            
ATOM    868  CG1 VAL X  54      29.458 -27.391  55.567  0.00  0.00            
ATOM    869 HG11 VAL X  54      29.183 -28.020  56.413  0.00  0.00            
ATOM    870 HG12 VAL X  54      28.539 -27.130  55.042  0.00  0.00            
ATOM    871 HG13 VAL X  54      30.168 -27.977  54.983  0.00  0.00            
ATOM    872  CG2 VAL X  54      30.864 -25.582  54.676  0.00  0.00            
ATOM    873 HG21 VAL X  54      30.192 -25.061  53.994  0.00  0.00            
ATOM    874 HG22 VAL X  54      31.557 -24.772  54.906  0.00  0.00            
ATOM    875 HG23 VAL X  54      31.447 -26.317  54.121  0.00  0.00            
ATOM    876  C   VAL X  54      29.186 -25.579  58.062  0.00  0.00            
ATOM    877  O   VAL X  54      30.014 -25.892  58.932  0.00  0.00            
ATOM    878  N   LYS X  55      27.905 -25.721  58.286  0.00  0.00            
ATOM    879  H   LYS X  55      27.310 -25.647  57.473  0.00  0.00            
ATOM    880  CA  LYS X  55      27.374 -26.327  59.612  0.00  0.00            
ATOM    881  HA  LYS X  55      28.236 -26.643  60.199  0.00  0.00            
ATOM    882  CB  LYS X  55      26.718 -25.127  60.452  0.00  0.00            
ATOM    883  HB2 LYS X  55      26.225 -25.504  61.348  0.00  0.00            
ATOM    884  HB3 LYS X  55      27.592 -24.551  60.758  0.00  0.00            
ATOM    885  CG  LYS X  55      25.787 -24.115  59.669  0.00  0.00            
ATOM    886  HG2 LYS X  55      25.386 -23.324  60.303  0.00  0.00            
ATOM    887  HG3 LYS X  55      26.496 -23.599  59.022  0.00  0.00            
ATOM    888  CD  LYS X  55      24.647 -24.808  58.825  0.00  0.00            
ATOM    889  HD2 LYS X  55      24.998 -25.672  58.260  0.00  0.00            
ATOM    890  HD3 LYS X  55      23.946 -25.236  59.542  0.00  0.00            
ATOM    891  CE  LYS X  55      24.002 -23.820  57.940  0.00  0.00            
ATOM    892  HE2 LYS X  55      23.189 -24.380  57.477  0.00  0.00            
ATOM    893  HE3 LYS X  55      23.525 -22.956  58.404  0.00  0.00            
ATOM    894  NZ  LYS X  55      24.948 -23.414  56.852  0.00  0.00            
ATOM    895  HZ1 LYS X  55      25.736 -22.924  57.250  0.00  0.00            
ATOM    896  HZ2 LYS X  55      25.317 -24.217  56.364  0.00  0.00            
ATOM    897  HZ3 LYS X  55      24.597 -22.856  56.087  0.00  0.00            
ATOM    898  C   LYS X  55      26.446 -27.568  59.422  0.00  0.00            
ATOM    899  O   LYS X  55      26.291 -28.001  58.263  0.00  0.00            
ATOM    900  N   LYS X  56      25.862 -28.160  60.493  0.00  0.00            
ATOM    901  H   LYS X  56      26.013 -27.893  61.455  0.00  0.00            
ATOM    902  CA  LYS X  56      25.241 -29.500  60.435  0.00  0.00            
ATOM    903  HA  LYS X  56      26.036 -30.145  60.060  0.00  0.00            
ATOM    904  CB  LYS X  56      24.891 -29.931  61.865  0.00  0.00            
ATOM    905  HB2 LYS X  56      25.827 -29.729  62.387  0.00  0.00            
ATOM    906  HB3 LYS X  56      24.150 -29.242  62.270  0.00  0.00            
ATOM    907  CG  LYS X  56      24.438 -31.394  62.159  0.00  0.00            
ATOM    908  HG2 LYS X  56      23.471 -31.652  61.729  0.00  0.00            
ATOM    909  HG3 LYS X  56      25.075 -32.138  61.681  0.00  0.00            
ATOM    910  CD  LYS X  56      24.320 -31.627  63.695  0.00  0.00            
ATOM    911  HD2 LYS X  56      25.285 -31.258  64.041  0.00  0.00            
ATOM    912  HD3 LYS X  56      23.618 -30.876  64.058  0.00  0.00            
ATOM    913  CE  LYS X  56      23.974 -33.048  64.109  0.00  0.00            
ATOM    914  HE2 LYS X  56      22.947 -33.290  63.834  0.00  0.00            
ATOM    915  HE3 LYS X  56      24.725 -33.754  63.753  0.00  0.00            
ATOM    916  NZ  LYS X  56      23.998 -33.158  65.557  0.00  0.00            
ATOM    917  HZ1 LYS X  56      23.223 -32.668  65.979  0.00  0.00            
ATOM    918  HZ2 LYS X  56      23.942 -34.123  65.850  0.00  0.00            
ATOM    919  HZ3 LYS X  56      24.828 -32.697  65.902  0.00  0.00            
ATOM    920  C   LYS X  56      24.101 -29.609  59.445  0.00  0.00            
ATOM    921  O   LYS X  56      23.878 -30.603  58.805  0.00  0.00            
ATOM    922  N   GLN X  57      23.305 -28.517  59.274  0.00  0.00            
ATOM    923  H   GLN X  57      23.338 -27.901  60.074  0.00  0.00            
ATOM    924  CA  GLN X  57      22.170 -28.385  58.342  0.00  0.00            
ATOM    925  HA  GLN X  57      21.433 -29.176  58.478  0.00  0.00            
ATOM    926  CB  GLN X  57      21.534 -27.078  58.619  0.00  0.00            
ATOM    927  HB2 GLN X  57      21.426 -27.001  59.701  0.00  0.00            
ATOM    928  HB3 GLN X  57      22.198 -26.280  58.285  0.00  0.00            
ATOM    929  CG  GLN X  57      20.185 -26.974  57.918  0.00  0.00            
ATOM    930  HG2 GLN X  57      19.777 -26.082  58.392  0.00  0.00            
ATOM    931  HG3 GLN X  57      20.268 -26.875  56.836  0.00  0.00            
ATOM    932  CD  GLN X  57      19.158 -28.091  58.027  0.00  0.00            
ATOM    933  OE1 GLN X  57      18.381 -28.093  58.978  0.00  0.00            
ATOM    934  NE2 GLN X  57      19.170 -29.126  57.195  0.00  0.00            
ATOM    935 HE21 GLN X  57      18.454 -29.838  57.234  0.00  0.00            
ATOM    936 HE22 GLN X  57      19.860 -29.126  56.458  0.00  0.00            
ATOM    937  C   GLN X  57      22.633 -28.577  56.895  0.00  0.00            
ATOM    938  O   GLN X  57      21.761 -28.920  56.083  0.00  0.00            
ATOM    939  N   ASP X  58      23.842 -28.245  56.437  0.00  0.00            
ATOM    940  H   ASP X  58      24.566 -28.021  57.105  0.00  0.00            
ATOM    941  CA  ASP X  58      24.212 -28.383  54.998  0.00  0.00            
ATOM    942  HA  ASP X  58      23.377 -28.037  54.388  0.00  0.00            
ATOM    943  CB  ASP X  58      25.569 -27.672  54.778  0.00  0.00            
ATOM    944  HB2 ASP X  58      26.334 -28.275  55.267  0.00  0.00            
ATOM    945  HB3 ASP X  58      25.801 -27.906  53.739  0.00  0.00            
ATOM    946  CG  ASP X  58      25.523 -26.122  55.138  0.00  0.00            
ATOM    947  OD1 ASP X  58      26.197 -25.755  56.044  0.00  0.00            
ATOM    948  OD2 ASP X  58      24.699 -25.378  54.626  0.00  0.00            
ATOM    949  C   ASP X  58      24.385 -29.865  54.621  0.00  0.00            
ATOM    950  O   ASP X  58      23.851 -30.311  53.603  0.00  0.00            
ATOM    951  N   ILE X  59      24.982 -30.575  55.505  0.00  0.00            
ATOM    952  H   ILE X  59      25.112 -30.116  56.395  0.00  0.00            
ATOM    953  CA  ILE X  59      25.149 -32.032  55.343  0.00  0.00            
ATOM    954  HA  ILE X  59      25.594 -32.234  54.368  0.00  0.00            
ATOM    955  CB  ILE X  59      26.112 -32.634  56.462  0.00  0.00            
ATOM    956  HB  ILE X  59      25.885 -32.282  57.468  0.00  0.00            
ATOM    957  CG2 ILE X  59      25.984 -34.158  56.594  0.00  0.00            
ATOM    958 HG21 ILE X  59      25.006 -34.422  56.996  0.00  0.00            
ATOM    959 HG22 ILE X  59      26.037 -34.583  55.592  0.00  0.00            
ATOM    960 HG23 ILE X  59      26.748 -34.613  57.226  0.00  0.00            
ATOM    961  CG1 ILE X  59      27.564 -32.314  56.068  0.00  0.00            
ATOM    962 HG12 ILE X  59      28.248 -32.932  56.650  0.00  0.00            
ATOM    963 HG13 ILE X  59      27.662 -32.589  55.018  0.00  0.00            
ATOM    964  CD1 ILE X  59      28.217 -30.988  56.090  0.00  0.00            
ATOM    965 HD11 ILE X  59      29.277 -31.100  56.319  0.00  0.00            
ATOM    966 HD12 ILE X  59      28.127 -30.506  55.116  0.00  0.00            
ATOM    967 HD13 ILE X  59      27.788 -30.342  56.856  0.00  0.00            
ATOM    968  C   ILE X  59      23.791 -32.725  55.467  0.00  0.00            
ATOM    969  O   ILE X  59      23.458 -33.523  54.622  0.00  0.00            
ATOM    970  N   GLU X  60      22.918 -32.303  56.405  0.00  0.00            
ATOM    971  H   GLU X  60      23.266 -31.644  57.087  0.00  0.00            
ATOM    972  CA  GLU X  60      21.513 -32.784  56.565  0.00  0.00            
ATOM    973  HA  GLU X  60      21.679 -33.860  56.600  0.00  0.00            
ATOM    974  CB  GLU X  60      20.922 -32.187  57.826  0.00  0.00            
ATOM    975  HB2 GLU X  60      21.266 -31.154  57.888  0.00  0.00            
ATOM    976  HB3 GLU X  60      19.846 -32.017  57.807  0.00  0.00            
ATOM    977  CG  GLU X  60      21.386 -32.880  59.125  0.00  0.00            
ATOM    978  HG2 GLU X  60      22.348 -33.384  59.029  0.00  0.00            
ATOM    979  HG3 GLU X  60      21.471 -32.027  59.798  0.00  0.00            
ATOM    980  CD  GLU X  60      20.335 -33.849  59.711  0.00  0.00            
ATOM    981  OE1 GLU X  60      19.298 -34.217  59.145  0.00  0.00            
ATOM    982  OE2 GLU X  60      20.577 -34.410  60.819  0.00  0.00            
ATOM    983  C   GLU X  60      20.605 -32.516  55.325  0.00  0.00            
ATOM    984  O   GLU X  60      19.703 -33.331  55.029  0.00  0.00            
ATOM    985  N   ASN X  61      20.867 -31.389  54.573  0.00  0.00            
ATOM    986  H   ASN X  61      21.677 -30.877  54.892  0.00  0.00            
ATOM    987  CA  ASN X  61      20.184 -30.959  53.329  0.00  0.00            
ATOM    988  HA  ASN X  61      19.152 -31.281  53.472  0.00  0.00            
ATOM    989  CB  ASN X  61      20.213 -29.491  53.120  0.00  0.00            
ATOM    990  HB2 ASN X  61      21.255 -29.220  53.290  0.00  0.00            
ATOM    991  HB3 ASN X  61      20.034 -29.256  52.071  0.00  0.00            
ATOM    992  CG  ASN X  61      19.177 -28.607  53.840  0.00  0.00            
ATOM    993  OD1 ASN X  61      18.081 -29.074  54.247  0.00  0.00            
ATOM    994  ND2 ASN X  61      19.693 -27.425  54.269  0.00  0.00            
ATOM    995 HD21 ASN X  61      19.069 -26.692  54.573  0.00  0.00            
ATOM    996 HD22 ASN X  61      20.598 -27.117  53.944  0.00  0.00            
ATOM    997  C   ASN X  61      20.804 -31.668  52.065  0.00  0.00            
ATOM    998  O   ASN X  61      20.025 -31.919  51.144  0.00  0.00            
ATOM    999  N   ILE X  62      22.031 -32.183  52.096  0.00  0.00            
ATOM   1000  H   ILE X  62      22.654 -31.829  52.808  0.00  0.00            
ATOM   1001  CA  ILE X  62      22.473 -33.042  50.992  0.00  0.00            
ATOM   1002  HA  ILE X  62      22.046 -32.707  50.047  0.00  0.00            
ATOM   1003  CB  ILE X  62      23.971 -32.895  50.747  0.00  0.00            
ATOM   1004  HB  ILE X  62      24.554 -33.228  51.606  0.00  0.00            
ATOM   1005  CG2 ILE X  62      24.392 -33.727  49.519  0.00  0.00            
ATOM   1006 HG21 ILE X  62      25.445 -33.544  49.304  0.00  0.00            
ATOM   1007 HG22 ILE X  62      24.373 -34.790  49.756  0.00  0.00            
ATOM   1008 HG23 ILE X  62      23.781 -33.603  48.624  0.00  0.00            
ATOM   1009  CG1 ILE X  62      24.466 -31.395  50.545  0.00  0.00            
ATOM   1010 HG12 ILE X  62      24.083 -31.025  49.594  0.00  0.00            
ATOM   1011 HG13 ILE X  62      23.981 -30.633  51.154  0.00  0.00            
ATOM   1012  CD1 ILE X  62      25.982 -31.212  50.740  0.00  0.00            
ATOM   1013 HD11 ILE X  62      26.205 -30.215  50.362  0.00  0.00            
ATOM   1014 HD12 ILE X  62      26.260 -31.185  51.794  0.00  0.00            
ATOM   1015 HD13 ILE X  62      26.463 -31.946  50.094  0.00  0.00            
ATOM   1016  C   ILE X  62      22.027 -34.507  51.213  0.00  0.00            
ATOM   1017  O   ILE X  62      21.651 -35.185  50.270  0.00  0.00            
ATOM   1018  N   LEU X  63      21.876 -34.933  52.465  0.00  0.00            
ATOM   1019  H   LEU X  63      22.184 -34.265  53.156  0.00  0.00            
ATOM   1020  CA  LEU X  63      21.561 -36.347  52.847  0.00  0.00            
ATOM   1021  HA  LEU X  63      22.211 -37.025  52.295  0.00  0.00            
ATOM   1022  CB  LEU X  63      21.904 -36.431  54.366  0.00  0.00            
ATOM   1023  HB2 LEU X  63      22.971 -36.229  54.470  0.00  0.00            
ATOM   1024  HB3 LEU X  63      21.453 -35.614  54.930  0.00  0.00            
ATOM   1025  CG  LEU X  63      21.477 -37.765  54.956  0.00  0.00            
ATOM   1026  HG  LEU X  63      20.402 -37.920  54.875  0.00  0.00            
ATOM   1027  CD1 LEU X  63      21.989 -38.953  54.202  0.00  0.00            
ATOM   1028 HD11 LEU X  63      23.067 -39.042  54.331  0.00  0.00            
ATOM   1029 HD12 LEU X  63      21.531 -39.872  54.568  0.00  0.00            
ATOM   1030 HD13 LEU X  63      21.738 -38.941  53.141  0.00  0.00            
ATOM   1031  CD2 LEU X  63      22.049 -37.827  56.375  0.00  0.00            
ATOM   1032 HD21 LEU X  63      23.121 -37.653  56.468  0.00  0.00            
ATOM   1033 HD22 LEU X  63      21.398 -37.190  56.974  0.00  0.00            
ATOM   1034 HD23 LEU X  63      21.956 -38.853  56.731  0.00  0.00            
ATOM   1035  C   LEU X  63      20.049 -36.621  52.555  0.00  0.00            
ATOM   1036  O   LEU X  63      19.694 -37.717  52.073  0.00  0.00            
ATOM   1037  N   HIE X  64      19.232 -35.602  52.708  0.00  0.00            
ATOM   1038  H   HIE X  64      19.581 -34.732  53.084  0.00  0.00            
ATOM   1039  CA  HIE X  64      17.722 -35.679  52.372  0.00  0.00            
ATOM   1040  HA  HIE X  64      17.431 -36.722  52.493  0.00  0.00            
ATOM   1041  CB  HIE X  64      16.895 -34.852  53.331  0.00  0.00            
ATOM   1042  HB2 HIE X  64      17.367 -34.680  54.298  0.00  0.00            
ATOM   1043  HB3 HIE X  64      16.929 -33.822  52.977  0.00  0.00            
ATOM   1044  CG  HIE X  64      15.525 -35.408  53.540  0.00  0.00            
ATOM   1045  ND1 HIE X  64      15.149 -36.789  53.548  0.00  0.00            
ATOM   1046  CE1 HIE X  64      13.810 -36.817  53.770  0.00  0.00            
ATOM   1047  HE1 HIE X  64      13.229 -37.703  53.982  0.00  0.00            
ATOM   1048  NE2 HIE X  64      13.336 -35.551  53.823  0.00  0.00            
ATOM   1049  HE2 HIE X  64      12.364 -35.328  53.977  0.00  0.00            
ATOM   1050  CD2 HIE X  64      14.386 -34.652  53.642  0.00  0.00            
ATOM   1051  HD2 HIE X  64      14.278 -33.582  53.554  0.00  0.00            
ATOM   1052  C   HIE X  64      17.481 -35.385  50.890  0.00  0.00            
ATOM   1053  O   HIE X  64      16.408 -34.838  50.640  0.00  0.00            
ATOM   1054  N   TRP X  65      18.410 -35.626  50.007  0.00  0.00            
ATOM   1055  H   TRP X  65      19.335 -35.771  50.386  0.00  0.00            
ATOM   1056  CA  TRP X  65      18.330 -35.452  48.549  0.00  0.00            
ATOM   1057  HA  TRP X  65      18.511 -34.397  48.340  0.00  0.00            
ATOM   1058  CB  TRP X  65      19.384 -36.299  47.910  0.00  0.00            
ATOM   1059  HB2 TRP X  65      20.353 -36.115  48.374  0.00  0.00            
ATOM   1060  HB3 TRP X  65      19.103 -37.351  47.934  0.00  0.00            
ATOM   1061  CG  TRP X  65      19.488 -35.958  46.474  0.00  0.00            
ATOM   1062  CD1 TRP X  65      19.960 -34.816  45.977  0.00  0.00            
ATOM   1063  HD1 TRP X  65      20.360 -34.006  46.570  0.00  0.00            
ATOM   1064  NE1 TRP X  65      19.817 -34.793  44.593  0.00  0.00            
ATOM   1065  HE1 TRP X  65      20.065 -33.972  44.060  0.00  0.00            
ATOM   1066  CE2 TRP X  65      19.335 -35.966  44.102  0.00  0.00            
ATOM   1067  CZ2 TRP X  65      19.070 -36.457  42.833  0.00  0.00            
ATOM   1068  HZ2 TRP X  65      19.284 -35.813  41.992  0.00  0.00            
ATOM   1069  CH2 TRP X  65      18.540 -37.773  42.688  0.00  0.00            
ATOM   1070  HH2 TRP X  65      18.394 -38.090  41.666  0.00  0.00            
ATOM   1071  CZ3 TRP X  65      18.389 -38.554  43.849  0.00  0.00            
ATOM   1072  HZ3 TRP X  65      17.887 -39.503  43.732  0.00  0.00            
ATOM   1073  CE3 TRP X  65      18.549 -37.965  45.135  0.00  0.00            
ATOM   1074  HE3 TRP X  65      18.291 -38.535  46.016  0.00  0.00            
ATOM   1075  CD2 TRP X  65      19.104 -36.693  45.301  0.00  0.00            
ATOM   1076  C   TRP X  65      16.950 -35.680  47.893  0.00  0.00            
ATOM   1077  O   TRP X  65      16.523 -34.921  47.092  0.00  0.00            
ATOM   1078  N   ASN X  66      16.241 -36.796  48.292  0.00  0.00            
ATOM   1079  H   ASN X  66      16.695 -37.379  48.980  0.00  0.00            
ATOM   1080  CA  ASN X  66      14.913 -37.160  47.709  0.00  0.00            
ATOM   1081  HA  ASN X  66      14.975 -37.390  46.646  0.00  0.00            
ATOM   1082  CB  ASN X  66      14.425 -38.458  48.400  0.00  0.00            
ATOM   1083  HB2 ASN X  66      13.553 -38.892  47.912  0.00  0.00            
ATOM   1084  HB3 ASN X  66      15.201 -39.219  48.319  0.00  0.00            
ATOM   1085  CG  ASN X  66      14.096 -38.272  49.884  0.00  0.00            
ATOM   1086  OD1 ASN X  66      12.957 -38.157  50.226  0.00  0.00            
ATOM   1087  ND2 ASN X  66      15.039 -38.193  50.740  0.00  0.00            
ATOM   1088 HD21 ASN X  66      14.843 -37.861  51.673  0.00  0.00            
ATOM   1089 HD22 ASN X  66      15.914 -38.445  50.303  0.00  0.00            
ATOM   1090  C   ASN X  66      13.805 -36.079  47.945  0.00  0.00            
ATOM   1091  O   ASN X  66      12.849 -36.079  47.206  0.00  0.00            
ATOM   1092  N   VAL X  67      13.981 -35.113  48.840  0.00  0.00            
ATOM   1093  H   VAL X  67      14.816 -35.180  49.403  0.00  0.00            
ATOM   1094  CA  VAL X  67      13.136 -33.952  49.037  0.00  0.00            
ATOM   1095  HA  VAL X  67      12.165 -34.140  48.578  0.00  0.00            
ATOM   1096  CB  VAL X  67      12.812 -33.804  50.560  0.00  0.00            
ATOM   1097  HB  VAL X  67      13.762 -33.986  51.063  0.00  0.00            
ATOM   1098  CG1 VAL X  67      12.287 -32.429  50.985  0.00  0.00            
ATOM   1099 HG11 VAL X  67      12.213 -32.379  52.072  0.00  0.00            
ATOM   1100 HG12 VAL X  67      13.026 -31.680  50.700  0.00  0.00            
ATOM   1101 HG13 VAL X  67      11.311 -32.331  50.510  0.00  0.00            
ATOM   1102  CG2 VAL X  67      11.764 -34.798  51.056  0.00  0.00            
ATOM   1103 HG21 VAL X  67      12.288 -35.737  51.236  0.00  0.00            
ATOM   1104 HG22 VAL X  67      11.229 -34.507  51.960  0.00  0.00            
ATOM   1105 HG23 VAL X  67      11.067 -34.964  50.234  0.00  0.00            
ATOM   1106  C   VAL X  67      13.787 -32.663  48.478  0.00  0.00            
ATOM   1107  O   VAL X  67      13.158 -31.863  47.737  0.00  0.00            
ATOM   1108  N   THR X  68      15.043 -32.475  48.776  0.00  0.00            
ATOM   1109  H   THR X  68      15.590 -33.113  49.335  0.00  0.00            
ATOM   1110  CA  THR X  68      15.776 -31.267  48.550  0.00  0.00            
ATOM   1111  HA  THR X  68      15.081 -30.441  48.703  0.00  0.00            
ATOM   1112  CB  THR X  68      16.993 -31.110  49.478  0.00  0.00            
ATOM   1113  HB  THR X  68      17.603 -30.241  49.232  0.00  0.00            
ATOM   1114  CG2 THR X  68      16.631 -30.903  50.988  0.00  0.00            
ATOM   1115 HG21 THR X  68      17.485 -30.494  51.528  0.00  0.00            
ATOM   1116 HG22 THR X  68      15.729 -30.291  50.964  0.00  0.00            
ATOM   1117 HG23 THR X  68      16.293 -31.839  51.432  0.00  0.00            
ATOM   1118  OG1 THR X  68      17.841 -32.301  49.418  0.00  0.00            
ATOM   1119  HG1 THR X  68      18.550 -32.076  50.024  0.00  0.00            
ATOM   1120  C   THR X  68      16.219 -31.063  47.132  0.00  0.00            
ATOM   1121  O   THR X  68      16.445 -29.911  46.704  0.00  0.00            
ATOM   1122  N   GLN X  69      16.271 -32.084  46.253  0.00  0.00            
ATOM   1123  H   GLN X  69      16.026 -33.000  46.601  0.00  0.00            
ATOM   1124  CA  GLN X  69      16.650 -31.835  44.836  0.00  0.00            
ATOM   1125  HA  GLN X  69      17.584 -31.286  44.718  0.00  0.00            
ATOM   1126  CB  GLN X  69      16.848 -33.278  44.217  0.00  0.00            
ATOM   1127  HB2 GLN X  69      17.351 -33.230  43.251  0.00  0.00            
ATOM   1128  HB3 GLN X  69      17.543 -33.898  44.783  0.00  0.00            
ATOM   1129  CG  GLN X  69      15.473 -33.894  44.127  0.00  0.00            
ATOM   1130  HG2 GLN X  69      15.023 -33.871  45.120  0.00  0.00            
ATOM   1131  HG3 GLN X  69      14.839 -33.310  43.460  0.00  0.00            
ATOM   1132  CD  GLN X  69      15.487 -35.327  43.563  0.00  0.00            
ATOM   1133  OE1 GLN X  69      15.303 -35.577  42.399  0.00  0.00            
ATOM   1134  NE2 GLN X  69      15.685 -36.256  44.399  0.00  0.00            
ATOM   1135 HE21 GLN X  69      15.918 -37.151  43.991  0.00  0.00            
ATOM   1136 HE22 GLN X  69      15.967 -36.087  45.353  0.00  0.00            
ATOM   1137  C   GLN X  69      15.502 -31.009  44.149  0.00  0.00            
ATOM   1138  O   GLN X  69      15.710 -30.603  43.023  0.00  0.00            
ATOM   1139  N   HIE X  70      14.332 -30.788  44.757  0.00  0.00            
ATOM   1140  H   HIE X  70      14.250 -31.251  45.651  0.00  0.00            
ATOM   1141  CA  HIE X  70      13.166 -30.084  44.298  0.00  0.00            
ATOM   1142  HA  HIE X  70      13.064 -29.932  43.223  0.00  0.00            
ATOM   1143  CB  HIE X  70      11.963 -30.980  44.587  0.00  0.00            
ATOM   1144  HB2 HIE X  70      11.870 -31.211  45.648  0.00  0.00            
ATOM   1145  HB3 HIE X  70      11.087 -30.389  44.319  0.00  0.00            
ATOM   1146  CG  HIE X  70      12.001 -32.296  43.813  0.00  0.00            
ATOM   1147  ND1 HIE X  70      12.206 -32.461  42.443  0.00  0.00            
ATOM   1148  CE1 HIE X  70      12.078 -33.772  42.181  0.00  0.00            
ATOM   1149  HE1 HIE X  70      12.310 -34.231  41.231  0.00  0.00            
ATOM   1150  NE2 HIE X  70      11.946 -34.476  43.339  0.00  0.00            
ATOM   1151  HE2 HIE X  70      11.717 -35.450  43.476  0.00  0.00            
ATOM   1152  CD2 HIE X  70      11.785 -33.568  44.288  0.00  0.00            
ATOM   1153  HD2 HIE X  70      11.609 -33.784  45.331  0.00  0.00            
ATOM   1154  C   HIE X  70      13.120 -28.735  44.988  0.00  0.00            
ATOM   1155  O   HIE X  70      12.012 -28.119  45.002  0.00  0.00            
ATOM   1156  N   LYS X  71      14.145 -28.235  45.678  0.00  0.00            
ATOM   1157  H   LYS X  71      14.994 -28.783  45.698  0.00  0.00            
ATOM   1158  CA  LYS X  71      14.094 -26.989  46.496  0.00  0.00            
ATOM   1159  HA  LYS X  71      13.200 -26.396  46.303  0.00  0.00            
ATOM   1160  CB  LYS X  71      14.079 -27.290  48.008  0.00  0.00            
ATOM   1161  HB2 LYS X  71      14.886 -27.942  48.343  0.00  0.00            
ATOM   1162  HB3 LYS X  71      14.247 -26.373  48.572  0.00  0.00            
ATOM   1163  CG  LYS X  71      12.826 -28.062  48.444  0.00  0.00            
ATOM   1164  HG2 LYS X  71      12.016 -27.354  48.271  0.00  0.00            
ATOM   1165  HG3 LYS X  71      12.664 -28.918  47.789  0.00  0.00            
ATOM   1166  CD  LYS X  71      12.948 -28.421  49.983  0.00  0.00            
ATOM   1167  HD2 LYS X  71      13.816 -29.077  50.048  0.00  0.00            
ATOM   1168  HD3 LYS X  71      12.957 -27.498  50.561  0.00  0.00            
ATOM   1169  CE  LYS X  71      11.657 -29.213  50.296  0.00  0.00            
ATOM   1170  HE2 LYS X  71      10.794 -28.652  49.937  0.00  0.00            
ATOM   1171  HE3 LYS X  71      11.809 -30.096  49.676  0.00  0.00            
ATOM   1172  NZ  LYS X  71      11.584 -29.422  51.773  0.00  0.00            
ATOM   1173  HZ1 LYS X  71      11.404 -28.581  52.303  0.00  0.00            
ATOM   1174  HZ2 LYS X  71      10.941 -30.140  52.077  0.00  0.00            
ATOM   1175  HZ3 LYS X  71      12.447 -29.777  52.158  0.00  0.00            
ATOM   1176  C   LYS X  71      15.105 -25.860  46.135  0.00  0.00            
ATOM   1177  O   LYS X  71      15.296 -24.893  46.906  0.00  0.00            
ATOM   1178  N   ASN X  72      15.900 -26.049  45.157  0.00  0.00            
ATOM   1179  H   ASN X  72      15.731 -26.806  44.511  0.00  0.00            
ATOM   1180  CA  ASN X  72      17.001 -25.211  44.697  0.00  0.00            
ATOM   1181  HA  ASN X  72      17.556 -25.899  44.061  0.00  0.00            
ATOM   1182  CB  ASN X  72      16.337 -24.035  43.864  0.00  0.00            
ATOM   1183  HB2 ASN X  72      15.362 -24.364  43.505  0.00  0.00            
ATOM   1184  HB3 ASN X  72      16.125 -23.267  44.608  0.00  0.00            
ATOM   1185  CG  ASN X  72      17.266 -23.502  42.877  0.00  0.00            
ATOM   1186  OD1 ASN X  72      17.198 -23.676  41.653  0.00  0.00            
ATOM   1187  ND2 ASN X  72      18.203 -22.742  43.390  0.00  0.00            
ATOM   1188 HD21 ASN X  72      18.784 -22.310  42.685  0.00  0.00            
ATOM   1189 HD22 ASN X  72      18.194 -22.614  44.392  0.00  0.00            
ATOM   1190  C   ASN X  72      18.018 -24.803  45.852  0.00  0.00            
ATOM   1191  O   ASN X  72      18.313 -23.658  46.031  0.00  0.00            
ATOM   1192  N   ILE X  73      18.496 -25.709  46.686  0.00  0.00            
ATOM   1193  H   ILE X  73      18.248 -26.677  46.537  0.00  0.00            
ATOM   1194  CA  ILE X  73      19.416 -25.362  47.844  0.00  0.00            
ATOM   1195  HA  ILE X  73      19.169 -24.349  48.164  0.00  0.00            
ATOM   1196  CB  ILE X  73      19.379 -26.335  49.008  0.00  0.00            
ATOM   1197  HB  ILE X  73      19.862 -27.269  48.717  0.00  0.00            
ATOM   1198  CG2 ILE X  73      20.143 -25.695  50.240  0.00  0.00            
ATOM   1199 HG21 ILE X  73      20.319 -26.400  51.053  0.00  0.00            
ATOM   1200 HG22 ILE X  73      21.146 -25.378  49.952  0.00  0.00            
ATOM   1201 HG23 ILE X  73      19.513 -24.883  50.603  0.00  0.00            
ATOM   1202  CG1 ILE X  73      17.911 -26.667  49.373  0.00  0.00            
ATOM   1203 HG12 ILE X  73      17.389 -25.728  49.554  0.00  0.00            
ATOM   1204 HG13 ILE X  73      17.416 -27.158  48.535  0.00  0.00            
ATOM   1205  CD1 ILE X  73      17.803 -27.478  50.646  0.00  0.00            
ATOM   1206 HD11 ILE X  73      18.579 -28.239  50.738  0.00  0.00            
ATOM   1207 HD12 ILE X  73      17.878 -26.745  51.449  0.00  0.00            
ATOM   1208 HD13 ILE X  73      16.825 -27.959  50.625  0.00  0.00            
ATOM   1209  C   ILE X  73      20.872 -25.301  47.429  0.00  0.00            
ATOM   1210  O   ILE X  73      21.377 -26.333  47.032  0.00  0.00            
ATOM   1211  N   GLU X  74      21.395 -24.092  47.355  0.00  0.00            
ATOM   1212  H   GLU X  74      20.845 -23.271  47.561  0.00  0.00            
ATOM   1213  CA  GLU X  74      22.761 -23.848  46.964  0.00  0.00            
ATOM   1214  HA  GLU X  74      22.780 -24.446  46.052  0.00  0.00            
ATOM   1215  CB  GLU X  74      22.917 -22.349  46.559  0.00  0.00            
ATOM   1216  HB2 GLU X  74      22.104 -22.116  45.871  0.00  0.00            
ATOM   1217  HB3 GLU X  74      22.774 -21.749  47.458  0.00  0.00            
ATOM   1218  CG  GLU X  74      24.319 -22.044  45.969  0.00  0.00            
ATOM   1219  HG2 GLU X  74      25.105 -22.727  46.292  0.00  0.00            
ATOM   1220  HG3 GLU X  74      24.271 -22.320  44.916  0.00  0.00            
ATOM   1221  CD  GLU X  74      24.697 -20.556  46.145  0.00  0.00            
ATOM   1222  OE1 GLU X  74      24.946 -19.882  45.093  0.00  0.00            
ATOM   1223  OE2 GLU X  74      24.823 -20.043  47.268  0.00  0.00            
ATOM   1224  C   GLU X  74      23.686 -24.357  48.087  0.00  0.00            
ATOM   1225  O   GLU X  74      23.770 -23.685  49.140  0.00  0.00            
ATOM   1226  N   VAL X  75      24.195 -25.639  47.991  0.00  0.00            
ATOM   1227  H   VAL X  75      24.182 -26.005  47.050  0.00  0.00            
ATOM   1228  CA  VAL X  75      24.907 -26.429  48.988  0.00  0.00            
ATOM   1229  HA  VAL X  75      24.558 -26.146  49.981  0.00  0.00            
ATOM   1230  CB  VAL X  75      24.739 -27.944  48.867  0.00  0.00            
ATOM   1231  HB  VAL X  75      25.502 -28.382  49.509  0.00  0.00            
ATOM   1232  CG1 VAL X  75      23.304 -28.248  49.352  0.00  0.00            
ATOM   1233 HG11 VAL X  75      22.642 -27.578  48.805  0.00  0.00            
ATOM   1234 HG12 VAL X  75      23.008 -29.266  49.097  0.00  0.00            
ATOM   1235 HG13 VAL X  75      23.279 -28.104  50.432  0.00  0.00            
ATOM   1236  CG2 VAL X  75      25.006 -28.449  47.433  0.00  0.00            
ATOM   1237 HG21 VAL X  75      25.890 -27.971  47.012  0.00  0.00            
ATOM   1238 HG22 VAL X  75      24.926 -29.536  47.433  0.00  0.00            
ATOM   1239 HG23 VAL X  75      24.212 -28.091  46.777  0.00  0.00            
ATOM   1240  C   VAL X  75      26.420 -26.083  48.898  0.00  0.00            
ATOM   1241  O   VAL X  75      26.872 -25.803  47.786  0.00  0.00            
ATOM   1242  N   PRO X  76      27.158 -26.087  49.993  0.00  0.00            
ATOM   1243  CD  PRO X  76      26.620 -26.308  51.377  0.00  0.00            
ATOM   1244  HD2 PRO X  76      25.946 -27.161  51.453  0.00  0.00            
ATOM   1245  HD3 PRO X  76      26.074 -25.399  51.629  0.00  0.00            
ATOM   1246  CG  PRO X  76      27.842 -26.409  52.292  0.00  0.00            
ATOM   1247  HG2 PRO X  76      28.245 -27.421  52.254  0.00  0.00            
ATOM   1248  HG3 PRO X  76      27.775 -26.138  53.346  0.00  0.00            
ATOM   1249  CB  PRO X  76      28.893 -25.518  51.475  0.00  0.00            
ATOM   1250  HB2 PRO X  76      29.960 -25.693  51.606  0.00  0.00            
ATOM   1251  HB3 PRO X  76      28.692 -24.482  51.750  0.00  0.00            
ATOM   1252  CA  PRO X  76      28.574 -25.856  50.046  0.00  0.00            
ATOM   1253  HA  PRO X  76      28.806 -25.007  49.403  0.00  0.00            
ATOM   1254  C   PRO X  76      29.395 -27.054  49.476  0.00  0.00            
ATOM   1255  O   PRO X  76      29.011 -28.245  49.588  0.00  0.00            
ATOM   1256  N   PHE X  77      30.489 -26.808  48.758  0.00  0.00            
ATOM   1257  H   PHE X  77      30.662 -25.835  48.551  0.00  0.00            
ATOM   1258  CA  PHE X  77      31.299 -27.645  47.969  0.00  0.00            
ATOM   1259  HA  PHE X  77      31.155 -28.659  48.340  0.00  0.00            
ATOM   1260  CB  PHE X  77      30.781 -27.558  46.512  0.00  0.00            
ATOM   1261  HB2 PHE X  77      29.896 -28.194  46.502  0.00  0.00            
ATOM   1262  HB3 PHE X  77      30.603 -26.497  46.333  0.00  0.00            
ATOM   1263  CG  PHE X  77      31.786 -28.071  45.499  0.00  0.00            
ATOM   1264  CD1 PHE X  77      32.205 -29.451  45.424  0.00  0.00            
ATOM   1265  HD1 PHE X  77      31.754 -30.240  46.007  0.00  0.00            
ATOM   1266  CE1 PHE X  77      33.238 -29.864  44.562  0.00  0.00            
ATOM   1267  HE1 PHE X  77      33.592 -30.883  44.626  0.00  0.00            
ATOM   1268  CZ  PHE X  77      33.915 -28.873  43.854  0.00  0.00            
ATOM   1269  HZ  PHE X  77      34.760 -29.242  43.293  0.00  0.00            
ATOM   1270  CE2 PHE X  77      33.535 -27.541  43.896  0.00  0.00            
ATOM   1271  HE2 PHE X  77      34.115 -26.815  43.346  0.00  0.00            
ATOM   1272  CD2 PHE X  77      32.397 -27.136  44.626  0.00  0.00            
ATOM   1273  HD2 PHE X  77      32.164 -26.082  44.653  0.00  0.00            
ATOM   1274  C   PHE X  77      32.757 -27.294  47.982  0.00  0.00            
ATOM   1275  O   PHE X  77      33.017 -26.096  48.081  0.00  0.00            
ATOM   1276  N   LYS X  78      33.720 -28.207  47.775  0.00  0.00            
ATOM   1277  H   LYS X  78      33.469 -29.161  47.556  0.00  0.00            
ATOM   1278  CA  LYS X  78      35.115 -27.824  47.637  0.00  0.00            
ATOM   1279  HA  LYS X  78      35.134 -26.884  47.085  0.00  0.00            
ATOM   1280  CB  LYS X  78      35.694 -27.576  49.024  0.00  0.00            
ATOM   1281  HB2 LYS X  78      35.145 -26.834  49.604  0.00  0.00            
ATOM   1282  HB3 LYS X  78      35.600 -28.532  49.538  0.00  0.00            
ATOM   1283  CG  LYS X  78      37.136 -27.183  49.074  0.00  0.00            
ATOM   1284  HG2 LYS X  78      37.798 -27.984  48.746  0.00  0.00            
ATOM   1285  HG3 LYS X  78      37.315 -26.312  48.443  0.00  0.00            
ATOM   1286  CD  LYS X  78      37.355 -26.756  50.525  0.00  0.00            
ATOM   1287  HD2 LYS X  78      36.819 -25.821  50.688  0.00  0.00            
ATOM   1288  HD3 LYS X  78      36.918 -27.490  51.202  0.00  0.00            
ATOM   1289  CE  LYS X  78      38.807 -26.812  51.010  0.00  0.00            
ATOM   1290  HE2 LYS X  78      38.757 -26.523  52.060  0.00  0.00            
ATOM   1291  HE3 LYS X  78      39.148 -27.845  50.936  0.00  0.00            
ATOM   1292  NZ  LYS X  78      39.589 -25.851  50.156  0.00  0.00            
ATOM   1293  HZ1 LYS X  78      40.539 -25.650  50.434  0.00  0.00            
ATOM   1294  HZ2 LYS X  78      39.709 -26.308  49.264  0.00  0.00            
ATOM   1295  HZ3 LYS X  78      39.295 -24.888  50.077  0.00  0.00            
ATOM   1296  C   LYS X  78      36.042 -28.867  46.898  0.00  0.00            
ATOM   1297  O   LYS X  78      35.795 -30.070  47.010  0.00  0.00            
ATOM   1298  N   PRO X  79      36.943 -28.381  45.984  0.00  0.00            
ATOM   1299  CD  PRO X  79      37.034 -27.036  45.392  0.00  0.00            
ATOM   1300  HD2 PRO X  79      37.725 -26.408  45.954  0.00  0.00            
ATOM   1301  HD3 PRO X  79      36.065 -26.538  45.430  0.00  0.00            
ATOM   1302  CG  PRO X  79      37.513 -27.299  43.924  0.00  0.00            
ATOM   1303  HG2 PRO X  79      38.034 -26.459  43.465  0.00  0.00            
ATOM   1304  HG3 PRO X  79      36.604 -27.315  43.324  0.00  0.00            
ATOM   1305  CB  PRO X  79      38.126 -28.707  43.841  0.00  0.00            
ATOM   1306  HB2 PRO X  79      39.200 -28.677  43.655  0.00  0.00            
ATOM   1307  HB3 PRO X  79      37.559 -29.279  43.107  0.00  0.00            
ATOM   1308  CA  PRO X  79      37.904 -29.230  45.232  0.00  0.00            
ATOM   1309  HA  PRO X  79      37.396 -30.183  45.080  0.00  0.00            
ATOM   1310  C   PRO X  79      39.212 -29.504  45.965  0.00  0.00            
ATOM   1311  O   PRO X  79      39.685 -28.690  46.758  0.00  0.00            
ATOM   1312  N   ALA X  80      39.907 -30.575  45.607  0.00  0.00            
ATOM   1313  H   ALA X  80      39.540 -31.258  44.960  0.00  0.00            
ATOM   1314  CA  ALA X  80      41.154 -31.051  46.130  0.00  0.00            
ATOM   1315  HA  ALA X  80      41.225 -30.698  47.158  0.00  0.00            
ATOM   1316  CB  ALA X  80      41.255 -32.546  46.047  0.00  0.00            
ATOM   1317  HB1 ALA X  80      42.256 -32.834  46.369  0.00  0.00            
ATOM   1318  HB2 ALA X  80      40.372 -33.053  46.437  0.00  0.00            
ATOM   1319  HB3 ALA X  80      41.311 -32.909  45.021  0.00  0.00            
ATOM   1320  C   ALA X  80      42.383 -30.342  45.457  0.00  0.00            
ATOM   1321  O   ALA X  80      43.439 -30.257  46.039  0.00  0.00            
ATOM   1322  N   ARG X  81      42.255 -29.866  44.200  0.00  0.00            
ATOM   1323  H   ARG X  81      41.325 -30.004  43.830  0.00  0.00            
ATOM   1324  CA  ARG X  81      43.342 -29.425  43.321  0.00  0.00            
ATOM   1325  HA  ARG X  81      43.883 -28.750  43.984  0.00  0.00            
ATOM   1326  CB  ARG X  81      44.211 -30.653  42.889  0.00  0.00            
ATOM   1327  HB2 ARG X  81      44.995 -30.244  42.251  0.00  0.00            
ATOM   1328  HB3 ARG X  81      44.722 -31.090  43.747  0.00  0.00            
ATOM   1329  CG  ARG X  81      43.358 -31.731  42.198  0.00  0.00            
ATOM   1330  HG2 ARG X  81      42.791 -32.268  42.959  0.00  0.00            
ATOM   1331  HG3 ARG X  81      42.664 -31.343  41.452  0.00  0.00            
ATOM   1332  CD  ARG X  81      44.342 -32.619  41.416  0.00  0.00            
ATOM   1333  HD2 ARG X  81      44.943 -32.026  40.727  0.00  0.00            
ATOM   1334  HD3 ARG X  81      45.039 -33.075  42.120  0.00  0.00            
ATOM   1335  NE  ARG X  81      43.634 -33.747  40.727  0.00  0.00            
ATOM   1336  HE  ARG X  81      43.124 -34.371  41.336  0.00  0.00            
ATOM   1337  CZ  ARG X  81      43.625 -34.123  39.463  0.00  0.00            
ATOM   1338  NH1 ARG X  81      44.173 -33.424  38.515  0.00  0.00            
ATOM   1339 HH11 ARG X  81      44.675 -32.588  38.777  0.00  0.00            
ATOM   1340 HH12 ARG X  81      44.149 -33.758  37.562  0.00  0.00            
ATOM   1341  NH2 ARG X  81      43.035 -35.114  39.015  0.00  0.00            
ATOM   1342 HH21 ARG X  81      42.577 -35.641  39.744  0.00  0.00            
ATOM   1343 HH22 ARG X  81      43.247 -35.503  38.107  0.00  0.00            
ATOM   1344  C   ARG X  81      42.883 -28.641  42.080  0.00  0.00            
ATOM   1345  O   ARG X  81      41.668 -28.603  41.807  0.00  0.00            
ATOM   1346  N   VAL X  82      43.828 -27.919  41.437  0.00  0.00            
ATOM   1347  H   VAL X  82      44.777 -28.130  41.712  0.00  0.00            
ATOM   1348  CA  VAL X  82      43.550 -27.174  40.128  0.00  0.00            
ATOM   1349  HA  VAL X  82      42.591 -27.537  39.758  0.00  0.00            
ATOM   1350  CB  VAL X  82      43.454 -25.632  40.428  0.00  0.00            
ATOM   1351  HB  VAL X  82      42.725 -25.512  41.229  0.00  0.00            
ATOM   1352  CG1 VAL X  82      44.809 -25.116  40.922  0.00  0.00            
ATOM   1353 HG11 VAL X  82      45.507 -25.216  40.091  0.00  0.00            
ATOM   1354 HG12 VAL X  82      44.757 -24.078  41.250  0.00  0.00            
ATOM   1355 HG13 VAL X  82      45.161 -25.794  41.699  0.00  0.00            
ATOM   1356  CG2 VAL X  82      43.045 -24.838  39.219  0.00  0.00            
ATOM   1357 HG21 VAL X  82      42.068 -25.306  39.094  0.00  0.00            
ATOM   1358 HG22 VAL X  82      42.918 -23.770  39.395  0.00  0.00            
ATOM   1359 HG23 VAL X  82      43.736 -25.086  38.413  0.00  0.00            
ATOM   1360  C   VAL X  82      44.583 -27.524  39.069  0.00  0.00            
ATOM   1361  O   VAL X  82      45.763 -27.747  39.325  0.00  0.00            
ATOM   1362  N   ILE X  83      44.126 -27.585  37.804  0.00  0.00            
ATOM   1363  H   ILE X  83      43.124 -27.667  37.711  0.00  0.00            
ATOM   1364  CA  ILE X  83      45.001 -27.702  36.556  0.00  0.00            
ATOM   1365  HA  ILE X  83      46.012 -27.682  36.961  0.00  0.00            
ATOM   1366  CB  ILE X  83      44.699 -29.033  35.832  0.00  0.00            
ATOM   1367  HB  ILE X  83      44.686 -29.814  36.593  0.00  0.00            
ATOM   1368  CG2 ILE X  83      43.260 -28.948  35.228  0.00  0.00            
ATOM   1369 HG21 ILE X  83      42.839 -29.952  35.274  0.00  0.00            
ATOM   1370 HG22 ILE X  83      42.552 -28.298  35.742  0.00  0.00            
ATOM   1371 HG23 ILE X  83      43.254 -28.632  34.185  0.00  0.00            
ATOM   1372  CG1 ILE X  83      45.810 -29.308  34.826  0.00  0.00            
ATOM   1373 HG12 ILE X  83      45.749 -28.693  33.928  0.00  0.00            
ATOM   1374 HG13 ILE X  83      46.772 -29.068  35.279  0.00  0.00            
ATOM   1375  CD1 ILE X  83      45.878 -30.808  34.381  0.00  0.00            
ATOM   1376 HD11 ILE X  83      46.675 -30.896  33.643  0.00  0.00            
ATOM   1377 HD12 ILE X  83      45.902 -31.464  35.251  0.00  0.00            
ATOM   1378 HD13 ILE X  83      44.922 -31.019  33.901  0.00  0.00            
ATOM   1379  C   ILE X  83      44.751 -26.437  35.616  0.00  0.00            
ATOM   1380  O   ILE X  83      43.566 -26.101  35.431  0.00  0.00            
ATOM   1381  N   LEU X  84      45.893 -25.978  35.007  0.00  0.00            
ATOM   1382  H   LEU X  84      46.804 -26.395  35.134  0.00  0.00            
ATOM   1383  CA  LEU X  84      45.891 -24.794  34.124  0.00  0.00            
ATOM   1384  HA  LEU X  84      44.895 -24.658  33.702  0.00  0.00            
ATOM   1385  CB  LEU X  84      46.061 -23.465  34.952  0.00  0.00            
ATOM   1386  HB2 LEU X  84      45.524 -22.649  34.468  0.00  0.00            
ATOM   1387  HB3 LEU X  84      45.505 -23.602  35.880  0.00  0.00            
ATOM   1388  CG  LEU X  84      47.413 -22.861  35.359  0.00  0.00            
ATOM   1389  HG  LEU X  84      47.942 -22.598  34.444  0.00  0.00            
ATOM   1390  CD1 LEU X  84      47.156 -21.568  36.157  0.00  0.00            
ATOM   1391 HD11 LEU X  84      46.685 -21.737  37.126  0.00  0.00            
ATOM   1392 HD12 LEU X  84      48.162 -21.169  36.291  0.00  0.00            
ATOM   1393 HD13 LEU X  84      46.575 -20.913  35.508  0.00  0.00            
ATOM   1394  CD2 LEU X  84      48.078 -23.679  36.363  0.00  0.00            
ATOM   1395 HD21 LEU X  84      48.257 -24.649  35.899  0.00  0.00            
ATOM   1396 HD22 LEU X  84      49.009 -23.290  36.774  0.00  0.00            
ATOM   1397 HD23 LEU X  84      47.373 -23.841  37.178  0.00  0.00            
ATOM   1398  C   LEU X  84      46.921 -24.825  33.016  0.00  0.00            
ATOM   1399  O   LEU X  84      47.974 -25.462  33.103  0.00  0.00            
ATOM   1400  N   GLN X  85      46.544 -24.274  31.858  0.00  0.00            
ATOM   1401  H   GLN X  85      45.627 -23.852  31.818  0.00  0.00            
ATOM   1402  CA  GLN X  85      47.445 -23.926  30.694  0.00  0.00            
ATOM   1403  HA  GLN X  85      48.099 -24.778  30.507  0.00  0.00            
ATOM   1404  CB  GLN X  85      46.520 -23.897  29.387  0.00  0.00            
ATOM   1405  HB2 GLN X  85      45.650 -23.310  29.682  0.00  0.00            
ATOM   1406  HB3 GLN X  85      47.131 -23.396  28.635  0.00  0.00            
ATOM   1407  CG  GLN X  85      46.101 -25.267  28.969  0.00  0.00            
ATOM   1408  HG2 GLN X  85      46.942 -25.625  28.374  0.00  0.00            
ATOM   1409  HG3 GLN X  85      45.887 -25.878  29.846  0.00  0.00            
ATOM   1410  CD  GLN X  85      44.911 -25.292  28.043  0.00  0.00            
ATOM   1411  OE1 GLN X  85      44.974 -25.534  26.887  0.00  0.00            
ATOM   1412  NE2 GLN X  85      43.752 -25.010  28.542  0.00  0.00            
ATOM   1413 HE21 GLN X  85      42.937 -24.856  27.966  0.00  0.00            
ATOM   1414 HE22 GLN X  85      43.649 -24.793  29.523  0.00  0.00            
ATOM   1415  C   GLN X  85      48.310 -22.718  30.839  0.00  0.00            
ATOM   1416  O   GLN X  85      47.891 -21.746  31.483  0.00  0.00            
ATOM   1417  N   ASP X  86      49.456 -22.659  30.152  0.00  0.00            
ATOM   1418  H   ASP X  86      49.891 -23.444  29.688  0.00  0.00            
ATOM   1419  CA  ASP X  86      50.377 -21.550  30.345  0.00  0.00            
ATOM   1420  HA  ASP X  86      50.571 -21.356  31.400  0.00  0.00            
ATOM   1421  CB  ASP X  86      51.791 -21.961  29.841  0.00  0.00            
ATOM   1422  HB2 ASP X  86      52.629 -21.417  30.277  0.00  0.00            
ATOM   1423  HB3 ASP X  86      52.013 -23.012  30.024  0.00  0.00            
ATOM   1424  CG  ASP X  86      51.882 -21.729  28.307  0.00  0.00            
ATOM   1425  OD1 ASP X  86      52.587 -20.823  27.883  0.00  0.00            
ATOM   1426  OD2 ASP X  86      51.256 -22.486  27.540  0.00  0.00            
ATOM   1427  C   ASP X  86      49.911 -20.157  29.865  0.00  0.00            
ATOM   1428  O   ASP X  86      50.243 -19.127  30.490  0.00  0.00            
ATOM   1429  N   PHE X  87      48.953 -20.135  28.902  0.00  0.00            
ATOM   1430  H   PHE X  87      48.653 -20.958  28.400  0.00  0.00            
ATOM   1431  CA  PHE X  87      48.377 -18.832  28.515  0.00  0.00            
ATOM   1432  HA  PHE X  87      49.223 -18.171  28.324  0.00  0.00            
ATOM   1433  CB  PHE X  87      47.673 -19.046  27.196  0.00  0.00            
ATOM   1434  HB2 PHE X  87      47.107 -18.140  26.982  0.00  0.00            
ATOM   1435  HB3 PHE X  87      48.450 -19.157  26.439  0.00  0.00            
ATOM   1436  CG  PHE X  87      46.643 -20.210  27.218  0.00  0.00            
ATOM   1437  CD1 PHE X  87      46.858 -21.416  26.509  0.00  0.00            
ATOM   1438  HD1 PHE X  87      47.814 -21.626  26.051  0.00  0.00            
ATOM   1439  CE1 PHE X  87      45.786 -22.287  26.247  0.00  0.00            
ATOM   1440  HE1 PHE X  87      45.819 -23.218  25.702  0.00  0.00            
ATOM   1441  CZ  PHE X  87      44.568 -22.084  26.950  0.00  0.00            
ATOM   1442  HZ  PHE X  87      43.699 -22.726  26.933  0.00  0.00            
ATOM   1443  CE2 PHE X  87      44.391 -20.917  27.730  0.00  0.00            
ATOM   1444  HE2 PHE X  87      43.430 -20.659  28.149  0.00  0.00            
ATOM   1445  CD2 PHE X  87      45.398 -19.959  27.758  0.00  0.00            
ATOM   1446  HD2 PHE X  87      45.187 -19.004  28.215  0.00  0.00            
ATOM   1447  C   PHE X  87      47.407 -18.230  29.600  0.00  0.00            
ATOM   1448  O   PHE X  87      47.234 -17.027  29.635  0.00  0.00            
ATOM   1449  N   THR X  88      46.955 -19.075  30.527  0.00  0.00            
ATOM   1450  H   THR X  88      47.093 -20.066  30.385  0.00  0.00            
ATOM   1451  CA  THR X  88      46.370 -18.724  31.807  0.00  0.00            
ATOM   1452  HA  THR X  88      45.930 -17.755  31.570  0.00  0.00            
ATOM   1453  CB  THR X  88      45.168 -19.588  32.200  0.00  0.00            
ATOM   1454  HB  THR X  88      44.739 -19.141  33.097  0.00  0.00            
ATOM   1455  CG2 THR X  88      44.064 -19.656  31.191  0.00  0.00            
ATOM   1456 HG21 THR X  88      43.898 -20.681  30.862  0.00  0.00            
ATOM   1457 HG22 THR X  88      43.106 -19.226  31.484  0.00  0.00            
ATOM   1458 HG23 THR X  88      44.348 -19.186  30.250  0.00  0.00            
ATOM   1459  OG1 THR X  88      45.578 -20.870  32.525  0.00  0.00            
ATOM   1460  HG1 THR X  88      46.415 -21.087  32.108  0.00  0.00            
ATOM   1461  C   THR X  88      47.318 -18.521  33.032  0.00  0.00            
ATOM   1462  O   THR X  88      46.963 -17.853  33.953  0.00  0.00            
ATOM   1463  N   GLY X  89      48.618 -19.003  32.989  0.00  0.00            
ATOM   1464  H   GLY X  89      48.854 -19.318  32.059  0.00  0.00            
ATOM   1465  CA  GLY X  89      49.620 -18.892  33.958  0.00  0.00            
ATOM   1466  HA2 GLY X  89      49.201 -18.994  34.959  0.00  0.00            
ATOM   1467  HA3 GLY X  89      50.315 -19.716  33.795  0.00  0.00            
ATOM   1468  C   GLY X  89      50.367 -17.590  33.832  0.00  0.00            
ATOM   1469  O   GLY X  89      50.476 -16.881  34.803  0.00  0.00            
ATOM   1470  N   VAL X  90      50.775 -17.224  32.598  0.00  0.00            
ATOM   1471  H   VAL X  90      50.780 -17.875  31.826  0.00  0.00            
ATOM   1472  CA  VAL X  90      51.698 -16.045  32.515  0.00  0.00            
ATOM   1473  HA  VAL X  90      52.430 -16.271  33.289  0.00  0.00            
ATOM   1474  CB  VAL X  90      52.577 -15.894  31.242  0.00  0.00            
ATOM   1475  HB  VAL X  90      53.379 -15.208  31.514  0.00  0.00            
ATOM   1476  CG1 VAL X  90      53.235 -17.199  30.789  0.00  0.00            
ATOM   1477 HG11 VAL X  90      52.503 -17.952  30.500  0.00  0.00            
ATOM   1478 HG12 VAL X  90      54.016 -17.015  30.051  0.00  0.00            
ATOM   1479 HG13 VAL X  90      53.831 -17.646  31.585  0.00  0.00            
ATOM   1480  CG2 VAL X  90      51.859 -15.306  30.004  0.00  0.00            
ATOM   1481 HG21 VAL X  90      52.375 -15.270  29.044  0.00  0.00            
ATOM   1482 HG22 VAL X  90      51.165 -16.115  29.779  0.00  0.00            
ATOM   1483 HG23 VAL X  90      51.362 -14.363  30.229  0.00  0.00            
ATOM   1484  C   VAL X  90      51.063 -14.673  32.821  0.00  0.00            
ATOM   1485  O   VAL X  90      51.697 -13.887  33.569  0.00  0.00            
ATOM   1486  N   PRO X  91      49.765 -14.426  32.473  0.00  0.00            
ATOM   1487  CD  PRO X  91      48.764 -15.189  31.726  0.00  0.00            
ATOM   1488  HD2 PRO X  91      48.380 -16.107  32.172  0.00  0.00            
ATOM   1489  HD3 PRO X  91      49.169 -15.579  30.792  0.00  0.00            
ATOM   1490  CG  PRO X  91      47.674 -14.151  31.292  0.00  0.00            
ATOM   1491  HG2 PRO X  91      46.704 -14.555  31.002  0.00  0.00            
ATOM   1492  HG3 PRO X  91      48.151 -13.614  30.472  0.00  0.00            
ATOM   1493  CB  PRO X  91      47.599 -13.277  32.532  0.00  0.00            
ATOM   1494  HB2 PRO X  91      46.831 -13.643  33.213  0.00  0.00            
ATOM   1495  HB3 PRO X  91      47.349 -12.254  32.252  0.00  0.00            
ATOM   1496  CA  PRO X  91      49.000 -13.356  33.109  0.00  0.00            
ATOM   1497  HA  PRO X  91      49.474 -12.415  32.829  0.00  0.00            
ATOM   1498  C   PRO X  91      48.881 -13.456  34.689  0.00  0.00            
ATOM   1499  O   PRO X  91      49.000 -12.413  35.307  0.00  0.00            
ATOM   1500  N   ALA X  92      48.728 -14.636  35.282  0.00  0.00            
ATOM   1501  H   ALA X  92      48.751 -15.448  34.682  0.00  0.00            
ATOM   1502  CA  ALA X  92      48.511 -14.859  36.658  0.00  0.00            
ATOM   1503  HA  ALA X  92      47.854 -14.047  36.970  0.00  0.00            
ATOM   1504  CB  ALA X  92      47.715 -16.120  36.835  0.00  0.00            
ATOM   1505  HB1 ALA X  92      47.493 -16.185  37.900  0.00  0.00            
ATOM   1506  HB2 ALA X  92      46.772 -15.951  36.315  0.00  0.00            
ATOM   1507  HB3 ALA X  92      48.271 -16.947  36.393  0.00  0.00            
ATOM   1508  C   ALA X  92      49.706 -14.769  37.533  0.00  0.00            
ATOM   1509  O   ALA X  92      49.568 -14.327  38.676  0.00  0.00            
ATOM   1510  N   VAL X  93      50.939 -14.992  37.023  0.00  0.00            
ATOM   1511  H   VAL X  93      50.893 -15.275  36.055  0.00  0.00            
ATOM   1512  CA  VAL X  93      52.195 -14.896  37.750  0.00  0.00            
ATOM   1513  HA  VAL X  93      51.969 -15.189  38.775  0.00  0.00            
ATOM   1514  CB  VAL X  93      53.201 -15.938  37.204  0.00  0.00            
ATOM   1515  HB  VAL X  93      54.076 -15.779  37.835  0.00  0.00            
ATOM   1516  CG1 VAL X  93      52.660 -17.325  37.415  0.00  0.00            
ATOM   1517 HG11 VAL X  93      53.312 -18.143  37.108  0.00  0.00            
ATOM   1518 HG12 VAL X  93      52.458 -17.415  38.482  0.00  0.00            
ATOM   1519 HG13 VAL X  93      51.761 -17.483  36.819  0.00  0.00            
ATOM   1520  CG2 VAL X  93      53.723 -15.801  35.791  0.00  0.00            
ATOM   1521 HG21 VAL X  93      54.315 -14.901  35.620  0.00  0.00            
ATOM   1522 HG22 VAL X  93      54.405 -16.614  35.542  0.00  0.00            
ATOM   1523 HG23 VAL X  93      52.882 -15.613  35.124  0.00  0.00            
ATOM   1524  C   VAL X  93      52.689 -13.415  37.641  0.00  0.00            
ATOM   1525  O   VAL X  93      53.422 -12.979  38.546  0.00  0.00            
ATOM   1526  N   VAL X  94      52.246 -12.711  36.603  0.00  0.00            
ATOM   1527  H   VAL X  94      52.051 -13.169  35.724  0.00  0.00            
ATOM   1528  CA  VAL X  94      52.296 -11.212  36.565  0.00  0.00            
ATOM   1529  HA  VAL X  94      53.268 -10.914  36.957  0.00  0.00            
ATOM   1530  CB  VAL X  94      52.085 -10.557  35.177  0.00  0.00            
ATOM   1531  HB  VAL X  94      51.206 -10.963  34.677  0.00  0.00            
ATOM   1532  CG1 VAL X  94      51.860  -9.020  35.033  0.00  0.00            
ATOM   1533 HG11 VAL X  94      52.849  -8.600  35.216  0.00  0.00            
ATOM   1534 HG12 VAL X  94      51.593  -8.945  33.979  0.00  0.00            
ATOM   1535 HG13 VAL X  94      51.008  -8.617  35.580  0.00  0.00            
ATOM   1536  CG2 VAL X  94      53.166 -10.913  34.142  0.00  0.00            
ATOM   1537 HG21 VAL X  94      53.383 -11.980  34.095  0.00  0.00            
ATOM   1538 HG22 VAL X  94      52.844 -10.617  33.144  0.00  0.00            
ATOM   1539 HG23 VAL X  94      54.087 -10.378  34.374  0.00  0.00            
ATOM   1540  C   VAL X  94      51.396 -10.665  37.633  0.00  0.00            
ATOM   1541  O   VAL X  94      51.861  -9.821  38.455  0.00  0.00            
ATOM   1542  N   ASP X  95      50.171 -11.102  37.801  0.00  0.00            
ATOM   1543  H   ASP X  95      49.874 -11.832  37.170  0.00  0.00            
ATOM   1544  CA  ASP X  95      49.172 -10.554  38.726  0.00  0.00            
ATOM   1545  HA  ASP X  95      49.006  -9.483  38.615  0.00  0.00            
ATOM   1546  CB  ASP X  95      47.828 -11.221  38.400  0.00  0.00            
ATOM   1547  HB2 ASP X  95      47.737 -11.310  37.317  0.00  0.00            
ATOM   1548  HB3 ASP X  95      47.787 -12.200  38.876  0.00  0.00            
ATOM   1549  CG  ASP X  95      46.614 -10.408  38.898  0.00  0.00            
ATOM   1550  OD1 ASP X  95      45.946  -9.748  38.094  0.00  0.00            
ATOM   1551  OD2 ASP X  95      46.230 -10.691  40.063  0.00  0.00            
ATOM   1552  C   ASP X  95      49.489 -10.855  40.231  0.00  0.00            
ATOM   1553  O   ASP X  95      49.408  -9.933  41.049  0.00  0.00            
ATOM   1554  N   PHE X  96      49.977 -12.056  40.716  0.00  0.00            
ATOM   1555  H   PHE X  96      49.863 -12.762  40.003  0.00  0.00            
ATOM   1556  CA  PHE X  96      50.369 -12.351  42.066  0.00  0.00            
ATOM   1557  HA  PHE X  96      49.639 -11.894  42.734  0.00  0.00            
ATOM   1558  CB  PHE X  96      50.506 -13.828  42.385  0.00  0.00            
ATOM   1559  HB2 PHE X  96      51.022 -14.441  41.647  0.00  0.00            
ATOM   1560  HB3 PHE X  96      51.120 -13.907  43.282  0.00  0.00            
ATOM   1561  CG  PHE X  96      49.198 -14.555  42.757  0.00  0.00            
ATOM   1562  CD1 PHE X  96      48.549 -15.369  41.800  0.00  0.00            
ATOM   1563  HD1 PHE X  96      48.967 -15.373  40.804  0.00  0.00            
ATOM   1564  CE1 PHE X  96      47.389 -16.142  42.044  0.00  0.00            
ATOM   1565  HE1 PHE X  96      47.064 -16.798  41.249  0.00  0.00            
ATOM   1566  CZ  PHE X  96      46.950 -16.219  43.357  0.00  0.00            
ATOM   1567  HZ  PHE X  96      46.153 -16.909  43.592  0.00  0.00            
ATOM   1568  CE2 PHE X  96      47.440 -15.271  44.245  0.00  0.00            
ATOM   1569  HE2 PHE X  96      46.989 -15.345  45.224  0.00  0.00            
ATOM   1570  CD2 PHE X  96      48.496 -14.372  43.991  0.00  0.00            
ATOM   1571  HD2 PHE X  96      48.888 -13.664  44.706  0.00  0.00            
ATOM   1572  C   PHE X  96      51.643 -11.547  42.447  0.00  0.00            
ATOM   1573  O   PHE X  96      51.827 -11.258  43.622  0.00  0.00            
ATOM   1574  N   ALA X  97      52.531 -11.289  41.532  0.00  0.00            
ATOM   1575  H   ALA X  97      52.250 -11.498  40.585  0.00  0.00            
ATOM   1576  CA  ALA X  97      53.709 -10.448  41.765  0.00  0.00            
ATOM   1577  HA  ALA X  97      54.129 -10.697  42.740  0.00  0.00            
ATOM   1578  CB  ALA X  97      54.850 -10.720  40.707  0.00  0.00            
ATOM   1579  HB1 ALA X  97      54.433 -10.451  39.736  0.00  0.00            
ATOM   1580  HB2 ALA X  97      55.589  -9.918  40.731  0.00  0.00            
ATOM   1581  HB3 ALA X  97      55.243 -11.736  40.665  0.00  0.00            
ATOM   1582  C   ALA X  97      53.347  -8.861  41.855  0.00  0.00            
ATOM   1583  O   ALA X  97      53.887  -8.168  42.715  0.00  0.00            
ATOM   1584  N   ALA X  98      52.493  -8.398  40.964  0.00  0.00            
ATOM   1585  H   ALA X  98      52.229  -9.001  40.198  0.00  0.00            
ATOM   1586  CA  ALA X  98      51.846  -7.068  41.089  0.00  0.00            
ATOM   1587  HA  ALA X  98      52.625  -6.307  41.132  0.00  0.00            
ATOM   1588  CB  ALA X  98      50.884  -6.903  39.878  0.00  0.00            
ATOM   1589  HB1 ALA X  98      50.479  -5.891  39.914  0.00  0.00            
ATOM   1590  HB2 ALA X  98      51.415  -7.063  38.940  0.00  0.00            
ATOM   1591  HB3 ALA X  98      49.971  -7.484  40.010  0.00  0.00            
ATOM   1592  C   ALA X  98      51.147  -6.907  42.421  0.00  0.00            
ATOM   1593  O   ALA X  98      51.411  -5.939  43.149  0.00  0.00            
ATOM   1594  N   MET X  99      50.403  -7.914  42.855  0.00  0.00            
ATOM   1595  H   MET X  99      50.151  -8.609  42.166  0.00  0.00            
ATOM   1596  CA  MET X  99      49.689  -7.927  44.164  0.00  0.00            
ATOM   1597  HA  MET X  99      49.006  -7.079  44.214  0.00  0.00            
ATOM   1598  CB  MET X  99      48.821  -9.200  44.345  0.00  0.00            
ATOM   1599  HB2 MET X  99      48.259  -9.355  43.424  0.00  0.00            
ATOM   1600  HB3 MET X  99      49.501 -10.044  44.465  0.00  0.00            
ATOM   1601  CG  MET X  99      47.964  -9.227  45.555  0.00  0.00            
ATOM   1602  HG2 MET X  99      47.815 -10.252  45.895  0.00  0.00            
ATOM   1603  HG3 MET X  99      48.461  -8.797  46.424  0.00  0.00            
ATOM   1604  SD  MET X  99      46.457  -8.284  45.244  0.00  0.00            
ATOM   1605  CE  MET X  99      45.552  -8.684  46.739  0.00  0.00            
ATOM   1606  HE1 MET X  99      44.994  -9.590  46.500  0.00  0.00            
ATOM   1607  HE2 MET X  99      46.254  -8.837  47.559  0.00  0.00            
ATOM   1608  HE3 MET X  99      44.834  -7.894  46.957  0.00  0.00            
ATOM   1609  C   MET X  99      50.625  -7.894  45.384  0.00  0.00            
ATOM   1610  O   MET X  99      50.325  -7.269  46.387  0.00  0.00            
ATOM   1611  N   ARG X 100      51.799  -8.606  45.305  0.00  0.00            
ATOM   1612  H   ARG X 100      51.880  -9.316  44.592  0.00  0.00            
ATOM   1613  CA  ARG X 100      52.780  -8.427  46.350  0.00  0.00            
ATOM   1614  HA  ARG X 100      52.316  -8.575  47.325  0.00  0.00            
ATOM   1615  CB  ARG X 100      53.885  -9.463  46.129  0.00  0.00            
ATOM   1616  HB2 ARG X 100      54.031  -9.541  45.051  0.00  0.00            
ATOM   1617  HB3 ARG X 100      54.819  -9.099  46.557  0.00  0.00            
ATOM   1618  CG  ARG X 100      53.595 -10.920  46.519  0.00  0.00            
ATOM   1619  HG2 ARG X 100      53.602 -10.882  47.608  0.00  0.00            
ATOM   1620  HG3 ARG X 100      52.690 -11.270  46.022  0.00  0.00            
ATOM   1621  CD  ARG X 100      54.660 -11.965  46.192  0.00  0.00            
ATOM   1622  HD2 ARG X 100      54.544 -12.333  45.173  0.00  0.00            
ATOM   1623  HD3 ARG X 100      55.604 -11.483  46.447  0.00  0.00            
ATOM   1624  NE  ARG X 100      54.517 -13.201  47.013  0.00  0.00            
ATOM   1625  HE  ARG X 100      53.661 -13.727  46.913  0.00  0.00            
ATOM   1626  CZ  ARG X 100      55.309 -13.541  48.029  0.00  0.00            
ATOM   1627  NH1 ARG X 100      56.386 -12.906  48.365  0.00  0.00            
ATOM   1628 HH11 ARG X 100      56.778 -12.376  47.599  0.00  0.00            
ATOM   1629 HH12 ARG X 100      56.916 -13.095  49.203  0.00  0.00            
ATOM   1630  NH2 ARG X 100      54.889 -14.471  48.800  0.00  0.00            
ATOM   1631 HH21 ARG X 100      53.993 -14.832  48.504  0.00  0.00            
ATOM   1632 HH22 ARG X 100      55.532 -14.992  49.379  0.00  0.00            
ATOM   1633  C   ARG X 100      53.340  -7.003  46.416  0.00  0.00            
ATOM   1634  O   ARG X 100      53.376  -6.462  47.518  0.00  0.00            
ATOM   1635  N   ASP X 101      53.751  -6.462  45.270  0.00  0.00            
ATOM   1636  H   ASP X 101      53.576  -6.979  44.420  0.00  0.00            
ATOM   1637  CA  ASP X 101      54.316  -5.103  45.236  0.00  0.00            
ATOM   1638  HA  ASP X 101      55.151  -5.241  45.922  0.00  0.00            
ATOM   1639  CB  ASP X 101      54.519  -4.784  43.738  0.00  0.00            
ATOM   1640  HB2 ASP X 101      54.954  -5.695  43.326  0.00  0.00            
ATOM   1641  HB3 ASP X 101      53.544  -4.661  43.266  0.00  0.00            
ATOM   1642  CG  ASP X 101      55.314  -3.492  43.502  0.00  0.00            
ATOM   1643  OD1 ASP X 101      54.788  -2.432  43.212  0.00  0.00            
ATOM   1644  OD2 ASP X 101      56.559  -3.636  43.594  0.00  0.00            
ATOM   1645  C   ASP X 101      53.332  -4.068  45.876  0.00  0.00            
ATOM   1646  O   ASP X 101      53.740  -3.257  46.693  0.00  0.00            
ATOM   1647  N   ALA X 102      52.017  -4.131  45.544  0.00  0.00            
ATOM   1648  H   ALA X 102      51.705  -4.798  44.853  0.00  0.00            
ATOM   1649  CA  ALA X 102      51.004  -3.229  45.968  0.00  0.00            
ATOM   1650  HA  ALA X 102      51.385  -2.208  45.938  0.00  0.00            
ATOM   1651  CB  ALA X 102      49.781  -3.366  45.097  0.00  0.00            
ATOM   1652  HB1 ALA X 102      49.533  -4.426  45.055  0.00  0.00            
ATOM   1653  HB2 ALA X 102      48.947  -2.753  45.438  0.00  0.00            
ATOM   1654  HB3 ALA X 102      50.061  -3.123  44.072  0.00  0.00            
ATOM   1655  C   ALA X 102      50.560  -3.442  47.393  0.00  0.00            
ATOM   1656  O   ALA X 102      50.170  -2.476  48.008  0.00  0.00            
ATOM   1657  N   VAL X 103      50.585  -4.662  47.964  0.00  0.00            
ATOM   1658  H   VAL X 103      50.867  -5.412  47.350  0.00  0.00            
ATOM   1659  CA  VAL X 103      50.238  -4.953  49.362  0.00  0.00            
ATOM   1660  HA  VAL X 103      49.344  -4.357  49.546  0.00  0.00            
ATOM   1661  CB  VAL X 103      49.867  -6.392  49.631  0.00  0.00            
ATOM   1662  HB  VAL X 103      50.591  -7.077  49.190  0.00  0.00            
ATOM   1663  CG1 VAL X 103      49.883  -6.549  51.226  0.00  0.00            
ATOM   1664 HG11 VAL X 103      50.908  -6.703  51.563  0.00  0.00            
ATOM   1665 HG12 VAL X 103      49.499  -5.714  51.812  0.00  0.00            
ATOM   1666 HG13 VAL X 103      49.294  -7.404  51.557  0.00  0.00            
ATOM   1667  CG2 VAL X 103      48.502  -6.691  49.110  0.00  0.00            
ATOM   1668 HG21 VAL X 103      48.397  -6.288  48.103  0.00  0.00            
ATOM   1669 HG22 VAL X 103      48.257  -7.748  49.220  0.00  0.00            
ATOM   1670 HG23 VAL X 103      47.690  -6.239  49.679  0.00  0.00            
ATOM   1671  C   VAL X 103      51.417  -4.359  50.232  0.00  0.00            
ATOM   1672  O   VAL X 103      51.256  -3.780  51.274  0.00  0.00            
ATOM   1673  N   LYS X 104      52.654  -4.517  49.709  0.00  0.00            
ATOM   1674  H   LYS X 104      52.744  -5.132  48.913  0.00  0.00            
ATOM   1675  CA  LYS X 104      53.920  -3.941  50.385  0.00  0.00            
ATOM   1676  HA  LYS X 104      53.883  -4.330  51.402  0.00  0.00            
ATOM   1677  CB  LYS X 104      55.145  -4.443  49.673  0.00  0.00            
ATOM   1678  HB2 LYS X 104      55.139  -5.532  49.721  0.00  0.00            
ATOM   1679  HB3 LYS X 104      55.191  -4.081  48.645  0.00  0.00            
ATOM   1680  CG  LYS X 104      56.428  -3.963  50.359  0.00  0.00            
ATOM   1681  HG2 LYS X 104      56.655  -2.910  50.195  0.00  0.00            
ATOM   1682  HG3 LYS X 104      56.269  -4.108  51.427  0.00  0.00            
ATOM   1683  CD  LYS X 104      57.563  -4.799  49.969  0.00  0.00            
ATOM   1684  HD2 LYS X 104      57.358  -5.865  50.058  0.00  0.00            
ATOM   1685  HD3 LYS X 104      57.652  -4.782  48.883  0.00  0.00            
ATOM   1686  CE  LYS X 104      58.928  -4.482  50.661  0.00  0.00            
ATOM   1687  HE2 LYS X 104      58.862  -4.762  51.712  0.00  0.00            
ATOM   1688  HE3 LYS X 104      59.717  -5.057  50.175  0.00  0.00            
ATOM   1689  NZ  LYS X 104      59.236  -3.088  50.346  0.00  0.00            
ATOM   1690  HZ1 LYS X 104      59.190  -2.888  49.357  0.00  0.00            
ATOM   1691  HZ2 LYS X 104      58.686  -2.446  50.899  0.00  0.00            
ATOM   1692  HZ3 LYS X 104      60.215  -2.913  50.518  0.00  0.00            
ATOM   1693  C   LYS X 104      53.925  -2.445  50.374  0.00  0.00            
ATOM   1694  O   LYS X 104      54.290  -1.801  51.308  0.00  0.00            
ATOM   1695  N   LYS X 105      53.513  -1.908  49.272  0.00  0.00            
ATOM   1696  H   LYS X 105      53.673  -2.439  48.428  0.00  0.00            
ATOM   1697  CA  LYS X 105      53.399  -0.467  49.025  0.00  0.00            
ATOM   1698  HA  LYS X 105      54.253   0.009  49.507  0.00  0.00            
ATOM   1699  CB  LYS X 105      53.448  -0.194  47.532  0.00  0.00            
ATOM   1700  HB2 LYS X 105      52.827  -0.955  47.061  0.00  0.00            
ATOM   1701  HB3 LYS X 105      53.097   0.836  47.473  0.00  0.00            
ATOM   1702  CG  LYS X 105      54.882  -0.405  47.124  0.00  0.00            
ATOM   1703  HG2 LYS X 105      55.608   0.284  47.556  0.00  0.00            
ATOM   1704  HG3 LYS X 105      55.212  -1.388  47.457  0.00  0.00            
ATOM   1705  CD  LYS X 105      54.867  -0.220  45.611  0.00  0.00            
ATOM   1706  HD2 LYS X 105      54.337  -1.025  45.101  0.00  0.00            
ATOM   1707  HD3 LYS X 105      54.419   0.740  45.352  0.00  0.00            
ATOM   1708  CE  LYS X 105      56.365  -0.340  45.150  0.00  0.00            
ATOM   1709  HE2 LYS X 105      56.959   0.512  45.481  0.00  0.00            
ATOM   1710  HE3 LYS X 105      56.733  -1.218  45.681  0.00  0.00            
ATOM   1711  NZ  LYS X 105      56.511  -0.416  43.643  0.00  0.00            
ATOM   1712  HZ1 LYS X 105      56.124  -1.262  43.252  0.00  0.00            
ATOM   1713  HZ2 LYS X 105      55.929   0.322  43.274  0.00  0.00            
ATOM   1714  HZ3 LYS X 105      57.472  -0.365  43.337  0.00  0.00            
ATOM   1715  C   LYS X 105      52.253   0.164  49.786  0.00  0.00            
ATOM   1716  O   LYS X 105      52.338   1.335  50.116  0.00  0.00            
ATOM   1717  N   LEU X 106      51.257  -0.598  50.209  0.00  0.00            
ATOM   1718  H   LEU X 106      51.113  -1.549  49.899  0.00  0.00            
ATOM   1719  CA  LEU X 106      50.246  -0.004  51.074  0.00  0.00            
ATOM   1720  HA  LEU X 106      50.297   1.084  51.114  0.00  0.00            
ATOM   1721  CB  LEU X 106      48.812  -0.328  50.611  0.00  0.00            
ATOM   1722  HB2 LEU X 106      48.855  -0.962  49.726  0.00  0.00            
ATOM   1723  HB3 LEU X 106      48.294  -0.905  51.377  0.00  0.00            
ATOM   1724  CG  LEU X 106      47.934   0.872  50.214  0.00  0.00            
ATOM   1725  HG  LEU X 106      47.888   1.535  51.078  0.00  0.00            
ATOM   1726  CD1 LEU X 106      48.544   1.563  48.982  0.00  0.00            
ATOM   1727 HD11 LEU X 106      47.871   2.400  48.794  0.00  0.00            
ATOM   1728 HD12 LEU X 106      49.594   1.825  49.114  0.00  0.00            
ATOM   1729 HD13 LEU X 106      48.549   0.870  48.141  0.00  0.00            
ATOM   1730  CD2 LEU X 106      46.562   0.343  49.778  0.00  0.00            
ATOM   1731 HD21 LEU X 106      46.050  -0.282  50.509  0.00  0.00            
ATOM   1732 HD22 LEU X 106      45.890   1.174  49.562  0.00  0.00            
ATOM   1733 HD23 LEU X 106      46.720  -0.178  48.833  0.00  0.00            
ATOM   1734  C   LEU X 106      50.313  -0.420  52.573  0.00  0.00            
ATOM   1735  O   LEU X 106      49.744   0.274  53.463  0.00  0.00            
ATOM   1736  N   GLY X 107      51.010  -1.490  52.968  0.00  0.00            
ATOM   1737  H   GLY X 107      51.184  -2.191  52.262  0.00  0.00            
ATOM   1738  CA  GLY X 107      51.041  -1.982  54.363  0.00  0.00            
ATOM   1739  HA2 GLY X 107      51.144  -1.175  55.089  0.00  0.00            
ATOM   1740  HA3 GLY X 107      50.104  -2.433  54.689  0.00  0.00            
ATOM   1741  C   GLY X 107      52.184  -2.962  54.580  0.00  0.00            
ATOM   1742  O   GLY X 107      52.098  -3.728  55.507  0.00  0.00            
ATOM   1743  N   GLY X 108      53.268  -2.960  53.812  0.00  0.00            
ATOM   1744  H   GLY X 108      53.455  -2.170  53.210  0.00  0.00            
ATOM   1745  CA  GLY X 108      54.356  -3.961  53.958  0.00  0.00            
ATOM   1746  HA2 GLY X 108      55.094  -3.754  53.182  0.00  0.00            
ATOM   1747  HA3 GLY X 108      54.899  -3.883  54.900  0.00  0.00            
ATOM   1748  C   GLY X 108      53.857  -5.480  53.805  0.00  0.00            
ATOM   1749  O   GLY X 108      52.855  -5.767  53.147  0.00  0.00            
ATOM   1750  N   ASP X 109      54.700  -6.410  54.298  0.00  0.00            
ATOM   1751  H   ASP X 109      55.577  -6.085  54.677  0.00  0.00            
ATOM   1752  CA  ASP X 109      54.399  -7.766  54.535  0.00  0.00            
ATOM   1753  HA  ASP X 109      55.367  -8.203  54.779  0.00  0.00            
ATOM   1754  CB  ASP X 109      53.476  -7.880  55.783  0.00  0.00            
ATOM   1755  HB2 ASP X 109      54.083  -7.532  56.619  0.00  0.00            
ATOM   1756  HB3 ASP X 109      52.628  -7.216  55.614  0.00  0.00            
ATOM   1757  CG  ASP X 109      53.143  -9.353  56.038  0.00  0.00            
ATOM   1758  OD1 ASP X 109      51.992  -9.627  56.429  0.00  0.00            
ATOM   1759  OD2 ASP X 109      54.063 -10.165  55.945  0.00  0.00            
ATOM   1760  C   ASP X 109      53.896  -8.536  53.211  0.00  0.00            
ATOM   1761  O   ASP X 109      52.755  -8.983  53.187  0.00  0.00            
ATOM   1762  N   PRO X 110      54.627  -8.449  52.080  0.00  0.00            
ATOM   1763  CD  PRO X 110      55.967  -7.970  51.945  0.00  0.00            
ATOM   1764  HD2 PRO X 110      56.615  -8.075  52.816  0.00  0.00            
ATOM   1765  HD3 PRO X 110      55.972  -6.901  51.730  0.00  0.00            
ATOM   1766  CG  PRO X 110      56.670  -8.663  50.740  0.00  0.00            
ATOM   1767  HG2 PRO X 110      57.083  -9.571  51.181  0.00  0.00            
ATOM   1768  HG3 PRO X 110      57.465  -8.035  50.339  0.00  0.00            
ATOM   1769  CB  PRO X 110      55.468  -8.985  49.834  0.00  0.00            
ATOM   1770  HB2 PRO X 110      55.541  -9.930  49.295  0.00  0.00            
ATOM   1771  HB3 PRO X 110      55.289  -8.122  49.193  0.00  0.00            
ATOM   1772  CA  PRO X 110      54.280  -9.154  50.848  0.00  0.00            
ATOM   1773  HA  PRO X 110      53.325  -8.832  50.432  0.00  0.00            
ATOM   1774  C   PRO X 110      54.245 -10.656  51.067  0.00  0.00            
ATOM   1775  O   PRO X 110      53.529 -11.364  50.351  0.00  0.00            
ATOM   1776  N   GLU X 111      55.054 -11.335  51.941  0.00  0.00            
ATOM   1777  H   GLU X 111      55.582 -10.781  52.600  0.00  0.00            
ATOM   1778  CA  GLU X 111      55.255 -12.794  52.112  0.00  0.00            
ATOM   1779  HA  GLU X 111      55.352 -13.087  51.067  0.00  0.00            
ATOM   1780  CB  GLU X 111      56.472 -13.122  52.873  0.00  0.00            
ATOM   1781  HB2 GLU X 111      57.255 -12.373  52.750  0.00  0.00            
ATOM   1782  HB3 GLU X 111      56.299 -12.897  53.925  0.00  0.00            
ATOM   1783  CG  GLU X 111      57.105 -14.479  52.677  0.00  0.00            
ATOM   1784  HG2 GLU X 111      58.132 -14.342  53.017  0.00  0.00            
ATOM   1785  HG3 GLU X 111      56.633 -15.240  53.299  0.00  0.00            
ATOM   1786  CD  GLU X 111      56.976 -15.059  51.236  0.00  0.00            
ATOM   1787  OE1 GLU X 111      57.652 -14.562  50.350  0.00  0.00            
ATOM   1788  OE2 GLU X 111      56.071 -15.817  50.954  0.00  0.00            
ATOM   1789  C   GLU X 111      54.029 -13.493  52.738  0.00  0.00            
ATOM   1790  O   GLU X 111      54.218 -14.471  53.475  0.00  0.00            
ATOM   1791  N   LYS X 112      52.845 -12.866  52.540  0.00  0.00            
ATOM   1792  H   LYS X 112      52.866 -11.879  52.329  0.00  0.00            
ATOM   1793  CA  LYS X 112      51.629 -13.665  52.674  0.00  0.00            
ATOM   1794  HA  LYS X 112      51.864 -14.674  53.014  0.00  0.00            
ATOM   1795  CB  LYS X 112      50.771 -13.065  53.772  0.00  0.00            
ATOM   1796  HB2 LYS X 112      49.847 -13.607  53.975  0.00  0.00            
ATOM   1797  HB3 LYS X 112      51.258 -13.186  54.740  0.00  0.00            
ATOM   1798  CG  LYS X 112      50.495 -11.559  53.444  0.00  0.00            
ATOM   1799  HG2 LYS X 112      51.450 -11.036  53.383  0.00  0.00            
ATOM   1800  HG3 LYS X 112      49.982 -11.528  52.483  0.00  0.00            
ATOM   1801  CD  LYS X 112      49.581 -10.968  54.522  0.00  0.00            
ATOM   1802  HD2 LYS X 112      48.651 -11.537  54.528  0.00  0.00            
ATOM   1803  HD3 LYS X 112      50.058 -11.128  55.490  0.00  0.00            
ATOM   1804  CE  LYS X 112      49.299  -9.523  54.157  0.00  0.00            
ATOM   1805  HE2 LYS X 112      49.559  -9.289  53.125  0.00  0.00            
ATOM   1806  HE3 LYS X 112      48.234  -9.320  54.273  0.00  0.00            
ATOM   1807  NZ  LYS X 112      49.969  -8.501  55.027  0.00  0.00            
ATOM   1808  HZ1 LYS X 112      50.961  -8.651  55.141  0.00  0.00            
ATOM   1809  HZ2 LYS X 112      49.745  -7.525  54.890  0.00  0.00            
ATOM   1810  HZ3 LYS X 112      49.625  -8.712  55.953  0.00  0.00            
ATOM   1811  C   LYS X 112      50.758 -13.856  51.444  0.00  0.00            
ATOM   1812  O   LYS X 112      49.798 -14.555  51.518  0.00  0.00            
ATOM   1813  N   ILE X 113      51.211 -13.269  50.340  0.00  0.00            
ATOM   1814  H   ILE X 113      51.987 -12.623  50.361  0.00  0.00            
ATOM   1815  CA  ILE X 113      50.551 -13.283  49.089  0.00  0.00            
ATOM   1816  HA  ILE X 113      49.464 -13.362  49.123  0.00  0.00            
ATOM   1817  CB  ILE X 113      50.829 -11.919  48.278  0.00  0.00            
ATOM   1818  HB  ILE X 113      51.901 -12.000  48.098  0.00  0.00            
ATOM   1819  CG2 ILE X 113      50.118 -11.814  46.830  0.00  0.00            
ATOM   1820 HG21 ILE X 113      49.079 -12.110  46.972  0.00  0.00            
ATOM   1821 HG22 ILE X 113      50.216 -10.786  46.483  0.00  0.00            
ATOM   1822 HG23 ILE X 113      50.653 -12.353  46.048  0.00  0.00            
ATOM   1823  CG1 ILE X 113      50.429 -10.640  49.162  0.00  0.00            
ATOM   1824 HG12 ILE X 113      50.966 -10.524  50.103  0.00  0.00            
ATOM   1825 HG13 ILE X 113      50.664  -9.751  48.575  0.00  0.00            
ATOM   1826  CD1 ILE X 113      48.928 -10.645  49.508  0.00  0.00            
ATOM   1827 HD11 ILE X 113      48.346 -10.616  48.586  0.00  0.00            
ATOM   1828 HD12 ILE X 113      48.772 -11.587  50.033  0.00  0.00            
ATOM   1829 HD13 ILE X 113      48.735  -9.828  50.203  0.00  0.00            
ATOM   1830  C   ILE X 113      50.977 -14.518  48.233  0.00  0.00            
ATOM   1831  O   ILE X 113      52.113 -14.615  47.865  0.00  0.00            
ATOM   1832  N   ASN X 114      50.093 -15.502  48.064  0.00  0.00            
ATOM   1833  H   ASN X 114      49.188 -15.450  48.508  0.00  0.00            
ATOM   1834  CA  ASN X 114      50.460 -16.738  47.306  0.00  0.00            
ATOM   1835  HA  ASN X 114      50.963 -16.544  46.358  0.00  0.00            
ATOM   1836  CB  ASN X 114      51.269 -17.694  48.134  0.00  0.00            
ATOM   1837  HB2 ASN X 114      51.227 -17.386  49.179  0.00  0.00            
ATOM   1838  HB3 ASN X 114      50.904 -18.721  48.155  0.00  0.00            
ATOM   1839  CG  ASN X 114      52.713 -17.749  47.702  0.00  0.00            
ATOM   1840  OD1 ASN X 114      52.966 -17.966  46.516  0.00  0.00            
ATOM   1841  ND2 ASN X 114      53.623 -17.910  48.642  0.00  0.00            
ATOM   1842 HD21 ASN X 114      54.569 -18.156  48.386  0.00  0.00            
ATOM   1843 HD22 ASN X 114      53.383 -17.637  49.584  0.00  0.00            
ATOM   1844  C   ASN X 114      49.230 -17.474  46.771  0.00  0.00            
ATOM   1845  O   ASN X 114      48.117 -17.182  47.233  0.00  0.00            
ATOM   1846  N   PRO X 115      49.293 -18.366  45.761  0.00  0.00            
ATOM   1847  CD  PRO X 115      50.374 -18.682  44.826  0.00  0.00            
ATOM   1848  HD2 PRO X 115      50.942 -19.497  45.274  0.00  0.00            
ATOM   1849  HD3 PRO X 115      50.906 -17.735  44.729  0.00  0.00            
ATOM   1850  CG  PRO X 115      49.613 -19.176  43.578  0.00  0.00            
ATOM   1851  HG2 PRO X 115      50.168 -19.680  42.787  0.00  0.00            
ATOM   1852  HG3 PRO X 115      49.128 -18.351  43.057  0.00  0.00            
ATOM   1853  CB  PRO X 115      48.580 -20.096  44.241  0.00  0.00            
ATOM   1854  HB2 PRO X 115      49.199 -20.960  44.484  0.00  0.00            
ATOM   1855  HB3 PRO X 115      47.724 -20.308  43.601  0.00  0.00            
ATOM   1856  CA  PRO X 115      48.215 -19.314  45.505  0.00  0.00            
ATOM   1857  HA  PRO X 115      47.322 -18.714  45.331  0.00  0.00            
ATOM   1858  C   PRO X 115      47.934 -20.232  46.734  0.00  0.00            
ATOM   1859  O   PRO X 115      48.856 -20.392  47.599  0.00  0.00            
ATOM   1860  N   VAL X 116      46.726 -20.771  46.921  0.00  0.00            
ATOM   1861  H   VAL X 116      45.993 -20.602  46.248  0.00  0.00            
ATOM   1862  CA  VAL X 116      46.478 -21.730  47.989  0.00  0.00            
ATOM   1863  HA  VAL X 116      47.362 -21.870  48.611  0.00  0.00            
ATOM   1864  CB  VAL X 116      45.331 -20.983  48.784  0.00  0.00            
ATOM   1865  HB  VAL X 116      44.411 -20.891  48.207  0.00  0.00            
ATOM   1866  CG1 VAL X 116      44.943 -21.771  49.999  0.00  0.00            
ATOM   1867 HG11 VAL X 116      44.038 -21.369  50.456  0.00  0.00            
ATOM   1868 HG12 VAL X 116      44.731 -22.806  49.727  0.00  0.00            
ATOM   1869 HG13 VAL X 116      45.741 -21.868  50.735  0.00  0.00            
ATOM   1870  CG2 VAL X 116      45.765 -19.566  49.273  0.00  0.00            
ATOM   1871 HG21 VAL X 116      46.817 -19.501  49.550  0.00  0.00            
ATOM   1872 HG22 VAL X 116      45.562 -18.880  48.451  0.00  0.00            
ATOM   1873 HG23 VAL X 116      45.121 -19.314  50.115  0.00  0.00            
ATOM   1874  C   VAL X 116      46.060 -23.138  47.494  0.00  0.00            
ATOM   1875  O   VAL X 116      46.109 -24.156  48.240  0.00  0.00            
ATOM   1876  N   CYS X 117      45.653 -23.242  46.262  0.00  0.00            
ATOM   1877  H   CYS X 117      45.897 -22.508  45.613  0.00  0.00            
ATOM   1878  CA  CYS X 117      45.172 -24.497  45.702  0.00  0.00            
ATOM   1879  HA  CYS X 117      44.824 -25.066  46.564  0.00  0.00            
ATOM   1880  CB  CYS X 117      43.919 -24.180  44.813  0.00  0.00            
ATOM   1881  HB2 CYS X 117      43.245 -23.630  45.469  0.00  0.00            
ATOM   1882  HB3 CYS X 117      44.115 -23.619  43.899  0.00  0.00            
ATOM   1883  SG  CYS X 117      43.073 -25.772  44.350  0.00  0.00            
ATOM   1884  HG  CYS X 117      41.863 -25.211  44.274  0.00  0.00            
ATOM   1885  C   CYS X 117      46.307 -25.280  44.972  0.00  0.00            
ATOM   1886  O   CYS X 117      47.155 -24.574  44.384  0.00  0.00            
ATOM   1887  N   PRO X 118      46.432 -26.587  45.178  0.00  0.00            
ATOM   1888  CD  PRO X 118      45.663 -27.329  46.131  0.00  0.00            
ATOM   1889  HD2 PRO X 118      44.673 -27.610  45.774  0.00  0.00            
ATOM   1890  HD3 PRO X 118      45.505 -26.686  46.997  0.00  0.00            
ATOM   1891  CG  PRO X 118      46.594 -28.480  46.456  0.00  0.00            
ATOM   1892  HG2 PRO X 118      46.051 -29.371  46.772  0.00  0.00            
ATOM   1893  HG3 PRO X 118      47.217 -28.119  47.274  0.00  0.00            
ATOM   1894  CB  PRO X 118      47.435 -28.837  45.171  0.00  0.00            
ATOM   1895  HB2 PRO X 118      46.665 -29.402  44.646  0.00  0.00            
ATOM   1896  HB3 PRO X 118      48.349 -29.365  45.442  0.00  0.00            
ATOM   1897  CA  PRO X 118      47.582 -27.378  44.598  0.00  0.00            
ATOM   1898  HA  PRO X 118      48.549 -26.985  44.912  0.00  0.00            
ATOM   1899  C   PRO X 118      47.510 -27.397  43.083  0.00  0.00            
ATOM   1900  O   PRO X 118      46.593 -27.898  42.460  0.00  0.00            
ATOM   1901  N   ALA X 119      48.524 -26.812  42.472  0.00  0.00            
ATOM   1902  H   ALA X 119      49.255 -26.471  43.079  0.00  0.00            
ATOM   1903  CA  ALA X 119      48.468 -26.529  40.990  0.00  0.00            
ATOM   1904  HA  ALA X 119      47.455 -26.674  40.614  0.00  0.00            
ATOM   1905  CB  ALA X 119      48.807 -25.033  40.731  0.00  0.00            
ATOM   1906  HB1 ALA X 119      48.767 -24.921  39.647  0.00  0.00            
ATOM   1907  HB2 ALA X 119      48.086 -24.402  41.251  0.00  0.00            
ATOM   1908  HB3 ALA X 119      49.802 -24.772  41.090  0.00  0.00            
ATOM   1909  C   ALA X 119      49.380 -27.424  40.190  0.00  0.00            
ATOM   1910  O   ALA X 119      50.555 -27.705  40.520  0.00  0.00            
ATOM   1911  N   ASP X 120      48.855 -27.915  39.058  0.00  0.00            
ATOM   1912  H   ASP X 120      47.932 -27.631  38.762  0.00  0.00            
ATOM   1913  CA  ASP X 120      49.573 -28.519  38.014  0.00  0.00            
ATOM   1914  HA  ASP X 120      50.608 -28.711  38.296  0.00  0.00            
ATOM   1915  CB  ASP X 120      48.977 -29.954  37.634  0.00  0.00            
ATOM   1916  HB2 ASP X 120      47.901 -29.874  37.481  0.00  0.00            
ATOM   1917  HB3 ASP X 120      49.376 -30.216  36.654  0.00  0.00            
ATOM   1918  CG  ASP X 120      49.260 -30.967  38.715  0.00  0.00            
ATOM   1919  OD1 ASP X 120      48.383 -31.800  38.917  0.00  0.00            
ATOM   1920  OD2 ASP X 120      50.391 -31.049  39.206  0.00  0.00            
ATOM   1921  C   ASP X 120      49.554 -27.596  36.705  0.00  0.00            
ATOM   1922  O   ASP X 120      48.493 -27.157  36.209  0.00  0.00            
ATOM   1923  N   LEU X 121      50.691 -27.262  36.067  0.00  0.00            
ATOM   1924  H   LEU X 121      51.554 -27.520  36.524  0.00  0.00            
ATOM   1925  CA  LEU X 121      50.792 -26.375  34.939  0.00  0.00            
ATOM   1926  HA  LEU X 121      49.816 -25.948  34.708  0.00  0.00            
ATOM   1927  CB  LEU X 121      51.776 -25.209  35.352  0.00  0.00            
ATOM   1928  HB2 LEU X 121      51.729 -25.056  36.430  0.00  0.00            
ATOM   1929  HB3 LEU X 121      52.814 -25.464  35.136  0.00  0.00            
ATOM   1930  CG  LEU X 121      51.448 -23.828  34.666  0.00  0.00            
ATOM   1931  HG  LEU X 121      50.377 -23.631  34.711  0.00  0.00            
ATOM   1932  CD1 LEU X 121      52.179 -22.703  35.379  0.00  0.00            
ATOM   1933 HD11 LEU X 121      53.233 -22.981  35.408  0.00  0.00            
ATOM   1934 HD12 LEU X 121      52.166 -21.808  34.756  0.00  0.00            
ATOM   1935 HD13 LEU X 121      51.865 -22.517  36.406  0.00  0.00            
ATOM   1936  CD2 LEU X 121      51.812 -23.794  33.190  0.00  0.00            
ATOM   1937 HD21 LEU X 121      52.496 -24.615  32.971  0.00  0.00            
ATOM   1938 HD22 LEU X 121      50.991 -23.916  32.484  0.00  0.00            
ATOM   1939 HD23 LEU X 121      52.553 -23.051  32.895  0.00  0.00            
ATOM   1940  C   LEU X 121      51.217 -27.118  33.719  0.00  0.00            
ATOM   1941  O   LEU X 121      52.203 -27.854  33.802  0.00  0.00            
ATOM   1942  N   VAL X 122      50.446 -26.888  32.606  0.00  0.00            
ATOM   1943  H   VAL X 122      49.700 -26.208  32.645  0.00  0.00            
ATOM   1944  CA  VAL X 122      50.828 -27.436  31.332  0.00  0.00            
ATOM   1945  HA  VAL X 122      51.773 -27.971  31.422  0.00  0.00            
ATOM   1946  CB  VAL X 122      49.706 -28.432  30.829  0.00  0.00            
ATOM   1947  HB  VAL X 122      49.973 -28.902  29.882  0.00  0.00            
ATOM   1948  CG1 VAL X 122      49.477 -29.568  31.792  0.00  0.00            
ATOM   1949 HG11 VAL X 122      50.413 -30.124  31.848  0.00  0.00            
ATOM   1950 HG12 VAL X 122      49.076 -29.158  32.718  0.00  0.00            
ATOM   1951 HG13 VAL X 122      48.686 -30.169  31.343  0.00  0.00            
ATOM   1952  CG2 VAL X 122      48.396 -27.772  30.452  0.00  0.00            
ATOM   1953 HG21 VAL X 122      48.220 -27.021  31.222  0.00  0.00            
ATOM   1954 HG22 VAL X 122      48.567 -27.253  29.509  0.00  0.00            
ATOM   1955 HG23 VAL X 122      47.599 -28.514  30.389  0.00  0.00            
ATOM   1956  C   VAL X 122      50.909 -26.433  30.163  0.00  0.00            
ATOM   1957  O   VAL X 122      50.191 -25.435  30.171  0.00  0.00            
ATOM   1958  N   ILE X 123      51.927 -26.569  29.354  0.00  0.00            
ATOM   1959  H   ILE X 123      52.450 -27.428  29.444  0.00  0.00            
ATOM   1960  CA  ILE X 123      52.148 -25.695  28.188  0.00  0.00            
ATOM   1961  HA  ILE X 123      51.987 -24.653  28.464  0.00  0.00            
ATOM   1962  CB  ILE X 123      53.709 -25.611  27.823  0.00  0.00            
ATOM   1963  HB  ILE X 123      54.204 -26.582  27.793  0.00  0.00            
ATOM   1964  CG2 ILE X 123      53.887 -24.952  26.427  0.00  0.00            
ATOM   1965 HG21 ILE X 123      53.563 -23.911  26.417  0.00  0.00            
ATOM   1966 HG22 ILE X 123      54.903 -25.014  26.036  0.00  0.00            
ATOM   1967 HG23 ILE X 123      53.310 -25.495  25.678  0.00  0.00            
ATOM   1968  CG1 ILE X 123      54.469 -24.783  28.864  0.00  0.00            
ATOM   1969 HG12 ILE X 123      54.151 -23.746  28.750  0.00  0.00            
ATOM   1970 HG13 ILE X 123      54.028 -25.053  29.823  0.00  0.00            
ATOM   1971  CD1 ILE X 123      55.991 -24.989  28.917  0.00  0.00            
ATOM   1972 HD11 ILE X 123      56.262 -26.017  28.675  0.00  0.00            
ATOM   1973 HD12 ILE X 123      56.423 -24.331  28.163  0.00  0.00            
ATOM   1974 HD13 ILE X 123      56.407 -24.751  29.896  0.00  0.00            
ATOM   1975  C   ILE X 123      51.148 -26.021  27.090  0.00  0.00            
ATOM   1976  O   ILE X 123      50.915 -27.187  26.699  0.00  0.00            
ATOM   1977  N   ASP X 124      50.720 -25.006  26.374  0.00  0.00            
ATOM   1978  H   ASP X 124      51.031 -24.088  26.657  0.00  0.00            
ATOM   1979  CA  ASP X 124      49.992 -25.164  25.119  0.00  0.00            
ATOM   1980  HA  ASP X 124      50.233 -26.087  24.592  0.00  0.00            
ATOM   1981  CB  ASP X 124      48.504 -25.063  25.497  0.00  0.00            
ATOM   1982  HB2 ASP X 124      48.301 -25.745  26.323  0.00  0.00            
ATOM   1983  HB3 ASP X 124      48.290 -24.077  25.908  0.00  0.00            
ATOM   1984  CG  ASP X 124      47.543 -25.279  24.391  0.00  0.00            
ATOM   1985  OD1 ASP X 124      47.773 -26.291  23.709  0.00  0.00            
ATOM   1986  OD2 ASP X 124      46.752 -24.349  24.047  0.00  0.00            
ATOM   1987  C   ASP X 124      50.302 -24.105  24.088  0.00  0.00            
ATOM   1988  O   ASP X 124      50.181 -24.359  22.915  0.00  0.00            
ATOM   1989  N   HIE X 125      50.794 -22.923  24.417  0.00  0.00            
ATOM   1990  H   HIE X 125      50.960 -22.704  25.389  0.00  0.00            
ATOM   1991  CA  HIE X 125      50.933 -21.860  23.432  0.00  0.00            
ATOM   1992  HA  HIE X 125      50.054 -21.767  22.794  0.00  0.00            
ATOM   1993  CB  HIE X 125      50.923 -20.501  24.169  0.00  0.00            
ATOM   1994  HB2 HIE X 125      49.974 -20.431  24.701  0.00  0.00            
ATOM   1995  HB3 HIE X 125      51.649 -20.421  24.977  0.00  0.00            
ATOM   1996  CG  HIE X 125      50.946 -19.181  23.400  0.00  0.00            
ATOM   1997  ND1 HIE X 125      51.850 -18.116  23.688  0.00  0.00            
ATOM   1998  CE1 HIE X 125      51.730 -17.206  22.691  0.00  0.00            
ATOM   1999  HE1 HIE X 125      52.176 -16.223  22.692  0.00  0.00            
ATOM   2000  NE2 HIE X 125      50.735 -17.623  21.874  0.00  0.00            
ATOM   2001  HE2 HIE X 125      50.484 -17.205  20.989  0.00  0.00            
ATOM   2002  CD2 HIE X 125      50.250 -18.908  22.211  0.00  0.00            
ATOM   2003  HD2 HIE X 125      49.587 -19.526  21.623  0.00  0.00            
ATOM   2004  C   HIE X 125      52.159 -21.900  22.500  0.00  0.00            
ATOM   2005  O   HIE X 125      52.064 -21.404  21.341  0.00  0.00            
ATOM   2006  N   SER X 126      53.213 -22.591  22.944  0.00  0.00            
ATOM   2007  H   SER X 126      53.064 -23.059  23.827  0.00  0.00            
ATOM   2008  CA  SER X 126      54.452 -22.633  22.237  0.00  0.00            
ATOM   2009  HA  SER X 126      54.649 -21.705  21.699  0.00  0.00            
ATOM   2010  CB  SER X 126      55.542 -22.967  23.198  0.00  0.00            
ATOM   2011  HB2 SER X 126      55.523 -23.974  23.616  0.00  0.00            
ATOM   2012  HB3 SER X 126      56.512 -22.903  22.706  0.00  0.00            
ATOM   2013  OG  SER X 126      55.577 -22.061  24.322  0.00  0.00            
ATOM   2014  HG  SER X 126      55.078 -21.281  24.069  0.00  0.00            
ATOM   2015  C   SER X 126      54.351 -23.684  21.196  0.00  0.00            
ATOM   2016  O   SER X 126      54.170 -24.885  21.452  0.00  0.00            
ATOM   2017  N   ILE X 127      54.399 -23.281  19.937  0.00  0.00            
ATOM   2018  H   ILE X 127      54.502 -22.306  19.696  0.00  0.00            
ATOM   2019  CA  ILE X 127      54.297 -24.189  18.797  0.00  0.00            
ATOM   2020  HA  ILE X 127      54.815 -25.104  19.085  0.00  0.00            
ATOM   2021  CB  ILE X 127      52.857 -24.583  18.349  0.00  0.00            
ATOM   2022  HB  ILE X 127      52.486 -25.275  19.105  0.00  0.00            
ATOM   2023  CG2 ILE X 127      51.778 -23.505  18.278  0.00  0.00            
ATOM   2024 HG21 ILE X 127      50.797 -23.981  18.287  0.00  0.00            
ATOM   2025 HG22 ILE X 127      51.835 -22.854  19.151  0.00  0.00            
ATOM   2026 HG23 ILE X 127      51.956 -22.983  17.338  0.00  0.00            
ATOM   2027  CG1 ILE X 127      52.850 -25.465  17.065  0.00  0.00            
ATOM   2028 HG12 ILE X 127      52.984 -24.835  16.186  0.00  0.00            
ATOM   2029 HG13 ILE X 127      53.644 -26.202  17.191  0.00  0.00            
ATOM   2030  CD1 ILE X 127      51.623 -26.267  16.850  0.00  0.00            
ATOM   2031 HD11 ILE X 127      51.937 -27.067  16.179  0.00  0.00            
ATOM   2032 HD12 ILE X 127      51.343 -26.787  17.767  0.00  0.00            
ATOM   2033 HD13 ILE X 127      50.841 -25.653  16.404  0.00  0.00            
ATOM   2034  C   ILE X 127      55.105 -23.540  17.686  0.00  0.00            
ATOM   2035  O   ILE X 127      55.174 -22.307  17.633  0.00  0.00            
ATOM   2036  N   GLN X 128      55.725 -24.246  16.778  0.00  0.00            
ATOM   2037  H   GLN X 128      55.781 -25.246  16.902  0.00  0.00            
ATOM   2038  CA  GLN X 128      56.414 -23.691  15.583  0.00  0.00            
ATOM   2039  HA  GLN X 128      56.102 -22.672  15.351  0.00  0.00            
ATOM   2040  CB  GLN X 128      57.920 -23.637  15.681  0.00  0.00            
ATOM   2041  HB2 GLN X 128      58.300 -24.537  16.164  0.00  0.00            
ATOM   2042  HB3 GLN X 128      58.443 -23.633  14.724  0.00  0.00            
ATOM   2043  CG  GLN X 128      58.466 -22.548  16.598  0.00  0.00            
ATOM   2044  HG2 GLN X 128      58.093 -22.654  17.616  0.00  0.00            
ATOM   2045  HG3 GLN X 128      59.514 -22.793  16.769  0.00  0.00            
ATOM   2046  CD  GLN X 128      58.351 -21.166  16.101  0.00  0.00            
ATOM   2047  OE1 GLN X 128      58.868 -20.813  15.013  0.00  0.00            
ATOM   2048  NE2 GLN X 128      57.628 -20.332  16.827  0.00  0.00            
ATOM   2049 HE21 GLN X 128      57.488 -19.361  16.585  0.00  0.00            
ATOM   2050 HE22 GLN X 128      57.212 -20.631  17.697  0.00  0.00            
ATOM   2051  C   GLN X 128      55.960 -24.483  14.336  0.00  0.00            
ATOM   2052  O   GLN X 128      55.720 -25.726  14.343  0.00  0.00            
ATOM   2053  N   VAL X 129      55.636 -23.792  13.193  0.00  0.00            
ATOM   2054  H   VAL X 129      55.769 -22.793  13.128  0.00  0.00            
ATOM   2055  CA  VAL X 129      55.019 -24.364  11.966  0.00  0.00            
ATOM   2056  HA  VAL X 129      54.710 -25.398  12.122  0.00  0.00            
ATOM   2057  CB  VAL X 129      53.732 -23.516  11.619  0.00  0.00            
ATOM   2058  HB  VAL X 129      53.381 -23.975  10.695  0.00  0.00            
ATOM   2059  CG1 VAL X 129      52.597 -23.665  12.660  0.00  0.00            
ATOM   2060 HG11 VAL X 129      52.970 -23.257  13.600  0.00  0.00            
ATOM   2061 HG12 VAL X 129      51.717 -23.109  12.337  0.00  0.00            
ATOM   2062 HG13 VAL X 129      52.351 -24.714  12.830  0.00  0.00            
ATOM   2063  CG2 VAL X 129      53.987 -22.024  11.487  0.00  0.00            
ATOM   2064 HG21 VAL X 129      53.137 -21.406  11.197  0.00  0.00            
ATOM   2065 HG22 VAL X 129      54.304 -21.660  12.464  0.00  0.00            
ATOM   2066 HG23 VAL X 129      54.758 -21.867  10.733  0.00  0.00            
ATOM   2067  C   VAL X 129      55.982 -24.347  10.730  0.00  0.00            
ATOM   2068  O   VAL X 129      55.662 -25.028   9.742  0.00  0.00            
ATOM   2069  N   ASP X 130      57.169 -23.647  10.770  0.00  0.00            
ATOM   2070  H   ASP X 130      57.308 -23.065  11.584  0.00  0.00            
ATOM   2071  CA  ASP X 130      58.067 -23.516   9.694  0.00  0.00            
ATOM   2072  HA  ASP X 130      57.431 -23.400   8.816  0.00  0.00            
ATOM   2073  CB  ASP X 130      58.775 -22.139   9.732  0.00  0.00            
ATOM   2074  HB2 ASP X 130      59.310 -21.956  10.665  0.00  0.00            
ATOM   2075  HB3 ASP X 130      59.517 -22.132   8.933  0.00  0.00            
ATOM   2076  CG  ASP X 130      57.701 -21.110   9.509  0.00  0.00            
ATOM   2077  OD1 ASP X 130      57.270 -20.482  10.471  0.00  0.00            
ATOM   2078  OD2 ASP X 130      57.079 -21.067   8.382  0.00  0.00            
ATOM   2079  C   ASP X 130      58.965 -24.708   9.456  0.00  0.00            
ATOM   2080  O   ASP X 130      59.808 -24.524   8.581  0.00  0.00            
ATOM   2081  N   PHE X 131      58.806 -25.925  10.108  0.00  0.00            
ATOM   2082  H   PHE X 131      58.201 -25.894  10.916  0.00  0.00            
ATOM   2083  CA  PHE X 131      59.206 -27.225   9.495  0.00  0.00            
ATOM   2084  HA  PHE X 131      59.538 -27.012   8.478  0.00  0.00            
ATOM   2085  CB  PHE X 131      60.377 -27.822  10.252  0.00  0.00            
ATOM   2086  HB2 PHE X 131      60.062 -28.089  11.260  0.00  0.00            
ATOM   2087  HB3 PHE X 131      60.558 -28.757   9.722  0.00  0.00            
ATOM   2088  CG  PHE X 131      61.608 -27.047  10.343  0.00  0.00            
ATOM   2089  CD1 PHE X 131      62.784 -27.394   9.660  0.00  0.00            
ATOM   2090  HD1 PHE X 131      62.753 -28.264   9.021  0.00  0.00            
ATOM   2091  CE1 PHE X 131      63.989 -26.771   9.955  0.00  0.00            
ATOM   2092  HE1 PHE X 131      64.874 -27.062   9.407  0.00  0.00            
ATOM   2093  CZ  PHE X 131      63.997 -25.734  10.923  0.00  0.00            
ATOM   2094  HZ  PHE X 131      64.892 -25.161  11.115  0.00  0.00            
ATOM   2095  CE2 PHE X 131      62.872 -25.320  11.577  0.00  0.00            
ATOM   2096  HE2 PHE X 131      63.044 -24.533  12.296  0.00  0.00            
ATOM   2097  CD2 PHE X 131      61.708 -26.034  11.375  0.00  0.00            
ATOM   2098  HD2 PHE X 131      60.868 -25.843  12.026  0.00  0.00            
ATOM   2099  C   PHE X 131      58.091 -28.263   9.208  0.00  0.00            
ATOM   2100  O   PHE X 131      58.310 -29.413   9.102  0.00  0.00            
ATOM   2101  N   ASN X 132      56.856 -27.783   9.271  0.00  0.00            
ATOM   2102  H   ASN X 132      56.687 -26.796   9.404  0.00  0.00            
ATOM   2103  CA  ASN X 132      55.663 -28.682   9.439  0.00  0.00            
ATOM   2104  HA  ASN X 132      54.852 -27.964   9.562  0.00  0.00            
ATOM   2105  CB  ASN X 132      55.349 -29.344   8.038  0.00  0.00            
ATOM   2106  HB2 ASN X 132      55.517 -28.600   7.259  0.00  0.00            
ATOM   2107  HB3 ASN X 132      56.098 -30.055   7.689  0.00  0.00            
ATOM   2108  CG  ASN X 132      53.898 -29.878   7.880  0.00  0.00            
ATOM   2109  OD1 ASN X 132      52.886 -29.295   8.312  0.00  0.00            
ATOM   2110  ND2 ASN X 132      53.780 -31.022   7.280  0.00  0.00            
ATOM   2111 HD21 ASN X 132      52.928 -31.564   7.297  0.00  0.00            
ATOM   2112 HD22 ASN X 132      54.625 -31.482   6.973  0.00  0.00            
ATOM   2113  C   ASN X 132      55.542 -29.702  10.650  0.00  0.00            
ATOM   2114  O   ASN X 132      54.602 -30.536  10.614  0.00  0.00            
ATOM   2115  N   ARG X 133      56.354 -29.597  11.716  0.00  0.00            
ATOM   2116  H   ARG X 133      56.950 -28.782  11.719  0.00  0.00            
ATOM   2117  CA  ARG X 133      56.666 -30.775  12.567  0.00  0.00            
ATOM   2118  HA  ARG X 133      57.654 -30.525  12.955  0.00  0.00            
ATOM   2119  CB  ARG X 133      55.740 -30.739  13.796  0.00  0.00            
ATOM   2120  HB2 ARG X 133      54.750 -30.396  13.497  0.00  0.00            
ATOM   2121  HB3 ARG X 133      55.618 -31.764  14.146  0.00  0.00            
ATOM   2122  CG  ARG X 133      55.962 -29.700  14.829  0.00  0.00            
ATOM   2123  HG2 ARG X 133      56.976 -29.894  15.177  0.00  0.00            
ATOM   2124  HG3 ARG X 133      56.031 -28.746  14.306  0.00  0.00            
ATOM   2125  CD  ARG X 133      55.073 -29.740  15.971  0.00  0.00            
ATOM   2126  HD2 ARG X 133      54.101 -29.352  15.667  0.00  0.00            
ATOM   2127  HD3 ARG X 133      54.925 -30.767  16.305  0.00  0.00            
ATOM   2128  NE  ARG X 133      55.617 -28.978  17.079  0.00  0.00            
ATOM   2129  HE  ARG X 133      56.587 -28.696  17.093  0.00  0.00            
ATOM   2130  CZ  ARG X 133      54.965 -28.721  18.195  0.00  0.00            
ATOM   2131  NH1 ARG X 133      53.724 -29.091  18.330  0.00  0.00            
ATOM   2132 HH11 ARG X 133      53.188 -29.648  17.679  0.00  0.00            
ATOM   2133 HH12 ARG X 133      53.212 -28.826  19.159  0.00  0.00            
ATOM   2134  NH2 ARG X 133      55.527 -28.104  19.185  0.00  0.00            
ATOM   2135 HH21 ARG X 133      56.458 -27.719  19.127  0.00  0.00            
ATOM   2136 HH22 ARG X 133      54.991 -28.030  20.038  0.00  0.00            
ATOM   2137  C   ARG X 133      56.855 -32.047  11.822  0.00  0.00            
ATOM   2138  O   ARG X 133      56.172 -33.041  12.118  0.00  0.00            
ATOM   2139  N   ARG X 134      57.683 -32.034  10.779  0.00  0.00            
ATOM   2140  H   ARG X 134      58.106 -31.117  10.802  0.00  0.00            
ATOM   2141  CA  ARG X 134      58.157 -33.252  10.088  0.00  0.00            
ATOM   2142  HA  ARG X 134      57.307 -33.915   9.928  0.00  0.00            
ATOM   2143  CB  ARG X 134      58.894 -32.864   8.812  0.00  0.00            
ATOM   2144  HB2 ARG X 134      58.261 -32.112   8.341  0.00  0.00            
ATOM   2145  HB3 ARG X 134      59.766 -32.264   9.070  0.00  0.00            
ATOM   2146  CG  ARG X 134      59.220 -34.026   7.856  0.00  0.00            
ATOM   2147  HG2 ARG X 134      59.580 -34.860   8.458  0.00  0.00            
ATOM   2148  HG3 ARG X 134      58.376 -34.357   7.250  0.00  0.00            
ATOM   2149  CD  ARG X 134      60.419 -33.512   6.969  0.00  0.00            
ATOM   2150  HD2 ARG X 134      61.072 -32.955   7.641  0.00  0.00            
ATOM   2151  HD3 ARG X 134      61.006 -34.365   6.630  0.00  0.00            
ATOM   2152  NE  ARG X 134      59.947 -32.617   5.817  0.00  0.00            
ATOM   2153  HE  ARG X 134      59.652 -33.229   5.069  0.00  0.00            
ATOM   2154  CZ  ARG X 134      60.157 -31.317   5.643  0.00  0.00            
ATOM   2155  NH1 ARG X 134      60.773 -30.548   6.504  0.00  0.00            
ATOM   2156 HH11 ARG X 134      61.156 -30.935   7.354  0.00  0.00            
ATOM   2157 HH12 ARG X 134      60.729 -29.555   6.322  0.00  0.00            
ATOM   2158  NH2 ARG X 134      59.820 -30.818   4.478  0.00  0.00            
ATOM   2159 HH21 ARG X 134      59.354 -31.299   3.722  0.00  0.00            
ATOM   2160 HH22 ARG X 134      60.124 -29.892   4.213  0.00  0.00            
ATOM   2161  C   ARG X 134      59.216 -33.940  10.906  0.00  0.00            
ATOM   2162  O   ARG X 134      60.033 -33.292  11.551  0.00  0.00            
ATOM   2163  N   ALA X 135      59.256 -35.255  10.956  0.00  0.00            
ATOM   2164  H   ALA X 135      58.587 -35.795  10.427  0.00  0.00            
ATOM   2165  CA  ALA X 135      60.135 -36.075  11.786  0.00  0.00            
ATOM   2166  HA  ALA X 135      59.931 -35.737  12.802  0.00  0.00            
ATOM   2167  CB  ALA X 135      59.758 -37.517  11.527  0.00  0.00            
ATOM   2168  HB1 ALA X 135      60.496 -38.181  11.976  0.00  0.00            
ATOM   2169  HB2 ALA X 135      58.783 -37.752  11.952  0.00  0.00            
ATOM   2170  HB3 ALA X 135      59.790 -37.742  10.461  0.00  0.00            
ATOM   2171  C   ALA X 135      61.673 -35.831  11.409  0.00  0.00            
ATOM   2172  O   ALA X 135      62.536 -35.711  12.286  0.00  0.00            
ATOM   2173  N   ASP X 136      62.058 -35.597  10.147  0.00  0.00            
ATOM   2174  H   ASP X 136      61.417 -35.678   9.371  0.00  0.00            
ATOM   2175  CA  ASP X 136      63.445 -35.374   9.846  0.00  0.00            
ATOM   2176  HA  ASP X 136      64.098 -36.168  10.209  0.00  0.00            
ATOM   2177  CB  ASP X 136      63.668 -35.435   8.355  0.00  0.00            
ATOM   2178  HB2 ASP X 136      63.169 -36.304   7.925  0.00  0.00            
ATOM   2179  HB3 ASP X 136      63.244 -34.570   7.845  0.00  0.00            
ATOM   2180  CG  ASP X 136      65.094 -35.506   7.883  0.00  0.00            
ATOM   2181  OD1 ASP X 136      65.455 -34.658   7.033  0.00  0.00            
ATOM   2182  OD2 ASP X 136      65.930 -36.319   8.341  0.00  0.00            
ATOM   2183  C   ASP X 136      64.012 -34.043  10.328  0.00  0.00            
ATOM   2184  O   ASP X 136      65.234 -33.790  10.327  0.00  0.00            
ATOM   2185  N   SER X 137      63.080 -33.126  10.564  0.00  0.00            
ATOM   2186  H   SER X 137      62.163 -33.544  10.632  0.00  0.00            
ATOM   2187  CA  SER X 137      63.240 -31.737  11.093  0.00  0.00            
ATOM   2188  HA  SER X 137      64.224 -31.350  10.827  0.00  0.00            
ATOM   2189  CB  SER X 137      62.263 -30.852  10.328  0.00  0.00            
ATOM   2190  HB2 SER X 137      61.269 -30.885  10.774  0.00  0.00            
ATOM   2191  HB3 SER X 137      62.603 -29.825  10.461  0.00  0.00            
ATOM   2192  OG  SER X 137      62.244 -31.136   8.932  0.00  0.00            
ATOM   2193  HG  SER X 137      63.030 -30.761   8.527  0.00  0.00            
ATOM   2194  C   SER X 137      62.856 -31.621  12.554  0.00  0.00            
ATOM   2195  O   SER X 137      62.816 -30.547  13.100  0.00  0.00            
ATOM   2196  N   LEU X 138      62.427 -32.696  13.244  0.00  0.00            
ATOM   2197  H   LEU X 138      62.402 -33.617  12.830  0.00  0.00            
ATOM   2198  CA  LEU X 138      61.904 -32.576  14.620  0.00  0.00            
ATOM   2199  HA  LEU X 138      61.057 -31.893  14.540  0.00  0.00            
ATOM   2200  CB  LEU X 138      61.403 -33.963  15.104  0.00  0.00            
ATOM   2201  HB2 LEU X 138      60.969 -34.493  14.256  0.00  0.00            
ATOM   2202  HB3 LEU X 138      62.280 -34.451  15.529  0.00  0.00            
ATOM   2203  CG  LEU X 138      60.475 -33.711  16.311  0.00  0.00            
ATOM   2204  HG  LEU X 138      60.868 -32.968  17.005  0.00  0.00            
ATOM   2205  CD1 LEU X 138      59.109 -33.296  15.873  0.00  0.00            
ATOM   2206 HD11 LEU X 138      58.603 -33.918  15.134  0.00  0.00            
ATOM   2207 HD12 LEU X 138      58.431 -33.255  16.726  0.00  0.00            
ATOM   2208 HD13 LEU X 138      59.093 -32.289  15.456  0.00  0.00            
ATOM   2209  CD2 LEU X 138      60.245 -34.921  17.186  0.00  0.00            
ATOM   2210 HD21 LEU X 138      59.708 -35.689  16.629  0.00  0.00            
ATOM   2211 HD22 LEU X 138      61.167 -35.430  17.467  0.00  0.00            
ATOM   2212 HD23 LEU X 138      59.730 -34.617  18.097  0.00  0.00            
ATOM   2213  C   LEU X 138      62.900 -31.944  15.620  0.00  0.00            
ATOM   2214  O   LEU X 138      62.479 -31.100  16.463  0.00  0.00            
ATOM   2215  N   GLN X 139      64.156 -32.299  15.453  0.00  0.00            
ATOM   2216  H   GLN X 139      64.277 -33.037  14.774  0.00  0.00            
ATOM   2217  CA  GLN X 139      65.262 -31.841  16.318  0.00  0.00            
ATOM   2218  HA  GLN X 139      64.841 -31.857  17.323  0.00  0.00            
ATOM   2219  CB  GLN X 139      66.521 -32.757  16.315  0.00  0.00            
ATOM   2220  HB2 GLN X 139      66.942 -32.799  15.311  0.00  0.00            
ATOM   2221  HB3 GLN X 139      67.278 -32.348  16.985  0.00  0.00            
ATOM   2222  CG  GLN X 139      66.225 -34.207  16.747  0.00  0.00            
ATOM   2223  HG2 GLN X 139      66.002 -34.232  17.814  0.00  0.00            
ATOM   2224  HG3 GLN X 139      65.353 -34.661  16.277  0.00  0.00            
ATOM   2225  CD  GLN X 139      67.394 -35.104  16.405  0.00  0.00            
ATOM   2226  OE1 GLN X 139      68.453 -34.945  16.941  0.00  0.00            
ATOM   2227  NE2 GLN X 139      67.266 -35.947  15.433  0.00  0.00            
ATOM   2228 HE21 GLN X 139      67.985 -36.616  15.195  0.00  0.00            
ATOM   2229 HE22 GLN X 139      66.380 -36.048  14.959  0.00  0.00            
ATOM   2230  C   GLN X 139      65.745 -30.356  15.971  0.00  0.00            
ATOM   2231  O   GLN X 139      66.018 -29.552  16.864  0.00  0.00            
ATOM   2232  N   LYS X 140      65.812 -30.063  14.641  0.00  0.00            
ATOM   2233  H   LYS X 140      65.414 -30.798  14.074  0.00  0.00            
ATOM   2234  CA  LYS X 140      65.908 -28.697  14.099  0.00  0.00            
ATOM   2235  HA  LYS X 140      66.783 -28.135  14.426  0.00  0.00            
ATOM   2236  CB  LYS X 140      66.018 -28.746  12.583  0.00  0.00            
ATOM   2237  HB2 LYS X 140      65.179 -29.384  12.305  0.00  0.00            
ATOM   2238  HB3 LYS X 140      65.950 -27.716  12.233  0.00  0.00            
ATOM   2239  CG  LYS X 140      67.248 -29.381  12.081  0.00  0.00            
ATOM   2240  HG2 LYS X 140      68.183 -28.972  12.465  0.00  0.00            
ATOM   2241  HG3 LYS X 140      67.353 -30.350  12.570  0.00  0.00            
ATOM   2242  CD  LYS X 140      67.439 -29.552  10.591  0.00  0.00            
ATOM   2243  HD2 LYS X 140      66.594 -30.119  10.201  0.00  0.00            
ATOM   2244  HD3 LYS X 140      67.503 -28.583  10.095  0.00  0.00            
ATOM   2245  CE  LYS X 140      68.771 -30.315  10.231  0.00  0.00            
ATOM   2246  HE2 LYS X 140      69.604 -29.615  10.303  0.00  0.00            
ATOM   2247  HE3 LYS X 140      68.926 -31.223  10.815  0.00  0.00            
ATOM   2248  NZ  LYS X 140      68.706 -30.727   8.724  0.00  0.00            
ATOM   2249  HZ1 LYS X 140      69.638 -31.043   8.494  0.00  0.00            
ATOM   2250  HZ2 LYS X 140      68.169 -31.567   8.562  0.00  0.00            
ATOM   2251  HZ3 LYS X 140      68.322 -30.038   8.095  0.00  0.00            
ATOM   2252  C   LYS X 140      64.736 -27.808  14.559  0.00  0.00            
ATOM   2253  O   LYS X 140      64.928 -26.597  14.842  0.00  0.00            
ATOM   2254  N   ASN X 141      63.553 -28.370  14.646  0.00  0.00            
ATOM   2255  H   ASN X 141      63.427 -29.316  14.316  0.00  0.00            
ATOM   2256  CA  ASN X 141      62.403 -27.474  14.944  0.00  0.00            
ATOM   2257  HA  ASN X 141      62.499 -26.505  14.454  0.00  0.00            
ATOM   2258  CB  ASN X 141      61.031 -28.176  14.463  0.00  0.00            
ATOM   2259  HB2 ASN X 141      61.122 -28.057  13.383  0.00  0.00            
ATOM   2260  HB3 ASN X 141      61.044 -29.232  14.731  0.00  0.00            
ATOM   2261  CG  ASN X 141      59.781 -27.393  14.921  0.00  0.00            
ATOM   2262  OD1 ASN X 141      59.269 -26.515  14.238  0.00  0.00            
ATOM   2263  ND2 ASN X 141      59.149 -27.737  16.078  0.00  0.00            
ATOM   2264 HD21 ASN X 141      58.430 -27.113  16.416  0.00  0.00            
ATOM   2265 HD22 ASN X 141      59.489 -28.467  16.687  0.00  0.00            
ATOM   2266  C   ASN X 141      62.330 -27.227  16.490  0.00  0.00            
ATOM   2267  O   ASN X 141      62.112 -26.108  16.942  0.00  0.00            
ATOM   2268  N   GLN X 142      62.705 -28.240  17.305  0.00  0.00            
ATOM   2269  H   GLN X 142      62.699 -29.211  17.029  0.00  0.00            
ATOM   2270  CA  GLN X 142      62.792 -28.029  18.741  0.00  0.00            
ATOM   2271  HA  GLN X 142      61.886 -27.467  18.965  0.00  0.00            
ATOM   2272  CB  GLN X 142      62.936 -29.353  19.473  0.00  0.00            
ATOM   2273  HB2 GLN X 142      62.194 -30.046  19.078  0.00  0.00            
ATOM   2274  HB3 GLN X 142      63.932 -29.774  19.337  0.00  0.00            
ATOM   2275  CG  GLN X 142      62.804 -29.306  20.993  0.00  0.00            
ATOM   2276  HG2 GLN X 142      62.974 -30.285  21.442  0.00  0.00            
ATOM   2277  HG3 GLN X 142      63.514 -28.567  21.364  0.00  0.00            
ATOM   2278  CD  GLN X 142      61.394 -28.965  21.453  0.00  0.00            
ATOM   2279  OE1 GLN X 142      60.566 -29.792  21.742  0.00  0.00            
ATOM   2280  NE2 GLN X 142      60.977 -27.711  21.470  0.00  0.00            
ATOM   2281 HE21 GLN X 142      59.986 -27.537  21.560  0.00  0.00            
ATOM   2282 HE22 GLN X 142      61.608 -27.028  21.075  0.00  0.00            
ATOM   2283  C   GLN X 142      63.855 -26.973  19.273  0.00  0.00            
ATOM   2284  O   GLN X 142      63.527 -26.149  20.081  0.00  0.00            
ATOM   2285  N   ASP X 143      65.070 -26.843  18.551  0.00  0.00            
ATOM   2286  H   ASP X 143      65.210 -27.609  17.909  0.00  0.00            
ATOM   2287  CA  ASP X 143      66.077 -25.729  18.596  0.00  0.00            
ATOM   2288  HA  ASP X 143      66.312 -25.597  19.652  0.00  0.00            
ATOM   2289  CB  ASP X 143      67.415 -26.135  17.927  0.00  0.00            
ATOM   2290  HB2 ASP X 143      67.871 -26.980  18.442  0.00  0.00            
ATOM   2291  HB3 ASP X 143      67.243 -26.559  16.938  0.00  0.00            
ATOM   2292  CG  ASP X 143      68.467 -25.046  17.740  0.00  0.00            
ATOM   2293  OD1 ASP X 143      69.374 -24.903  18.582  0.00  0.00            
ATOM   2294  OD2 ASP X 143      68.384 -24.295  16.767  0.00  0.00            
ATOM   2295  C   ASP X 143      65.536 -24.351  18.155  0.00  0.00            
ATOM   2296  O   ASP X 143      66.101 -23.358  18.601  0.00  0.00            
ATOM   2297  N   LEU X 144      64.462 -24.257  17.362  0.00  0.00            
ATOM   2298  H   LEU X 144      64.104 -25.037  16.831  0.00  0.00            
ATOM   2299  CA  LEU X 144      63.879 -22.931  16.903  0.00  0.00            
ATOM   2300  HA  LEU X 144      64.644 -22.155  16.897  0.00  0.00            
ATOM   2301  CB  LEU X 144      63.494 -22.966  15.444  0.00  0.00            
ATOM   2302  HB2 LEU X 144      64.269 -23.305  14.757  0.00  0.00            
ATOM   2303  HB3 LEU X 144      62.783 -23.789  15.362  0.00  0.00            
ATOM   2304  CG  LEU X 144      62.823 -21.600  14.903  0.00  0.00            
ATOM   2305  HG  LEU X 144      62.104 -21.355  15.685  0.00  0.00            
ATOM   2306  CD1 LEU X 144      63.776 -20.511  14.640  0.00  0.00            
ATOM   2307 HD11 LEU X 144      63.198 -19.716  14.170  0.00  0.00            
ATOM   2308 HD12 LEU X 144      64.276 -20.173  15.547  0.00  0.00            
ATOM   2309 HD13 LEU X 144      64.518 -20.885  13.933  0.00  0.00            
ATOM   2310  CD2 LEU X 144      62.186 -21.917  13.637  0.00  0.00            
ATOM   2311 HD21 LEU X 144      61.646 -21.069  13.216  0.00  0.00            
ATOM   2312 HD22 LEU X 144      63.045 -22.153  13.008  0.00  0.00            
ATOM   2313 HD23 LEU X 144      61.549 -22.798  13.703  0.00  0.00            
ATOM   2314  C   LEU X 144      62.773 -22.500  17.885  0.00  0.00            
ATOM   2315  O   LEU X 144      62.704 -21.415  18.410  0.00  0.00            
ATOM   2316  N   GLU X 145      61.819 -23.399  18.132  0.00  0.00            
ATOM   2317  H   GLU X 145      61.968 -24.285  17.670  0.00  0.00            
ATOM   2318  CA  GLU X 145      60.730 -23.376  19.186  0.00  0.00            
ATOM   2319  HA  GLU X 145      60.108 -22.499  19.006  0.00  0.00            
ATOM   2320  CB  GLU X 145      60.031 -24.753  18.967  0.00  0.00            
ATOM   2321  HB2 GLU X 145      59.779 -24.846  17.910  0.00  0.00            
ATOM   2322  HB3 GLU X 145      60.747 -25.538  19.211  0.00  0.00            
ATOM   2323  CG  GLU X 145      58.746 -24.895  19.767  0.00  0.00            
ATOM   2324  HG2 GLU X 145      58.941 -24.743  20.828  0.00  0.00            
ATOM   2325  HG3 GLU X 145      58.000 -24.196  19.389  0.00  0.00            
ATOM   2326  CD  GLU X 145      58.168 -26.315  19.558  0.00  0.00            
ATOM   2327  OE1 GLU X 145      58.320 -27.177  20.436  0.00  0.00            
ATOM   2328  OE2 GLU X 145      57.536 -26.510  18.519  0.00  0.00            
ATOM   2329  C   GLU X 145      61.222 -23.211  20.638  0.00  0.00            
ATOM   2330  O   GLU X 145      60.515 -22.674  21.489  0.00  0.00            
ATOM   2331  N   PHE X 146      62.479 -23.534  20.898  0.00  0.00            
ATOM   2332  H   PHE X 146      62.952 -24.216  20.322  0.00  0.00            
ATOM   2333  CA  PHE X 146      63.118 -23.178  22.173  0.00  0.00            
ATOM   2334  HA  PHE X 146      62.348 -22.998  22.924  0.00  0.00            
ATOM   2335  CB  PHE X 146      64.072 -24.333  22.553  0.00  0.00            
ATOM   2336  HB2 PHE X 146      63.723 -25.357  22.423  0.00  0.00            
ATOM   2337  HB3 PHE X 146      65.033 -24.236  22.048  0.00  0.00            
ATOM   2338  CG  PHE X 146      64.303 -24.320  24.089  0.00  0.00            
ATOM   2339  CD1 PHE X 146      63.452 -25.031  24.868  0.00  0.00            
ATOM   2340  HD1 PHE X 146      62.529 -25.500  24.557  0.00  0.00            
ATOM   2341  CE1 PHE X 146      63.610 -24.949  26.253  0.00  0.00            
ATOM   2342  HE1 PHE X 146      62.852 -25.420  26.861  0.00  0.00            
ATOM   2343  CZ  PHE X 146      64.768 -24.454  26.837  0.00  0.00            
ATOM   2344  HZ  PHE X 146      64.863 -24.481  27.913  0.00  0.00            
ATOM   2345  CE2 PHE X 146      65.651 -23.778  26.053  0.00  0.00            
ATOM   2346  HE2 PHE X 146      66.517 -23.254  26.430  0.00  0.00            
ATOM   2347  CD2 PHE X 146      65.452 -23.706  24.648  0.00  0.00            
ATOM   2348  HD2 PHE X 146      66.246 -23.273  24.059  0.00  0.00            
ATOM   2349  C   PHE X 146      63.851 -21.827  22.084  0.00  0.00            
ATOM   2350  O   PHE X 146      63.649 -20.926  22.937  0.00  0.00            
ATOM   2351  N   GLU X 147      64.499 -21.516  20.884  0.00  0.00            
ATOM   2352  H   GLU X 147      64.837 -22.206  20.228  0.00  0.00            
ATOM   2353  CA  GLU X 147      65.018 -20.148  20.719  0.00  0.00            
ATOM   2354  HA  GLU X 147      65.584 -19.881  21.612  0.00  0.00            
ATOM   2355  CB  GLU X 147      66.040 -20.163  19.482  0.00  0.00            
ATOM   2356  HB2 GLU X 147      66.792 -20.915  19.724  0.00  0.00            
ATOM   2357  HB3 GLU X 147      65.503 -20.480  18.588  0.00  0.00            
ATOM   2358  CG  GLU X 147      66.712 -18.802  19.104  0.00  0.00            
ATOM   2359  HG2 GLU X 147      67.454 -18.962  18.322  0.00  0.00            
ATOM   2360  HG3 GLU X 147      65.900 -18.175  18.735  0.00  0.00            
ATOM   2361  CD  GLU X 147      67.314 -18.011  20.317  0.00  0.00            
ATOM   2362  OE1 GLU X 147      67.158 -16.754  20.304  0.00  0.00            
ATOM   2363  OE2 GLU X 147      67.821 -18.643  21.306  0.00  0.00            
ATOM   2364  C   GLU X 147      64.003 -19.005  20.563  0.00  0.00            
ATOM   2365  O   GLU X 147      64.329 -17.842  20.766  0.00  0.00            
ATOM   2366  N   ARG X 148      62.762 -19.326  20.280  0.00  0.00            
ATOM   2367  H   ARG X 148      62.594 -20.250  19.908  0.00  0.00            
ATOM   2368  CA  ARG X 148      61.619 -18.413  20.429  0.00  0.00            
ATOM   2369  HA  ARG X 148      61.985 -17.404  20.240  0.00  0.00            
ATOM   2370  CB  ARG X 148      60.478 -18.729  19.383  0.00  0.00            
ATOM   2371  HB2 ARG X 148      60.080 -19.726  19.571  0.00  0.00            
ATOM   2372  HB3 ARG X 148      59.687 -18.004  19.576  0.00  0.00            
ATOM   2373  CG  ARG X 148      60.915 -18.610  17.900  0.00  0.00            
ATOM   2374  HG2 ARG X 148      61.503 -19.480  17.606  0.00  0.00            
ATOM   2375  HG3 ARG X 148      60.014 -18.668  17.288  0.00  0.00            
ATOM   2376  CD  ARG X 148      61.718 -17.348  17.626  0.00  0.00            
ATOM   2377  HD2 ARG X 148      61.157 -16.485  17.985  0.00  0.00            
ATOM   2378  HD3 ARG X 148      62.693 -17.369  18.112  0.00  0.00            
ATOM   2379  NE  ARG X 148      61.937 -17.142  16.197  0.00  0.00            
ATOM   2380  HE  ARG X 148      61.387 -17.675  15.539  0.00  0.00            
ATOM   2381  CZ  ARG X 148      62.829 -16.331  15.695  0.00  0.00            
ATOM   2382  NH1 ARG X 148      63.621 -15.572  16.431  0.00  0.00            
ATOM   2383 HH11 ARG X 148      63.641 -15.695  17.434  0.00  0.00            
ATOM   2384 HH12 ARG X 148      64.326 -15.040  15.942  0.00  0.00            
ATOM   2385  NH2 ARG X 148      63.020 -16.194  14.405  0.00  0.00            
ATOM   2386 HH21 ARG X 148      62.428 -16.704  13.766  0.00  0.00            
ATOM   2387 HH22 ARG X 148      63.692 -15.561  13.994  0.00  0.00            
ATOM   2388  C   ARG X 148      61.063 -18.293  21.814  0.00  0.00            
ATOM   2389  O   ARG X 148      60.280 -17.380  21.952  0.00  0.00            
ATOM   2390  N   ASN X 149      61.356 -19.297  22.744  0.00  0.00            
ATOM   2391  H   ASN X 149      62.022 -20.051  22.650  0.00  0.00            
ATOM   2392  CA  ASN X 149      60.433 -19.272  23.966  0.00  0.00            
ATOM   2393  HA  ASN X 149      59.880 -18.335  24.019  0.00  0.00            
ATOM   2394  CB  ASN X 149      59.326 -20.351  23.750  0.00  0.00            
ATOM   2395  HB2 ASN X 149      59.836 -21.304  23.610  0.00  0.00            
ATOM   2396  HB3 ASN X 149      58.762 -20.354  24.683  0.00  0.00            
ATOM   2397  CG  ASN X 149      58.348 -20.002  22.640  0.00  0.00            
ATOM   2398  OD1 ASN X 149      57.707 -18.983  22.764  0.00  0.00            
ATOM   2399  ND2 ASN X 149      58.217 -20.665  21.592  0.00  0.00            
ATOM   2400 HD21 ASN X 149      57.614 -20.294  20.871  0.00  0.00            
ATOM   2401 HD22 ASN X 149      58.822 -21.467  21.487  0.00  0.00            
ATOM   2402  C   ASN X 149      61.176 -19.344  25.326  0.00  0.00            
ATOM   2403  O   ASN X 149      60.592 -18.998  26.387  0.00  0.00            
ATOM   2404  N   ARG X 150      62.504 -19.582  25.308  0.00  0.00            
ATOM   2405  H   ARG X 150      62.892 -19.974  24.462  0.00  0.00            
ATOM   2406  CA  ARG X 150      63.217 -19.549  26.524  0.00  0.00            
ATOM   2407  HA  ARG X 150      62.873 -20.373  27.149  0.00  0.00            
ATOM   2408  CB  ARG X 150      64.677 -19.828  26.251  0.00  0.00            
ATOM   2409  HB2 ARG X 150      65.294 -19.742  27.146  0.00  0.00            
ATOM   2410  HB3 ARG X 150      64.783 -20.863  25.924  0.00  0.00            
ATOM   2411  CG  ARG X 150      65.274 -19.030  25.144  0.00  0.00            
ATOM   2412  HG2 ARG X 150      65.012 -19.414  24.158  0.00  0.00            
ATOM   2413  HG3 ARG X 150      64.863 -18.031  25.284  0.00  0.00            
ATOM   2414  CD  ARG X 150      66.785 -18.753  25.094  0.00  0.00            
ATOM   2415  HD2 ARG X 150      67.032 -18.387  26.091  0.00  0.00            
ATOM   2416  HD3 ARG X 150      67.352 -19.670  24.939  0.00  0.00            
ATOM   2417  NE  ARG X 150      67.051 -17.782  24.051  0.00  0.00            
ATOM   2418  HE  ARG X 150      67.424 -18.152  23.188  0.00  0.00            
ATOM   2419  CZ  ARG X 150      67.027 -16.499  24.118  0.00  0.00            
ATOM   2420  NH1 ARG X 150      66.775 -15.811  25.219  0.00  0.00            
ATOM   2421 HH11 ARG X 150      66.626 -16.292  26.094  0.00  0.00            
ATOM   2422 HH12 ARG X 150      66.625 -14.825  25.060  0.00  0.00            
ATOM   2423  NH2 ARG X 150      67.094 -15.845  23.008  0.00  0.00            
ATOM   2424 HH21 ARG X 150      67.298 -16.396  22.187  0.00  0.00            
ATOM   2425 HH22 ARG X 150      67.034 -14.837  23.010  0.00  0.00            
ATOM   2426  C   ARG X 150      63.122 -18.300  27.446  0.00  0.00            
ATOM   2427  O   ARG X 150      63.088 -18.544  28.623  0.00  0.00            
ATOM   2428  N   GLU X 151      62.838 -17.140  26.915  0.00  0.00            
ATOM   2429  H   GLU X 151      62.753 -17.124  25.909  0.00  0.00            
ATOM   2430  CA  GLU X 151      62.546 -15.889  27.747  0.00  0.00            
ATOM   2431  HA  GLU X 151      63.420 -15.692  28.367  0.00  0.00            
ATOM   2432  CB  GLU X 151      62.218 -14.772  26.683  0.00  0.00            
ATOM   2433  HB2 GLU X 151      61.384 -15.030  26.030  0.00  0.00            
ATOM   2434  HB3 GLU X 151      61.938 -13.798  27.086  0.00  0.00            
ATOM   2435  CG  GLU X 151      63.498 -14.432  25.850  0.00  0.00            
ATOM   2436  HG2 GLU X 151      64.218 -13.900  26.472  0.00  0.00            
ATOM   2437  HG3 GLU X 151      63.979 -15.327  25.455  0.00  0.00            
ATOM   2438  CD  GLU X 151      63.079 -13.537  24.644  0.00  0.00            
ATOM   2439  OE1 GLU X 151      63.138 -13.923  23.446  0.00  0.00            
ATOM   2440  OE2 GLU X 151      62.548 -12.395  24.830  0.00  0.00            
ATOM   2441  C   GLU X 151      61.293 -16.077  28.614  0.00  0.00            
ATOM   2442  O   GLU X 151      61.309 -15.620  29.734  0.00  0.00            
ATOM   2443  N   ARG X 152      60.356 -16.847  28.171  0.00  0.00            
ATOM   2444  H   ARG X 152      60.533 -17.216  27.248  0.00  0.00            
ATOM   2445  CA  ARG X 152      59.090 -17.184  28.746  0.00  0.00            
ATOM   2446  HA  ARG X 152      58.827 -16.388  29.443  0.00  0.00            
ATOM   2447  CB  ARG X 152      58.121 -17.447  27.624  0.00  0.00            
ATOM   2448  HB2 ARG X 152      58.290 -16.679  26.869  0.00  0.00            
ATOM   2449  HB3 ARG X 152      58.353 -18.411  27.170  0.00  0.00            
ATOM   2450  CG  ARG X 152      56.661 -17.530  28.090  0.00  0.00            
ATOM   2451  HG2 ARG X 152      56.629 -18.346  28.812  0.00  0.00            
ATOM   2452  HG3 ARG X 152      56.302 -16.601  28.533  0.00  0.00            
ATOM   2453  CD  ARG X 152      55.716 -17.728  26.846  0.00  0.00            
ATOM   2454  HD2 ARG X 152      55.881 -16.840  26.235  0.00  0.00            
ATOM   2455  HD3 ARG X 152      56.123 -18.520  26.217  0.00  0.00            
ATOM   2456  NE  ARG X 152      54.373 -18.098  27.332  0.00  0.00            
ATOM   2457  HE  ARG X 152      54.287 -19.023  27.730  0.00  0.00            
ATOM   2458  CZ  ARG X 152      53.239 -17.525  26.976  0.00  0.00            
ATOM   2459  NH1 ARG X 152      53.178 -16.513  26.073  0.00  0.00            
ATOM   2460 HH11 ARG X 152      54.056 -16.264  25.640  0.00  0.00            
ATOM   2461 HH12 ARG X 152      52.351 -16.173  25.603  0.00  0.00            
ATOM   2462  NH2 ARG X 152      52.097 -17.990  27.455  0.00  0.00            
ATOM   2463 HH21 ARG X 152      52.179 -18.792  28.063  0.00  0.00            
ATOM   2464 HH22 ARG X 152      51.215 -17.634  27.114  0.00  0.00            
ATOM   2465  C   ARG X 152      59.171 -18.509  29.623  0.00  0.00            
ATOM   2466  O   ARG X 152      58.577 -18.640  30.753  0.00  0.00            
ATOM   2467  N   PHE X 153      59.881 -19.402  29.058  0.00  0.00            
ATOM   2468  H   PHE X 153      60.388 -19.228  28.201  0.00  0.00            
ATOM   2469  CA  PHE X 153      60.032 -20.753  29.684  0.00  0.00            
ATOM   2470  HA  PHE X 153      59.035 -21.170  29.827  0.00  0.00            
ATOM   2471  CB  PHE X 153      60.885 -21.692  28.762  0.00  0.00            
ATOM   2472  HB2 PHE X 153      61.797 -21.182  28.450  0.00  0.00            
ATOM   2473  HB3 PHE X 153      61.279 -22.450  29.439  0.00  0.00            
ATOM   2474  CG  PHE X 153      60.295 -22.279  27.466  0.00  0.00            
ATOM   2475  CD1 PHE X 153      58.948 -22.538  27.342  0.00  0.00            
ATOM   2476  HD1 PHE X 153      58.302 -22.221  28.148  0.00  0.00            
ATOM   2477  CE1 PHE X 153      58.344 -23.116  26.185  0.00  0.00            
ATOM   2478  HE1 PHE X 153      57.270 -23.221  26.189  0.00  0.00            
ATOM   2479  CZ  PHE X 153      59.119 -23.296  25.060  0.00  0.00            
ATOM   2480  HZ  PHE X 153      58.722 -23.482  24.073  0.00  0.00            
ATOM   2481  CE2 PHE X 153      60.490 -23.130  25.196  0.00  0.00            
ATOM   2482  HE2 PHE X 153      61.152 -23.304  24.360  0.00  0.00            
ATOM   2483  CD2 PHE X 153      61.090 -22.728  26.396  0.00  0.00            
ATOM   2484  HD2 PHE X 153      62.167 -22.658  26.400  0.00  0.00            
ATOM   2485  C   PHE X 153      60.759 -20.650  30.974  0.00  0.00            
ATOM   2486  O   PHE X 153      60.311 -21.253  31.937  0.00  0.00            
ATOM   2487  N   GLU X 154      61.847 -19.919  30.944  0.00  0.00            
ATOM   2488  H   GLU X 154      62.197 -19.515  30.087  0.00  0.00            
ATOM   2489  CA  GLU X 154      62.736 -19.711  32.089  0.00  0.00            
ATOM   2490  HA  GLU X 154      62.991 -20.736  32.355  0.00  0.00            
ATOM   2491  CB  GLU X 154      64.082 -19.172  31.742  0.00  0.00            
ATOM   2492  HB2 GLU X 154      64.657 -19.475  32.617  0.00  0.00            
ATOM   2493  HB3 GLU X 154      64.530 -19.677  30.885  0.00  0.00            
ATOM   2494  CG  GLU X 154      64.058 -17.570  31.639  0.00  0.00            
ATOM   2495  HG2 GLU X 154      63.170 -17.323  31.058  0.00  0.00            
ATOM   2496  HG3 GLU X 154      64.003 -17.115  32.628  0.00  0.00            
ATOM   2497  CD  GLU X 154      65.305 -17.030  30.937  0.00  0.00            
ATOM   2498  OE1 GLU X 154      65.103 -16.010  30.200  0.00  0.00            
ATOM   2499  OE2 GLU X 154      66.454 -17.532  31.160  0.00  0.00            
ATOM   2500  C   GLU X 154      62.075 -18.917  33.221  0.00  0.00            
ATOM   2501  O   GLU X 154      62.350 -19.126  34.425  0.00  0.00            
ATOM   2502  N   PHE X 155      61.031 -18.107  32.945  0.00  0.00            
ATOM   2503  H   PHE X 155      60.883 -17.832  31.984  0.00  0.00            
ATOM   2504  CA  PHE X 155      60.272 -17.228  33.897  0.00  0.00            
ATOM   2505  HA  PHE X 155      60.900 -16.953  34.744  0.00  0.00            
ATOM   2506  CB  PHE X 155      60.003 -15.865  33.272  0.00  0.00            
ATOM   2507  HB2 PHE X 155      61.012 -15.516  33.051  0.00  0.00            
ATOM   2508  HB3 PHE X 155      59.467 -16.000  32.332  0.00  0.00            
ATOM   2509  CG  PHE X 155      59.242 -14.869  34.122  0.00  0.00            
ATOM   2510  CD1 PHE X 155      57.864 -14.614  33.911  0.00  0.00            
ATOM   2511  HD1 PHE X 155      57.382 -14.999  33.025  0.00  0.00            
ATOM   2512  CE1 PHE X 155      57.235 -13.577  34.751  0.00  0.00            
ATOM   2513  HE1 PHE X 155      56.237 -13.238  34.517  0.00  0.00            
ATOM   2514  CZ  PHE X 155      58.033 -12.911  35.691  0.00  0.00            
ATOM   2515  HZ  PHE X 155      57.509 -12.198  36.310  0.00  0.00            
ATOM   2516  CE2 PHE X 155      59.312 -13.250  35.916  0.00  0.00            
ATOM   2517  HE2 PHE X 155      59.885 -12.741  36.677  0.00  0.00            
ATOM   2518  CD2 PHE X 155      59.955 -14.156  35.083  0.00  0.00            
ATOM   2519  HD2 PHE X 155      61.007 -14.357  35.215  0.00  0.00            
ATOM   2520  C   PHE X 155      59.041 -18.035  34.432  0.00  0.00            
ATOM   2521  O   PHE X 155      58.713 -18.132  35.626  0.00  0.00            
ATOM   2522  N   LEU X 156      58.418 -18.948  33.618  0.00  0.00            
ATOM   2523  H   LEU X 156      58.661 -18.811  32.647  0.00  0.00            
ATOM   2524  CA  LEU X 156      57.404 -20.021  33.985  0.00  0.00            
ATOM   2525  HA  LEU X 156      56.641 -19.582  34.628  0.00  0.00            
ATOM   2526  CB  LEU X 156      56.729 -20.467  32.784  0.00  0.00            
ATOM   2527  HB2 LEU X 156      57.447 -20.585  31.972  0.00  0.00            
ATOM   2528  HB3 LEU X 156      56.288 -21.448  32.960  0.00  0.00            
ATOM   2529  CG  LEU X 156      55.490 -19.599  32.355  0.00  0.00            
ATOM   2530  HG  LEU X 156      55.769 -18.602  32.014  0.00  0.00            
ATOM   2531  CD1 LEU X 156      54.878 -20.184  31.171  0.00  0.00            
ATOM   2532 HD11 LEU X 156      53.993 -19.636  30.849  0.00  0.00            
ATOM   2533 HD12 LEU X 156      55.553 -20.221  30.316  0.00  0.00            
ATOM   2534 HD13 LEU X 156      54.705 -21.228  31.433  0.00  0.00            
ATOM   2535  CD2 LEU X 156      54.394 -19.471  33.492  0.00  0.00            
ATOM   2536 HD21 LEU X 156      54.749 -18.686  34.159  0.00  0.00            
ATOM   2537 HD22 LEU X 156      53.429 -19.234  33.042  0.00  0.00            
ATOM   2538 HD23 LEU X 156      54.412 -20.390  34.079  0.00  0.00            
ATOM   2539  C   LEU X 156      57.996 -21.099  34.869  0.00  0.00            
ATOM   2540  O   LEU X 156      57.411 -21.499  35.890  0.00  0.00            
ATOM   2541  N   LYS X 157      59.272 -21.468  34.630  0.00  0.00            
ATOM   2542  H   LYS X 157      59.762 -20.984  33.892  0.00  0.00            
ATOM   2543  CA  LYS X 157      59.957 -22.405  35.530  0.00  0.00            
ATOM   2544  HA  LYS X 157      59.216 -23.151  35.817  0.00  0.00            
ATOM   2545  CB  LYS X 157      61.035 -23.066  34.699  0.00  0.00            
ATOM   2546  HB2 LYS X 157      60.649 -23.414  33.741  0.00  0.00            
ATOM   2547  HB3 LYS X 157      61.910 -22.445  34.509  0.00  0.00            
ATOM   2548  CG  LYS X 157      61.753 -24.248  35.474  0.00  0.00            
ATOM   2549  HG2 LYS X 157      62.120 -23.960  36.459  0.00  0.00            
ATOM   2550  HG3 LYS X 157      60.984 -25.015  35.563  0.00  0.00            
ATOM   2551  CD  LYS X 157      62.977 -24.715  34.751  0.00  0.00            
ATOM   2552  HD2 LYS X 157      62.709 -25.153  33.790  0.00  0.00            
ATOM   2553  HD3 LYS X 157      63.704 -23.933  34.534  0.00  0.00            
ATOM   2554  CE  LYS X 157      63.532 -25.840  35.568  0.00  0.00            
ATOM   2555  HE2 LYS X 157      63.573 -25.542  36.615  0.00  0.00            
ATOM   2556  HE3 LYS X 157      62.818 -26.662  35.523  0.00  0.00            
ATOM   2557  NZ  LYS X 157      64.821 -26.278  34.981  0.00  0.00            
ATOM   2558  HZ1 LYS X 157      65.551 -25.580  34.981  0.00  0.00            
ATOM   2559  HZ2 LYS X 157      65.284 -27.080  35.384  0.00  0.00            
ATOM   2560  HZ3 LYS X 157      64.687 -26.572  34.025  0.00  0.00            
ATOM   2561  C   LYS X 157      60.420 -21.699  36.811  0.00  0.00            
ATOM   2562  O   LYS X 157      60.250 -22.261  37.847  0.00  0.00            
ATOM   2563  N   TRP X 158      60.865 -20.451  36.780  0.00  0.00            
ATOM   2564  H   TRP X 158      60.997 -19.998  35.887  0.00  0.00            
ATOM   2565  CA  TRP X 158      61.111 -19.699  38.067  0.00  0.00            
ATOM   2566  HA  TRP X 158      61.842 -20.254  38.655  0.00  0.00            
ATOM   2567  CB  TRP X 158      61.686 -18.297  37.840  0.00  0.00            
ATOM   2568  HB2 TRP X 158      62.506 -18.319  37.122  0.00  0.00            
ATOM   2569  HB3 TRP X 158      60.906 -17.640  37.455  0.00  0.00            
ATOM   2570  CG  TRP X 158      62.290 -17.624  39.022  0.00  0.00            
ATOM   2571  CD1 TRP X 158      62.566 -18.141  40.277  0.00  0.00            
ATOM   2572  HD1 TRP X 158      62.285 -19.114  40.651  0.00  0.00            
ATOM   2573  NE1 TRP X 158      63.107 -17.178  41.088  0.00  0.00            
ATOM   2574  HE1 TRP X 158      63.609 -17.431  41.927  0.00  0.00            
ATOM   2575  CE2 TRP X 158      63.176 -15.944  40.423  0.00  0.00            
ATOM   2576  CZ2 TRP X 158      63.793 -14.724  40.820  0.00  0.00            
ATOM   2577  HZ2 TRP X 158      64.170 -14.680  41.831  0.00  0.00            
ATOM   2578  CH2 TRP X 158      63.829 -13.714  39.823  0.00  0.00            
ATOM   2579  HH2 TRP X 158      64.323 -12.781  40.048  0.00  0.00            
ATOM   2580  CZ3 TRP X 158      63.358 -13.934  38.466  0.00  0.00            
ATOM   2581  HZ3 TRP X 158      63.359 -13.133  37.741  0.00  0.00            
ATOM   2582  CE3 TRP X 158      62.992 -15.235  38.082  0.00  0.00            
ATOM   2583  HE3 TRP X 158      62.811 -15.533  37.060  0.00  0.00            
ATOM   2584  CD2 TRP X 158      62.797 -16.255  39.058  0.00  0.00            
ATOM   2585  C   TRP X 158      59.841 -19.553  38.959  0.00  0.00            
ATOM   2586  O   TRP X 158      59.847 -19.656  40.189  0.00  0.00            
ATOM   2587  N   GLY X 159      58.670 -19.110  38.418  0.00  0.00            
ATOM   2588  H   GLY X 159      58.615 -19.018  37.413  0.00  0.00            
ATOM   2589  CA  GLY X 159      57.408 -19.015  39.243  0.00  0.00            
ATOM   2590  HA2 GLY X 159      57.534 -18.336  40.087  0.00  0.00            
ATOM   2591  HA3 GLY X 159      56.723 -18.611  38.497  0.00  0.00            
ATOM   2592  C   GLY X 159      56.876 -20.464  39.689  0.00  0.00            
ATOM   2593  O   GLY X 159      56.231 -20.541  40.728  0.00  0.00            
ATOM   2594  N   SER X 160      57.365 -21.624  39.127  0.00  0.00            
ATOM   2595  H   SER X 160      58.013 -21.552  38.356  0.00  0.00            
ATOM   2596  CA  SER X 160      57.024 -22.969  39.651  0.00  0.00            
ATOM   2597  HA  SER X 160      55.960 -23.049  39.872  0.00  0.00            
ATOM   2598  CB  SER X 160      57.301 -24.114  38.645  0.00  0.00            
ATOM   2599  HB2 SER X 160      58.386 -24.121  38.544  0.00  0.00            
ATOM   2600  HB3 SER X 160      56.812 -25.026  38.988  0.00  0.00            
ATOM   2601  OG  SER X 160      56.722 -23.834  37.410  0.00  0.00            
ATOM   2602  HG  SER X 160      57.056 -23.009  37.050  0.00  0.00            
ATOM   2603  C   SER X 160      57.858 -23.289  40.908  0.00  0.00            
ATOM   2604  O   SER X 160      57.696 -24.239  41.592  0.00  0.00            
ATOM   2605  N   GLN X 161      58.896 -22.446  41.182  0.00  0.00            
ATOM   2606  H   GLN X 161      58.951 -21.619  40.605  0.00  0.00            
ATOM   2607  CA  GLN X 161      59.703 -22.276  42.420  0.00  0.00            
ATOM   2608  HA  GLN X 161      59.725 -23.229  42.949  0.00  0.00            
ATOM   2609  CB  GLN X 161      61.176 -22.108  42.088  0.00  0.00            
ATOM   2610  HB2 GLN X 161      61.408 -21.085  41.792  0.00  0.00            
ATOM   2611  HB3 GLN X 161      61.635 -22.379  43.038  0.00  0.00            
ATOM   2612  CG  GLN X 161      61.833 -22.987  40.951  0.00  0.00            
ATOM   2613  HG2 GLN X 161      61.612 -24.023  41.211  0.00  0.00            
ATOM   2614  HG3 GLN X 161      61.205 -22.764  40.089  0.00  0.00            
ATOM   2615  CD  GLN X 161      63.238 -22.641  40.643  0.00  0.00            
ATOM   2616  OE1 GLN X 161      63.480 -21.799  39.773  0.00  0.00            
ATOM   2617  NE2 GLN X 161      64.199 -23.227  41.384  0.00  0.00            
ATOM   2618 HE21 GLN X 161      65.132 -22.846  41.314  0.00  0.00            
ATOM   2619 HE22 GLN X 161      63.941 -23.970  42.017  0.00  0.00            
ATOM   2620  C   GLN X 161      59.176 -21.170  43.357  0.00  0.00            
ATOM   2621  O   GLN X 161      58.964 -21.381  44.562  0.00  0.00            
ATOM   2622  N   ALA X 162      58.855 -20.042  42.765  0.00  0.00            
ATOM   2623  H   ALA X 162      59.033 -19.984  41.773  0.00  0.00            
ATOM   2624  CA  ALA X 162      58.690 -18.751  43.430  0.00  0.00            
ATOM   2625  HA  ALA X 162      59.324 -18.677  44.313  0.00  0.00            
ATOM   2626  CB  ALA X 162      59.161 -17.718  42.500  0.00  0.00            
ATOM   2627  HB1 ALA X 162      58.576 -17.681  41.581  0.00  0.00            
ATOM   2628  HB2 ALA X 162      59.292 -16.750  42.985  0.00  0.00            
ATOM   2629  HB3 ALA X 162      60.201 -17.992  42.325  0.00  0.00            
ATOM   2630  C   ALA X 162      57.291 -18.510  43.972  0.00  0.00            
ATOM   2631  O   ALA X 162      57.070 -17.565  44.773  0.00  0.00            
ATOM   2632  N   PHE X 163      56.345 -19.382  43.601  0.00  0.00            
ATOM   2633  H   PHE X 163      56.485 -19.917  42.756  0.00  0.00            
ATOM   2634  CA  PHE X 163      54.966 -19.390  44.095  0.00  0.00            
ATOM   2635  HA  PHE X 163      54.770 -18.645  44.866  0.00  0.00            
ATOM   2636  CB  PHE X 163      54.078 -18.937  42.897  0.00  0.00            
ATOM   2637  HB2 PHE X 163      54.303 -19.525  42.007  0.00  0.00            
ATOM   2638  HB3 PHE X 163      53.047 -19.128  43.195  0.00  0.00            
ATOM   2639  CG  PHE X 163      54.146 -17.470  42.514  0.00  0.00            
ATOM   2640  CD1 PHE X 163      54.441 -17.046  41.226  0.00  0.00            
ATOM   2641  HD1 PHE X 163      54.557 -17.838  40.502  0.00  0.00            
ATOM   2642  CE1 PHE X 163      54.387 -15.641  40.940  0.00  0.00            
ATOM   2643  HE1 PHE X 163      54.527 -15.247  39.944  0.00  0.00            
ATOM   2644  CZ  PHE X 163      54.047 -14.662  41.892  0.00  0.00            
ATOM   2645  HZ  PHE X 163      54.069 -13.674  41.457  0.00  0.00            
ATOM   2646  CE2 PHE X 163      53.779 -15.116  43.164  0.00  0.00            
ATOM   2647  HE2 PHE X 163      53.619 -14.373  43.931  0.00  0.00            
ATOM   2648  CD2 PHE X 163      53.846 -16.499  43.445  0.00  0.00            
ATOM   2649  HD2 PHE X 163      53.634 -16.850  44.444  0.00  0.00            
ATOM   2650  C   PHE X 163      54.439 -20.708  44.601  0.00  0.00            
ATOM   2651  O   PHE X 163      54.908 -21.766  44.175  0.00  0.00            
ATOM   2652  N   HIE X 164      53.413 -20.691  45.487  0.00  0.00            
ATOM   2653  H   HIE X 164      53.171 -19.774  45.834  0.00  0.00            
ATOM   2654  CA  HIE X 164      53.120 -21.838  46.343  0.00  0.00            
ATOM   2655  HA  HIE X 164      53.969 -22.210  46.917  0.00  0.00            
ATOM   2656  CB  HIE X 164      52.307 -21.300  47.507  0.00  0.00            
ATOM   2657  HB2 HIE X 164      52.835 -20.464  47.967  0.00  0.00            
ATOM   2658  HB3 HIE X 164      51.335 -20.943  47.167  0.00  0.00            
ATOM   2659  CG  HIE X 164      51.990 -22.401  48.532  0.00  0.00            
ATOM   2660  ND1 HIE X 164      52.805 -23.072  49.450  0.00  0.00            
ATOM   2661  CE1 HIE X 164      52.125 -24.063  49.978  0.00  0.00            
ATOM   2662  HE1 HIE X 164      52.471 -24.843  50.639  0.00  0.00            
ATOM   2663  NE2 HIE X 164      50.866 -23.944  49.598  0.00  0.00            
ATOM   2664  HE2 HIE X 164      50.116 -24.478  50.013  0.00  0.00            
ATOM   2665  CD2 HIE X 164      50.739 -22.906  48.709  0.00  0.00            
ATOM   2666  HD2 HIE X 164      49.845 -22.742  48.126  0.00  0.00            
ATOM   2667  C   HIE X 164      52.485 -23.097  45.679  0.00  0.00            
ATOM   2668  O   HIE X 164      51.375 -23.097  45.159  0.00  0.00            
ATOM   2669  N   ASN X 165      53.200 -24.227  45.872  0.00  0.00            
ATOM   2670  H   ASN X 165      54.152 -24.150  46.199  0.00  0.00            
ATOM   2671  CA  ASN X 165      52.722 -25.616  45.631  0.00  0.00            
ATOM   2672  HA  ASN X 165      53.636 -26.207  45.572  0.00  0.00            
ATOM   2673  CB  ASN X 165      51.828 -25.977  46.818  0.00  0.00            
ATOM   2674  HB2 ASN X 165      52.396 -25.814  47.735  0.00  0.00            
ATOM   2675  HB3 ASN X 165      50.955 -25.336  46.699  0.00  0.00            
ATOM   2676  CG  ASN X 165      51.460 -27.442  46.792  0.00  0.00            
ATOM   2677  OD1 ASN X 165      52.041 -28.391  46.276  0.00  0.00            
ATOM   2678  ND2 ASN X 165      50.318 -27.631  47.442  0.00  0.00            
ATOM   2679 HD21 ASN X 165      50.037 -28.598  47.520  0.00  0.00            
ATOM   2680 HD22 ASN X 165      49.766 -26.910  47.884  0.00  0.00            
ATOM   2681  C   ASN X 165      52.102 -25.717  44.218  0.00  0.00            
ATOM   2682  O   ASN X 165      50.996 -26.113  44.037  0.00  0.00            
ATOM   2683  N   MET X 166      53.005 -25.533  43.254  0.00  0.00            
ATOM   2684  H   MET X 166      53.905 -25.147  43.502  0.00  0.00            
ATOM   2685  CA  MET X 166      52.838 -25.583  41.817  0.00  0.00            
ATOM   2686  HA  MET X 166      51.837 -25.992  41.679  0.00  0.00            
ATOM   2687  CB  MET X 166      52.683 -24.122  41.358  0.00  0.00            
ATOM   2688  HB2 MET X 166      51.893 -23.674  41.961  0.00  0.00            
ATOM   2689  HB3 MET X 166      53.635 -23.612  41.501  0.00  0.00            
ATOM   2690  CG  MET X 166      52.189 -23.942  39.871  0.00  0.00            
ATOM   2691  HG2 MET X 166      53.044 -24.037  39.202  0.00  0.00            
ATOM   2692  HG3 MET X 166      51.497 -24.725  39.558  0.00  0.00            
ATOM   2693  SD  MET X 166      51.335 -22.374  39.545  0.00  0.00            
ATOM   2694  CE  MET X 166      52.647 -21.266  40.107  0.00  0.00            
ATOM   2695  HE1 MET X 166      53.010 -21.515  41.105  0.00  0.00            
ATOM   2696  HE2 MET X 166      53.442 -21.191  39.365  0.00  0.00            
ATOM   2697  HE3 MET X 166      52.242 -20.255  40.143  0.00  0.00            
ATOM   2698  C   MET X 166      53.874 -26.425  41.128  0.00  0.00            
ATOM   2699  O   MET X 166      55.086 -26.228  41.337  0.00  0.00            
ATOM   2700  N   ARG X 167      53.460 -27.309  40.251  0.00  0.00            
ATOM   2701  H   ARG X 167      52.457 -27.430  40.263  0.00  0.00            
ATOM   2702  CA  ARG X 167      54.272 -28.293  39.474  0.00  0.00            
ATOM   2703  HA  ARG X 167      55.301 -28.117  39.786  0.00  0.00            
ATOM   2704  CB  ARG X 167      53.793 -29.648  39.976  0.00  0.00            
ATOM   2705  HB2 ARG X 167      54.038 -29.689  41.038  0.00  0.00            
ATOM   2706  HB3 ARG X 167      52.726 -29.722  39.762  0.00  0.00            
ATOM   2707  CG  ARG X 167      54.622 -30.805  39.406  0.00  0.00            
ATOM   2708  HG2 ARG X 167      54.313 -30.826  38.360  0.00  0.00            
ATOM   2709  HG3 ARG X 167      55.702 -30.664  39.371  0.00  0.00            
ATOM   2710  CD  ARG X 167      54.298 -32.236  39.901  0.00  0.00            
ATOM   2711  HD2 ARG X 167      54.913 -33.001  39.427  0.00  0.00            
ATOM   2712  HD3 ARG X 167      54.424 -32.116  40.976  0.00  0.00            
ATOM   2713  NE  ARG X 167      52.878 -32.510  39.615  0.00  0.00            
ATOM   2714  HE  ARG X 167      52.303 -31.715  39.379  0.00  0.00            
ATOM   2715  CZ  ARG X 167      52.354 -33.672  39.629  0.00  0.00            
ATOM   2716  NH1 ARG X 167      52.966 -34.700  39.972  0.00  0.00            
ATOM   2717 HH11 ARG X 167      53.861 -34.537  40.412  0.00  0.00            
ATOM   2718 HH12 ARG X 167      52.487 -35.579  40.108  0.00  0.00            
ATOM   2719  NH2 ARG X 167      51.066 -33.713  39.434  0.00  0.00            
ATOM   2720 HH21 ARG X 167      50.613 -32.817  39.332  0.00  0.00            
ATOM   2721 HH22 ARG X 167      50.560 -34.584  39.361  0.00  0.00            
ATOM   2722  C   ARG X 167      54.119 -28.184  37.947  0.00  0.00            
ATOM   2723  O   ARG X 167      52.957 -28.044  37.498  0.00  0.00            
ATOM   2724  N   ILE X 168      55.109 -28.321  37.126  0.00  0.00            
ATOM   2725  H   ILE X 168      56.002 -28.486  37.568  0.00  0.00            
ATOM   2726  CA  ILE X 168      55.052 -28.065  35.698  0.00  0.00            
ATOM   2727  HA  ILE X 168      54.043 -27.892  35.325  0.00  0.00            
ATOM   2728  CB  ILE X 168      55.600 -26.661  35.301  0.00  0.00            
ATOM   2729  HB  ILE X 168      55.028 -25.849  35.751  0.00  0.00            
ATOM   2730  CG2 ILE X 168      56.985 -26.533  35.885  0.00  0.00            
ATOM   2731 HG21 ILE X 168      57.452 -25.578  35.646  0.00  0.00            
ATOM   2732 HG22 ILE X 168      57.000 -26.616  36.972  0.00  0.00            
ATOM   2733 HG23 ILE X 168      57.617 -27.320  35.472  0.00  0.00            
ATOM   2734  CG1 ILE X 168      55.589 -26.391  33.757  0.00  0.00            
ATOM   2735 HG12 ILE X 168      56.372 -27.019  33.331  0.00  0.00            
ATOM   2736 HG13 ILE X 168      54.622 -26.546  33.279  0.00  0.00            
ATOM   2737  CD1 ILE X 168      55.815 -24.904  33.397  0.00  0.00            
ATOM   2738 HD11 ILE X 168      56.801 -24.586  33.738  0.00  0.00            
ATOM   2739 HD12 ILE X 168      55.829 -24.809  32.311  0.00  0.00            
ATOM   2740 HD13 ILE X 168      54.955 -24.397  33.835  0.00  0.00            
ATOM   2741  C   ILE X 168      55.756 -29.259  34.946  0.00  0.00            
ATOM   2742  O   ILE X 168      56.728 -29.815  35.484  0.00  0.00            
ATOM   2743  N   ILE X 169      55.209 -29.665  33.793  0.00  0.00            
ATOM   2744  H   ILE X 169      54.541 -29.042  33.361  0.00  0.00            
ATOM   2745  CA  ILE X 169      55.791 -30.688  32.876  0.00  0.00            
ATOM   2746  HA  ILE X 169      56.711 -31.133  33.256  0.00  0.00            
ATOM   2747  CB  ILE X 169      54.763 -31.884  32.679  0.00  0.00            
ATOM   2748  HB  ILE X 169      55.155 -32.459  31.841  0.00  0.00            
ATOM   2749  CG2 ILE X 169      54.959 -32.780  33.988  0.00  0.00            
ATOM   2750 HG21 ILE X 169      55.996 -33.006  34.235  0.00  0.00            
ATOM   2751 HG22 ILE X 169      54.510 -32.344  34.880  0.00  0.00            
ATOM   2752 HG23 ILE X 169      54.399 -33.711  33.902  0.00  0.00            
ATOM   2753  CG1 ILE X 169      53.272 -31.621  32.550  0.00  0.00            
ATOM   2754 HG12 ILE X 169      52.948 -31.220  33.511  0.00  0.00            
ATOM   2755 HG13 ILE X 169      53.161 -30.917  31.725  0.00  0.00            
ATOM   2756  CD1 ILE X 169      52.445 -32.925  32.448  0.00  0.00            
ATOM   2757 HD11 ILE X 169      52.792 -33.573  31.643  0.00  0.00            
ATOM   2758 HD12 ILE X 169      52.352 -33.323  33.459  0.00  0.00            
ATOM   2759 HD13 ILE X 169      51.499 -32.565  32.043  0.00  0.00            
ATOM   2760  C   ILE X 169      56.260 -29.993  31.548  0.00  0.00            
ATOM   2761  O   ILE X 169      55.676 -28.948  31.187  0.00  0.00            
ATOM   2762  N   PRO X 170      57.279 -30.518  30.828  0.00  0.00            
ATOM   2763  CD  PRO X 170      58.209 -31.627  31.070  0.00  0.00            
ATOM   2764  HD2 PRO X 170      57.642 -32.529  30.839  0.00  0.00            
ATOM   2765  HD3 PRO X 170      58.547 -31.594  32.106  0.00  0.00            
ATOM   2766  CG  PRO X 170      59.397 -31.622  30.116  0.00  0.00            
ATOM   2767  HG2 PRO X 170      59.714 -32.556  29.653  0.00  0.00            
ATOM   2768  HG3 PRO X 170      60.237 -31.050  30.511  0.00  0.00            
ATOM   2769  CB  PRO X 170      58.753 -30.874  28.941  0.00  0.00            
ATOM   2770  HB2 PRO X 170      58.228 -31.544  28.259  0.00  0.00            
ATOM   2771  HB3 PRO X 170      59.488 -30.269  28.412  0.00  0.00            
ATOM   2772  CA  PRO X 170      57.704 -29.972  29.557  0.00  0.00            
ATOM   2773  HA  PRO X 170      58.121 -28.976  29.711  0.00  0.00            
ATOM   2774  C   PRO X 170      56.565 -29.744  28.511  0.00  0.00            
ATOM   2775  O   PRO X 170      55.549 -30.356  28.700  0.00  0.00            
ATOM   2776  N   PRO X 171      56.788 -28.970  27.420  0.00  0.00            
ATOM   2777  CD  PRO X 171      57.891 -28.043  27.251  0.00  0.00            
ATOM   2778  HD2 PRO X 171      58.772 -28.565  26.878  0.00  0.00            
ATOM   2779  HD3 PRO X 171      58.119 -27.511  28.174  0.00  0.00            
ATOM   2780  CG  PRO X 171      57.387 -27.065  26.097  0.00  0.00            
ATOM   2781  HG2 PRO X 171      58.159 -26.632  25.460  0.00  0.00            
ATOM   2782  HG3 PRO X 171      57.062 -26.100  26.487  0.00  0.00            
ATOM   2783  CB  PRO X 171      56.281 -27.854  25.401  0.00  0.00            
ATOM   2784  HB2 PRO X 171      56.607 -28.352  24.488  0.00  0.00            
ATOM   2785  HB3 PRO X 171      55.485 -27.127  25.238  0.00  0.00            
ATOM   2786  CA  PRO X 171      55.798 -28.928  26.370  0.00  0.00            
ATOM   2787  HA  PRO X 171      54.788 -28.653  26.673  0.00  0.00            
ATOM   2788  C   PRO X 171      55.652 -30.225  25.577  0.00  0.00            
ATOM   2789  O   PRO X 171      56.532 -31.047  25.557  0.00  0.00            
ATOM   2790  N   GLY X 172      54.468 -30.360  24.920  0.00  0.00            
ATOM   2791  H   GLY X 172      53.841 -29.568  24.909  0.00  0.00            
ATOM   2792  CA  GLY X 172      54.165 -31.610  24.164  0.00  0.00            
ATOM   2793  HA2 GLY X 172      53.356 -31.457  23.449  0.00  0.00            
ATOM   2794  HA3 GLY X 172      55.097 -31.864  23.659  0.00  0.00            
ATOM   2795  C   GLY X 172      53.830 -32.888  24.953  0.00  0.00            
ATOM   2796  O   GLY X 172      54.028 -33.977  24.447  0.00  0.00            
ATOM   2797  N   SER X 173      53.480 -32.735  26.246  0.00  0.00            
ATOM   2798  H   SER X 173      53.145 -31.795  26.401  0.00  0.00            
ATOM   2799  CA  SER X 173      53.581 -33.829  27.258  0.00  0.00            
ATOM   2800  HA  SER X 173      54.196 -34.595  26.784  0.00  0.00            
ATOM   2801  CB  SER X 173      54.301 -33.449  28.526  0.00  0.00            
ATOM   2802  HB2 SER X 173      53.673 -32.775  29.108  0.00  0.00            
ATOM   2803  HB3 SER X 173      54.363 -34.251  29.262  0.00  0.00            
ATOM   2804  OG  SER X 173      55.584 -32.978  28.259  0.00  0.00            
ATOM   2805  HG  SER X 173      55.630 -32.020  28.295  0.00  0.00            
ATOM   2806  C   SER X 173      52.200 -34.421  27.512  0.00  0.00            
ATOM   2807  O   SER X 173      51.780 -34.643  28.618  0.00  0.00            
ATOM   2808  N   GLY X 174      51.412 -34.485  26.446  0.00  0.00            
ATOM   2809  H   GLY X 174      51.780 -34.197  25.551  0.00  0.00            
ATOM   2810  CA  GLY X 174      50.027 -34.891  26.534  0.00  0.00            
ATOM   2811  HA2 GLY X 174      49.828 -35.545  25.685  0.00  0.00            
ATOM   2812  HA3 GLY X 174      49.828 -35.548  27.380  0.00  0.00            
ATOM   2813  C   GLY X 174      48.951 -33.786  26.622  0.00  0.00            
ATOM   2814  O   GLY X 174      49.124 -32.757  27.323  0.00  0.00            
ATOM   2815  N   ILE X 175      47.826 -33.864  25.864  0.00  0.00            
ATOM   2816  H   ILE X 175      47.826 -34.647  25.227  0.00  0.00            
ATOM   2817  CA  ILE X 175      46.822 -32.826  25.784  0.00  0.00            
ATOM   2818  HA  ILE X 175      47.277 -31.838  25.727  0.00  0.00            
ATOM   2819  CB  ILE X 175      45.894 -32.997  24.555  0.00  0.00            
ATOM   2820  HB  ILE X 175      45.214 -32.150  24.651  0.00  0.00            
ATOM   2821  CG2 ILE X 175      46.702 -32.806  23.243  0.00  0.00            
ATOM   2822 HG21 ILE X 175      47.272 -33.716  23.058  0.00  0.00            
ATOM   2823 HG22 ILE X 175      46.168 -32.724  22.296  0.00  0.00            
ATOM   2824 HG23 ILE X 175      47.356 -31.945  23.377  0.00  0.00            
ATOM   2825  CG1 ILE X 175      44.983 -34.299  24.480  0.00  0.00            
ATOM   2826 HG12 ILE X 175      45.641 -35.158  24.353  0.00  0.00            
ATOM   2827 HG13 ILE X 175      44.505 -34.443  25.449  0.00  0.00            
ATOM   2828  CD1 ILE X 175      44.010 -34.206  23.330  0.00  0.00            
ATOM   2829 HD11 ILE X 175      43.235 -34.972  23.316  0.00  0.00            
ATOM   2830 HD12 ILE X 175      43.363 -33.332  23.398  0.00  0.00            
ATOM   2831 HD13 ILE X 175      44.533 -34.157  22.375  0.00  0.00            
ATOM   2832  C   ILE X 175      46.135 -32.813  27.135  0.00  0.00            
ATOM   2833  O   ILE X 175      45.853 -33.841  27.729  0.00  0.00            
ATOM   2834  N   ILE X 176      45.697 -31.662  27.572  0.00  0.00            
ATOM   2835  H   ILE X 176      45.939 -30.895  26.962  0.00  0.00            
ATOM   2836  CA  ILE X 176      45.319 -31.345  28.958  0.00  0.00            
ATOM   2837  HA  ILE X 176      46.213 -31.312  29.581  0.00  0.00            
ATOM   2838  CB  ILE X 176      44.865 -29.890  29.002  0.00  0.00            
ATOM   2839  HB  ILE X 176      45.743 -29.308  28.719  0.00  0.00            
ATOM   2840  CG2 ILE X 176      43.614 -29.606  28.158  0.00  0.00            
ATOM   2841 HG21 ILE X 176      42.821 -30.213  28.594  0.00  0.00            
ATOM   2842 HG22 ILE X 176      43.358 -28.550  28.248  0.00  0.00            
ATOM   2843 HG23 ILE X 176      43.681 -29.869  27.103  0.00  0.00            
ATOM   2844  CG1 ILE X 176      44.412 -29.650  30.467  0.00  0.00            
ATOM   2845 HG12 ILE X 176      43.519 -30.186  30.788  0.00  0.00            
ATOM   2846 HG13 ILE X 176      45.200 -30.025  31.121  0.00  0.00            
ATOM   2847  CD1 ILE X 176      44.167 -28.230  30.909  0.00  0.00            
ATOM   2848 HD11 ILE X 176      43.315 -27.748  30.430  0.00  0.00            
ATOM   2849 HD12 ILE X 176      43.887 -28.309  31.959  0.00  0.00            
ATOM   2850 HD13 ILE X 176      45.023 -27.564  30.798  0.00  0.00            
ATOM   2851  C   ILE X 176      44.400 -32.461  29.532  0.00  0.00            
ATOM   2852  O   ILE X 176      44.775 -33.119  30.468  0.00  0.00            
ATOM   2853  N   HIE X 177      43.246 -32.733  28.963  0.00  0.00            
ATOM   2854  H   HIE X 177      43.003 -32.282  28.092  0.00  0.00            
ATOM   2855  CA  HIE X 177      42.283 -33.666  29.587  0.00  0.00            
ATOM   2856  HA  HIE X 177      42.227 -33.528  30.667  0.00  0.00            
ATOM   2857  CB  HIE X 177      40.907 -33.622  28.926  0.00  0.00            
ATOM   2858  HB2 HIE X 177      41.077 -33.557  27.851  0.00  0.00            
ATOM   2859  HB3 HIE X 177      40.378 -34.570  29.021  0.00  0.00            
ATOM   2860  CG  HIE X 177      40.077 -32.489  29.330  0.00  0.00            
ATOM   2861  ND1 HIE X 177      39.877 -31.994  30.618  0.00  0.00            
ATOM   2862  CE1 HIE X 177      38.886 -31.138  30.554  0.00  0.00            
ATOM   2863  HE1 HIE X 177      38.644 -30.509  31.397  0.00  0.00            
ATOM   2864  NE2 HIE X 177      38.513 -30.956  29.264  0.00  0.00            
ATOM   2865  HE2 HIE X 177      37.900 -30.230  28.923  0.00  0.00            
ATOM   2866  CD2 HIE X 177      39.268 -31.756  28.487  0.00  0.00            
ATOM   2867  HD2 HIE X 177      39.150 -31.926  27.427  0.00  0.00            
ATOM   2868  C   HIE X 177      42.803 -35.065  29.639  0.00  0.00            
ATOM   2869  O   HIE X 177      42.634 -35.759  30.676  0.00  0.00            
ATOM   2870  N   GLN X 178      43.652 -35.451  28.650  0.00  0.00            
ATOM   2871  H   GLN X 178      43.919 -34.774  27.950  0.00  0.00            
ATOM   2872  CA  GLN X 178      44.315 -36.746  28.607  0.00  0.00            
ATOM   2873  HA  GLN X 178      43.569 -37.491  28.884  0.00  0.00            
ATOM   2874  CB  GLN X 178      44.781 -37.250  27.219  0.00  0.00            
ATOM   2875  HB2 GLN X 178      43.910 -37.217  26.565  0.00  0.00            
ATOM   2876  HB3 GLN X 178      45.533 -36.570  26.818  0.00  0.00            
ATOM   2877  CG  GLN X 178      45.384 -38.686  27.067  0.00  0.00            
ATOM   2878  HG2 GLN X 178      46.338 -38.614  27.589  0.00  0.00            
ATOM   2879  HG3 GLN X 178      44.699 -39.365  27.575  0.00  0.00            
ATOM   2880  CD  GLN X 178      45.490 -39.096  25.649  0.00  0.00            
ATOM   2881  OE1 GLN X 178      44.850 -38.574  24.753  0.00  0.00            
ATOM   2882  NE2 GLN X 178      46.358 -40.015  25.413  0.00  0.00            
ATOM   2883 HE21 GLN X 178      46.327 -40.506  24.531  0.00  0.00            
ATOM   2884 HE22 GLN X 178      46.743 -40.557  26.173  0.00  0.00            
ATOM   2885  C   GLN X 178      45.544 -36.862  29.556  0.00  0.00            
ATOM   2886  O   GLN X 178      45.703 -37.873  30.223  0.00  0.00            
ATOM   2887  N   VAL X 179      46.343 -35.849  29.689  0.00  0.00            
ATOM   2888  H   VAL X 179      46.317 -35.116  28.994  0.00  0.00            
ATOM   2889  CA  VAL X 179      47.458 -35.921  30.708  0.00  0.00            
ATOM   2890  HA  VAL X 179      48.058 -36.819  30.566  0.00  0.00            
ATOM   2891  CB  VAL X 179      48.483 -34.730  30.586  0.00  0.00            
ATOM   2892  HB  VAL X 179      48.763 -34.782  29.534  0.00  0.00            
ATOM   2893  CG1 VAL X 179      48.019 -33.253  30.638  0.00  0.00            
ATOM   2894 HG11 VAL X 179      48.905 -32.640  30.804  0.00  0.00            
ATOM   2895 HG12 VAL X 179      47.476 -33.062  29.713  0.00  0.00            
ATOM   2896 HG13 VAL X 179      47.294 -33.051  31.426  0.00  0.00            
ATOM   2897  CG2 VAL X 179      49.722 -34.961  31.438  0.00  0.00            
ATOM   2898 HG21 VAL X 179      50.183 -35.932  31.255  0.00  0.00            
ATOM   2899 HG22 VAL X 179      50.463 -34.168  31.336  0.00  0.00            
ATOM   2900 HG23 VAL X 179      49.421 -35.057  32.482  0.00  0.00            
ATOM   2901  C   VAL X 179      46.787 -35.972  32.099  0.00  0.00            
ATOM   2902  O   VAL X 179      47.274 -36.552  33.043  0.00  0.00            
ATOM   2903  N   ASN X 180      45.602 -35.347  32.202  0.00  0.00            
ATOM   2904  H   ASN X 180      45.288 -34.844  31.384  0.00  0.00            
ATOM   2905  CA  ASN X 180      44.739 -35.300  33.384  0.00  0.00            
ATOM   2906  HA  ASN X 180      45.366 -35.133  34.260  0.00  0.00            
ATOM   2907  CB  ASN X 180      43.852 -34.076  33.419  0.00  0.00            
ATOM   2908  HB2 ASN X 180      44.371 -33.207  33.014  0.00  0.00            
ATOM   2909  HB3 ASN X 180      42.916 -34.272  32.895  0.00  0.00            
ATOM   2910  CG  ASN X 180      43.434 -33.646  34.794  0.00  0.00            
ATOM   2911  OD1 ASN X 180      43.856 -34.054  35.839  0.00  0.00            
ATOM   2912  ND2 ASN X 180      42.452 -32.794  34.833  0.00  0.00            
ATOM   2913 HD21 ASN X 180      42.034 -32.447  35.684  0.00  0.00            
ATOM   2914 HD22 ASN X 180      42.164 -32.348  33.973  0.00  0.00            
ATOM   2915  C   ASN X 180      44.007 -36.578  33.689  0.00  0.00            
ATOM   2916  O   ASN X 180      43.639 -36.824  34.868  0.00  0.00            
ATOM   2917  N   LEU X 181      43.823 -37.446  32.703  0.00  0.00            
ATOM   2918  H   LEU X 181      44.222 -37.193  31.810  0.00  0.00            
ATOM   2919  CA  LEU X 181      43.433 -38.850  32.934  0.00  0.00            
ATOM   2920  HA  LEU X 181      42.757 -39.025  33.771  0.00  0.00            
ATOM   2921  CB  LEU X 181      42.701 -39.298  31.662  0.00  0.00            
ATOM   2922  HB2 LEU X 181      43.171 -38.762  30.838  0.00  0.00            
ATOM   2923  HB3 LEU X 181      42.681 -40.379  31.524  0.00  0.00            
ATOM   2924  CG  LEU X 181      41.251 -38.877  31.652  0.00  0.00            
ATOM   2925  HG  LEU X 181      41.168 -37.890  32.107  0.00  0.00            
ATOM   2926  CD1 LEU X 181      40.632 -38.710  30.280  0.00  0.00            
ATOM   2927 HD11 LEU X 181      40.479 -39.692  29.831  0.00  0.00            
ATOM   2928 HD12 LEU X 181      39.693 -38.172  30.409  0.00  0.00            
ATOM   2929 HD13 LEU X 181      41.276 -38.130  29.619  0.00  0.00            
ATOM   2930  CD2 LEU X 181      40.388 -39.910  32.427  0.00  0.00            
ATOM   2931 HD21 LEU X 181      40.762 -39.844  33.449  0.00  0.00            
ATOM   2932 HD22 LEU X 181      39.300 -39.844  32.398  0.00  0.00            
ATOM   2933 HD23 LEU X 181      40.619 -40.917  32.081  0.00  0.00            
ATOM   2934  C   LEU X 181      44.627 -39.834  33.048  0.00  0.00            
ATOM   2935  O   LEU X 181      44.556 -40.746  33.857  0.00  0.00            
ATOM   2936  N   GLU X 182      45.733 -39.675  32.274  0.00  0.00            
ATOM   2937  H   GLU X 182      45.651 -39.047  31.487  0.00  0.00            
ATOM   2938  CA  GLU X 182      46.712 -40.761  32.069  0.00  0.00            
ATOM   2939  HA  GLU X 182      46.195 -41.687  32.320  0.00  0.00            
ATOM   2940  CB  GLU X 182      47.087 -40.867  30.574  0.00  0.00            
ATOM   2941  HB2 GLU X 182      47.309 -39.868  30.199  0.00  0.00            
ATOM   2942  HB3 GLU X 182      48.023 -41.417  30.477  0.00  0.00            
ATOM   2943  CG  GLU X 182      45.938 -41.443  29.696  0.00  0.00            
ATOM   2944  HG2 GLU X 182      45.694 -42.403  30.150  0.00  0.00            
ATOM   2945  HG3 GLU X 182      45.038 -40.829  29.743  0.00  0.00            
ATOM   2946  CD  GLU X 182      46.325 -41.697  28.283  0.00  0.00            
ATOM   2947  OE1 GLU X 182      47.352 -41.031  27.838  0.00  0.00            
ATOM   2948  OE2 GLU X 182      45.643 -42.454  27.518  0.00  0.00            
ATOM   2949  C   GLU X 182      47.981 -40.579  32.936  0.00  0.00            
ATOM   2950  O   GLU X 182      48.728 -41.500  33.189  0.00  0.00            
ATOM   2951  N   TYR X 183      48.222 -39.334  33.406  0.00  0.00            
ATOM   2952  H   TYR X 183      47.461 -38.701  33.204  0.00  0.00            
ATOM   2953  CA  TYR X 183      49.430 -38.880  34.134  0.00  0.00            
ATOM   2954  HA  TYR X 183      49.989 -39.806  34.270  0.00  0.00            
ATOM   2955  CB  TYR X 183      50.268 -38.023  33.176  0.00  0.00            
ATOM   2956  HB2 TYR X 183      50.356 -38.418  32.163  0.00  0.00            
ATOM   2957  HB3 TYR X 183      49.693 -37.105  33.057  0.00  0.00            
ATOM   2958  CG  TYR X 183      51.682 -37.890  33.758  0.00  0.00            
ATOM   2959  CD1 TYR X 183      52.051 -36.724  34.480  0.00  0.00            
ATOM   2960  HD1 TYR X 183      51.333 -35.924  34.587  0.00  0.00            
ATOM   2961  CE1 TYR X 183      53.389 -36.670  34.965  0.00  0.00            
ATOM   2962  HE1 TYR X 183      53.756 -35.837  35.547  0.00  0.00            
ATOM   2963  CZ  TYR X 183      54.305 -37.713  34.783  0.00  0.00            
ATOM   2964  OH  TYR X 183      55.500 -37.477  35.338  0.00  0.00            
ATOM   2965  HH  TYR X 183      55.503 -36.709  35.914  0.00  0.00            
ATOM   2966  CE2 TYR X 183      53.885 -38.875  34.125  0.00  0.00            
ATOM   2967  HE2 TYR X 183      54.493 -39.748  33.942  0.00  0.00            
ATOM   2968  CD2 TYR X 183      52.550 -38.967  33.601  0.00  0.00            
ATOM   2969  HD2 TYR X 183      52.136 -39.768  33.007  0.00  0.00            
ATOM   2970  C   TYR X 183      49.125 -38.260  35.478  0.00  0.00            
ATOM   2971  O   TYR X 183      49.853 -38.490  36.494  0.00  0.00            
ATOM   2972  N   LEU X 184      48.083 -37.393  35.583  0.00  0.00            
ATOM   2973  H   LEU X 184      47.617 -37.187  34.711  0.00  0.00            
ATOM   2974  CA  LEU X 184      47.766 -36.561  36.725  0.00  0.00            
ATOM   2975  HA  LEU X 184      48.567 -36.650  37.459  0.00  0.00            
ATOM   2976  CB  LEU X 184      47.732 -35.057  36.323  0.00  0.00            
ATOM   2977  HB2 LEU X 184      46.835 -34.825  35.748  0.00  0.00            
ATOM   2978  HB3 LEU X 184      47.541 -34.403  37.174  0.00  0.00            
ATOM   2979  CG  LEU X 184      48.940 -34.592  35.502  0.00  0.00            
ATOM   2980  HG  LEU X 184      49.161 -35.353  34.754  0.00  0.00            
ATOM   2981  CD1 LEU X 184      48.570 -33.269  34.820  0.00  0.00            
ATOM   2982 HD11 LEU X 184      47.848 -33.457  34.025  0.00  0.00            
ATOM   2983 HD12 LEU X 184      48.197 -32.620  35.613  0.00  0.00            
ATOM   2984 HD13 LEU X 184      49.457 -32.948  34.274  0.00  0.00            
ATOM   2985  CD2 LEU X 184      50.162 -34.436  36.438  0.00  0.00            
ATOM   2986 HD21 LEU X 184      50.328 -35.339  37.026  0.00  0.00            
ATOM   2987 HD22 LEU X 184      51.110 -34.189  35.959  0.00  0.00            
ATOM   2988 HD23 LEU X 184      50.057 -33.549  37.062  0.00  0.00            
ATOM   2989  C   LEU X 184      46.485 -36.951  37.515  0.00  0.00            
ATOM   2990  O   LEU X 184      46.052 -36.179  38.379  0.00  0.00            
ATOM   2991  N   ALA X 185      45.825 -38.080  37.100  0.00  0.00            
ATOM   2992  H   ALA X 185      46.038 -38.585  36.251  0.00  0.00            
ATOM   2993  CA  ALA X 185      44.664 -38.505  37.883  0.00  0.00            
ATOM   2994  HA  ALA X 185      43.938 -37.716  38.081  0.00  0.00            
ATOM   2995  CB  ALA X 185      43.977 -39.650  37.112  0.00  0.00            
ATOM   2996  HB1 ALA X 185      43.681 -39.263  36.137  0.00  0.00            
ATOM   2997  HB2 ALA X 185      44.478 -40.608  36.969  0.00  0.00            
ATOM   2998  HB3 ALA X 185      43.099 -39.934  37.692  0.00  0.00            
ATOM   2999  C   ALA X 185      45.267 -39.160  39.166  0.00  0.00            
ATOM   3000  O   ALA X 185      46.232 -39.931  39.219  0.00  0.00            
ATOM   3001  N   ARG X 186      44.662 -38.856  40.313  0.00  0.00            
ATOM   3002  H   ARG X 186      43.949 -38.141  40.276  0.00  0.00            
ATOM   3003  CA  ARG X 186      45.019 -39.529  41.648  0.00  0.00            
ATOM   3004  HA  ARG X 186      46.005 -39.993  41.619  0.00  0.00            
ATOM   3005  CB  ARG X 186      45.090 -38.463  42.840  0.00  0.00            
ATOM   3006  HB2 ARG X 186      44.215 -37.827  42.706  0.00  0.00            
ATOM   3007  HB3 ARG X 186      45.205 -38.890  43.836  0.00  0.00            
ATOM   3008  CG  ARG X 186      46.363 -37.582  42.705  0.00  0.00            
ATOM   3009  HG2 ARG X 186      46.444 -37.050  43.653  0.00  0.00            
ATOM   3010  HG3 ARG X 186      47.170 -38.312  42.636  0.00  0.00            
ATOM   3011  CD  ARG X 186      46.366 -36.534  41.594  0.00  0.00            
ATOM   3012  HD2 ARG X 186      46.705 -37.042  40.692  0.00  0.00            
ATOM   3013  HD3 ARG X 186      45.348 -36.162  41.484  0.00  0.00            
ATOM   3014  NE  ARG X 186      47.157 -35.336  41.930  0.00  0.00            
ATOM   3015  HE  ARG X 186      47.532 -35.224  42.861  0.00  0.00            
ATOM   3016  CZ  ARG X 186      47.538 -34.372  41.160  0.00  0.00            
ATOM   3017  NH1 ARG X 186      47.277 -34.250  39.875  0.00  0.00            
ATOM   3018 HH11 ARG X 186      46.866 -35.048  39.412  0.00  0.00            
ATOM   3019 HH12 ARG X 186      47.696 -33.511  39.329  0.00  0.00            
ATOM   3020  NH2 ARG X 186      48.392 -33.581  41.655  0.00  0.00            
ATOM   3021 HH21 ARG X 186      48.602 -33.452  42.634  0.00  0.00            
ATOM   3022 HH22 ARG X 186      48.625 -32.787  41.075  0.00  0.00            
ATOM   3023  C   ARG X 186      43.963 -40.563  41.924  0.00  0.00            
ATOM   3024  O   ARG X 186      44.260 -41.490  42.626  0.00  0.00            
ATOM   3025  N   VAL X 187      42.727 -40.307  41.491  0.00  0.00            
ATOM   3026  H   VAL X 187      42.633 -39.460  40.949  0.00  0.00            
ATOM   3027  CA  VAL X 187      41.416 -40.903  41.859  0.00  0.00            
ATOM   3028  HA  VAL X 187      40.616 -40.276  41.464  0.00  0.00            
ATOM   3029  CB  VAL X 187      41.260 -42.371  41.467  0.00  0.00            
ATOM   3030  HB  VAL X 187      42.122 -42.967  41.769  0.00  0.00            
ATOM   3031  CG1 VAL X 187      39.903 -43.055  41.908  0.00  0.00            
ATOM   3032 HG11 VAL X 187      39.741 -44.027  41.442  0.00  0.00            
ATOM   3033 HG12 VAL X 187      39.946 -43.059  42.997  0.00  0.00            
ATOM   3034 HG13 VAL X 187      39.117 -42.418  41.504  0.00  0.00            
ATOM   3035  CG2 VAL X 187      41.216 -42.492  39.939  0.00  0.00            
ATOM   3036 HG21 VAL X 187      40.298 -42.142  39.468  0.00  0.00            
ATOM   3037 HG22 VAL X 187      41.969 -41.868  39.457  0.00  0.00            
ATOM   3038 HG23 VAL X 187      41.510 -43.507  39.670  0.00  0.00            
ATOM   3039  C   VAL X 187      41.140 -40.773  43.354  0.00  0.00            
ATOM   3040  O   VAL X 187      40.028 -40.421  43.792  0.00  0.00            
ATOM   3041  N   VAL X 188      42.076 -40.921  44.285  0.00  0.00            
ATOM   3042  H   VAL X 188      43.019 -41.217  44.076  0.00  0.00            
ATOM   3043  CA  VAL X 188      41.990 -40.419  45.651  0.00  0.00            
ATOM   3044  HA  VAL X 188      41.076 -39.857  45.843  0.00  0.00            
ATOM   3045  CB  VAL X 188      41.928 -41.654  46.602  0.00  0.00            
ATOM   3046  HB  VAL X 188      42.856 -42.224  46.574  0.00  0.00            
ATOM   3047  CG1 VAL X 188      41.783 -41.118  48.000  0.00  0.00            
ATOM   3048 HG11 VAL X 188      42.627 -40.479  48.261  0.00  0.00            
ATOM   3049 HG12 VAL X 188      40.836 -40.585  48.077  0.00  0.00            
ATOM   3050 HG13 VAL X 188      41.836 -41.878  48.780  0.00  0.00            
ATOM   3051  CG2 VAL X 188      40.750 -42.625  46.382  0.00  0.00            
ATOM   3052 HG21 VAL X 188      39.752 -42.202  46.497  0.00  0.00            
ATOM   3053 HG22 VAL X 188      40.763 -43.053  45.380  0.00  0.00            
ATOM   3054 HG23 VAL X 188      40.800 -43.486  47.047  0.00  0.00            
ATOM   3055  C   VAL X 188      43.127 -39.483  46.036  0.00  0.00            
ATOM   3056  O   VAL X 188      44.309 -39.841  45.773  0.00  0.00            
ATOM   3057  N   PHE X 189      42.890 -38.267  46.488  0.00  0.00            
ATOM   3058  H   PHE X 189      41.954 -38.106  46.832  0.00  0.00            
ATOM   3059  CA  PHE X 189      43.710 -37.204  46.854  0.00  0.00            
ATOM   3060  HA  PHE X 189      44.706 -37.214  46.411  0.00  0.00            
ATOM   3061  CB  PHE X 189      43.053 -35.873  46.428  0.00  0.00            
ATOM   3062  HB2 PHE X 189      42.515 -35.900  45.480  0.00  0.00            
ATOM   3063  HB3 PHE X 189      42.340 -35.529  47.177  0.00  0.00            
ATOM   3064  CG  PHE X 189      44.093 -34.771  46.193  0.00  0.00            
ATOM   3065  CD1 PHE X 189      44.691 -34.679  44.946  0.00  0.00            
ATOM   3066  HD1 PHE X 189      44.393 -35.347  44.152  0.00  0.00            
ATOM   3067  CE1 PHE X 189      45.679 -33.686  44.808  0.00  0.00            
ATOM   3068  HE1 PHE X 189      46.292 -33.621  43.921  0.00  0.00            
ATOM   3069  CZ  PHE X 189      46.069 -32.898  45.837  0.00  0.00            
ATOM   3070  HZ  PHE X 189      46.913 -32.225  45.814  0.00  0.00            
ATOM   3071  CE2 PHE X 189      45.589 -33.116  47.163  0.00  0.00            
ATOM   3072  HE2 PHE X 189      46.102 -32.712  48.024  0.00  0.00            
ATOM   3073  CD2 PHE X 189      44.534 -34.014  47.302  0.00  0.00            
ATOM   3074  HD2 PHE X 189      44.067 -34.251  48.246  0.00  0.00            
ATOM   3075  C   PHE X 189      44.056 -37.357  48.343  0.00  0.00            
ATOM   3076  O   PHE X 189      43.316 -37.834  49.218  0.00  0.00            
ATOM   3077  N   ASP X 190      45.252 -36.933  48.758  0.00  0.00            
ATOM   3078  H   ASP X 190      45.828 -36.597  47.999  0.00  0.00            
ATOM   3079  CA  ASP X 190      45.835 -37.041  50.120  0.00  0.00            
ATOM   3080  HA  ASP X 190      45.036 -37.149  50.853  0.00  0.00            
ATOM   3081  CB  ASP X 190      46.773 -38.259  50.291  0.00  0.00            
ATOM   3082  HB2 ASP X 190      47.002 -38.348  51.353  0.00  0.00            
ATOM   3083  HB3 ASP X 190      46.189 -39.113  49.948  0.00  0.00            
ATOM   3084  CG  ASP X 190      47.975 -38.117  49.430  0.00  0.00            
ATOM   3085  OD1 ASP X 190      47.889 -38.202  48.168  0.00  0.00            
ATOM   3086  OD2 ASP X 190      49.137 -38.098  49.898  0.00  0.00            
ATOM   3087  C   ASP X 190      46.481 -35.726  50.477  0.00  0.00            
ATOM   3088  O   ASP X 190      47.395 -35.327  49.775  0.00  0.00            
ATOM   3089  N   GLN X 191      46.070 -35.049  51.584  0.00  0.00            
ATOM   3090  H   GLN X 191      45.310 -35.495  52.078  0.00  0.00            
ATOM   3091  CA  GLN X 191      46.736 -33.818  52.128  0.00  0.00            
ATOM   3092  HA  GLN X 191      47.820 -33.870  52.026  0.00  0.00            
ATOM   3093  CB  GLN X 191      46.216 -32.565  51.401  0.00  0.00            
ATOM   3094  HB2 GLN X 191      45.885 -32.776  50.384  0.00  0.00            
ATOM   3095  HB3 GLN X 191      45.362 -32.219  51.984  0.00  0.00            
ATOM   3096  CG  GLN X 191      47.205 -31.399  51.313  0.00  0.00            
ATOM   3097  HG2 GLN X 191      47.442 -30.942  52.274  0.00  0.00            
ATOM   3098  HG3 GLN X 191      48.133 -31.654  50.802  0.00  0.00            
ATOM   3099  CD  GLN X 191      46.815 -30.178  50.447  0.00  0.00            
ATOM   3100  OE1 GLN X 191      45.751 -30.109  49.806  0.00  0.00            
ATOM   3101  NE2 GLN X 191      47.751 -29.296  50.040  0.00  0.00            
ATOM   3102 HE21 GLN X 191      47.461 -28.599  49.369  0.00  0.00            
ATOM   3103 HE22 GLN X 191      48.708 -29.461  50.317  0.00  0.00            
ATOM   3104  C   GLN X 191      46.404 -33.558  53.607  0.00  0.00            
ATOM   3105  O   GLN X 191      45.245 -33.757  54.065  0.00  0.00            
ATOM   3106  N   ASP X 192      47.372 -32.922  54.304  0.00  0.00            
ATOM   3107  H   ASP X 192      48.229 -32.840  53.776  0.00  0.00            
ATOM   3108  CA  ASP X 192      47.316 -32.374  55.685  0.00  0.00            
ATOM   3109  HA  ASP X 192      48.344 -32.161  55.977  0.00  0.00            
ATOM   3110  CB  ASP X 192      46.565 -31.001  55.645  0.00  0.00            
ATOM   3111  HB2 ASP X 192      47.080 -30.448  54.860  0.00  0.00            
ATOM   3112  HB3 ASP X 192      45.501 -31.226  55.570  0.00  0.00            
ATOM   3113  CG  ASP X 192      46.655 -30.132  56.888  0.00  0.00            
ATOM   3114  OD1 ASP X 192      47.735 -30.155  57.497  0.00  0.00            
ATOM   3115  OD2 ASP X 192      45.710 -29.324  57.209  0.00  0.00            
ATOM   3116  C   ASP X 192      46.819 -33.468  56.632  0.00  0.00            
ATOM   3117  O   ASP X 192      46.228 -33.088  57.643  0.00  0.00            
ATOM   3118  N   GLY X 193      46.946 -34.734  56.255  0.00  0.00            
ATOM   3119  H   GLY X 193      47.478 -34.950  55.424  0.00  0.00            
ATOM   3120  CA  GLY X 193      46.719 -35.870  57.120  0.00  0.00            
ATOM   3121  HA2 GLY X 193      47.489 -36.638  57.044  0.00  0.00            
ATOM   3122  HA3 GLY X 193      46.834 -35.532  58.149  0.00  0.00            
ATOM   3123  C   GLY X 193      45.426 -36.634  56.907  0.00  0.00            
ATOM   3124  O   GLY X 193      45.106 -37.474  57.708  0.00  0.00            
ATOM   3125  N   TYR X 194      44.715 -36.389  55.810  0.00  0.00            
ATOM   3126  H   TYR X 194      45.055 -35.528  55.407  0.00  0.00            
ATOM   3127  CA  TYR X 194      43.445 -36.939  55.389  0.00  0.00            
ATOM   3128  HA  TYR X 194      43.288 -37.727  56.125  0.00  0.00            
ATOM   3129  CB  TYR X 194      42.250 -36.010  55.531  0.00  0.00            
ATOM   3130  HB2 TYR X 194      42.249 -35.191  54.811  0.00  0.00            
ATOM   3131  HB3 TYR X 194      41.406 -36.623  55.216  0.00  0.00            
ATOM   3132  CG  TYR X 194      42.139 -35.514  56.947  0.00  0.00            
ATOM   3133  CD1 TYR X 194      41.213 -36.109  57.868  0.00  0.00            
ATOM   3134  HD1 TYR X 194      40.564 -36.929  57.599  0.00  0.00            
ATOM   3135  CE1 TYR X 194      41.162 -35.710  59.235  0.00  0.00            
ATOM   3136  HE1 TYR X 194      40.550 -36.247  59.944  0.00  0.00            
ATOM   3137  CZ  TYR X 194      41.908 -34.630  59.704  0.00  0.00            
ATOM   3138  OH  TYR X 194      41.880 -34.376  61.027  0.00  0.00            
ATOM   3139  HH  TYR X 194      42.316 -33.532  61.168  0.00  0.00            
ATOM   3140  CE2 TYR X 194      42.735 -33.957  58.771  0.00  0.00            
ATOM   3141  HE2 TYR X 194      43.320 -33.117  59.115  0.00  0.00            
ATOM   3142  CD2 TYR X 194      42.911 -34.407  57.464  0.00  0.00            
ATOM   3143  HD2 TYR X 194      43.530 -33.921  56.725  0.00  0.00            
ATOM   3144  C   TYR X 194      43.473 -37.638  54.038  0.00  0.00            
ATOM   3145  O   TYR X 194      44.421 -37.410  53.236  0.00  0.00            
ATOM   3146  N   TYR X 195      42.523 -38.520  53.845  0.00  0.00            
ATOM   3147  H   TYR X 195      41.919 -38.694  54.635  0.00  0.00            
ATOM   3148  CA  TYR X 195      42.198 -39.227  52.544  0.00  0.00            
ATOM   3149  HA  TYR X 195      42.832 -38.749  51.797  0.00  0.00            
ATOM   3150  CB  TYR X 195      42.452 -40.721  52.708  0.00  0.00            
ATOM   3151  HB2 TYR X 195      42.425 -40.964  53.770  0.00  0.00            
ATOM   3152  HB3 TYR X 195      41.639 -41.293  52.260  0.00  0.00            
ATOM   3153  CG  TYR X 195      43.701 -41.232  52.190  0.00  0.00            
ATOM   3154  CD1 TYR X 195      44.939 -40.764  52.649  0.00  0.00            
ATOM   3155  HD1 TYR X 195      44.940 -40.031  53.442  0.00  0.00            
ATOM   3156  CE1 TYR X 195      46.144 -41.264  52.041  0.00  0.00            
ATOM   3157  HE1 TYR X 195      47.110 -40.914  52.375  0.00  0.00            
ATOM   3158  CZ  TYR X 195      46.110 -42.175  50.974  0.00  0.00            
ATOM   3159  OH  TYR X 195      47.305 -42.587  50.366  0.00  0.00            
ATOM   3160  HH  TYR X 195      48.097 -42.111  50.625  0.00  0.00            
ATOM   3161  CE2 TYR X 195      44.802 -42.596  50.512  0.00  0.00            
ATOM   3162  HE2 TYR X 195      44.756 -43.337  49.728  0.00  0.00            
ATOM   3163  CD2 TYR X 195      43.683 -42.169  51.181  0.00  0.00            
ATOM   3164  HD2 TYR X 195      42.707 -42.560  50.934  0.00  0.00            
ATOM   3165  C   TYR X 195      40.747 -39.001  52.085  0.00  0.00            
ATOM   3166  O   TYR X 195      39.706 -39.173  52.772  0.00  0.00            
ATOM   3167  N   TYR X 196      40.631 -38.568  50.788  0.00  0.00            
ATOM   3168  H   TYR X 196      41.419 -38.229  50.255  0.00  0.00            
ATOM   3169  CA  TYR X 196      39.360 -38.170  50.237  0.00  0.00            
ATOM   3170  HA  TYR X 196      38.561 -38.865  50.498  0.00  0.00            
ATOM   3171  CB  TYR X 196      39.049 -36.758  50.658  0.00  0.00            
ATOM   3172  HB2 TYR X 196      38.314 -36.396  49.939  0.00  0.00            
ATOM   3173  HB3 TYR X 196      38.660 -36.827  51.674  0.00  0.00            
ATOM   3174  CG  TYR X 196      40.181 -35.699  50.643  0.00  0.00            
ATOM   3175  CD1 TYR X 196      41.054 -35.610  51.743  0.00  0.00            
ATOM   3176  HD1 TYR X 196      40.929 -36.220  52.625  0.00  0.00            
ATOM   3177  CE1 TYR X 196      42.107 -34.595  51.719  0.00  0.00            
ATOM   3178  HE1 TYR X 196      42.820 -34.487  52.523  0.00  0.00            
ATOM   3179  CZ  TYR X 196      42.218 -33.738  50.616  0.00  0.00            
ATOM   3180  OH  TYR X 196      43.237 -32.835  50.670  0.00  0.00            
ATOM   3181  HH  TYR X 196      43.409 -32.343  49.864  0.00  0.00            
ATOM   3182  CE2 TYR X 196      41.306 -33.877  49.533  0.00  0.00            
ATOM   3183  HE2 TYR X 196      41.522 -33.362  48.609  0.00  0.00            
ATOM   3184  CD2 TYR X 196      40.219 -34.771  49.596  0.00  0.00            
ATOM   3185  HD2 TYR X 196      39.540 -34.801  48.757  0.00  0.00            
ATOM   3186  C   TYR X 196      39.462 -38.223  48.676  0.00  0.00            
ATOM   3187  O   TYR X 196      40.542 -38.087  48.079  0.00  0.00            
ATOM   3188  N   PRO X 197      38.290 -38.436  48.010  0.00  0.00            
ATOM   3189  CD  PRO X 197      36.992 -38.659  48.622  0.00  0.00            
ATOM   3190  HD2 PRO X 197      36.593 -37.668  48.840  0.00  0.00            
ATOM   3191  HD3 PRO X 197      36.988 -39.183  49.578  0.00  0.00            
ATOM   3192  CG  PRO X 197      36.165 -39.329  47.512  0.00  0.00            
ATOM   3193  HG2 PRO X 197      35.126 -39.024  47.635  0.00  0.00            
ATOM   3194  HG3 PRO X 197      36.345 -40.404  47.540  0.00  0.00            
ATOM   3195  CB  PRO X 197      36.722 -38.654  46.244  0.00  0.00            
ATOM   3196  HB2 PRO X 197      36.365 -37.625  46.200  0.00  0.00            
ATOM   3197  HB3 PRO X 197      36.512 -39.220  45.337  0.00  0.00            
ATOM   3198  CA  PRO X 197      38.227 -38.515  46.529  0.00  0.00            
ATOM   3199  HA  PRO X 197      38.690 -39.455  46.228  0.00  0.00            
ATOM   3200  C   PRO X 197      38.876 -37.339  45.731  0.00  0.00            
ATOM   3201  O   PRO X 197      38.908 -36.214  46.237  0.00  0.00            
ATOM   3202  N   ASP X 198      39.568 -37.687  44.643  0.00  0.00            
ATOM   3203  H   ASP X 198      39.389 -38.613  44.282  0.00  0.00            
ATOM   3204  CA  ASP X 198      40.127 -36.647  43.753  0.00  0.00            
ATOM   3205  HA  ASP X 198      40.839 -36.106  44.375  0.00  0.00            
ATOM   3206  CB  ASP X 198      40.894 -37.394  42.746  0.00  0.00            
ATOM   3207  HB2 ASP X 198      41.589 -38.061  43.257  0.00  0.00            
ATOM   3208  HB3 ASP X 198      40.252 -38.038  42.145  0.00  0.00            
ATOM   3209  CG  ASP X 198      41.783 -36.632  41.758  0.00  0.00            
ATOM   3210  OD1 ASP X 198      42.048 -35.404  41.974  0.00  0.00            
ATOM   3211  OD2 ASP X 198      42.298 -37.290  40.815  0.00  0.00            
ATOM   3212  C   ASP X 198      39.043 -35.641  43.277  0.00  0.00            
ATOM   3213  O   ASP X 198      37.851 -36.019  42.914  0.00  0.00            
ATOM   3214  N   SER X 199      39.401 -34.352  43.152  0.00  0.00            
ATOM   3215  H   SER X 199      40.288 -33.986  43.469  0.00  0.00            
ATOM   3216  CA  SER X 199      38.441 -33.335  42.628  0.00  0.00            
ATOM   3217  HA  SER X 199      37.944 -33.882  41.827  0.00  0.00            
ATOM   3218  CB  SER X 199      37.386 -32.893  43.619  0.00  0.00            
ATOM   3219  HB2 SER X 199      36.823 -32.023  43.284  0.00  0.00            
ATOM   3220  HB3 SER X 199      36.749 -33.752  43.833  0.00  0.00            
ATOM   3221  OG  SER X 199      37.921 -32.607  44.872  0.00  0.00            
ATOM   3222  HG  SER X 199      37.661 -33.359  45.409  0.00  0.00            
ATOM   3223  C   SER X 199      39.179 -32.181  42.099  0.00  0.00            
ATOM   3224  O   SER X 199      40.233 -31.830  42.585  0.00  0.00            
ATOM   3225  N   LEU X 200      38.645 -31.632  41.015  0.00  0.00            
ATOM   3226  H   LEU X 200      37.689 -31.821  40.751  0.00  0.00            
ATOM   3227  CA  LEU X 200      39.371 -30.773  40.047  0.00  0.00            
ATOM   3228  HA  LEU X 200      40.260 -30.379  40.539  0.00  0.00            
ATOM   3229  CB  LEU X 200      39.896 -31.731  38.896  0.00  0.00            
ATOM   3230  HB2 LEU X 200      40.220 -32.625  39.429  0.00  0.00            
ATOM   3231  HB3 LEU X 200      39.023 -32.047  38.325  0.00  0.00            
ATOM   3232  CG  LEU X 200      40.803 -31.308  37.725  0.00  0.00            
ATOM   3233  HG  LEU X 200      41.116 -32.227  37.229  0.00  0.00            
ATOM   3234  CD1 LEU X 200      40.148 -30.397  36.719  0.00  0.00            
ATOM   3235 HD11 LEU X 200      40.658 -30.447  35.757  0.00  0.00            
ATOM   3236 HD12 LEU X 200      39.078 -30.604  36.670  0.00  0.00            
ATOM   3237 HD13 LEU X 200      40.270 -29.370  37.063  0.00  0.00            
ATOM   3238  CD2 LEU X 200      42.176 -30.690  38.143  0.00  0.00            
ATOM   3239 HD21 LEU X 200      42.817 -30.933  37.295  0.00  0.00            
ATOM   3240 HD22 LEU X 200      42.147 -29.601  38.158  0.00  0.00            
ATOM   3241 HD23 LEU X 200      42.582 -31.039  39.093  0.00  0.00            
ATOM   3242  C   LEU X 200      38.622 -29.524  39.444  0.00  0.00            
ATOM   3243  O   LEU X 200      37.468 -29.647  39.057  0.00  0.00            
ATOM   3244  N   VAL X 201      39.337 -28.393  39.509  0.00  0.00            
ATOM   3245  H   VAL X 201      40.169 -28.339  40.079  0.00  0.00            
ATOM   3246  CA  VAL X 201      38.898 -27.133  38.827  0.00  0.00            
ATOM   3247  HA  VAL X 201      37.994 -27.340  38.255  0.00  0.00            
ATOM   3248  CB  VAL X 201      38.620 -26.111  39.905  0.00  0.00            
ATOM   3249  HB  VAL X 201      38.614 -25.119  39.453  0.00  0.00            
ATOM   3250  CG1 VAL X 201      37.147 -26.416  40.488  0.00  0.00            
ATOM   3251 HG11 VAL X 201      37.094 -27.333  41.075  0.00  0.00            
ATOM   3252 HG12 VAL X 201      36.788 -25.585  41.094  0.00  0.00            
ATOM   3253 HG13 VAL X 201      36.441 -26.378  39.658  0.00  0.00            
ATOM   3254  CG2 VAL X 201      39.606 -26.003  41.120  0.00  0.00            
ATOM   3255 HG21 VAL X 201      39.133 -25.234  41.730  0.00  0.00            
ATOM   3256 HG22 VAL X 201      39.837 -26.927  41.651  0.00  0.00            
ATOM   3257 HG23 VAL X 201      40.547 -25.628  40.718  0.00  0.00            
ATOM   3258  C   VAL X 201      39.926 -26.546  37.891  0.00  0.00            
ATOM   3259  O   VAL X 201      41.037 -27.124  37.747  0.00  0.00            
ATOM   3260  N   GLY X 202      39.573 -25.513  37.112  0.00  0.00            
ATOM   3261  H   GLY X 202      38.728 -24.978  37.249  0.00  0.00            
ATOM   3262  CA  GLY X 202      40.484 -24.925  36.152  0.00  0.00            
ATOM   3263  HA2 GLY X 202      41.451 -24.842  36.648  0.00  0.00            
ATOM   3264  HA3 GLY X 202      40.541 -25.697  35.385  0.00  0.00            
ATOM   3265  C   GLY X 202      40.070 -23.581  35.600  0.00  0.00            
ATOM   3266  O   GLY X 202      39.483 -22.748  36.362  0.00  0.00            
ATOM   3267  N   THR X 203      40.517 -23.311  34.397  0.00  0.00            
ATOM   3268  H   THR X 203      40.969 -24.074  33.913  0.00  0.00            
ATOM   3269  CA  THR X 203      40.750 -21.876  33.884  0.00  0.00            
ATOM   3270  HA  THR X 203      40.006 -21.240  34.365  0.00  0.00            
ATOM   3271  CB  THR X 203      42.169 -21.402  34.119  0.00  0.00            
ATOM   3272  HB  THR X 203      42.310 -20.342  33.910  0.00  0.00            
ATOM   3273  CG2 THR X 203      42.686 -21.609  35.589  0.00  0.00            
ATOM   3274 HG21 THR X 203      42.785 -22.683  35.746  0.00  0.00            
ATOM   3275 HG22 THR X 203      43.646 -21.098  35.657  0.00  0.00            
ATOM   3276 HG23 THR X 203      41.864 -21.199  36.177  0.00  0.00            
ATOM   3277  OG1 THR X 203      42.975 -22.161  33.232  0.00  0.00            
ATOM   3278  HG1 THR X 203      43.800 -21.671  33.193  0.00  0.00            
ATOM   3279  C   THR X 203      40.297 -21.620  32.440  0.00  0.00            
ATOM   3280  O   THR X 203      40.037 -20.480  32.120  0.00  0.00            
ATOM   3281  N   ASP X 204      40.180 -22.691  31.626  0.00  0.00            
ATOM   3282  H   ASP X 204      40.458 -23.583  32.010  0.00  0.00            
ATOM   3283  CA  ASP X 204      39.609 -22.755  30.293  0.00  0.00            
ATOM   3284  HA  ASP X 204      39.732 -21.738  29.921  0.00  0.00            
ATOM   3285  CB  ASP X 204      40.461 -23.758  29.554  0.00  0.00            
ATOM   3286  HB2 ASP X 204      41.487 -23.838  29.913  0.00  0.00            
ATOM   3287  HB3 ASP X 204      40.158 -24.795  29.698  0.00  0.00            
ATOM   3288  CG  ASP X 204      40.641 -23.455  28.030  0.00  0.00            
ATOM   3289  OD1 ASP X 204      41.153 -24.236  27.249  0.00  0.00            
ATOM   3290  OD2 ASP X 204      40.207 -22.407  27.518  0.00  0.00            
ATOM   3291  C   ASP X 204      38.095 -22.861  30.178  0.00  0.00            
ATOM   3292  O   ASP X 204      37.453 -23.616  30.972  0.00  0.00            
ATOM   3293  N   SER X 205      37.597 -22.366  28.998  0.00  0.00            
ATOM   3294  H   SER X 205      38.290 -21.957  28.389  0.00  0.00            
ATOM   3295  CA  SER X 205      36.197 -22.582  28.552  0.00  0.00            
ATOM   3296  HA  SER X 205      35.517 -22.379  29.380  0.00  0.00            
ATOM   3297  CB  SER X 205      35.750 -21.624  27.417  0.00  0.00            
ATOM   3298  HB2 SER X 205      36.254 -21.879  26.485  0.00  0.00            
ATOM   3299  HB3 SER X 205      34.666 -21.569  27.323  0.00  0.00            
ATOM   3300  OG  SER X 205      36.101 -20.349  27.805  0.00  0.00            
ATOM   3301  HG  SER X 205      36.960 -20.056  27.493  0.00  0.00            
ATOM   3302  C   SER X 205      35.891 -23.979  28.081  0.00  0.00            
ATOM   3303  O   SER X 205      34.729 -24.269  27.657  0.00  0.00            
ATOM   3304  N   HIE X 206      36.764 -24.972  28.270  0.00  0.00            
ATOM   3305  H   HIE X 206      37.692 -24.738  28.592  0.00  0.00            
ATOM   3306  CA  HIE X 206      36.470 -26.361  27.846  0.00  0.00            
ATOM   3307  HA  HIE X 206      35.857 -26.334  26.946  0.00  0.00            
ATOM   3308  CB  HIE X 206      37.766 -27.113  27.434  0.00  0.00            
ATOM   3309  HB2 HIE X 206      38.346 -26.420  26.824  0.00  0.00            
ATOM   3310  HB3 HIE X 206      38.428 -27.303  28.279  0.00  0.00            
ATOM   3311  CG  HIE X 206      37.740 -28.413  26.577  0.00  0.00            
ATOM   3312  ND1 HIE X 206      36.614 -29.307  26.564  0.00  0.00            
ATOM   3313  CE1 HIE X 206      37.071 -30.311  25.722  0.00  0.00            
ATOM   3314  HE1 HIE X 206      36.408 -31.066  25.325  0.00  0.00            
ATOM   3315  NE2 HIE X 206      38.309 -30.046  25.267  0.00  0.00            
ATOM   3316  HE2 HIE X 206      38.919 -30.662  24.749  0.00  0.00            
ATOM   3317  CD2 HIE X 206      38.678 -28.853  25.742  0.00  0.00            
ATOM   3318  HD2 HIE X 206      39.631 -28.390  25.530  0.00  0.00            
ATOM   3319  C   HIE X 206      35.698 -27.028  28.969  0.00  0.00            
ATOM   3320  O   HIE X 206      35.732 -26.625  30.129  0.00  0.00            
ATOM   3321  N   THR X 207      34.849 -27.952  28.498  0.00  0.00            
ATOM   3322  H   THR X 207      34.889 -28.247  27.533  0.00  0.00            
ATOM   3323  CA  THR X 207      34.020 -28.792  29.369  0.00  0.00            
ATOM   3324  HA  THR X 207      33.458 -28.103  30.001  0.00  0.00            
ATOM   3325  CB  THR X 207      32.975 -29.649  28.594  0.00  0.00            
ATOM   3326  HB  THR X 207      33.456 -30.472  28.066  0.00  0.00            
ATOM   3327  CG2 THR X 207      31.850 -30.166  29.590  0.00  0.00            
ATOM   3328 HG21 THR X 207      32.117 -31.071  30.137  0.00  0.00            
ATOM   3329 HG22 THR X 207      31.598 -29.413  30.337  0.00  0.00            
ATOM   3330 HG23 THR X 207      30.848 -30.331  29.194  0.00  0.00            
ATOM   3331  OG1 THR X 207      32.244 -28.881  27.612  0.00  0.00            
ATOM   3332  HG1 THR X 207      31.800 -29.484  27.010  0.00  0.00            
ATOM   3333  C   THR X 207      34.860 -29.683  30.284  0.00  0.00            
ATOM   3334  O   THR X 207      35.934 -30.067  29.891  0.00  0.00            
ATOM   3335  N   THR X 208      34.366 -30.038  31.448  0.00  0.00            
ATOM   3336  H   THR X 208      33.435 -29.732  31.694  0.00  0.00            
ATOM   3337  CA  THR X 208      35.097 -31.095  32.242  0.00  0.00            
ATOM   3338  HA  THR X 208      36.117 -30.758  32.423  0.00  0.00            
ATOM   3339  CB  THR X 208      34.568 -31.250  33.667  0.00  0.00            
ATOM   3340  HB  THR X 208      34.992 -32.151  34.112  0.00  0.00            
ATOM   3341  CG2 THR X 208      34.928 -30.028  34.484  0.00  0.00            
ATOM   3342 HG21 THR X 208      34.428 -30.270  35.422  0.00  0.00            
ATOM   3343 HG22 THR X 208      35.997 -29.867  34.624  0.00  0.00            
ATOM   3344 HG23 THR X 208      34.422 -29.151  34.079  0.00  0.00            
ATOM   3345  OG1 THR X 208      33.222 -31.492  33.589  0.00  0.00            
ATOM   3346  HG1 THR X 208      32.970 -31.682  34.495  0.00  0.00            
ATOM   3347  C   THR X 208      35.163 -32.525  31.551  0.00  0.00            
ATOM   3348  O   THR X 208      34.356 -32.738  30.621  0.00  0.00            
ATOM   3349  N   MET X 209      36.261 -33.323  31.687  0.00  0.00            
ATOM   3350  H   MET X 209      37.003 -32.938  32.254  0.00  0.00            
ATOM   3351  CA  MET X 209      36.384 -34.643  31.072  0.00  0.00            
ATOM   3352  HA  MET X 209      35.423 -34.897  30.624  0.00  0.00            
ATOM   3353  CB  MET X 209      37.329 -34.494  29.945  0.00  0.00            
ATOM   3354  HB2 MET X 209      36.976 -33.720  29.264  0.00  0.00            
ATOM   3355  HB3 MET X 209      38.302 -34.243  30.366  0.00  0.00            
ATOM   3356  CG  MET X 209      37.408 -35.695  29.086  0.00  0.00            
ATOM   3357  HG2 MET X 209      38.002 -36.497  29.525  0.00  0.00            
ATOM   3358  HG3 MET X 209      36.433 -36.138  28.880  0.00  0.00            
ATOM   3359  SD  MET X 209      38.008 -35.464  27.327  0.00  0.00            
ATOM   3360  CE  MET X 209      38.330 -37.169  26.748  0.00  0.00            
ATOM   3361  HE1 MET X 209      37.436 -37.792  26.741  0.00  0.00            
ATOM   3362  HE2 MET X 209      38.672 -37.052  25.719  0.00  0.00            
ATOM   3363  HE3 MET X 209      39.074 -37.699  27.343  0.00  0.00            
ATOM   3364  C   MET X 209      36.764 -35.763  31.960  0.00  0.00            
ATOM   3365  O   MET X 209      36.500 -36.865  31.525  0.00  0.00            
ATOM   3366  N   ILE X 210      37.338 -35.507  33.149  0.00  0.00            
ATOM   3367  H   ILE X 210      37.507 -34.599  33.557  0.00  0.00            
ATOM   3368  CA  ILE X 210      37.899 -36.701  33.945  0.00  0.00            
ATOM   3369  HA  ILE X 210      38.259 -37.431  33.220  0.00  0.00            
ATOM   3370  CB  ILE X 210      39.129 -36.195  34.793  0.00  0.00            
ATOM   3371  HB  ILE X 210      39.571 -37.088  35.234  0.00  0.00            
ATOM   3372  CG2 ILE X 210      40.197 -35.638  33.867  0.00  0.00            
ATOM   3373 HG21 ILE X 210      39.987 -34.580  33.716  0.00  0.00            
ATOM   3374 HG22 ILE X 210      41.159 -35.821  34.345  0.00  0.00            
ATOM   3375 HG23 ILE X 210      40.122 -36.133  32.899  0.00  0.00            
ATOM   3376  CG1 ILE X 210      38.787 -35.194  35.914  0.00  0.00            
ATOM   3377 HG12 ILE X 210      38.373 -34.300  35.448  0.00  0.00            
ATOM   3378 HG13 ILE X 210      37.951 -35.649  36.445  0.00  0.00            
ATOM   3379  CD1 ILE X 210      39.871 -34.756  36.802  0.00  0.00            
ATOM   3380 HD11 ILE X 210      40.328 -35.689  37.132  0.00  0.00            
ATOM   3381 HD12 ILE X 210      40.594 -34.196  36.209  0.00  0.00            
ATOM   3382 HD13 ILE X 210      39.459 -34.179  37.630  0.00  0.00            
ATOM   3383  C   ILE X 210      36.783 -37.408  34.693  0.00  0.00            
ATOM   3384  O   ILE X 210      37.035 -38.445  35.242  0.00  0.00            
ATOM   3385  N   ASP X 211      35.640 -36.780  34.722  0.00  0.00            
ATOM   3386  H   ASP X 211      35.611 -35.885  34.254  0.00  0.00            
ATOM   3387  CA  ASP X 211      34.412 -37.256  35.407  0.00  0.00            
ATOM   3388  HA  ASP X 211      34.565 -37.498  36.459  0.00  0.00            
ATOM   3389  CB  ASP X 211      33.270 -36.228  35.354  0.00  0.00            
ATOM   3390  HB2 ASP X 211      32.833 -36.129  34.360  0.00  0.00            
ATOM   3391  HB3 ASP X 211      32.487 -36.622  36.001  0.00  0.00            
ATOM   3392  CG  ASP X 211      33.567 -34.754  35.815  0.00  0.00            
ATOM   3393  OD1 ASP X 211      34.602 -34.214  35.404  0.00  0.00            
ATOM   3394  OD2 ASP X 211      32.805 -34.310  36.616  0.00  0.00            
ATOM   3395  C   ASP X 211      33.920 -38.580  34.880  0.00  0.00            
ATOM   3396  O   ASP X 211      32.820 -39.168  35.247  0.00  0.00            
ATOM   3397  N   GLY X 212      34.585 -39.170  33.918  0.00  0.00            
ATOM   3398  H   GLY X 212      35.293 -38.636  33.435  0.00  0.00            
ATOM   3399  CA  GLY X 212      34.282 -40.573  33.501  0.00  0.00            
ATOM   3400  HA2 GLY X 212      33.212 -40.711  33.657  0.00  0.00            
ATOM   3401  HA3 GLY X 212      34.477 -40.776  32.448  0.00  0.00            
ATOM   3402  C   GLY X 212      35.025 -41.551  34.344  0.00  0.00            
ATOM   3403  O   GLY X 212      34.832 -42.785  34.274  0.00  0.00            
ATOM   3404  N   LEU X 213      35.973 -41.055  35.118  0.00  0.00            
ATOM   3405  H   LEU X 213      36.070 -40.051  35.177  0.00  0.00            
ATOM   3406  CA  LEU X 213      36.964 -41.807  35.914  0.00  0.00            
ATOM   3407  HA  LEU X 213      36.789 -42.864  35.713  0.00  0.00            
ATOM   3408  CB  LEU X 213      38.463 -41.466  35.533  0.00  0.00            
ATOM   3409  HB2 LEU X 213      38.541 -41.407  34.447  0.00  0.00            
ATOM   3410  HB3 LEU X 213      38.748 -40.519  35.991  0.00  0.00            
ATOM   3411  CG  LEU X 213      39.554 -42.456  36.027  0.00  0.00            
ATOM   3412  HG  LEU X 213      39.671 -42.244  37.090  0.00  0.00            
ATOM   3413  CD1 LEU X 213      39.192 -43.896  35.977  0.00  0.00            
ATOM   3414 HD11 LEU X 213      38.899 -44.197  34.972  0.00  0.00            
ATOM   3415 HD12 LEU X 213      40.048 -44.504  36.267  0.00  0.00            
ATOM   3416 HD13 LEU X 213      38.353 -44.055  36.655  0.00  0.00            
ATOM   3417  CD2 LEU X 213      40.749 -41.914  35.306  0.00  0.00            
ATOM   3418 HD21 LEU X 213      40.912 -40.865  35.553  0.00  0.00            
ATOM   3419 HD22 LEU X 213      41.645 -42.467  35.588  0.00  0.00            
ATOM   3420 HD23 LEU X 213      40.678 -42.028  34.224  0.00  0.00            
ATOM   3421  C   LEU X 213      36.543 -41.677  37.459  0.00  0.00            
ATOM   3422  O   LEU X 213      37.389 -41.997  38.277  0.00  0.00            
ATOM   3423  N   GLY X 214      35.426 -41.098  37.778  0.00  0.00            
ATOM   3424  H   GLY X 214      34.690 -40.946  37.104  0.00  0.00            
ATOM   3425  CA  GLY X 214      34.963 -40.969  39.174  0.00  0.00            
ATOM   3426  HA2 GLY X 214      33.876 -40.883  39.174  0.00  0.00            
ATOM   3427  HA3 GLY X 214      35.149 -41.832  39.813  0.00  0.00            
ATOM   3428  C   GLY X 214      35.544 -39.736  39.852  0.00  0.00            
ATOM   3429  O   GLY X 214      35.219 -39.490  41.060  0.00  0.00            
ATOM   3430  N   ILE X 215      36.371 -38.936  39.214  0.00  0.00            
ATOM   3431  H   ILE X 215      36.467 -39.076  38.218  0.00  0.00            
ATOM   3432  CA  ILE X 215      37.009 -37.704  39.735  0.00  0.00            
ATOM   3433  HA  ILE X 215      37.170 -37.765  40.812  0.00  0.00            
ATOM   3434  CB  ILE X 215      38.401 -37.487  39.090  0.00  0.00            
ATOM   3435  HB  ILE X 215      38.176 -37.201  38.063  0.00  0.00            
ATOM   3436  CG2 ILE X 215      39.158 -36.316  39.818  0.00  0.00            
ATOM   3437 HG21 ILE X 215      39.224 -36.685  40.841  0.00  0.00            
ATOM   3438 HG22 ILE X 215      40.127 -36.332  39.319  0.00  0.00            
ATOM   3439 HG23 ILE X 215      38.603 -35.384  39.703  0.00  0.00            
ATOM   3440  CG1 ILE X 215      39.337 -38.707  38.990  0.00  0.00            
ATOM   3441 HG12 ILE X 215      39.719 -38.933  39.986  0.00  0.00            
ATOM   3442 HG13 ILE X 215      38.707 -39.523  38.637  0.00  0.00            
ATOM   3443  CD1 ILE X 215      40.615 -38.508  38.124  0.00  0.00            
ATOM   3444 HD11 ILE X 215      41.316 -37.694  38.309  0.00  0.00            
ATOM   3445 HD12 ILE X 215      41.175 -39.408  38.378  0.00  0.00            
ATOM   3446 HD13 ILE X 215      40.335 -38.513  37.070  0.00  0.00            
ATOM   3447  C   ILE X 215      36.088 -36.437  39.417  0.00  0.00            
ATOM   3448  O   ILE X 215      35.719 -36.113  38.316  0.00  0.00            
ATOM   3449  N   LEU X 216      35.684 -35.782  40.496  0.00  0.00            
ATOM   3450  H   LEU X 216      36.266 -35.920  41.310  0.00  0.00            
ATOM   3451  CA  LEU X 216      34.601 -34.778  40.581  0.00  0.00            
ATOM   3452  HA  LEU X 216      33.796 -35.155  39.951  0.00  0.00            
ATOM   3453  CB  LEU X 216      33.804 -34.912  41.880  0.00  0.00            
ATOM   3454  HB2 LEU X 216      33.283 -35.865  41.973  0.00  0.00            
ATOM   3455  HB3 LEU X 216      34.507 -34.813  42.706  0.00  0.00            
ATOM   3456  CG  LEU X 216      32.825 -33.744  42.289  0.00  0.00            
ATOM   3457  HG  LEU X 216      33.337 -32.788  42.401  0.00  0.00            
ATOM   3458  CD1 LEU X 216      31.516 -33.864  41.437  0.00  0.00            
ATOM   3459 HD11 LEU X 216      31.155 -34.879  41.600  0.00  0.00            
ATOM   3460 HD12 LEU X 216      30.720 -33.154  41.665  0.00  0.00            
ATOM   3461 HD13 LEU X 216      31.657 -33.749  40.362  0.00  0.00            
ATOM   3462  CD2 LEU X 216      32.253 -33.980  43.703  0.00  0.00            
ATOM   3463 HD21 LEU X 216      31.516 -33.216  43.950  0.00  0.00            
ATOM   3464 HD22 LEU X 216      31.754 -34.946  43.786  0.00  0.00            
ATOM   3465 HD23 LEU X 216      33.024 -34.070  44.468  0.00  0.00            
ATOM   3466  C   LEU X 216      35.051 -33.382  40.065  0.00  0.00            
ATOM   3467  O   LEU X 216      35.604 -32.718  40.892  0.00  0.00            
ATOM   3468  N   GLY X 217      34.816 -33.016  38.818  0.00  0.00            
ATOM   3469  H   GLY X 217      34.229 -33.622  38.263  0.00  0.00            
ATOM   3470  CA  GLY X 217      34.916 -31.605  38.379  0.00  0.00            
ATOM   3471  HA2 GLY X 217      35.752 -31.074  38.835  0.00  0.00            
ATOM   3472  HA3 GLY X 217      35.011 -31.519  37.297  0.00  0.00            
ATOM   3473  C   GLY X 217      33.640 -30.821  38.631  0.00  0.00            
ATOM   3474  O   GLY X 217      32.586 -31.498  38.920  0.00  0.00            
ATOM   3475  N   TRP X 218      33.576 -29.538  38.473  0.00  0.00            
ATOM   3476  H   TRP X 218      34.438 -29.103  38.175  0.00  0.00            
ATOM   3477  CA  TRP X 218      32.342 -28.716  38.386  0.00  0.00            
ATOM   3478  HA  TRP X 218      31.500 -29.271  37.973  0.00  0.00            
ATOM   3479  CB  TRP X 218      31.963 -28.179  39.804  0.00  0.00            
ATOM   3480  HB2 TRP X 218      31.938 -29.061  40.445  0.00  0.00            
ATOM   3481  HB3 TRP X 218      32.852 -27.619  40.093  0.00  0.00            
ATOM   3482  CG  TRP X 218      30.760 -27.226  39.897  0.00  0.00            
ATOM   3483  CD1 TRP X 218      29.545 -27.443  39.303  0.00  0.00            
ATOM   3484  HD1 TRP X 218      29.386 -28.270  38.628  0.00  0.00            
ATOM   3485  NE1 TRP X 218      28.739 -26.368  39.507  0.00  0.00            
ATOM   3486  HE1 TRP X 218      27.766 -26.350  39.237  0.00  0.00            
ATOM   3487  CE2 TRP X 218      29.406 -25.403  40.302  0.00  0.00            
ATOM   3488  CZ2 TRP X 218      28.976 -24.110  40.757  0.00  0.00            
ATOM   3489  HZ2 TRP X 218      27.954 -23.800  40.598  0.00  0.00            
ATOM   3490  CH2 TRP X 218      29.802 -23.322  41.574  0.00  0.00            
ATOM   3491  HH2 TRP X 218      29.496 -22.391  42.028  0.00  0.00            
ATOM   3492  CZ3 TRP X 218      31.124 -23.827  41.792  0.00  0.00            
ATOM   3493  HZ3 TRP X 218      31.888 -23.314  42.357  0.00  0.00            
ATOM   3494  CE3 TRP X 218      31.530 -25.078  41.308  0.00  0.00            
ATOM   3495  HE3 TRP X 218      32.540 -25.459  41.350  0.00  0.00            
ATOM   3496  CD2 TRP X 218      30.694 -25.919  40.503  0.00  0.00            
ATOM   3497  C   TRP X 218      32.690 -27.588  37.470  0.00  0.00            
ATOM   3498  O   TRP X 218      33.845 -27.275  37.150  0.00  0.00            
ATOM   3499  N   GLY X 219      31.662 -26.779  37.074  0.00  0.00            
ATOM   3500  H   GLY X 219      30.730 -26.843  37.456  0.00  0.00            
ATOM   3501  CA  GLY X 219      31.929 -25.753  36.061  0.00  0.00            
ATOM   3502  HA2 GLY X 219      32.626 -25.955  35.247  0.00  0.00            
ATOM   3503  HA3 GLY X 219      31.006 -25.613  35.498  0.00  0.00            
ATOM   3504  C   GLY X 219      32.411 -24.366  36.643  0.00  0.00            
ATOM   3505  O   GLY X 219      31.624 -23.512  37.101  0.00  0.00            
ATOM   3506  N   VAL X 220      33.759 -24.215  36.537  0.00  0.00            
ATOM   3507  H   VAL X 220      34.412 -24.941  36.277  0.00  0.00            
ATOM   3508  CA  VAL X 220      34.382 -22.885  36.854  0.00  0.00            
ATOM   3509  HA  VAL X 220      33.584 -22.180  37.088  0.00  0.00            
ATOM   3510  CB  VAL X 220      35.196 -22.952  38.173  0.00  0.00            
ATOM   3511  HB  VAL X 220      35.639 -21.995  38.449  0.00  0.00            
ATOM   3512  CG1 VAL X 220      34.270 -23.293  39.378  0.00  0.00            
ATOM   3513 HG11 VAL X 220      33.853 -24.294  39.266  0.00  0.00            
ATOM   3514 HG12 VAL X 220      34.769 -23.220  40.344  0.00  0.00            
ATOM   3515 HG13 VAL X 220      33.414 -22.625  39.279  0.00  0.00            
ATOM   3516  CG2 VAL X 220      36.344 -23.786  38.363  0.00  0.00            
ATOM   3517 HG21 VAL X 220      37.151 -23.533  37.675  0.00  0.00            
ATOM   3518 HG22 VAL X 220      36.807 -23.703  39.346  0.00  0.00            
ATOM   3519 HG23 VAL X 220      36.020 -24.815  38.205  0.00  0.00            
ATOM   3520  C   VAL X 220      35.163 -22.256  35.663  0.00  0.00            
ATOM   3521  O   VAL X 220      35.879 -21.248  35.878  0.00  0.00            
ATOM   3522  N   GLY X 221      35.040 -22.751  34.427  0.00  0.00            
ATOM   3523  H   GLY X 221      34.204 -23.240  34.141  0.00  0.00            
ATOM   3524  CA  GLY X 221      35.929 -22.313  33.303  0.00  0.00            
ATOM   3525  HA2 GLY X 221      36.927 -22.332  33.740  0.00  0.00            
ATOM   3526  HA3 GLY X 221      35.898 -23.089  32.538  0.00  0.00            
ATOM   3527  C   GLY X 221      35.658 -20.935  32.744  0.00  0.00            
ATOM   3528  O   GLY X 221      34.754 -20.217  33.168  0.00  0.00            
ATOM   3529  N   GLY X 222      36.476 -20.508  31.746  0.00  0.00            
ATOM   3530  H   GLY X 222      37.232 -21.110  31.454  0.00  0.00            
ATOM   3531  CA  GLY X 222      36.408 -19.218  31.037  0.00  0.00            
ATOM   3532  HA2 GLY X 222      35.626 -19.345  30.288  0.00  0.00            
ATOM   3533  HA3 GLY X 222      35.878 -18.464  31.618  0.00  0.00            
ATOM   3534  C   GLY X 222      37.814 -18.805  30.436  0.00  0.00            
ATOM   3535  O   GLY X 222      38.470 -19.544  29.686  0.00  0.00            
ATOM   3536  N   ILE X 223      38.363 -17.619  30.799  0.00  0.00            
ATOM   3537  H   ILE X 223      37.866 -16.986  31.409  0.00  0.00            
ATOM   3538  CA  ILE X 223      39.856 -17.381  30.599  0.00  0.00            
ATOM   3539  HA  ILE X 223      40.259 -18.376  30.412  0.00  0.00            
ATOM   3540  CB  ILE X 223      39.961 -16.400  29.410  0.00  0.00            
ATOM   3541  HB  ILE X 223      39.306 -16.872  28.679  0.00  0.00            
ATOM   3542  CG2 ILE X 223      39.472 -15.043  29.859  0.00  0.00            
ATOM   3543 HG21 ILE X 223      39.368 -14.480  28.932  0.00  0.00            
ATOM   3544 HG22 ILE X 223      38.512 -15.039  30.376  0.00  0.00            
ATOM   3545 HG23 ILE X 223      40.179 -14.500  30.486  0.00  0.00            
ATOM   3546  CG1 ILE X 223      41.344 -16.385  28.726  0.00  0.00            
ATOM   3547 HG12 ILE X 223      41.940 -15.633  29.244  0.00  0.00            
ATOM   3548 HG13 ILE X 223      41.908 -17.314  28.807  0.00  0.00            
ATOM   3549  CD1 ILE X 223      41.287 -15.886  27.267  0.00  0.00            
ATOM   3550 HD11 ILE X 223      40.599 -16.483  26.668  0.00  0.00            
ATOM   3551 HD12 ILE X 223      40.779 -14.928  27.381  0.00  0.00            
ATOM   3552 HD13 ILE X 223      42.302 -15.757  26.894  0.00  0.00            
ATOM   3553  C   ILE X 223      40.553 -16.780  31.806  0.00  0.00            
ATOM   3554  O   ILE X 223      41.816 -16.688  31.823  0.00  0.00            
ATOM   3555  N   GLU X 224      39.972 -16.631  32.963  0.00  0.00            
ATOM   3556  H   GLU X 224      38.965 -16.685  33.006  0.00  0.00            
ATOM   3557  CA  GLU X 224      40.664 -16.182  34.187  0.00  0.00            
ATOM   3558  HA  GLU X 224      41.521 -15.540  33.985  0.00  0.00            
ATOM   3559  CB  GLU X 224      39.770 -15.349  35.067  0.00  0.00            
ATOM   3560  HB2 GLU X 224      38.946 -15.976  35.408  0.00  0.00            
ATOM   3561  HB3 GLU X 224      40.373 -15.029  35.916  0.00  0.00            
ATOM   3562  CG  GLU X 224      39.202 -14.076  34.344  0.00  0.00            
ATOM   3563  HG2 GLU X 224      38.897 -13.292  35.038  0.00  0.00            
ATOM   3564  HG3 GLU X 224      40.029 -13.784  33.697  0.00  0.00            
ATOM   3565  CD  GLU X 224      38.045 -14.335  33.354  0.00  0.00            
ATOM   3566  OE1 GLU X 224      37.297 -15.350  33.569  0.00  0.00            
ATOM   3567  OE2 GLU X 224      37.810 -13.614  32.338  0.00  0.00            
ATOM   3568  C   GLU X 224      41.254 -17.353  35.074  0.00  0.00            
ATOM   3569  O   GLU X 224      40.590 -18.342  35.208  0.00  0.00            
ATOM   3570  N   ALA X 225      42.476 -17.269  35.598  0.00  0.00            
ATOM   3571  H   ALA X 225      43.068 -16.480  35.379  0.00  0.00            
ATOM   3572  CA  ALA X 225      43.017 -18.211  36.612  0.00  0.00            
ATOM   3573  HA  ALA X 225      42.418 -19.120  36.558  0.00  0.00            
ATOM   3574  CB  ALA X 225      44.461 -18.547  36.211  0.00  0.00            
ATOM   3575  HB1 ALA X 225      44.799 -19.364  36.848  0.00  0.00            
ATOM   3576  HB2 ALA X 225      44.408 -18.912  35.186  0.00  0.00            
ATOM   3577  HB3 ALA X 225      45.087 -17.656  36.264  0.00  0.00            
ATOM   3578  C   ALA X 225      42.972 -17.667  38.013  0.00  0.00            
ATOM   3579  O   ALA X 225      42.816 -18.438  39.016  0.00  0.00            
ATOM   3580  N   GLU X 226      43.221 -16.312  38.125  0.00  0.00            
ATOM   3581  H   GLU X 226      43.333 -15.815  37.252  0.00  0.00            
ATOM   3582  CA  GLU X 226      43.718 -15.603  39.282  0.00  0.00            
ATOM   3583  HA  GLU X 226      44.736 -15.951  39.455  0.00  0.00            
ATOM   3584  CB  GLU X 226      43.728 -14.101  38.856  0.00  0.00            
ATOM   3585  HB2 GLU X 226      42.721 -13.896  38.492  0.00  0.00            
ATOM   3586  HB3 GLU X 226      43.936 -13.520  39.754  0.00  0.00            
ATOM   3587  CG  GLU X 226      44.794 -13.656  37.848  0.00  0.00            
ATOM   3588  HG2 GLU X 226      44.931 -12.583  37.979  0.00  0.00            
ATOM   3589  HG3 GLU X 226      45.776 -14.077  38.064  0.00  0.00            
ATOM   3590  CD  GLU X 226      44.323 -13.815  36.344  0.00  0.00            
ATOM   3591  OE1 GLU X 226      44.221 -14.985  35.919  0.00  0.00            
ATOM   3592  OE2 GLU X 226      44.109 -12.843  35.636  0.00  0.00            
ATOM   3593  C   GLU X 226      42.761 -15.847  40.546  0.00  0.00            
ATOM   3594  O   GLU X 226      43.183 -16.169  41.695  0.00  0.00            
ATOM   3595  N   ALA X 227      41.432 -15.958  40.320  0.00  0.00            
ATOM   3596  H   ALA X 227      41.145 -15.879  39.355  0.00  0.00            
ATOM   3597  CA  ALA X 227      40.504 -16.160  41.412  0.00  0.00            
ATOM   3598  HA  ALA X 227      40.931 -15.621  42.257  0.00  0.00            
ATOM   3599  CB  ALA X 227      39.193 -15.592  41.054  0.00  0.00            
ATOM   3600  HB1 ALA X 227      39.403 -14.665  40.520  0.00  0.00            
ATOM   3601  HB2 ALA X 227      38.673 -16.270  40.377  0.00  0.00            
ATOM   3602  HB3 ALA X 227      38.534 -15.356  41.890  0.00  0.00            
ATOM   3603  C   ALA X 227      40.331 -17.652  41.845  0.00  0.00            
ATOM   3604  O   ALA X 227      40.012 -17.932  42.989  0.00  0.00            
ATOM   3605  N   VAL X 228      40.768 -18.592  40.935  0.00  0.00            
ATOM   3606  H   VAL X 228      41.296 -18.376  40.102  0.00  0.00            
ATOM   3607  CA  VAL X 228      40.697 -20.008  41.304  0.00  0.00            
ATOM   3608  HA  VAL X 228      39.953 -20.031  42.100  0.00  0.00            
ATOM   3609  CB  VAL X 228      40.133 -20.867  40.203  0.00  0.00            
ATOM   3610  HB  VAL X 228      39.387 -20.274  39.674  0.00  0.00            
ATOM   3611  CG1 VAL X 228      41.090 -21.477  39.185  0.00  0.00            
ATOM   3612 HG11 VAL X 228      40.509 -22.117  38.521  0.00  0.00            
ATOM   3613 HG12 VAL X 228      41.613 -20.631  38.738  0.00  0.00            
ATOM   3614 HG13 VAL X 228      41.827 -22.130  39.652  0.00  0.00            
ATOM   3615  CG2 VAL X 228      39.369 -22.086  40.816  0.00  0.00            
ATOM   3616 HG21 VAL X 228      39.978 -22.516  41.611  0.00  0.00            
ATOM   3617 HG22 VAL X 228      38.460 -21.654  41.237  0.00  0.00            
ATOM   3618 HG23 VAL X 228      39.169 -22.848  40.063  0.00  0.00            
ATOM   3619  C   VAL X 228      41.984 -20.523  41.915  0.00  0.00            
ATOM   3620  O   VAL X 228      41.982 -21.312  42.869  0.00  0.00            
ATOM   3621  N   MET X 229      43.132 -19.987  41.542  0.00  0.00            
ATOM   3622  H   MET X 229      43.105 -19.317  40.786  0.00  0.00            
ATOM   3623  CA  MET X 229      44.454 -20.242  42.215  0.00  0.00            
ATOM   3624  HA  MET X 229      44.711 -21.293  42.076  0.00  0.00            
ATOM   3625  CB  MET X 229      45.490 -19.480  41.452  0.00  0.00            
ATOM   3626  HB2 MET X 229      45.319 -18.406  41.379  0.00  0.00            
ATOM   3627  HB3 MET X 229      46.418 -19.560  42.018  0.00  0.00            
ATOM   3628  CG  MET X 229      45.729 -20.119  40.051  0.00  0.00            
ATOM   3629  HG2 MET X 229      45.891 -21.192  40.149  0.00  0.00            
ATOM   3630  HG3 MET X 229      44.770 -20.026  39.541  0.00  0.00            
ATOM   3631  SD  MET X 229      47.051 -19.412  39.085  0.00  0.00            
ATOM   3632  CE  MET X 229      48.531 -20.216  39.858  0.00  0.00            
ATOM   3633  HE1 MET X 229      48.346 -21.050  40.534  0.00  0.00            
ATOM   3634  HE2 MET X 229      49.167 -20.545  39.036  0.00  0.00            
ATOM   3635  HE3 MET X 229      49.047 -19.385  40.340  0.00  0.00            
ATOM   3636  C   MET X 229      44.450 -19.764  43.698  0.00  0.00            
ATOM   3637  O   MET X 229      45.183 -20.343  44.472  0.00  0.00            
ATOM   3638  N   LEU X 230      43.667 -18.709  44.080  0.00  0.00            
ATOM   3639  H   LEU X 230      43.017 -18.356  43.392  0.00  0.00            
ATOM   3640  CA  LEU X 230      43.445 -18.061  45.417  0.00  0.00            
ATOM   3641  HA  LEU X 230      44.373 -17.917  45.970  0.00  0.00            
ATOM   3642  CB  LEU X 230      42.944 -16.612  45.173  0.00  0.00            
ATOM   3643  HB2 LEU X 230      43.572 -16.070  44.467  0.00  0.00            
ATOM   3644  HB3 LEU X 230      41.878 -16.696  44.960  0.00  0.00            
ATOM   3645  CG  LEU X 230      43.039 -15.720  46.491  0.00  0.00            
ATOM   3646  HG  LEU X 230      42.497 -16.207  47.302  0.00  0.00            
ATOM   3647  CD1 LEU X 230      44.442 -15.407  46.999  0.00  0.00            
ATOM   3648 HD11 LEU X 230      44.832 -16.287  47.511  0.00  0.00            
ATOM   3649 HD12 LEU X 230      45.020 -15.139  46.115  0.00  0.00            
ATOM   3650 HD13 LEU X 230      44.325 -14.507  47.602  0.00  0.00            
ATOM   3651  CD2 LEU X 230      42.262 -14.417  46.175  0.00  0.00            
ATOM   3652 HD21 LEU X 230      42.820 -13.987  45.344  0.00  0.00            
ATOM   3653 HD22 LEU X 230      41.239 -14.662  45.888  0.00  0.00            
ATOM   3654 HD23 LEU X 230      42.261 -13.778  47.059  0.00  0.00            
ATOM   3655  C   LEU X 230      42.508 -18.875  46.339  0.00  0.00            
ATOM   3656  O   LEU X 230      42.548 -18.737  47.564  0.00  0.00            
ATOM   3657  N   GLY X 231      41.687 -19.761  45.724  0.00  0.00            
ATOM   3658  H   GLY X 231      41.772 -19.916  44.729  0.00  0.00            
ATOM   3659  CA  GLY X 231      40.944 -20.856  46.410  0.00  0.00            
ATOM   3660  HA2 GLY X 231      40.753 -21.604  45.640  0.00  0.00            
ATOM   3661  HA3 GLY X 231      41.528 -21.354  47.185  0.00  0.00            
ATOM   3662  C   GLY X 231      39.626 -20.388  46.931  0.00  0.00            
ATOM   3663  O   GLY X 231      39.039 -21.065  47.807  0.00  0.00            
ATOM   3664  N   GLN X 232      39.146 -19.209  46.507  0.00  0.00            
ATOM   3665  H   GLN X 232      39.525 -18.872  45.634  0.00  0.00            
ATOM   3666  CA  GLN X 232      37.941 -18.634  47.248  0.00  0.00            
ATOM   3667  HA  GLN X 232      38.292 -18.468  48.267  0.00  0.00            
ATOM   3668  CB  GLN X 232      37.615 -17.302  46.596  0.00  0.00            
ATOM   3669  HB2 GLN X 232      36.762 -16.979  47.192  0.00  0.00            
ATOM   3670  HB3 GLN X 232      38.429 -16.587  46.717  0.00  0.00            
ATOM   3671  CG  GLN X 232      37.214 -17.377  45.143  0.00  0.00            
ATOM   3672  HG2 GLN X 232      38.113 -17.736  44.642  0.00  0.00            
ATOM   3673  HG3 GLN X 232      36.433 -18.133  45.071  0.00  0.00            
ATOM   3674  CD  GLN X 232      36.760 -16.095  44.468  0.00  0.00            
ATOM   3675  OE1 GLN X 232      36.717 -14.943  44.950  0.00  0.00            
ATOM   3676  NE2 GLN X 232      36.165 -16.198  43.311  0.00  0.00            
ATOM   3677 HE21 GLN X 232      35.586 -15.413  43.050  0.00  0.00            
ATOM   3678 HE22 GLN X 232      36.136 -17.075  42.812  0.00  0.00            
ATOM   3679  C   GLN X 232      36.744 -19.592  47.345  0.00  0.00            
ATOM   3680  O   GLN X 232      36.470 -20.412  46.426  0.00  0.00            
ATOM   3681  N   PRO X 233      35.939 -19.552  48.471  0.00  0.00            
ATOM   3682  CD  PRO X 233      35.812 -18.523  49.501  0.00  0.00            
ATOM   3683  HD2 PRO X 233      35.997 -17.482  49.236  0.00  0.00            
ATOM   3684  HD3 PRO X 233      36.644 -18.833  50.134  0.00  0.00            
ATOM   3685  CG  PRO X 233      34.457 -18.737  50.170  0.00  0.00            
ATOM   3686  HG2 PRO X 233      33.742 -18.119  49.627  0.00  0.00            
ATOM   3687  HG3 PRO X 233      34.545 -18.556  51.241  0.00  0.00            
ATOM   3688  CB  PRO X 233      34.240 -20.244  50.033  0.00  0.00            
ATOM   3689  HB2 PRO X 233      33.221 -20.631  50.035  0.00  0.00            
ATOM   3690  HB3 PRO X 233      34.776 -20.773  50.821  0.00  0.00            
ATOM   3691  CA  PRO X 233      34.800 -20.476  48.667  0.00  0.00            
ATOM   3692  HA  PRO X 233      35.074 -21.521  48.527  0.00  0.00            
ATOM   3693  C   PRO X 233      33.783 -20.280  47.531  0.00  0.00            
ATOM   3694  O   PRO X 233      33.411 -19.143  47.251  0.00  0.00            
ATOM   3695  N   ILE X 234      33.276 -21.382  46.968  0.00  0.00            
ATOM   3696  H   ILE X 234      33.621 -22.299  47.213  0.00  0.00            
ATOM   3697  CA  ILE X 234      32.036 -21.376  46.146  0.00  0.00            
ATOM   3698  HA  ILE X 234      31.534 -20.452  46.432  0.00  0.00            
ATOM   3699  CB  ILE X 234      32.459 -21.397  44.674  0.00  0.00            
ATOM   3700  HB  ILE X 234      31.611 -21.799  44.120  0.00  0.00            
ATOM   3701  CG2 ILE X 234      32.792 -19.984  44.107  0.00  0.00            
ATOM   3702 HG21 ILE X 234      33.557 -19.524  44.733  0.00  0.00            
ATOM   3703 HG22 ILE X 234      33.230 -19.960  43.110  0.00  0.00            
ATOM   3704 HG23 ILE X 234      31.962 -19.278  44.100  0.00  0.00            
ATOM   3705  CG1 ILE X 234      33.731 -22.223  44.381  0.00  0.00            
ATOM   3706 HG12 ILE X 234      33.973 -22.167  43.320  0.00  0.00            
ATOM   3707 HG13 ILE X 234      34.609 -21.866  44.920  0.00  0.00            
ATOM   3708  CD1 ILE X 234      33.564 -23.725  44.596  0.00  0.00            
ATOM   3709 HD11 ILE X 234      33.780 -23.960  45.639  0.00  0.00            
ATOM   3710 HD12 ILE X 234      32.544 -23.980  44.310  0.00  0.00            
ATOM   3711 HD13 ILE X 234      34.158 -24.381  43.960  0.00  0.00            
ATOM   3712  C   ILE X 234      31.072 -22.530  46.569  0.00  0.00            
ATOM   3713  O   ILE X 234      31.461 -23.579  47.134  0.00  0.00            
ATOM   3714  N   SER X 235      29.797 -22.287  46.168  0.00  0.00            
ATOM   3715  H   SER X 235      29.610 -21.360  45.814  0.00  0.00            
ATOM   3716  CA  SER X 235      28.612 -23.120  46.421  0.00  0.00            
ATOM   3717  HA  SER X 235      28.954 -24.023  46.927  0.00  0.00            
ATOM   3718  CB  SER X 235      27.792 -22.359  47.469  0.00  0.00            
ATOM   3719  HB2 SER X 235      27.696 -21.336  47.107  0.00  0.00            
ATOM   3720  HB3 SER X 235      26.859 -22.923  47.488  0.00  0.00            
ATOM   3721  OG  SER X 235      28.461 -22.398  48.701  0.00  0.00            
ATOM   3722  HG  SER X 235      27.827 -22.807  49.294  0.00  0.00            
ATOM   3723  C   SER X 235      27.840 -23.287  45.114  0.00  0.00            
ATOM   3724  O   SER X 235      27.894 -22.511  44.114  0.00  0.00            
ATOM   3725  N   MET X 236      27.074 -24.448  45.018  0.00  0.00            
ATOM   3726  H   MET X 236      27.110 -25.146  45.747  0.00  0.00            
ATOM   3727  CA  MET X 236      26.404 -24.994  43.874  0.00  0.00            
ATOM   3728  HA  MET X 236      26.356 -24.220  43.108  0.00  0.00            
ATOM   3729  CB  MET X 236      27.284 -26.140  43.292  0.00  0.00            
ATOM   3730  HB2 MET X 236      27.171 -26.156  42.208  0.00  0.00            
ATOM   3731  HB3 MET X 236      28.326 -25.885  43.487  0.00  0.00            
ATOM   3732  CG  MET X 236      27.087 -27.518  43.938  0.00  0.00            
ATOM   3733  HG2 MET X 236      27.536 -27.472  44.930  0.00  0.00            
ATOM   3734  HG3 MET X 236      26.011 -27.684  43.987  0.00  0.00            
ATOM   3735  SD  MET X 236      27.636 -28.832  42.917  0.00  0.00            
ATOM   3736  CE  MET X 236      29.382 -29.021  43.208  0.00  0.00            
ATOM   3737  HE1 MET X 236      29.962 -28.153  42.895  0.00  0.00            
ATOM   3738  HE2 MET X 236      29.483 -29.046  44.293  0.00  0.00            
ATOM   3739  HE3 MET X 236      29.740 -29.953  42.770  0.00  0.00            
ATOM   3740  C   MET X 236      24.927 -25.440  44.212  0.00  0.00            
ATOM   3741  O   MET X 236      24.750 -25.832  45.355  0.00  0.00            
ATOM   3742  N   VAL X 237      23.999 -25.316  43.265  0.00  0.00            
ATOM   3743  H   VAL X 237      24.261 -25.159  42.302  0.00  0.00            
ATOM   3744  CA  VAL X 237      22.646 -25.706  43.553  0.00  0.00            
ATOM   3745  HA  VAL X 237      22.290 -25.320  44.508  0.00  0.00            
ATOM   3746  CB  VAL X 237      21.705 -24.981  42.540  0.00  0.00            
ATOM   3747  HB  VAL X 237      22.115 -25.040  41.532  0.00  0.00            
ATOM   3748  CG1 VAL X 237      20.188 -25.495  42.655  0.00  0.00            
ATOM   3749 HG11 VAL X 237      19.564 -25.046  41.883  0.00  0.00            
ATOM   3750 HG12 VAL X 237      20.164 -26.583  42.607  0.00  0.00            
ATOM   3751 HG13 VAL X 237      19.909 -25.331  43.696  0.00  0.00            
ATOM   3752  CG2 VAL X 237      21.611 -23.441  42.836  0.00  0.00            
ATOM   3753 HG21 VAL X 237      21.081 -23.209  43.759  0.00  0.00            
ATOM   3754 HG22 VAL X 237      22.652 -23.123  42.888  0.00  0.00            
ATOM   3755 HG23 VAL X 237      21.156 -22.941  41.980  0.00  0.00            
ATOM   3756  C   VAL X 237      22.543 -27.226  43.576  0.00  0.00            
ATOM   3757  O   VAL X 237      23.035 -27.794  42.611  0.00  0.00            
ATOM   3758  N   LEU X 238      22.040 -27.921  44.618  0.00  0.00            
ATOM   3759  H   LEU X 238      21.729 -27.459  45.461  0.00  0.00            
ATOM   3760  CA  LEU X 238      21.936 -29.416  44.719  0.00  0.00            
ATOM   3761  HA  LEU X 238      22.975 -29.745  44.705  0.00  0.00            
ATOM   3762  CB  LEU X 238      21.311 -29.725  46.119  0.00  0.00            
ATOM   3763  HB2 LEU X 238      21.976 -29.278  46.857  0.00  0.00            
ATOM   3764  HB3 LEU X 238      20.346 -29.245  46.282  0.00  0.00            
ATOM   3765  CG  LEU X 238      21.212 -31.214  46.409  0.00  0.00            
ATOM   3766  HG  LEU X 238      20.620 -31.726  45.651  0.00  0.00            
ATOM   3767  CD1 LEU X 238      22.530 -31.916  46.558  0.00  0.00            
ATOM   3768 HD11 LEU X 238      23.095 -31.440  47.359  0.00  0.00            
ATOM   3769 HD12 LEU X 238      22.331 -32.939  46.879  0.00  0.00            
ATOM   3770 HD13 LEU X 238      23.118 -31.955  45.642  0.00  0.00            
ATOM   3771  CD2 LEU X 238      20.475 -31.312  47.713  0.00  0.00            
ATOM   3772 HD21 LEU X 238      21.132 -30.910  48.484  0.00  0.00            
ATOM   3773 HD22 LEU X 238      19.547 -30.740  47.683  0.00  0.00            
ATOM   3774 HD23 LEU X 238      20.275 -32.346  47.992  0.00  0.00            
ATOM   3775  C   LEU X 238      21.184 -30.080  43.498  0.00  0.00            
ATOM   3776  O   LEU X 238      19.952 -30.068  43.435  0.00  0.00            
ATOM   3777  N   PRO X 239      21.775 -30.742  42.562  0.00  0.00            
ATOM   3778  CD  PRO X 239      23.257 -30.919  42.586  0.00  0.00            
ATOM   3779  HD2 PRO X 239      23.421 -31.632  43.394  0.00  0.00            
ATOM   3780  HD3 PRO X 239      23.795 -29.987  42.757  0.00  0.00            
ATOM   3781  CG  PRO X 239      23.593 -31.568  41.270  0.00  0.00            
ATOM   3782  HG2 PRO X 239      23.902 -32.613  41.294  0.00  0.00            
ATOM   3783  HG3 PRO X 239      24.366 -30.936  40.834  0.00  0.00            
ATOM   3784  CB  PRO X 239      22.340 -31.449  40.419  0.00  0.00            
ATOM   3785  HB2 PRO X 239      22.197 -32.190  39.633  0.00  0.00            
ATOM   3786  HB3 PRO X 239      22.430 -30.603  39.737  0.00  0.00            
ATOM   3787  CA  PRO X 239      21.204 -31.255  41.350  0.00  0.00            
ATOM   3788  HA  PRO X 239      20.752 -30.384  40.876  0.00  0.00            
ATOM   3789  C   PRO X 239      20.212 -32.414  41.544  0.00  0.00            
ATOM   3790  O   PRO X 239      20.390 -33.390  42.237  0.00  0.00            
ATOM   3791  N   GLN X 240      19.236 -32.341  40.652  0.00  0.00            
ATOM   3792  H   GLN X 240      19.224 -31.486  40.114  0.00  0.00            
ATOM   3793  CA  GLN X 240      18.321 -33.378  40.178  0.00  0.00            
ATOM   3794  HA  GLN X 240      17.911 -34.045  40.936  0.00  0.00            
ATOM   3795  CB  GLN X 240      17.148 -32.847  39.365  0.00  0.00            
ATOM   3796  HB2 GLN X 240      17.589 -32.077  38.733  0.00  0.00            
ATOM   3797  HB3 GLN X 240      16.658 -33.608  38.758  0.00  0.00            
ATOM   3798  CG  GLN X 240      16.140 -32.088  40.223  0.00  0.00            
ATOM   3799  HG2 GLN X 240      15.628 -32.846  40.817  0.00  0.00            
ATOM   3800  HG3 GLN X 240      16.730 -31.398  40.825  0.00  0.00            
ATOM   3801  CD  GLN X 240      15.101 -31.244  39.464  0.00  0.00            
ATOM   3802  OE1 GLN X 240      15.223 -31.007  38.242  0.00  0.00            
ATOM   3803  NE2 GLN X 240      14.185 -30.648  40.197  0.00  0.00            
ATOM   3804 HE21 GLN X 240      13.352 -30.337  39.717  0.00  0.00            
ATOM   3805 HE22 GLN X 240      14.191 -30.945  41.162  0.00  0.00            
ATOM   3806  C   GLN X 240      19.065 -34.249  39.186  0.00  0.00            
ATOM   3807  O   GLN X 240      19.652 -33.789  38.199  0.00  0.00            
ATOM   3808  N   VAL X 241      19.121 -35.564  39.394  0.00  0.00            
ATOM   3809  H   VAL X 241      18.517 -35.966  40.097  0.00  0.00            
ATOM   3810  CA  VAL X 241      20.121 -36.483  38.797  0.00  0.00            
ATOM   3811  HA  VAL X 241      20.681 -35.956  38.024  0.00  0.00            
ATOM   3812  CB  VAL X 241      21.111 -37.053  39.813  0.00  0.00            
ATOM   3813  HB  VAL X 241      20.453 -37.456  40.582  0.00  0.00            
ATOM   3814  CG1 VAL X 241      21.960 -38.154  39.254  0.00  0.00            
ATOM   3815 HG11 VAL X 241      22.361 -37.785  38.310  0.00  0.00            
ATOM   3816 HG12 VAL X 241      22.713 -38.313  40.026  0.00  0.00            
ATOM   3817 HG13 VAL X 241      21.470 -39.123  39.344  0.00  0.00            
ATOM   3818  CG2 VAL X 241      21.881 -35.990  40.611  0.00  0.00            
ATOM   3819 HG21 VAL X 241      21.247 -35.137  40.855  0.00  0.00            
ATOM   3820 HG22 VAL X 241      22.143 -36.464  41.557  0.00  0.00            
ATOM   3821 HG23 VAL X 241      22.727 -35.746  39.968  0.00  0.00            
ATOM   3822  C   VAL X 241      19.262 -37.605  38.198  0.00  0.00            
ATOM   3823  O   VAL X 241      18.644 -38.416  38.915  0.00  0.00            
ATOM   3824  N   ILE X 242      19.321 -37.759  36.907  0.00  0.00            
ATOM   3825  H   ILE X 242      19.917 -37.098  36.430  0.00  0.00            
ATOM   3826  CA  ILE X 242      18.800 -38.857  36.079  0.00  0.00            
ATOM   3827  HA  ILE X 242      17.833 -39.187  36.460  0.00  0.00            
ATOM   3828  CB  ILE X 242      18.536 -38.153  34.663  0.00  0.00            
ATOM   3829  HB  ILE X 242      19.502 -37.961  34.195  0.00  0.00            
ATOM   3830  CG2 ILE X 242      17.801 -39.142  33.766  0.00  0.00            
ATOM   3831 HG21 ILE X 242      17.543 -38.584  32.866  0.00  0.00            
ATOM   3832 HG22 ILE X 242      18.424 -40.003  33.520  0.00  0.00            
ATOM   3833 HG23 ILE X 242      16.855 -39.454  34.209  0.00  0.00            
ATOM   3834  CG1 ILE X 242      17.798 -36.813  34.710  0.00  0.00            
ATOM   3835 HG12 ILE X 242      18.382 -36.063  35.242  0.00  0.00            
ATOM   3836 HG13 ILE X 242      17.663 -36.426  33.700  0.00  0.00            
ATOM   3837  CD1 ILE X 242      16.481 -36.821  35.310  0.00  0.00            
ATOM   3838 HD11 ILE X 242      16.391 -37.034  36.375  0.00  0.00            
ATOM   3839 HD12 ILE X 242      15.968 -35.860  35.356  0.00  0.00            
ATOM   3840 HD13 ILE X 242      15.878 -37.539  34.755  0.00  0.00            
ATOM   3841  C   ILE X 242      19.715 -40.042  36.013  0.00  0.00            
ATOM   3842  O   ILE X 242      20.896 -39.828  36.090  0.00  0.00            
ATOM   3843  N   GLY X 243      19.037 -41.212  35.974  0.00  0.00            
ATOM   3844  H   GLY X 243      18.030 -41.135  35.966  0.00  0.00            
ATOM   3845  CA  GLY X 243      19.763 -42.454  35.932  0.00  0.00            
ATOM   3846  HA2 GLY X 243      20.814 -42.315  36.187  0.00  0.00            
ATOM   3847  HA3 GLY X 243      19.331 -43.208  36.590  0.00  0.00            
ATOM   3848  C   GLY X 243      19.700 -42.965  34.471  0.00  0.00            
ATOM   3849  O   GLY X 243      18.532 -43.202  34.062  0.00  0.00            
ATOM   3850  N   TYR X 244      20.822 -43.313  33.824  0.00  0.00            
ATOM   3851  H   TYR X 244      21.693 -43.172  34.316  0.00  0.00            
ATOM   3852  CA  TYR X 244      20.845 -43.755  32.366  0.00  0.00            
ATOM   3853  HA  TYR X 244      19.793 -43.819  32.086  0.00  0.00            
ATOM   3854  CB  TYR X 244      21.515 -42.733  31.406  0.00  0.00            
ATOM   3855  HB2 TYR X 244      21.064 -41.765  31.624  0.00  0.00            
ATOM   3856  HB3 TYR X 244      22.578 -42.566  31.576  0.00  0.00            
ATOM   3857  CG  TYR X 244      21.279 -42.894  29.914  0.00  0.00            
ATOM   3858  CD1 TYR X 244      22.281 -43.498  29.062  0.00  0.00            
ATOM   3859  HD1 TYR X 244      23.090 -44.093  29.459  0.00  0.00            
ATOM   3860  CE1 TYR X 244      22.170 -43.414  27.665  0.00  0.00            
ATOM   3861  HE1 TYR X 244      22.947 -43.714  26.978  0.00  0.00            
ATOM   3862  CZ  TYR X 244      21.045 -42.832  27.110  0.00  0.00            
ATOM   3863  OH  TYR X 244      20.927 -42.628  25.822  0.00  0.00            
ATOM   3864  HH  TYR X 244      20.062 -42.261  25.623  0.00  0.00            
ATOM   3865  CE2 TYR X 244      20.108 -42.208  27.933  0.00  0.00            
ATOM   3866  HE2 TYR X 244      19.166 -41.856  27.540  0.00  0.00            
ATOM   3867  CD2 TYR X 244      20.218 -42.207  29.283  0.00  0.00            
ATOM   3868  HD2 TYR X 244      19.455 -41.738  29.887  0.00  0.00            
ATOM   3869  C   TYR X 244      21.376 -45.177  32.272  0.00  0.00            
ATOM   3870  O   TYR X 244      22.516 -45.411  32.644  0.00  0.00            
ATOM   3871  N   ARG X 245      20.412 -45.992  31.818  0.00  0.00            
ATOM   3872  H   ARG X 245      19.521 -45.575  31.587  0.00  0.00            
ATOM   3873  CA  ARG X 245      20.674 -47.412  31.608  0.00  0.00            
ATOM   3874  HA  ARG X 245      21.462 -47.632  32.329  0.00  0.00            
ATOM   3875  CB  ARG X 245      19.380 -48.169  31.999  0.00  0.00            
ATOM   3876  HB2 ARG X 245      18.892 -47.538  32.742  0.00  0.00            
ATOM   3877  HB3 ARG X 245      18.666 -48.234  31.178  0.00  0.00            
ATOM   3878  CG  ARG X 245      19.642 -49.633  32.439  0.00  0.00            
ATOM   3879  HG2 ARG X 245      20.266 -50.091  31.671  0.00  0.00            
ATOM   3880  HG3 ARG X 245      20.168 -49.707  33.391  0.00  0.00            
ATOM   3881  CD  ARG X 245      18.352 -50.439  32.608  0.00  0.00            
ATOM   3882  HD2 ARG X 245      17.950 -50.312  33.613  0.00  0.00            
ATOM   3883  HD3 ARG X 245      17.706 -50.179  31.769  0.00  0.00            
ATOM   3884  NE  ARG X 245      18.612 -51.891  32.464  0.00  0.00            
ATOM   3885  HE  ARG X 245      19.402 -52.237  32.991  0.00  0.00            
ATOM   3886  CZ  ARG X 245      17.909 -52.861  31.869  0.00  0.00            
ATOM   3887  NH1 ARG X 245      16.718 -52.670  31.291  0.00  0.00            
ATOM   3888 HH11 ARG X 245      16.337 -51.738  31.208  0.00  0.00            
ATOM   3889 HH12 ARG X 245      16.223 -53.472  30.928  0.00  0.00            
ATOM   3890  NH2 ARG X 245      18.401 -54.097  31.834  0.00  0.00            
ATOM   3891 HH21 ARG X 245      19.295 -54.368  32.219  0.00  0.00            
ATOM   3892 HH22 ARG X 245      17.831 -54.720  31.280  0.00  0.00            
ATOM   3893  C   ARG X 245      21.123 -47.742  30.201  0.00  0.00            
ATOM   3894  O   ARG X 245      20.534 -47.248  29.289  0.00  0.00            
ATOM   3895  N   LEU X 246      22.139 -48.624  30.048  0.00  0.00            
ATOM   3896  H   LEU X 246      22.346 -49.188  30.861  0.00  0.00            
ATOM   3897  CA  LEU X 246      22.870 -49.139  28.862  0.00  0.00            
ATOM   3898  HA  LEU X 246      22.395 -48.720  27.975  0.00  0.00            
ATOM   3899  CB  LEU X 246      24.366 -48.777  28.769  0.00  0.00            
ATOM   3900  HB2 LEU X 246      24.883 -49.083  29.679  0.00  0.00            
ATOM   3901  HB3 LEU X 246      24.789 -49.212  27.864  0.00  0.00            
ATOM   3902  CG  LEU X 246      24.433 -47.216  28.352  0.00  0.00            
ATOM   3903  HG  LEU X 246      23.841 -46.598  29.027  0.00  0.00            
ATOM   3904  CD1 LEU X 246      25.884 -46.771  28.536  0.00  0.00            
ATOM   3905 HD11 LEU X 246      26.000 -45.738  28.210  0.00  0.00            
ATOM   3906 HD12 LEU X 246      26.247 -46.763  29.564  0.00  0.00            
ATOM   3907 HD13 LEU X 246      26.531 -47.359  27.885  0.00  0.00            
ATOM   3908  CD2 LEU X 246      23.882 -46.837  26.993  0.00  0.00            
ATOM   3909 HD21 LEU X 246      22.855 -47.176  26.859  0.00  0.00            
ATOM   3910 HD22 LEU X 246      24.027 -45.759  26.920  0.00  0.00            
ATOM   3911 HD23 LEU X 246      24.501 -47.221  26.182  0.00  0.00            
ATOM   3912  C   LEU X 246      22.816 -50.682  28.835  0.00  0.00            
ATOM   3913  O   LEU X 246      23.266 -51.306  29.817  0.00  0.00            
ATOM   3914  N   MET X 247      22.208 -51.191  27.782  0.00  0.00            
ATOM   3915  H   MET X 247      21.713 -50.579  27.148  0.00  0.00            
ATOM   3916  CA  MET X 247      22.068 -52.620  27.507  0.00  0.00            
ATOM   3917  HA  MET X 247      22.426 -53.099  28.418  0.00  0.00            
ATOM   3918  CB  MET X 247      20.594 -52.929  27.273  0.00  0.00            
ATOM   3919  HB2 MET X 247      20.095 -52.494  26.408  0.00  0.00            
ATOM   3920  HB3 MET X 247      20.695 -54.009  27.162  0.00  0.00            
ATOM   3921  CG  MET X 247      19.647 -52.834  28.468  0.00  0.00            
ATOM   3922  HG2 MET X 247      18.768 -53.475  28.405  0.00  0.00            
ATOM   3923  HG3 MET X 247      20.209 -53.067  29.373  0.00  0.00            
ATOM   3924  SD  MET X 247      18.888 -51.146  28.533  0.00  0.00            
ATOM   3925  CE  MET X 247      17.646 -51.316  27.226  0.00  0.00            
ATOM   3926  HE1 MET X 247      16.755 -50.718  27.417  0.00  0.00            
ATOM   3927  HE2 MET X 247      18.095 -51.039  26.272  0.00  0.00            
ATOM   3928  HE3 MET X 247      17.412 -52.368  27.063  0.00  0.00            
ATOM   3929  C   MET X 247      22.809 -53.100  26.237  0.00  0.00            
ATOM   3930  O   MET X 247      22.809 -52.451  25.164  0.00  0.00            
ATOM   3931  N   GLY X 248      23.565 -54.191  26.326  0.00  0.00            
ATOM   3932  H   GLY X 248      23.435 -54.722  27.175  0.00  0.00            
ATOM   3933  CA  GLY X 248      24.218 -54.865  25.167  0.00  0.00            
ATOM   3934  HA2 GLY X 248      24.126 -55.950  25.218  0.00  0.00            
ATOM   3935  HA3 GLY X 248      23.786 -54.492  24.239  0.00  0.00            
ATOM   3936  C   GLY X 248      25.685 -54.704  24.997  0.00  0.00            
ATOM   3937  O   GLY X 248      26.416 -54.400  25.944  0.00  0.00            
ATOM   3938  N   LYS X 249      26.175 -55.016  23.751  0.00  0.00            
ATOM   3939  H   LYS X 249      25.454 -55.240  23.080  0.00  0.00            
ATOM   3940  CA  LYS X 249      27.513 -54.713  23.231  0.00  0.00            
ATOM   3941  HA  LYS X 249      28.008 -54.181  24.043  0.00  0.00            
ATOM   3942  CB  LYS X 249      28.325 -56.004  22.980  0.00  0.00            
ATOM   3943  HB2 LYS X 249      28.215 -56.624  23.870  0.00  0.00            
ATOM   3944  HB3 LYS X 249      27.876 -56.429  22.082  0.00  0.00            
ATOM   3945  CG  LYS X 249      29.804 -55.708  22.608  0.00  0.00            
ATOM   3946  HG2 LYS X 249      29.873 -55.233  21.630  0.00  0.00            
ATOM   3947  HG3 LYS X 249      30.296 -55.080  23.351  0.00  0.00            
ATOM   3948  CD  LYS X 249      30.638 -56.922  22.597  0.00  0.00            
ATOM   3949  HD2 LYS X 249      30.606 -57.167  23.658  0.00  0.00            
ATOM   3950  HD3 LYS X 249      30.158 -57.743  22.063  0.00  0.00            
ATOM   3951  CE  LYS X 249      32.063 -56.723  22.007  0.00  0.00            
ATOM   3952  HE2 LYS X 249      32.108 -55.992  21.201  0.00  0.00            
ATOM   3953  HE3 LYS X 249      32.646 -56.180  22.751  0.00  0.00            
ATOM   3954  NZ  LYS X 249      32.680 -58.056  21.667  0.00  0.00            
ATOM   3955  HZ1 LYS X 249      33.588 -57.847  21.279  0.00  0.00            
ATOM   3956  HZ2 LYS X 249      32.852 -58.635  22.476  0.00  0.00            
ATOM   3957  HZ3 LYS X 249      32.106 -58.441  20.930  0.00  0.00            
ATOM   3958  C   LYS X 249      27.448 -53.782  21.984  0.00  0.00            
ATOM   3959  O   LYS X 249      26.688 -53.938  21.052  0.00  0.00            
ATOM   3960  N   PRO X 250      28.252 -52.677  21.996  0.00  0.00            
ATOM   3961  CD  PRO X 250      29.362 -52.299  22.891  0.00  0.00            
ATOM   3962  HD2 PRO X 250      29.766 -53.170  23.408  0.00  0.00            
ATOM   3963  HD3 PRO X 250      28.932 -51.720  23.708  0.00  0.00            
ATOM   3964  CG  PRO X 250      30.467 -51.701  22.065  0.00  0.00            
ATOM   3965  HG2 PRO X 250      31.090 -52.474  21.615  0.00  0.00            
ATOM   3966  HG3 PRO X 250      31.030 -51.016  22.698  0.00  0.00            
ATOM   3967  CB  PRO X 250      29.562 -50.930  21.006  0.00  0.00            
ATOM   3968  HB2 PRO X 250      30.056 -50.759  20.049  0.00  0.00            
ATOM   3969  HB3 PRO X 250      29.229 -50.022  21.508  0.00  0.00            
ATOM   3970  CA  PRO X 250      28.262 -51.798  20.814  0.00  0.00            
ATOM   3971  HA  PRO X 250      27.427 -51.110  20.945  0.00  0.00            
ATOM   3972  C   PRO X 250      28.124 -52.345  19.406  0.00  0.00            
ATOM   3973  O   PRO X 250      28.933 -53.137  19.038  0.00  0.00            
ATOM   3974  N   HIE X 251      27.132 -51.866  18.658  0.00  0.00            
ATOM   3975  H   HIE X 251      26.397 -51.375  19.147  0.00  0.00            
ATOM   3976  CA  HIE X 251      26.874 -52.366  17.260  0.00  0.00            
ATOM   3977  HA  HIE X 251      26.477 -53.381  17.287  0.00  0.00            
ATOM   3978  CB  HIE X 251      25.803 -51.488  16.734  0.00  0.00            
ATOM   3979  HB2 HIE X 251      24.979 -51.478  17.447  0.00  0.00            
ATOM   3980  HB3 HIE X 251      26.276 -50.509  16.813  0.00  0.00            
ATOM   3981  CG  HIE X 251      25.292 -51.736  15.336  0.00  0.00            
ATOM   3982  ND1 HIE X 251      25.610 -52.765  14.415  0.00  0.00            
ATOM   3983  CE1 HIE X 251      24.879 -52.583  13.321  0.00  0.00            
ATOM   3984  HE1 HIE X 251      24.998 -53.158  12.414  0.00  0.00            
ATOM   3985  NE2 HIE X 251      24.170 -51.476  13.417  0.00  0.00            
ATOM   3986  HE2 HIE X 251      23.504 -51.071  12.775  0.00  0.00            
ATOM   3987  CD2 HIE X 251      24.407 -50.908  14.648  0.00  0.00            
ATOM   3988  HD2 HIE X 251      23.872 -50.054  15.037  0.00  0.00            
ATOM   3989  C   HIE X 251      28.136 -52.298  16.378  0.00  0.00            
ATOM   3990  O   HIE X 251      28.744 -51.232  16.493  0.00  0.00            
ATOM   3991  N   PRO X 252      28.591 -53.313  15.594  0.00  0.00            
ATOM   3992  CD  PRO X 252      27.902 -54.610  15.517  0.00  0.00            
ATOM   3993  HD2 PRO X 252      26.817 -54.578  15.620  0.00  0.00            
ATOM   3994  HD3 PRO X 252      28.194 -55.186  16.395  0.00  0.00            
ATOM   3995  CG  PRO X 252      28.486 -55.252  14.290  0.00  0.00            
ATOM   3996  HG2 PRO X 252      27.769 -54.998  13.509  0.00  0.00            
ATOM   3997  HG3 PRO X 252      28.500 -56.341  14.327  0.00  0.00            
ATOM   3998  CB  PRO X 252      29.851 -54.640  14.087  0.00  0.00            
ATOM   3999  HB2 PRO X 252      30.239 -54.609  13.069  0.00  0.00            
ATOM   4000  HB3 PRO X 252      30.604 -55.228  14.611  0.00  0.00            
ATOM   4001  CA  PRO X 252      29.754 -53.228  14.746  0.00  0.00            
ATOM   4002  HA  PRO X 252      30.588 -53.082  15.433  0.00  0.00            
ATOM   4003  C   PRO X 252      29.870 -52.177  13.630  0.00  0.00            
ATOM   4004  O   PRO X 252      30.977 -51.910  13.204  0.00  0.00            
ATOM   4005  N   LEU X 253      28.770 -51.698  13.065  0.00  0.00            
ATOM   4006  H   LEU X 253      27.907 -51.905  13.547  0.00  0.00            
ATOM   4007  CA  LEU X 253      28.684 -50.991  11.777  0.00  0.00            
ATOM   4008  HA  LEU X 253      29.437 -51.365  11.083  0.00  0.00            
ATOM   4009  CB  LEU X 253      27.358 -51.334  11.049  0.00  0.00            
ATOM   4010  HB2 LEU X 253      27.061 -52.376  11.168  0.00  0.00            
ATOM   4011  HB3 LEU X 253      26.599 -50.810  11.629  0.00  0.00            
ATOM   4012  CG  LEU X 253      27.118 -50.971   9.547  0.00  0.00            
ATOM   4013  HG  LEU X 253      27.271 -49.899   9.424  0.00  0.00            
ATOM   4014  CD1 LEU X 253      28.101 -51.572   8.565  0.00  0.00            
ATOM   4015 HD11 LEU X 253      29.071 -51.128   8.791  0.00  0.00            
ATOM   4016 HD12 LEU X 253      28.084 -52.659   8.653  0.00  0.00            
ATOM   4017 HD13 LEU X 253      27.917 -51.250   7.540  0.00  0.00            
ATOM   4018  CD2 LEU X 253      25.688 -51.236   9.089  0.00  0.00            
ATOM   4019 HD21 LEU X 253      25.532 -50.879   8.071  0.00  0.00            
ATOM   4020 HD22 LEU X 253      25.532 -52.309   8.980  0.00  0.00            
ATOM   4021 HD23 LEU X 253      24.916 -50.724   9.664  0.00  0.00            
ATOM   4022  C   LEU X 253      28.918 -49.436  11.968  0.00  0.00            
ATOM   4023  O   LEU X 253      28.743 -48.660  11.007  0.00  0.00            
ATOM   4024  N   VAL X 254      29.178 -48.933  13.170  0.00  0.00            
ATOM   4025  H   VAL X 254      29.315 -49.632  13.886  0.00  0.00            
ATOM   4026  CA  VAL X 254      29.487 -47.502  13.417  0.00  0.00            
ATOM   4027  HA  VAL X 254      29.618 -47.045  12.436  0.00  0.00            
ATOM   4028  CB  VAL X 254      28.261 -46.861  14.117  0.00  0.00            
ATOM   4029  HB  VAL X 254      28.559 -45.813  14.146  0.00  0.00            
ATOM   4030  CG1 VAL X 254      26.922 -47.010  13.347  0.00  0.00            
ATOM   4031 HG11 VAL X 254      27.009 -46.660  12.318  0.00  0.00            
ATOM   4032 HG12 VAL X 254      26.679 -48.048  13.120  0.00  0.00            
ATOM   4033 HG13 VAL X 254      26.073 -46.470  13.765  0.00  0.00            
ATOM   4034  CG2 VAL X 254      28.019 -47.301  15.542  0.00  0.00            
ATOM   4035 HG21 VAL X 254      28.881 -47.188  16.200  0.00  0.00            
ATOM   4036 HG22 VAL X 254      27.228 -46.695  15.983  0.00  0.00            
ATOM   4037 HG23 VAL X 254      27.664 -48.331  15.506  0.00  0.00            
ATOM   4038  C   VAL X 254      30.787 -47.326  14.171  0.00  0.00            
ATOM   4039  O   VAL X 254      31.186 -48.186  15.016  0.00  0.00            
ATOM   4040  N   THR X 255      31.457 -46.198  14.036  0.00  0.00            
ATOM   4041  H   THR X 255      31.009 -45.487  13.476  0.00  0.00            
ATOM   4042  CA  THR X 255      32.593 -45.740  14.873  0.00  0.00            
ATOM   4043  HA  THR X 255      33.219 -46.630  14.923  0.00  0.00            
ATOM   4044  CB  THR X 255      33.481 -44.607  14.276  0.00  0.00            
ATOM   4045  HB  THR X 255      34.498 -44.645  14.666  0.00  0.00            
ATOM   4046  CG2 THR X 255      33.741 -44.793  12.770  0.00  0.00            
ATOM   4047 HG21 THR X 255      34.138 -45.805  12.683  0.00  0.00            
ATOM   4048 HG22 THR X 255      32.845 -44.587  12.185  0.00  0.00            
ATOM   4049 HG23 THR X 255      34.593 -44.150  12.547  0.00  0.00            
ATOM   4050  OG1 THR X 255      32.787 -43.364  14.513  0.00  0.00            
ATOM   4051  HG1 THR X 255      31.974 -43.441  14.008  0.00  0.00            
ATOM   4052  C   THR X 255      32.169 -45.505  16.324  0.00  0.00            
ATOM   4053  O   THR X 255      30.937 -45.371  16.546  0.00  0.00            
ATOM   4054  N   SER X 256      33.121 -45.656  17.271  0.00  0.00            
ATOM   4055  H   SER X 256      34.085 -45.684  16.973  0.00  0.00            
ATOM   4056  CA  SER X 256      32.683 -45.540  18.685  0.00  0.00            
ATOM   4057  HA  SER X 256      31.836 -46.225  18.726  0.00  0.00            
ATOM   4058  CB  SER X 256      33.730 -46.039  19.649  0.00  0.00            
ATOM   4059  HB2 SER X 256      33.242 -46.074  20.623  0.00  0.00            
ATOM   4060  HB3 SER X 256      34.068 -47.017  19.305  0.00  0.00            
ATOM   4061  OG  SER X 256      34.873 -45.161  19.670  0.00  0.00            
ATOM   4062  HG  SER X 256      35.654 -45.581  19.302  0.00  0.00            
ATOM   4063  C   SER X 256      32.089 -44.154  19.017  0.00  0.00            
ATOM   4064  O   SER X 256      31.192 -44.083  19.854  0.00  0.00            
ATOM   4065  N   THR X 257      32.529 -43.092  18.348  0.00  0.00            
ATOM   4066  H   THR X 257      33.350 -43.158  17.763  0.00  0.00            
ATOM   4067  CA  THR X 257      32.122 -41.717  18.574  0.00  0.00            
ATOM   4068  HA  THR X 257      31.831 -41.631  19.621  0.00  0.00            
ATOM   4069  CB  THR X 257      33.256 -40.639  18.450  0.00  0.00            
ATOM   4070  HB  THR X 257      32.772 -39.664  18.508  0.00  0.00            
ATOM   4071  CG2 THR X 257      34.153 -40.667  19.628  0.00  0.00            
ATOM   4072 HG21 THR X 257      34.830 -39.814  19.560  0.00  0.00            
ATOM   4073 HG22 THR X 257      33.660 -40.705  20.599  0.00  0.00            
ATOM   4074 HG23 THR X 257      34.843 -41.511  19.633  0.00  0.00            
ATOM   4075  OG1 THR X 257      34.004 -40.788  17.248  0.00  0.00            
ATOM   4076  HG1 THR X 257      34.582 -40.032  17.122  0.00  0.00            
ATOM   4077  C   THR X 257      30.779 -41.406  17.898  0.00  0.00            
ATOM   4078  O   THR X 257      29.956 -40.595  18.411  0.00  0.00            
ATOM   4079  N   ASP X 258      30.285 -42.263  16.978  0.00  0.00            
ATOM   4080  H   ASP X 258      30.977 -42.925  16.658  0.00  0.00            
ATOM   4081  CA  ASP X 258      28.873 -42.303  16.522  0.00  0.00            
ATOM   4082  HA  ASP X 258      28.530 -41.292  16.305  0.00  0.00            
ATOM   4083  CB  ASP X 258      28.576 -43.095  15.179  0.00  0.00            
ATOM   4084  HB2 ASP X 258      28.891 -44.127  15.330  0.00  0.00            
ATOM   4085  HB3 ASP X 258      27.510 -43.113  14.948  0.00  0.00            
ATOM   4086  CG  ASP X 258      29.333 -42.510  14.021  0.00  0.00            
ATOM   4087  OD1 ASP X 258      28.985 -41.422  13.490  0.00  0.00            
ATOM   4088  OD2 ASP X 258      30.294 -43.158  13.565  0.00  0.00            
ATOM   4089  C   ASP X 258      27.861 -42.748  17.635  0.00  0.00            
ATOM   4090  O   ASP X 258      26.710 -42.372  17.719  0.00  0.00            
ATOM   4091  N   ILE X 259      28.333 -43.637  18.534  0.00  0.00            
ATOM   4092  H   ILE X 259      29.315 -43.858  18.613  0.00  0.00            
ATOM   4093  CA  ILE X 259      27.579 -44.014  19.741  0.00  0.00            
ATOM   4094  HA  ILE X 259      26.596 -44.280  19.352  0.00  0.00            
ATOM   4095  CB  ILE X 259      28.164 -45.301  20.413  0.00  0.00            
ATOM   4096  HB  ILE X 259      29.067 -45.034  20.962  0.00  0.00            
ATOM   4097  CG2 ILE X 259      27.134 -45.907  21.364  0.00  0.00            
ATOM   4098 HG21 ILE X 259      27.517 -46.822  21.816  0.00  0.00            
ATOM   4099 HG22 ILE X 259      26.870 -45.333  22.252  0.00  0.00            
ATOM   4100 HG23 ILE X 259      26.146 -46.047  20.926  0.00  0.00            
ATOM   4101  CG1 ILE X 259      28.575 -46.395  19.402  0.00  0.00            
ATOM   4102 HG12 ILE X 259      27.666 -46.702  18.884  0.00  0.00            
ATOM   4103 HG13 ILE X 259      29.226 -45.970  18.638  0.00  0.00            
ATOM   4104  CD1 ILE X 259      29.397 -47.613  19.844  0.00  0.00            
ATOM   4105 HD11 ILE X 259      30.321 -47.273  20.312  0.00  0.00            
ATOM   4106 HD12 ILE X 259      28.825 -48.312  20.454  0.00  0.00            
ATOM   4107 HD13 ILE X 259      29.692 -48.137  18.934  0.00  0.00            
ATOM   4108  C   ILE X 259      27.395 -42.856  20.716  0.00  0.00            
ATOM   4109  O   ILE X 259      26.271 -42.725  21.198  0.00  0.00            
ATOM   4110  N   VAL X 260      28.391 -41.920  20.967  0.00  0.00            
ATOM   4111  H   VAL X 260      29.338 -41.986  20.622  0.00  0.00            
ATOM   4112  CA  VAL X 260      28.181 -40.768  21.915  0.00  0.00            
ATOM   4113  HA  VAL X 260      27.649 -41.044  22.825  0.00  0.00            
ATOM   4114  CB  VAL X 260      29.493 -40.194  22.410  0.00  0.00            
ATOM   4115  HB  VAL X 260      30.091 -39.776  21.601  0.00  0.00            
ATOM   4116  CG1 VAL X 260      29.256 -39.097  23.451  0.00  0.00            
ATOM   4117 HG11 VAL X 260      30.148 -38.573  23.795  0.00  0.00            
ATOM   4118 HG12 VAL X 260      28.857 -38.250  22.893  0.00  0.00            
ATOM   4119 HG13 VAL X 260      28.625 -39.416  24.280  0.00  0.00            
ATOM   4120  CG2 VAL X 260      30.312 -41.264  23.113  0.00  0.00            
ATOM   4121 HG21 VAL X 260      30.663 -41.906  22.306  0.00  0.00            
ATOM   4122 HG22 VAL X 260      31.244 -40.947  23.581  0.00  0.00            
ATOM   4123 HG23 VAL X 260      29.675 -41.838  23.786  0.00  0.00            
ATOM   4124  C   VAL X 260      27.285 -39.708  21.248  0.00  0.00            
ATOM   4125  O   VAL X 260      26.390 -39.254  21.925  0.00  0.00            
ATOM   4126  N   LEU X 261      27.460 -39.404  19.945  0.00  0.00            
ATOM   4127  H   LEU X 261      28.288 -39.785  19.510  0.00  0.00            
ATOM   4128  CA  LEU X 261      26.490 -38.724  19.051  0.00  0.00            
ATOM   4129  HA  LEU X 261      26.442 -37.713  19.455  0.00  0.00            
ATOM   4130  CB  LEU X 261      27.011 -38.554  17.666  0.00  0.00            
ATOM   4131  HB2 LEU X 261      27.744 -39.315  17.398  0.00  0.00            
ATOM   4132  HB3 LEU X 261      26.165 -38.610  16.982  0.00  0.00            
ATOM   4133  CG  LEU X 261      27.609 -37.172  17.364  0.00  0.00            
ATOM   4134  HG  LEU X 261      26.992 -36.326  17.665  0.00  0.00            
ATOM   4135  CD1 LEU X 261      28.960 -37.068  17.995  0.00  0.00            
ATOM   4136 HD11 LEU X 261      28.863 -37.328  19.049  0.00  0.00            
ATOM   4137 HD12 LEU X 261      29.685 -37.828  17.707  0.00  0.00            
ATOM   4138 HD13 LEU X 261      29.383 -36.064  18.021  0.00  0.00            
ATOM   4139  CD2 LEU X 261      27.929 -37.066  15.865  0.00  0.00            
ATOM   4140 HD21 LEU X 261      28.659 -37.847  15.654  0.00  0.00            
ATOM   4141 HD22 LEU X 261      27.005 -37.183  15.299  0.00  0.00            
ATOM   4142 HD23 LEU X 261      28.329 -36.081  15.624  0.00  0.00            
ATOM   4143  C   LEU X 261      25.085 -39.331  19.005  0.00  0.00            
ATOM   4144  O   LEU X 261      24.171 -38.594  18.885  0.00  0.00            
ATOM   4145  N   THR X 262      24.865 -40.657  19.262  0.00  0.00            
ATOM   4146  H   THR X 262      25.681 -41.253  19.264  0.00  0.00            
ATOM   4147  CA  THR X 262      23.527 -41.299  19.543  0.00  0.00            
ATOM   4148  HA  THR X 262      22.876 -40.759  18.856  0.00  0.00            
ATOM   4149  CB  THR X 262      23.511 -42.803  19.177  0.00  0.00            
ATOM   4150  HB  THR X 262      24.218 -43.318  19.827  0.00  0.00            
ATOM   4151  CG2 THR X 262      22.109 -43.520  19.231  0.00  0.00            
ATOM   4152 HG21 THR X 262      21.494 -43.063  20.006  0.00  0.00            
ATOM   4153 HG22 THR X 262      21.697 -43.424  18.226  0.00  0.00            
ATOM   4154 HG23 THR X 262      22.236 -44.574  19.478  0.00  0.00            
ATOM   4155  OG1 THR X 262      24.006 -42.994  17.801  0.00  0.00            
ATOM   4156  HG1 THR X 262      24.938 -42.787  17.698  0.00  0.00            
ATOM   4157  C   THR X 262      22.997 -41.042  20.989  0.00  0.00            
ATOM   4158  O   THR X 262      21.851 -40.644  21.150  0.00  0.00            
ATOM   4159  N   ILE X 263      23.907 -41.092  22.020  0.00  0.00            
ATOM   4160  H   ILE X 263      24.785 -41.565  21.862  0.00  0.00            
ATOM   4161  CA  ILE X 263      23.600 -40.796  23.458  0.00  0.00            
ATOM   4162  HA  ILE X 263      22.725 -41.394  23.710  0.00  0.00            
ATOM   4163  CB  ILE X 263      24.678 -41.438  24.371  0.00  0.00            
ATOM   4164  HB  ILE X 263      25.645 -41.125  23.976  0.00  0.00            
ATOM   4165  CG2 ILE X 263      24.495 -41.031  25.861  0.00  0.00            
ATOM   4166 HG21 ILE X 263      24.640 -39.959  25.997  0.00  0.00            
ATOM   4167 HG22 ILE X 263      23.500 -41.348  26.173  0.00  0.00            
ATOM   4168 HG23 ILE X 263      25.242 -41.585  26.430  0.00  0.00            
ATOM   4169  CG1 ILE X 263      24.575 -43.027  24.209  0.00  0.00            
ATOM   4170 HG12 ILE X 263      23.711 -43.361  24.783  0.00  0.00            
ATOM   4171 HG13 ILE X 263      24.517 -43.304  23.157  0.00  0.00            
ATOM   4172  CD1 ILE X 263      25.851 -43.811  24.632  0.00  0.00            
ATOM   4173 HD11 ILE X 263      25.757 -44.867  24.379  0.00  0.00            
ATOM   4174 HD12 ILE X 263      26.704 -43.602  23.987  0.00  0.00            
ATOM   4175 HD13 ILE X 263      26.115 -43.781  25.689  0.00  0.00            
ATOM   4176  C   ILE X 263      23.112 -39.383  23.745  0.00  0.00            
ATOM   4177  O   ILE X 263      22.054 -39.118  24.295  0.00  0.00            
ATOM   4178  N   THR X 264      23.918 -38.397  23.247  0.00  0.00            
ATOM   4179  H   THR X 264      24.806 -38.698  22.871  0.00  0.00            
ATOM   4180  CA  THR X 264      23.749 -36.918  23.522  0.00  0.00            
ATOM   4181  HA  THR X 264      23.501 -36.714  24.564  0.00  0.00            
ATOM   4182  CB  THR X 264      24.945 -36.083  23.219  0.00  0.00            
ATOM   4183  HB  THR X 264      24.681 -35.030  23.319  0.00  0.00            
ATOM   4184  CG2 THR X 264      26.107 -36.418  24.201  0.00  0.00            
ATOM   4185 HG21 THR X 264      26.818 -37.115  23.757  0.00  0.00            
ATOM   4186 HG22 THR X 264      26.711 -35.521  24.338  0.00  0.00            
ATOM   4187 HG23 THR X 264      25.819 -36.722  25.208  0.00  0.00            
ATOM   4188  OG1 THR X 264      25.246 -36.407  21.837  0.00  0.00            
ATOM   4189  HG1 THR X 264      26.203 -36.470  21.787  0.00  0.00            
ATOM   4190  C   THR X 264      22.557 -36.365  22.748  0.00  0.00            
ATOM   4191  O   THR X 264      21.803 -35.582  23.298  0.00  0.00            
ATOM   4192  N   LYS X 265      22.096 -36.996  21.630  0.00  0.00            
ATOM   4193  H   LYS X 265      22.761 -37.598  21.166  0.00  0.00            
ATOM   4194  CA  LYS X 265      20.861 -36.755  20.932  0.00  0.00            
ATOM   4195  HA  LYS X 265      20.788 -35.682  20.753  0.00  0.00            
ATOM   4196  CB  LYS X 265      21.030 -37.329  19.501  0.00  0.00            
ATOM   4197  HB2 LYS X 265      21.946 -36.977  19.024  0.00  0.00            
ATOM   4198  HB3 LYS X 265      21.061 -38.419  19.500  0.00  0.00            
ATOM   4199  CG  LYS X 265      19.884 -36.862  18.579  0.00  0.00            
ATOM   4200  HG2 LYS X 265      18.894 -37.182  18.906  0.00  0.00            
ATOM   4201  HG3 LYS X 265      20.028 -35.786  18.683  0.00  0.00            
ATOM   4202  CD  LYS X 265      20.022 -37.171  17.098  0.00  0.00            
ATOM   4203  HD2 LYS X 265      21.022 -37.027  16.690  0.00  0.00            
ATOM   4204  HD3 LYS X 265      19.847 -38.243  17.008  0.00  0.00            
ATOM   4205  CE  LYS X 265      19.030 -36.358  16.287  0.00  0.00            
ATOM   4206  HE2 LYS X 265      18.110 -36.286  16.867  0.00  0.00            
ATOM   4207  HE3 LYS X 265      19.428 -35.365  16.078  0.00  0.00            
ATOM   4208  NZ  LYS X 265      18.797 -37.106  14.990  0.00  0.00            
ATOM   4209  HZ1 LYS X 265      18.454 -36.488  14.269  0.00  0.00            
ATOM   4210  HZ2 LYS X 265      19.681 -37.506  14.711  0.00  0.00            
ATOM   4211  HZ3 LYS X 265      18.173 -37.900  15.033  0.00  0.00            
ATOM   4212  C   LYS X 265      19.673 -37.339  21.725  0.00  0.00            
ATOM   4213  O   LYS X 265      18.779 -36.598  22.005  0.00  0.00            
ATOM   4214  N   HIE X 266      19.823 -38.610  22.116  0.00  0.00            
ATOM   4215  H   HIE X 266      20.699 -39.041  21.858  0.00  0.00            
ATOM   4216  CA  HIE X 266      18.701 -39.317  22.795  0.00  0.00            
ATOM   4217  HA  HIE X 266      17.820 -39.426  22.163  0.00  0.00            
ATOM   4218  CB  HIE X 266      19.172 -40.760  23.114  0.00  0.00            
ATOM   4219  HB2 HIE X 266      19.505 -41.313  22.236  0.00  0.00            
ATOM   4220  HB3 HIE X 266      19.977 -40.791  23.848  0.00  0.00            
ATOM   4221  CG  HIE X 266      18.042 -41.595  23.827  0.00  0.00            
ATOM   4222  ND1 HIE X 266      18.096 -42.114  25.129  0.00  0.00            
ATOM   4223  CE1 HIE X 266      16.891 -42.685  25.285  0.00  0.00            
ATOM   4224  HE1 HIE X 266      16.662 -43.172  26.221  0.00  0.00            
ATOM   4225  NE2 HIE X 266      16.135 -42.597  24.186  0.00  0.00            
ATOM   4226  HE2 HIE X 266      15.199 -42.957  24.071  0.00  0.00            
ATOM   4227  CD2 HIE X 266      16.842 -41.882  23.251  0.00  0.00            
ATOM   4228  HD2 HIE X 266      16.618 -41.814  22.196  0.00  0.00            
ATOM   4229  C   HIE X 266      18.296 -38.679  24.085  0.00  0.00            
ATOM   4230  O   HIE X 266      17.118 -38.503  24.442  0.00  0.00            
ATOM   4231  N   LEU X 267      19.333 -38.181  24.789  0.00  0.00            
ATOM   4232  H   LEU X 267      20.251 -38.356  24.406  0.00  0.00            
ATOM   4233  CA  LEU X 267      19.222 -37.539  26.077  0.00  0.00            
ATOM   4234  HA  LEU X 267      18.600 -38.186  26.695  0.00  0.00            
ATOM   4235  CB  LEU X 267      20.596 -37.435  26.688  0.00  0.00            
ATOM   4236  HB2 LEU X 267      21.333 -37.261  25.904  0.00  0.00            
ATOM   4237  HB3 LEU X 267      20.680 -36.573  27.350  0.00  0.00            
ATOM   4238  CG  LEU X 267      20.851 -38.669  27.553  0.00  0.00            
ATOM   4239  HG  LEU X 267      20.393 -39.525  27.059  0.00  0.00            
ATOM   4240  CD1 LEU X 267      22.357 -38.805  27.869  0.00  0.00            
ATOM   4241 HD11 LEU X 267      22.922 -38.941  26.947  0.00  0.00            
ATOM   4242 HD12 LEU X 267      22.776 -37.946  28.393  0.00  0.00            
ATOM   4243 HD13 LEU X 267      22.532 -39.647  28.537  0.00  0.00            
ATOM   4244  CD2 LEU X 267      20.223 -38.446  28.978  0.00  0.00            
ATOM   4245 HD21 LEU X 267      20.454 -39.274  29.648  0.00  0.00            
ATOM   4246 HD22 LEU X 267      20.523 -37.516  29.462  0.00  0.00            
ATOM   4247 HD23 LEU X 267      19.146 -38.542  28.846  0.00  0.00            
ATOM   4248  C   LEU X 267      18.591 -36.129  25.954  0.00  0.00            
ATOM   4249  O   LEU X 267      17.900 -35.744  26.846  0.00  0.00            
ATOM   4250  N   ARG X 268      18.856 -35.437  24.817  0.00  0.00            
ATOM   4251  H   ARG X 268      19.358 -35.988  24.136  0.00  0.00            
ATOM   4252  CA  ARG X 268      18.078 -34.212  24.424  0.00  0.00            
ATOM   4253  HA  ARG X 268      17.981 -33.473  25.219  0.00  0.00            
ATOM   4254  CB  ARG X 268      18.856 -33.537  23.309  0.00  0.00            
ATOM   4255  HB2 ARG X 268      19.912 -33.807  23.297  0.00  0.00            
ATOM   4256  HB3 ARG X 268      18.358 -33.770  22.368  0.00  0.00            
ATOM   4257  CG  ARG X 268      18.721 -32.026  23.310  0.00  0.00            
ATOM   4258  HG2 ARG X 268      17.687 -31.686  23.264  0.00  0.00            
ATOM   4259  HG3 ARG X 268      19.146 -31.674  24.250  0.00  0.00            
ATOM   4260  CD  ARG X 268      19.498 -31.355  22.169  0.00  0.00            
ATOM   4261  HD2 ARG X 268      20.520 -31.734  22.129  0.00  0.00            
ATOM   4262  HD3 ARG X 268      18.982 -31.705  21.274  0.00  0.00            
ATOM   4263  NE  ARG X 268      19.290 -29.910  22.271  0.00  0.00            
ATOM   4264  HE  ARG X 268      18.713 -29.533  21.532  0.00  0.00            
ATOM   4265  CZ  ARG X 268      19.752 -29.111  23.203  0.00  0.00            
ATOM   4266  NH1 ARG X 268      20.678 -29.460  24.027  0.00  0.00            
ATOM   4267 HH11 ARG X 268      21.339 -30.199  23.837  0.00  0.00            
ATOM   4268 HH12 ARG X 268      20.956 -28.773  24.713  0.00  0.00            
ATOM   4269  NH2 ARG X 268      19.524 -27.817  23.180  0.00  0.00            
ATOM   4270 HH21 ARG X 268      18.857 -27.506  22.487  0.00  0.00            
ATOM   4271 HH22 ARG X 268      19.958 -27.096  23.737  0.00  0.00            
ATOM   4272  C   ARG X 268      16.651 -34.536  24.084  0.00  0.00            
ATOM   4273  O   ARG X 268      15.744 -33.737  24.369  0.00  0.00            
ATOM   4274  N   GLN X 269      16.391 -35.767  23.586  0.00  0.00            
ATOM   4275  H   GLN X 269      17.206 -36.363  23.549  0.00  0.00            
ATOM   4276  CA  GLN X 269      15.087 -36.199  23.018  0.00  0.00            
ATOM   4277  HA  GLN X 269      14.664 -35.271  22.634  0.00  0.00            
ATOM   4278  CB  GLN X 269      15.398 -37.287  22.092  0.00  0.00            
ATOM   4279  HB2 GLN X 269      16.186 -36.941  21.423  0.00  0.00            
ATOM   4280  HB3 GLN X 269      15.813 -38.149  22.615  0.00  0.00            
ATOM   4281  CG  GLN X 269      14.202 -37.916  21.317  0.00  0.00            
ATOM   4282  HG2 GLN X 269      13.718 -38.618  21.996  0.00  0.00            
ATOM   4283  HG3 GLN X 269      13.466 -37.144  21.094  0.00  0.00            
ATOM   4284  CD  GLN X 269      14.560 -38.720  20.112  0.00  0.00            
ATOM   4285  OE1 GLN X 269      15.583 -39.408  20.031  0.00  0.00            
ATOM   4286  NE2 GLN X 269      13.834 -38.615  19.076  0.00  0.00            
ATOM   4287 HE21 GLN X 269      14.200 -38.828  18.159  0.00  0.00            
ATOM   4288 HE22 GLN X 269      12.955 -38.129  18.976  0.00  0.00            
ATOM   4289  C   GLN X 269      14.151 -36.669  24.195  0.00  0.00            
ATOM   4290  O   GLN X 269      12.944 -36.475  24.142  0.00  0.00            
ATOM   4291  N   VAL X 270      14.798 -37.125  25.290  0.00  0.00            
ATOM   4292  H   VAL X 270      15.715 -37.532  25.176  0.00  0.00            
ATOM   4293  CA  VAL X 270      14.108 -37.278  26.616  0.00  0.00            
ATOM   4294  HA  VAL X 270      13.050 -37.248  26.355  0.00  0.00            
ATOM   4295  CB  VAL X 270      14.281 -38.620  27.400  0.00  0.00            
ATOM   4296  HB  VAL X 270      13.493 -38.708  28.148  0.00  0.00            
ATOM   4297  CG1 VAL X 270      14.244 -39.806  26.417  0.00  0.00            
ATOM   4298 HG11 VAL X 270      14.796 -39.634  25.493  0.00  0.00            
ATOM   4299 HG12 VAL X 270      14.606 -40.733  26.863  0.00  0.00            
ATOM   4300 HG13 VAL X 270      13.178 -39.881  26.201  0.00  0.00            
ATOM   4301  CG2 VAL X 270      15.668 -38.702  27.941  0.00  0.00            
ATOM   4302 HG21 VAL X 270      16.490 -38.771  27.229  0.00  0.00            
ATOM   4303 HG22 VAL X 270      15.925 -37.792  28.485  0.00  0.00            
ATOM   4304 HG23 VAL X 270      15.706 -39.602  28.555  0.00  0.00            
ATOM   4305  C   VAL X 270      14.225 -36.054  27.532  0.00  0.00            
ATOM   4306  O   VAL X 270      13.679 -36.008  28.625  0.00  0.00            
ATOM   4307  N   GLY X 271      14.821 -34.968  27.038  0.00  0.00            
ATOM   4308  H   GLY X 271      15.485 -35.190  26.310  0.00  0.00            
ATOM   4309  CA  GLY X 271      14.746 -33.588  27.578  0.00  0.00            
ATOM   4310  HA2 GLY X 271      15.043 -32.898  26.788  0.00  0.00            
ATOM   4311  HA3 GLY X 271      13.673 -33.464  27.724  0.00  0.00            
ATOM   4312  C   GLY X 271      15.536 -33.284  28.892  0.00  0.00            
ATOM   4313  O   GLY X 271      14.981 -32.565  29.783  0.00  0.00            
ATOM   4314  N   VAL X 272      16.785 -33.705  29.177  0.00  0.00            
ATOM   4315  H   VAL X 272      17.098 -34.359  28.474  0.00  0.00            
ATOM   4316  CA  VAL X 272      17.559 -33.495  30.419  0.00  0.00            
ATOM   4317  HA  VAL X 272      16.849 -33.638  31.234  0.00  0.00            
ATOM   4318  CB  VAL X 272      18.569 -34.634  30.682  0.00  0.00            
ATOM   4319  HB  VAL X 272      18.781 -34.529  31.746  0.00  0.00            
ATOM   4320  CG1 VAL X 272      17.877 -35.967  30.474  0.00  0.00            
ATOM   4321 HG11 VAL X 272      18.494 -36.700  30.995  0.00  0.00            
ATOM   4322 HG12 VAL X 272      16.871 -35.944  30.893  0.00  0.00            
ATOM   4323 HG13 VAL X 272      17.903 -36.271  29.428  0.00  0.00            
ATOM   4324  CG2 VAL X 272      19.848 -34.585  29.813  0.00  0.00            
ATOM   4325 HG21 VAL X 272      20.359 -35.440  30.255  0.00  0.00            
ATOM   4326 HG22 VAL X 272      19.452 -34.837  28.829  0.00  0.00            
ATOM   4327 HG23 VAL X 272      20.273 -33.593  29.968  0.00  0.00            
ATOM   4328  C   VAL X 272      18.230 -32.073  30.476  0.00  0.00            
ATOM   4329  O   VAL X 272      19.176 -31.876  31.225  0.00  0.00            
ATOM   4330  N   VAL X 273      17.578 -31.099  29.845  0.00  0.00            
ATOM   4331  H   VAL X 273      16.749 -31.254  29.290  0.00  0.00            
ATOM   4332  CA  VAL X 273      18.298 -29.804  29.712  0.00  0.00            
ATOM   4333  HA  VAL X 273      19.353 -29.943  29.474  0.00  0.00            
ATOM   4334  CB  VAL X 273      17.716 -28.891  28.648  0.00  0.00            
ATOM   4335  HB  VAL X 273      16.668 -28.843  28.945  0.00  0.00            
ATOM   4336  CG1 VAL X 273      18.370 -27.425  28.684  0.00  0.00            
ATOM   4337 HG11 VAL X 273      18.051 -26.765  27.877  0.00  0.00            
ATOM   4338 HG12 VAL X 273      18.150 -26.930  29.629  0.00  0.00            
ATOM   4339 HG13 VAL X 273      19.451 -27.501  28.572  0.00  0.00            
ATOM   4340  CG2 VAL X 273      17.814 -29.523  27.220  0.00  0.00            
ATOM   4341 HG21 VAL X 273      18.757 -29.998  26.947  0.00  0.00            
ATOM   4342 HG22 VAL X 273      17.063 -30.302  27.089  0.00  0.00            
ATOM   4343 HG23 VAL X 273      17.624 -28.806  26.422  0.00  0.00            
ATOM   4344  C   VAL X 273      18.174 -29.195  31.102  0.00  0.00            
ATOM   4345  O   VAL X 273      17.070 -29.036  31.635  0.00  0.00            
ATOM   4346  N   GLY X 274      19.307 -28.798  31.661  0.00  0.00            
ATOM   4347  H   GLY X 274      20.176 -29.085  31.232  0.00  0.00            
ATOM   4348  CA  GLY X 274      19.372 -28.252  33.083  0.00  0.00            
ATOM   4349  HA2 GLY X 274      20.300 -27.687  33.180  0.00  0.00            
ATOM   4350  HA3 GLY X 274      18.587 -27.514  33.248  0.00  0.00            
ATOM   4351  C   GLY X 274      19.234 -29.371  34.205  0.00  0.00            
ATOM   4352  O   GLY X 274      18.994 -29.024  35.372  0.00  0.00            
ATOM   4353  N   LYS X 275      19.424 -30.615  33.856  0.00  0.00            
ATOM   4354  H   LYS X 275      19.467 -30.876  32.881  0.00  0.00            
ATOM   4355  CA  LYS X 275      19.519 -31.698  34.838  0.00  0.00            
ATOM   4356  HA  LYS X 275      19.396 -31.280  35.837  0.00  0.00            
ATOM   4357  CB  LYS X 275      18.307 -32.674  34.722  0.00  0.00            
ATOM   4358  HB2 LYS X 275      18.322 -33.145  33.739  0.00  0.00            
ATOM   4359  HB3 LYS X 275      18.414 -33.505  35.419  0.00  0.00            
ATOM   4360  CG  LYS X 275      16.953 -31.986  34.888  0.00  0.00            
ATOM   4361  HG2 LYS X 275      16.984 -31.424  35.822  0.00  0.00            
ATOM   4362  HG3 LYS X 275      16.777 -31.259  34.095  0.00  0.00            
ATOM   4363  CD  LYS X 275      15.667 -32.845  35.041  0.00  0.00            
ATOM   4364  HD2 LYS X 275      15.508 -33.387  34.109  0.00  0.00            
ATOM   4365  HD3 LYS X 275      15.739 -33.462  35.937  0.00  0.00            
ATOM   4366  CE  LYS X 275      14.450 -31.826  35.104  0.00  0.00            
ATOM   4367  HE2 LYS X 275      14.737 -30.978  35.726  0.00  0.00            
ATOM   4368  HE3 LYS X 275      14.289 -31.463  34.089  0.00  0.00            
ATOM   4369  NZ  LYS X 275      13.340 -32.564  35.744  0.00  0.00            
ATOM   4370  HZ1 LYS X 275      12.553 -31.931  35.712  0.00  0.00            
ATOM   4371  HZ2 LYS X 275      13.237 -33.457  35.284  0.00  0.00            
ATOM   4372  HZ3 LYS X 275      13.532 -32.724  36.723  0.00  0.00            
ATOM   4373  C   LYS X 275      20.846 -32.432  34.853  0.00  0.00            
ATOM   4374  O   LYS X 275      21.704 -32.077  34.023  0.00  0.00            
ATOM   4375  N   PHE X 276      21.155 -33.472  35.691  0.00  0.00            
ATOM   4376  H   PHE X 276      20.382 -33.737  36.285  0.00  0.00            
ATOM   4377  CA  PHE X 276      22.395 -34.280  35.700  0.00  0.00            
ATOM   4378  HA  PHE X 276      23.071 -33.856  34.958  0.00  0.00            
ATOM   4379  CB  PHE X 276      22.929 -34.002  37.117  0.00  0.00            
ATOM   4380  HB2 PHE X 276      22.821 -32.947  37.365  0.00  0.00            
ATOM   4381  HB3 PHE X 276      22.346 -34.610  37.808  0.00  0.00            
ATOM   4382  CG  PHE X 276      24.349 -34.277  37.506  0.00  0.00            
ATOM   4383  CD1 PHE X 276      24.762 -35.601  37.815  0.00  0.00            
ATOM   4384  HD1 PHE X 276      24.063 -36.425  37.834  0.00  0.00            
ATOM   4385  CE1 PHE X 276      26.069 -35.827  38.395  0.00  0.00            
ATOM   4386  HE1 PHE X 276      26.253 -36.824  38.765  0.00  0.00            
ATOM   4387  CZ  PHE X 276      26.990 -34.804  38.422  0.00  0.00            
ATOM   4388  HZ  PHE X 276      28.002 -35.030  38.722  0.00  0.00            
ATOM   4389  CE2 PHE X 276      26.583 -33.527  38.144  0.00  0.00            
ATOM   4390  HE2 PHE X 276      27.215 -32.685  38.382  0.00  0.00            
ATOM   4391  CD2 PHE X 276      25.318 -33.243  37.642  0.00  0.00            
ATOM   4392  HD2 PHE X 276      25.029 -32.230  37.405  0.00  0.00            
ATOM   4393  C   PHE X 276      22.196 -35.774  35.349  0.00  0.00            
ATOM   4394  O   PHE X 276      21.064 -36.278  35.424  0.00  0.00            
ATOM   4395  N   VAL X 277      23.319 -36.470  35.056  0.00  0.00            
ATOM   4396  H   VAL X 277      24.186 -35.969  34.919  0.00  0.00            
ATOM   4397  CA  VAL X 277      23.185 -37.858  34.587  0.00  0.00            
ATOM   4398  HA  VAL X 277      22.265 -38.252  35.020  0.00  0.00            
ATOM   4399  CB  VAL X 277      23.265 -38.030  33.021  0.00  0.00            
ATOM   4400  HB  VAL X 277      24.251 -37.731  32.665  0.00  0.00            
ATOM   4401  CG1 VAL X 277      22.844 -39.414  32.534  0.00  0.00            
ATOM   4402 HG11 VAL X 277      21.850 -39.646  32.916  0.00  0.00            
ATOM   4403 HG12 VAL X 277      22.736 -39.531  31.456  0.00  0.00            
ATOM   4404 HG13 VAL X 277      23.561 -40.163  32.870  0.00  0.00            
ATOM   4405  CG2 VAL X 277      22.384 -37.098  32.211  0.00  0.00            
ATOM   4406 HG21 VAL X 277      21.331 -37.197  32.474  0.00  0.00            
ATOM   4407 HG22 VAL X 277      22.673 -36.056  32.346  0.00  0.00            
ATOM   4408 HG23 VAL X 277      22.331 -37.329  31.147  0.00  0.00            
ATOM   4409  C   VAL X 277      24.166 -38.743  35.297  0.00  0.00            
ATOM   4410  O   VAL X 277      25.313 -38.429  35.507  0.00  0.00            
ATOM   4411  N   GLU X 278      23.816 -39.951  35.703  0.00  0.00            
ATOM   4412  H   GLU X 278      22.835 -40.176  35.622  0.00  0.00            
ATOM   4413  CA  GLU X 278      24.694 -41.006  36.233  0.00  0.00            
ATOM   4414  HA  GLU X 278      25.658 -40.771  35.784  0.00  0.00            
ATOM   4415  CB  GLU X 278      24.802 -40.887  37.832  0.00  0.00            
ATOM   4416  HB2 GLU X 278      25.057 -39.847  38.039  0.00  0.00            
ATOM   4417  HB3 GLU X 278      23.831 -41.020  38.309  0.00  0.00            
ATOM   4418  CG  GLU X 278      25.775 -41.859  38.388  0.00  0.00            
ATOM   4419  HG2 GLU X 278      25.618 -42.863  37.992  0.00  0.00            
ATOM   4420  HG3 GLU X 278      26.800 -41.562  38.166  0.00  0.00            
ATOM   4421  CD  GLU X 278      25.701 -41.957  39.911  0.00  0.00            
ATOM   4422  OE1 GLU X 278      25.944 -40.909  40.559  0.00  0.00            
ATOM   4423  OE2 GLU X 278      25.341 -43.044  40.348  0.00  0.00            
ATOM   4424  C   GLU X 278      24.312 -42.428  35.672  0.00  0.00            
ATOM   4425  O   GLU X 278      23.109 -42.655  35.443  0.00  0.00            
ATOM   4426  N   PHE X 279      25.248 -43.307  35.411  0.00  0.00            
ATOM   4427  H   PHE X 279      26.175 -43.011  35.681  0.00  0.00            
ATOM   4428  CA  PHE X 279      25.106 -44.432  34.462  0.00  0.00            
ATOM   4429  HA  PHE X 279      24.145 -44.346  33.955  0.00  0.00            
ATOM   4430  CB  PHE X 279      26.254 -44.395  33.513  0.00  0.00            
ATOM   4431  HB2 PHE X 279      27.196 -44.574  34.032  0.00  0.00            
ATOM   4432  HB3 PHE X 279      26.218 -45.252  32.840  0.00  0.00            
ATOM   4433  CG  PHE X 279      26.181 -43.111  32.635  0.00  0.00            
ATOM   4434  CD1 PHE X 279      26.762 -41.882  33.011  0.00  0.00            
ATOM   4435  HD1 PHE X 279      27.337 -41.797  33.921  0.00  0.00            
ATOM   4436  CE1 PHE X 279      26.751 -40.789  32.231  0.00  0.00            
ATOM   4437  HE1 PHE X 279      27.330 -39.928  32.534  0.00  0.00            
ATOM   4438  CZ  PHE X 279      25.920 -40.800  31.052  0.00  0.00            
ATOM   4439  HZ  PHE X 279      25.869 -39.889  30.475  0.00  0.00            
ATOM   4440  CE2 PHE X 279      25.235 -41.963  30.637  0.00  0.00            
ATOM   4441  HE2 PHE X 279      24.610 -41.879  29.760  0.00  0.00            
ATOM   4442  CD2 PHE X 279      25.427 -43.117  31.446  0.00  0.00            
ATOM   4443  HD2 PHE X 279      24.918 -44.027  31.165  0.00  0.00            
ATOM   4444  C   PHE X 279      25.017 -45.802  35.134  0.00  0.00            
ATOM   4445  O   PHE X 279      25.631 -46.034  36.157  0.00  0.00            
ATOM   4446  N   PHE X 280      24.352 -46.721  34.502  0.00  0.00            
ATOM   4447  H   PHE X 280      23.960 -46.493  33.600  0.00  0.00            
ATOM   4448  CA  PHE X 280      24.256 -48.201  34.897  0.00  0.00            
ATOM   4449  HA  PHE X 280      25.299 -48.496  35.019  0.00  0.00            
ATOM   4450  CB  PHE X 280      23.361 -48.321  36.149  0.00  0.00            
ATOM   4451  HB2 PHE X 280      23.519 -49.313  36.572  0.00  0.00            
ATOM   4452  HB3 PHE X 280      23.758 -47.682  36.937  0.00  0.00            
ATOM   4453  CG  PHE X 280      21.870 -47.970  36.067  0.00  0.00            
ATOM   4454  CD1 PHE X 280      20.934 -49.000  36.145  0.00  0.00            
ATOM   4455  HD1 PHE X 280      21.272 -50.020  36.255  0.00  0.00            
ATOM   4456  CE1 PHE X 280      19.569 -48.832  35.813  0.00  0.00            
ATOM   4457  HE1 PHE X 280      18.942 -49.705  35.716  0.00  0.00            
ATOM   4458  CZ  PHE X 280      19.158 -47.485  35.551  0.00  0.00            
ATOM   4459  HZ  PHE X 280      18.121 -47.355  35.278  0.00  0.00            
ATOM   4460  CE2 PHE X 280      20.084 -46.436  35.538  0.00  0.00            
ATOM   4461  HE2 PHE X 280      19.724 -45.419  35.503  0.00  0.00            
ATOM   4462  CD2 PHE X 280      21.385 -46.674  35.865  0.00  0.00            
ATOM   4463  HD2 PHE X 280      22.120 -45.883  35.896  0.00  0.00            
ATOM   4464  C   PHE X 280      23.703 -49.196  33.812  0.00  0.00            
ATOM   4465  O   PHE X 280      23.258 -48.866  32.711  0.00  0.00            
ATOM   4466  N   GLY X 281      23.833 -50.482  34.065  0.00  0.00            
ATOM   4467  H   GLY X 281      24.241 -50.805  34.930  0.00  0.00            
ATOM   4468  CA  GLY X 281      23.515 -51.526  33.168  0.00  0.00            
ATOM   4469  HA2 GLY X 281      23.201 -52.347  33.812  0.00  0.00            
ATOM   4470  HA3 GLY X 281      22.806 -51.157  32.427  0.00  0.00            
ATOM   4471  C   GLY X 281      24.754 -52.128  32.513  0.00  0.00            
ATOM   4472  O   GLY X 281      25.854 -51.634  32.527  0.00  0.00            
ATOM   4473  N   PRO X 282      24.653 -53.335  31.928  0.00  0.00            
ATOM   4474  CD  PRO X 282      23.453 -54.111  31.625  0.00  0.00            
ATOM   4475  HD2 PRO X 282      22.845 -53.517  30.943  0.00  0.00            
ATOM   4476  HD3 PRO X 282      22.870 -54.542  32.439  0.00  0.00            
ATOM   4477  CG  PRO X 282      23.892 -55.295  30.702  0.00  0.00            
ATOM   4478  HG2 PRO X 282      23.928 -55.040  29.643  0.00  0.00            
ATOM   4479  HG3 PRO X 282      23.400 -56.231  30.967  0.00  0.00            
ATOM   4480  CB  PRO X 282      25.315 -55.514  31.077  0.00  0.00            
ATOM   4481  HB2 PRO X 282      25.785 -56.119  30.302  0.00  0.00            
ATOM   4482  HB3 PRO X 282      25.344 -56.116  31.986  0.00  0.00            
ATOM   4483  CA  PRO X 282      25.795 -54.097  31.432  0.00  0.00            
ATOM   4484  HA  PRO X 282      26.515 -54.073  32.250  0.00  0.00            
ATOM   4485  C   PRO X 282      26.563 -53.504  30.255  0.00  0.00            
ATOM   4486  O   PRO X 282      27.751 -53.648  29.997  0.00  0.00            
ATOM   4487  N   GLY X 283      25.930 -52.497  29.579  0.00  0.00            
ATOM   4488  H   GLY X 283      24.928 -52.474  29.708  0.00  0.00            
ATOM   4489  CA  GLY X 283      26.511 -51.715  28.477  0.00  0.00            
ATOM   4490  HA2 GLY X 283      26.941 -52.362  27.712  0.00  0.00            
ATOM   4491  HA3 GLY X 283      25.713 -51.021  28.211  0.00  0.00            
ATOM   4492  C   GLY X 283      27.652 -50.756  28.997  0.00  0.00            
ATOM   4493  O   GLY X 283      28.548 -50.432  28.279  0.00  0.00            
ATOM   4494  N   VAL X 284      27.599 -50.361  30.282  0.00  0.00            
ATOM   4495  H   VAL X 284      26.788 -50.686  30.789  0.00  0.00            
ATOM   4496  CA  VAL X 284      28.652 -49.528  30.901  0.00  0.00            
ATOM   4497  HA  VAL X 284      28.857 -48.677  30.252  0.00  0.00            
ATOM   4498  CB  VAL X 284      28.101 -48.954  32.222  0.00  0.00            
ATOM   4499  HB  VAL X 284      28.013 -49.721  32.992  0.00  0.00            
ATOM   4500  CG1 VAL X 284      29.182 -47.944  32.730  0.00  0.00            
ATOM   4501 HG11 VAL X 284      28.767 -47.335  33.533  0.00  0.00            
ATOM   4502 HG12 VAL X 284      30.073 -48.430  33.127  0.00  0.00            
ATOM   4503 HG13 VAL X 284      29.425 -47.270  31.908  0.00  0.00            
ATOM   4504  CG2 VAL X 284      26.769 -48.180  32.190  0.00  0.00            
ATOM   4505 HG21 VAL X 284      25.924 -48.847  32.018  0.00  0.00            
ATOM   4506 HG22 VAL X 284      26.590 -47.634  33.117  0.00  0.00            
ATOM   4507 HG23 VAL X 284      26.872 -47.471  31.369  0.00  0.00            
ATOM   4508  C   VAL X 284      29.894 -50.395  30.972  0.00  0.00            
ATOM   4509  O   VAL X 284      30.960 -49.910  30.768  0.00  0.00            
ATOM   4510  N   ALA X 285      29.775 -51.686  31.272  0.00  0.00            
ATOM   4511  H   ALA X 285      28.850 -52.086  31.339  0.00  0.00            
ATOM   4512  CA  ALA X 285      30.948 -52.555  31.367  0.00  0.00            
ATOM   4513  HA  ALA X 285      31.659 -51.933  31.911  0.00  0.00            
ATOM   4514  CB  ALA X 285      30.674 -53.742  32.341  0.00  0.00            
ATOM   4515  HB1 ALA X 285      30.711 -53.467  33.395  0.00  0.00            
ATOM   4516  HB2 ALA X 285      29.686 -54.080  32.029  0.00  0.00            
ATOM   4517  HB3 ALA X 285      31.424 -54.458  32.006  0.00  0.00            
ATOM   4518  C   ALA X 285      31.515 -52.920  29.965  0.00  0.00            
ATOM   4519  O   ALA X 285      32.644 -53.335  29.833  0.00  0.00            
ATOM   4520  N   GLN X 286      30.769 -52.795  28.905  0.00  0.00            
ATOM   4521  H   GLN X 286      29.893 -52.313  29.049  0.00  0.00            
ATOM   4522  CA  GLN X 286      31.174 -53.002  27.501  0.00  0.00            
ATOM   4523  HA  GLN X 286      31.891 -53.823  27.467  0.00  0.00            
ATOM   4524  CB  GLN X 286      29.973 -53.401  26.626  0.00  0.00            
ATOM   4525  HB2 GLN X 286      29.156 -52.723  26.873  0.00  0.00            
ATOM   4526  HB3 GLN X 286      30.181 -53.334  25.558  0.00  0.00            
ATOM   4527  CG  GLN X 286      29.607 -54.942  26.776  0.00  0.00            
ATOM   4528  HG2 GLN X 286      29.477 -55.107  27.845  0.00  0.00            
ATOM   4529  HG3 GLN X 286      28.776 -55.332  26.189  0.00  0.00            
ATOM   4530  CD  GLN X 286      30.784 -55.796  26.321  0.00  0.00            
ATOM   4531  OE1 GLN X 286      31.640 -55.410  25.549  0.00  0.00            
ATOM   4532  NE2 GLN X 286      30.969 -57.047  26.699  0.00  0.00            
ATOM   4533 HE21 GLN X 286      31.670 -57.641  26.278  0.00  0.00            
ATOM   4534 HE22 GLN X 286      30.238 -57.452  27.265  0.00  0.00            
ATOM   4535  C   GLN X 286      31.799 -51.615  26.981  0.00  0.00            
ATOM   4536  O   GLN X 286      32.395 -51.655  25.955  0.00  0.00            
ATOM   4537  N   LEU X 287      31.709 -50.473  27.669  0.00  0.00            
ATOM   4538  H   LEU X 287      31.084 -50.467  28.462  0.00  0.00            
ATOM   4539  CA  LEU X 287      32.464 -49.241  27.344  0.00  0.00            
ATOM   4540  HA  LEU X 287      32.608 -49.291  26.264  0.00  0.00            
ATOM   4541  CB  LEU X 287      31.482 -48.113  27.678  0.00  0.00            
ATOM   4542  HB2 LEU X 287      31.000 -48.340  28.629  0.00  0.00            
ATOM   4543  HB3 LEU X 287      31.975 -47.145  27.772  0.00  0.00            
ATOM   4544  CG  LEU X 287      30.365 -47.988  26.561  0.00  0.00            
ATOM   4545  HG  LEU X 287      29.962 -48.977  26.346  0.00  0.00            
ATOM   4546  CD1 LEU X 287      29.473 -46.866  27.128  0.00  0.00            
ATOM   4547 HD11 LEU X 287      29.952 -45.932  27.423  0.00  0.00            
ATOM   4548 HD12 LEU X 287      28.662 -46.656  26.430  0.00  0.00            
ATOM   4549 HD13 LEU X 287      28.934 -47.315  27.962  0.00  0.00            
ATOM   4550  CD2 LEU X 287      30.817 -47.466  25.170  0.00  0.00            
ATOM   4551 HD21 LEU X 287      31.140 -46.426  25.200  0.00  0.00            
ATOM   4552 HD22 LEU X 287      31.535 -48.125  24.681  0.00  0.00            
ATOM   4553 HD23 LEU X 287      29.885 -47.391  24.609  0.00  0.00            
ATOM   4554  C   LEU X 287      33.803 -49.205  28.097  0.00  0.00            
ATOM   4555  O   LEU X 287      34.084 -49.979  29.021  0.00  0.00            
ATOM   4556  N   SER X 288      34.572 -48.168  27.730  0.00  0.00            
ATOM   4557  H   SER X 288      34.234 -47.666  26.921  0.00  0.00            
ATOM   4558  CA  SER X 288      35.905 -47.897  28.280  0.00  0.00            
ATOM   4559  HA  SER X 288      36.100 -48.600  29.090  0.00  0.00            
ATOM   4560  CB  SER X 288      37.050 -48.142  27.243  0.00  0.00            
ATOM   4561  HB2 SER X 288      38.017 -48.010  27.728  0.00  0.00            
ATOM   4562  HB3 SER X 288      36.913 -49.103  26.748  0.00  0.00            
ATOM   4563  OG  SER X 288      37.000 -47.138  26.273  0.00  0.00            
ATOM   4564  HG  SER X 288      36.080 -47.126  26.000  0.00  0.00            
ATOM   4565  C   SER X 288      36.023 -46.495  28.961  0.00  0.00            
ATOM   4566  O   SER X 288      35.175 -45.608  28.685  0.00  0.00            
ATOM   4567  N   ILE X 289      37.066 -46.226  29.795  0.00  0.00            
ATOM   4568  H   ILE X 289      37.830 -46.855  29.997  0.00  0.00            
ATOM   4569  CA  ILE X 289      37.164 -44.882  30.344  0.00  0.00            
ATOM   4570  HA  ILE X 289      36.255 -44.610  30.879  0.00  0.00            
ATOM   4571  CB  ILE X 289      38.339 -44.847  31.307  0.00  0.00            
ATOM   4572  HB  ILE X 289      39.253 -45.011  30.737  0.00  0.00            
ATOM   4573  CG2 ILE X 289      38.521 -43.480  32.030  0.00  0.00            
ATOM   4574 HG21 ILE X 289      38.621 -42.629  31.357  0.00  0.00            
ATOM   4575 HG22 ILE X 289      37.610 -43.293  32.599  0.00  0.00            
ATOM   4576 HG23 ILE X 289      39.389 -43.512  32.688  0.00  0.00            
ATOM   4577  CG1 ILE X 289      38.343 -45.897  32.429  0.00  0.00            
ATOM   4578 HG12 ILE X 289      38.747 -46.795  31.962  0.00  0.00            
ATOM   4579 HG13 ILE X 289      39.034 -45.609  33.221  0.00  0.00            
ATOM   4580  CD1 ILE X 289      36.974 -46.232  33.038  0.00  0.00            
ATOM   4581 HD11 ILE X 289      37.179 -46.898  33.876  0.00  0.00            
ATOM   4582 HD12 ILE X 289      36.483 -45.329  33.400  0.00  0.00            
ATOM   4583 HD13 ILE X 289      36.292 -46.770  32.380  0.00  0.00            
ATOM   4584  C   ILE X 289      37.220 -43.820  29.221  0.00  0.00            
ATOM   4585  O   ILE X 289      36.835 -42.665  29.402  0.00  0.00            
ATOM   4586  N   ALA X 290      37.683 -44.204  28.032  0.00  0.00            
ATOM   4587  H   ALA X 290      38.101 -45.123  28.033  0.00  0.00            
ATOM   4588  CA  ALA X 290      37.796 -43.321  26.865  0.00  0.00            
ATOM   4589  HA  ALA X 290      38.065 -42.343  27.265  0.00  0.00            
ATOM   4590  CB  ALA X 290      38.854 -43.980  25.945  0.00  0.00            
ATOM   4591  HB1 ALA X 290      38.994 -43.231  25.166  0.00  0.00            
ATOM   4592  HB2 ALA X 290      39.862 -44.095  26.343  0.00  0.00            
ATOM   4593  HB3 ALA X 290      38.479 -44.908  25.512  0.00  0.00            
ATOM   4594  C   ALA X 290      36.487 -43.177  26.075  0.00  0.00            
ATOM   4595  O   ALA X 290      36.292 -42.210  25.455  0.00  0.00            
ATOM   4596  N   ASP X 291      35.535 -44.084  26.205  0.00  0.00            
ATOM   4597  H   ASP X 291      35.598 -44.733  26.976  0.00  0.00            
ATOM   4598  CA  ASP X 291      34.189 -43.743  25.750  0.00  0.00            
ATOM   4599  HA  ASP X 291      34.243 -43.038  24.920  0.00  0.00            
ATOM   4600  CB  ASP X 291      33.288 -45.015  25.419  0.00  0.00            
ATOM   4601  HB2 ASP X 291      32.967 -45.542  26.317  0.00  0.00            
ATOM   4602  HB3 ASP X 291      32.329 -44.738  24.981  0.00  0.00            
ATOM   4603  CG  ASP X 291      34.009 -46.136  24.588  0.00  0.00            
ATOM   4604  OD1 ASP X 291      34.592 -47.026  25.234  0.00  0.00            
ATOM   4605  OD2 ASP X 291      33.984 -46.055  23.358  0.00  0.00            
ATOM   4606  C   ASP X 291      33.529 -42.870  26.853  0.00  0.00            
ATOM   4607  O   ASP X 291      32.968 -41.787  26.522  0.00  0.00            
ATOM   4608  N   ARG X 292      33.710 -43.220  28.194  0.00  0.00            
ATOM   4609  H   ARG X 292      34.274 -44.036  28.383  0.00  0.00            
ATOM   4610  CA  ARG X 292      33.165 -42.506  29.343  0.00  0.00            
ATOM   4611  HA  ARG X 292      32.076 -42.557  29.328  0.00  0.00            
ATOM   4612  CB  ARG X 292      33.524 -43.009  30.776  0.00  0.00            
ATOM   4613  HB2 ARG X 292      34.611 -42.947  30.843  0.00  0.00            
ATOM   4614  HB3 ARG X 292      33.020 -42.263  31.391  0.00  0.00            
ATOM   4615  CG  ARG X 292      33.065 -44.456  31.052  0.00  0.00            
ATOM   4616  HG2 ARG X 292      31.990 -44.621  30.986  0.00  0.00            
ATOM   4617  HG3 ARG X 292      33.452 -45.121  30.279  0.00  0.00            
ATOM   4618  CD  ARG X 292      33.457 -44.780  32.456  0.00  0.00            
ATOM   4619  HD2 ARG X 292      34.413 -44.281  32.613  0.00  0.00            
ATOM   4620  HD3 ARG X 292      32.919 -44.381  33.315  0.00  0.00            
ATOM   4621  NE  ARG X 292      33.508 -46.163  32.720  0.00  0.00            
ATOM   4622  HE  ARG X 292      33.203 -46.832  32.027  0.00  0.00            
ATOM   4623  CZ  ARG X 292      33.841 -46.696  33.864  0.00  0.00            
ATOM   4624  NH1 ARG X 292      34.191 -45.956  34.885  0.00  0.00            
ATOM   4625 HH11 ARG X 292      34.150 -44.953  34.776  0.00  0.00            
ATOM   4626 HH12 ARG X 292      34.505 -46.460  35.702  0.00  0.00            
ATOM   4627  NH2 ARG X 292      33.756 -47.961  34.060  0.00  0.00            
ATOM   4628 HH21 ARG X 292      33.769 -48.560  33.246  0.00  0.00            
ATOM   4629 HH22 ARG X 292      33.935 -48.407  34.948  0.00  0.00            
ATOM   4630  C   ARG X 292      33.507 -41.026  29.329  0.00  0.00            
ATOM   4631  O   ARG X 292      32.630 -40.234  29.430  0.00  0.00            
ATOM   4632  N   ALA X 293      34.837 -40.692  29.318  0.00  0.00            
ATOM   4633  H   ALA X 293      35.486 -41.455  29.193  0.00  0.00            
ATOM   4634  CA  ALA X 293      35.264 -39.342  29.416  0.00  0.00            
ATOM   4635  HA  ALA X 293      35.003 -38.902  30.379  0.00  0.00            
ATOM   4636  CB  ALA X 293      36.771 -39.376  29.310  0.00  0.00            
ATOM   4637  HB1 ALA X 293      37.124 -38.344  29.301  0.00  0.00            
ATOM   4638  HB2 ALA X 293      37.255 -39.834  30.172  0.00  0.00            
ATOM   4639  HB3 ALA X 293      37.127 -39.926  28.438  0.00  0.00            
ATOM   4640  C   ALA X 293      34.618 -38.419  28.310  0.00  0.00            
ATOM   4641  O   ALA X 293      34.125 -37.319  28.576  0.00  0.00            
ATOM   4642  N   THR X 294      34.461 -38.938  27.054  0.00  0.00            
ATOM   4643  H   THR X 294      34.841 -39.873  27.020  0.00  0.00            
ATOM   4644  CA  THR X 294      33.733 -38.313  25.939  0.00  0.00            
ATOM   4645  HA  THR X 294      34.227 -37.351  25.807  0.00  0.00            
ATOM   4646  CB  THR X 294      33.976 -38.993  24.531  0.00  0.00            
ATOM   4647  HB  THR X 294      33.653 -40.030  24.615  0.00  0.00            
ATOM   4648  CG2 THR X 294      33.554 -38.240  23.268  0.00  0.00            
ATOM   4649 HG21 THR X 294      33.745 -38.894  22.417  0.00  0.00            
ATOM   4650 HG22 THR X 294      32.470 -38.145  23.213  0.00  0.00            
ATOM   4651 HG23 THR X 294      34.252 -37.413  23.137  0.00  0.00            
ATOM   4652  OG1 THR X 294      35.353 -39.199  24.343  0.00  0.00            
ATOM   4653  HG1 THR X 294      35.268 -39.927  23.723  0.00  0.00            
ATOM   4654  C   THR X 294      32.276 -38.070  26.213  0.00  0.00            
ATOM   4655  O   THR X 294      31.782 -36.963  26.000  0.00  0.00            
ATOM   4656  N   ILE X 295      31.596 -39.051  26.737  0.00  0.00            
ATOM   4657  H   ILE X 295      32.057 -39.949  26.743  0.00  0.00            
ATOM   4658  CA  ILE X 295      30.175 -38.991  27.138  0.00  0.00            
ATOM   4659  HA  ILE X 295      29.534 -38.839  26.269  0.00  0.00            
ATOM   4660  CB  ILE X 295      29.670 -40.286  27.749  0.00  0.00            
ATOM   4661  HB  ILE X 295      30.312 -40.530  28.595  0.00  0.00            
ATOM   4662  CG2 ILE X 295      28.233 -40.158  28.318  0.00  0.00            
ATOM   4663 HG21 ILE X 295      28.314 -39.411  29.107  0.00  0.00            
ATOM   4664 HG22 ILE X 295      27.511 -39.630  27.696  0.00  0.00            
ATOM   4665 HG23 ILE X 295      27.886 -41.059  28.825  0.00  0.00            
ATOM   4666  CG1 ILE X 295      29.680 -41.476  26.790  0.00  0.00            
ATOM   4667 HG12 ILE X 295      28.939 -41.404  25.994  0.00  0.00            
ATOM   4668 HG13 ILE X 295      30.646 -41.405  26.289  0.00  0.00            
ATOM   4669  CD1 ILE X 295      29.520 -42.887  27.445  0.00  0.00            
ATOM   4670 HD11 ILE X 295      29.755 -43.601  26.655  0.00  0.00            
ATOM   4671 HD12 ILE X 295      30.221 -43.113  28.249  0.00  0.00            
ATOM   4672 HD13 ILE X 295      28.530 -43.006  27.886  0.00  0.00            
ATOM   4673  C   ILE X 295      29.980 -37.873  28.158  0.00  0.00            
ATOM   4674  O   ILE X 295      29.192 -36.963  27.919  0.00  0.00            
ATOM   4675  N   ALA X 296      30.850 -37.749  29.185  0.00  0.00            
ATOM   4676  H   ALA X 296      31.470 -38.531  29.343  0.00  0.00            
ATOM   4677  CA  ALA X 296      30.921 -36.670  30.189  0.00  0.00            
ATOM   4678  HA  ALA X 296      29.906 -36.509  30.552  0.00  0.00            
ATOM   4679  CB  ALA X 296      31.636 -37.217  31.379  0.00  0.00            
ATOM   4680  HB1 ALA X 296      31.333 -36.567  32.200  0.00  0.00            
ATOM   4681  HB2 ALA X 296      31.318 -38.166  31.810  0.00  0.00            
ATOM   4682  HB3 ALA X 296      32.720 -37.257  31.268  0.00  0.00            
ATOM   4683  C   ALA X 296      31.407 -35.348  29.709  0.00  0.00            
ATOM   4684  O   ALA X 296      30.898 -34.331  30.146  0.00  0.00            
ATOM   4685  N   ASN X 297      32.218 -35.249  28.669  0.00  0.00            
ATOM   4686  H   ASN X 297      32.660 -36.093  28.332  0.00  0.00            
ATOM   4687  CA  ASN X 297      32.610 -33.978  28.116  0.00  0.00            
ATOM   4688  HA  ASN X 297      32.926 -33.376  28.967  0.00  0.00            
ATOM   4689  CB  ASN X 297      33.844 -34.203  27.322  0.00  0.00            
ATOM   4690  HB2 ASN X 297      34.505 -34.854  27.893  0.00  0.00            
ATOM   4691  HB3 ASN X 297      33.565 -34.679  26.381  0.00  0.00            
ATOM   4692  CG  ASN X 297      34.530 -32.951  26.773  0.00  0.00            
ATOM   4693  OD1 ASN X 297      34.561 -32.798  25.575  0.00  0.00            
ATOM   4694  ND2 ASN X 297      35.186 -32.173  27.581  0.00  0.00            
ATOM   4695 HD21 ASN X 297      35.735 -31.425  27.182  0.00  0.00            
ATOM   4696 HD22 ASN X 297      35.100 -32.311  28.578  0.00  0.00            
ATOM   4697  C   ASN X 297      31.500 -33.219  27.296  0.00  0.00            
ATOM   4698  O   ASN X 297      31.671 -32.036  26.942  0.00  0.00            
ATOM   4699  N   MET X 298      30.365 -33.922  27.025  0.00  0.00            
ATOM   4700  H   MET X 298      30.373 -34.900  27.277  0.00  0.00            
ATOM   4701  CA  MET X 298      29.387 -33.414  26.069  0.00  0.00            
ATOM   4702  HA  MET X 298      29.744 -32.443  25.726  0.00  0.00            
ATOM   4703  CB  MET X 298      29.283 -34.376  24.891  0.00  0.00            
ATOM   4704  HB2 MET X 298      29.042 -35.364  25.284  0.00  0.00            
ATOM   4705  HB3 MET X 298      28.534 -34.069  24.160  0.00  0.00            
ATOM   4706  CG  MET X 298      30.650 -34.459  24.175  0.00  0.00            
ATOM   4707  HG2 MET X 298      30.660 -33.521  23.619  0.00  0.00            
ATOM   4708  HG3 MET X 298      31.455 -34.461  24.910  0.00  0.00            
ATOM   4709  SD  MET X 298      30.936 -35.646  22.787  0.00  0.00            
ATOM   4710  CE  MET X 298      32.665 -35.208  22.332  0.00  0.00            
ATOM   4711  HE1 MET X 298      33.246 -35.474  23.215  0.00  0.00            
ATOM   4712  HE2 MET X 298      32.909 -35.692  21.386  0.00  0.00            
ATOM   4713  HE3 MET X 298      32.718 -34.131  22.171  0.00  0.00            
ATOM   4714  C   MET X 298      28.034 -33.053  26.718  0.00  0.00            
ATOM   4715  O   MET X 298      27.068 -32.783  26.007  0.00  0.00            
ATOM   4716  N   CYS X 299      28.057 -32.841  28.045  0.00  0.00            
ATOM   4717  H   CYS X 299      28.915 -32.971  28.563  0.00  0.00            
ATOM   4718  CA  CYS X 299      26.823 -32.390  28.807  0.00  0.00            
ATOM   4719  HA  CYS X 299      25.997 -33.096  28.721  0.00  0.00            
ATOM   4720  CB  CYS X 299      27.176 -32.229  30.270  0.00  0.00            
ATOM   4721  HB2 CYS X 299      27.918 -31.441  30.392  0.00  0.00            
ATOM   4722  HB3 CYS X 299      26.301 -31.961  30.862  0.00  0.00            
ATOM   4723  SG  CYS X 299      27.808 -33.797  31.112  0.00  0.00            
ATOM   4724  HG  CYS X 299      28.901 -33.943  30.356  0.00  0.00            
ATOM   4725  C   CYS X 299      26.221 -31.027  28.177  0.00  0.00            
ATOM   4726  O   CYS X 299      25.025 -31.061  28.022  0.00  0.00            
ATOM   4727  N   PRO X 300      26.978 -30.069  27.766  0.00  0.00            
ATOM   4728  CD  PRO X 300      28.370 -29.775  28.048  0.00  0.00            
ATOM   4729  HD2 PRO X 300      29.176 -30.417  27.691  0.00  0.00            
ATOM   4730  HD3 PRO X 300      28.616 -29.789  29.110  0.00  0.00            
ATOM   4731  CG  PRO X 300      28.668 -28.343  27.504  0.00  0.00            
ATOM   4732  HG2 PRO X 300      29.715 -28.307  27.201  0.00  0.00            
ATOM   4733  HG3 PRO X 300      28.552 -27.552  28.245  0.00  0.00            
ATOM   4734  CB  PRO X 300      27.625 -28.147  26.431  0.00  0.00            
ATOM   4735  HB2 PRO X 300      27.892 -28.572  25.464  0.00  0.00            
ATOM   4736  HB3 PRO X 300      27.388 -27.083  26.396  0.00  0.00            
ATOM   4737  CA  PRO X 300      26.471 -28.940  26.976  0.00  0.00            
ATOM   4738  HA  PRO X 300      25.924 -28.366  27.724  0.00  0.00            
ATOM   4739  C   PRO X 300      25.513 -29.240  25.788  0.00  0.00            
ATOM   4740  O   PRO X 300      24.544 -28.447  25.577  0.00  0.00            
ATOM   4741  N   GLU X 301      25.699 -30.312  25.058  0.00  0.00            
ATOM   4742  H   GLU X 301      26.476 -30.865  25.391  0.00  0.00            
ATOM   4743  CA  GLU X 301      24.999 -30.724  23.868  0.00  0.00            
ATOM   4744  HA  GLU X 301      24.748 -29.825  23.305  0.00  0.00            
ATOM   4745  CB  GLU X 301      25.876 -31.606  23.030  0.00  0.00            
ATOM   4746  HB2 GLU X 301      25.814 -32.626  23.410  0.00  0.00            
ATOM   4747  HB3 GLU X 301      25.359 -31.666  22.072  0.00  0.00            
ATOM   4748  CG  GLU X 301      27.343 -31.191  22.885  0.00  0.00            
ATOM   4749  HG2 GLU X 301      27.459 -30.251  22.346  0.00  0.00            
ATOM   4750  HG3 GLU X 301      27.740 -31.050  23.891  0.00  0.00            
ATOM   4751  CD  GLU X 301      28.128 -32.257  22.092  0.00  0.00            
ATOM   4752  OE1 GLU X 301      29.401 -32.083  21.979  0.00  0.00            
ATOM   4753  OE2 GLU X 301      27.545 -33.173  21.416  0.00  0.00            
ATOM   4754  C   GLU X 301      23.657 -31.379  24.042  0.00  0.00            
ATOM   4755  O   GLU X 301      22.696 -31.230  23.283  0.00  0.00            
ATOM   4756  N   TYR X 302      23.573 -32.110  25.153  0.00  0.00            
ATOM   4757  H   TYR X 302      24.432 -32.074  25.683  0.00  0.00            
ATOM   4758  CA  TYR X 302      22.343 -32.631  25.754  0.00  0.00            
ATOM   4759  HA  TYR X 302      21.600 -32.705  24.959  0.00  0.00            
ATOM   4760  CB  TYR X 302      22.385 -34.085  26.357  0.00  0.00            
ATOM   4761  HB2 TYR X 302      21.428 -34.316  26.824  0.00  0.00            
ATOM   4762  HB3 TYR X 302      22.396 -34.642  25.420  0.00  0.00            
ATOM   4763  CG  TYR X 302      23.568 -34.521  27.239  0.00  0.00            
ATOM   4764  CD1 TYR X 302      23.230 -34.944  28.524  0.00  0.00            
ATOM   4765  HD1 TYR X 302      22.214 -34.770  28.848  0.00  0.00            
ATOM   4766  CE1 TYR X 302      24.166 -35.658  29.296  0.00  0.00            
ATOM   4767  HE1 TYR X 302      23.898 -36.151  30.219  0.00  0.00            
ATOM   4768  CZ  TYR X 302      25.475 -35.795  28.826  0.00  0.00            
ATOM   4769  OH  TYR X 302      26.497 -36.378  29.484  0.00  0.00            
ATOM   4770  HH  TYR X 302      27.262 -36.521  28.922  0.00  0.00            
ATOM   4771  CE2 TYR X 302      25.840 -35.373  27.523  0.00  0.00            
ATOM   4772  HE2 TYR X 302      26.819 -35.451  27.072  0.00  0.00            
ATOM   4773  CD2 TYR X 302      24.887 -34.696  26.739  0.00  0.00            
ATOM   4774  HD2 TYR X 302      25.269 -34.342  25.793  0.00  0.00            
ATOM   4775  C   TYR X 302      21.663 -31.653  26.732  0.00  0.00            
ATOM   4776  O   TYR X 302      20.539 -31.885  27.126  0.00  0.00            
ATOM   4777  N   GLY X 303      22.356 -30.538  27.073  0.00  0.00            
ATOM   4778  H   GLY X 303      23.323 -30.417  26.810  0.00  0.00            
ATOM   4779  CA  GLY X 303      21.922 -29.443  27.902  0.00  0.00            
ATOM   4780  HA2 GLY X 303      22.630 -28.634  27.722  0.00  0.00            
ATOM   4781  HA3 GLY X 303      20.963 -29.101  27.512  0.00  0.00            
ATOM   4782  C   GLY X 303      22.045 -29.719  29.430  0.00  0.00            
ATOM   4783  O   GLY X 303      21.606 -28.934  30.237  0.00  0.00            
ATOM   4784  N   ALA X 304      22.726 -30.807  29.769  0.00  0.00            
ATOM   4785  H   ALA X 304      22.919 -31.483  29.044  0.00  0.00            
ATOM   4786  CA  ALA X 304      23.011 -31.244  31.134  0.00  0.00            
ATOM   4787  HA  ALA X 304      22.075 -31.269  31.693  0.00  0.00            
ATOM   4788  CB  ALA X 304      23.542 -32.653  31.136  0.00  0.00            
ATOM   4789  HB1 ALA X 304      22.671 -33.305  31.065  0.00  0.00            
ATOM   4790  HB2 ALA X 304      24.321 -32.690  30.374  0.00  0.00            
ATOM   4791  HB3 ALA X 304      24.024 -32.892  32.084  0.00  0.00            
ATOM   4792  C   ALA X 304      23.930 -30.239  31.879  0.00  0.00            
ATOM   4793  O   ALA X 304      24.863 -29.599  31.337  0.00  0.00            
ATOM   4794  N   THR X 305      23.638 -30.165  33.199  0.00  0.00            
ATOM   4795  H   THR X 305      22.817 -30.708  33.426  0.00  0.00            
ATOM   4796  CA  THR X 305      24.480 -29.432  34.257  0.00  0.00            
ATOM   4797  HA  THR X 305      24.407 -28.374  34.003  0.00  0.00            
ATOM   4798  CB  THR X 305      23.947 -29.628  35.628  0.00  0.00            
ATOM   4799  HB  THR X 305      24.161 -30.692  35.735  0.00  0.00            
ATOM   4800  CG2 THR X 305      24.503 -28.865  36.830  0.00  0.00            
ATOM   4801 HG21 THR X 305      23.785 -28.807  37.648  0.00  0.00            
ATOM   4802 HG22 THR X 305      25.454 -29.299  37.140  0.00  0.00            
ATOM   4803 HG23 THR X 305      24.702 -27.814  36.624  0.00  0.00            
ATOM   4804  OG1 THR X 305      22.591 -29.315  35.559  0.00  0.00            
ATOM   4805  HG1 THR X 305      22.420 -28.373  35.495  0.00  0.00            
ATOM   4806  C   THR X 305      25.987 -29.932  34.217  0.00  0.00            
ATOM   4807  O   THR X 305      26.907 -29.264  33.742  0.00  0.00            
ATOM   4808  N   ALA X 306      26.195 -31.210  34.674  0.00  0.00            
ATOM   4809  H   ALA X 306      25.378 -31.701  35.010  0.00  0.00            
ATOM   4810  CA  ALA X 306      27.336 -32.050  34.380  0.00  0.00            
ATOM   4811  HA  ALA X 306      27.701 -31.789  33.386  0.00  0.00            
ATOM   4812  CB  ALA X 306      28.364 -31.670  35.410  0.00  0.00            
ATOM   4813  HB1 ALA X 306      29.210 -32.300  35.135  0.00  0.00            
ATOM   4814  HB2 ALA X 306      28.664 -30.638  35.227  0.00  0.00            
ATOM   4815  HB3 ALA X 306      28.001 -31.781  36.432  0.00  0.00            
ATOM   4816  C   ALA X 306      26.847 -33.567  34.506  0.00  0.00            
ATOM   4817  O   ALA X 306      25.651 -33.864  34.695  0.00  0.00            
ATOM   4818  N   ALA X 307      27.694 -34.575  34.286  0.00  0.00            
ATOM   4819  H   ALA X 307      28.684 -34.434  34.428  0.00  0.00            
ATOM   4820  CA  ALA X 307      27.289 -36.037  34.378  0.00  0.00            
ATOM   4821  HA  ALA X 307      26.355 -36.133  34.932  0.00  0.00            
ATOM   4822  CB  ALA X 307      27.051 -36.544  32.915  0.00  0.00            
ATOM   4823  HB1 ALA X 307      26.085 -36.162  32.585  0.00  0.00            
ATOM   4824  HB2 ALA X 307      27.881 -36.310  32.247  0.00  0.00            
ATOM   4825  HB3 ALA X 307      26.958 -37.629  32.956  0.00  0.00            
ATOM   4826  C   ALA X 307      28.477 -36.783  34.982  0.00  0.00            
ATOM   4827  O   ALA X 307      29.592 -36.273  34.832  0.00  0.00            
ATOM   4828  N   PHE X 308      28.237 -37.887  35.692  0.00  0.00            
ATOM   4829  H   PHE X 308      27.297 -38.256  35.693  0.00  0.00            
ATOM   4830  CA  PHE X 308      29.265 -38.554  36.425  0.00  0.00            
ATOM   4831  HA  PHE X 308      30.266 -38.207  36.167  0.00  0.00            
ATOM   4832  CB  PHE X 308      29.081 -38.238  37.895  0.00  0.00            
ATOM   4833  HB2 PHE X 308      29.213 -37.163  38.018  0.00  0.00            
ATOM   4834  HB3 PHE X 308      28.073 -38.513  38.205  0.00  0.00            
ATOM   4835  CG  PHE X 308      29.994 -38.897  38.948  0.00  0.00            
ATOM   4836  CD1 PHE X 308      31.174 -38.228  39.345  0.00  0.00            
ATOM   4837  HD1 PHE X 308      31.451 -37.213  39.100  0.00  0.00            
ATOM   4838  CE1 PHE X 308      31.853 -38.785  40.499  0.00  0.00            
ATOM   4839  HE1 PHE X 308      32.731 -38.324  40.928  0.00  0.00            
ATOM   4840  CZ  PHE X 308      31.445 -40.011  41.166  0.00  0.00            
ATOM   4841  HZ  PHE X 308      31.983 -40.363  42.034  0.00  0.00            
ATOM   4842  CE2 PHE X 308      30.371 -40.635  40.615  0.00  0.00            
ATOM   4843  HE2 PHE X 308      30.091 -41.567  41.083  0.00  0.00            
ATOM   4844  CD2 PHE X 308      29.635 -40.138  39.512  0.00  0.00            
ATOM   4845  HD2 PHE X 308      28.695 -40.591  39.234  0.00  0.00            
ATOM   4846  C   PHE X 308      29.221 -40.065  36.098  0.00  0.00            
ATOM   4847  O   PHE X 308      28.156 -40.626  35.893  0.00  0.00            
ATOM   4848  N   PHE X 309      30.422 -40.642  36.158  0.00  0.00            
ATOM   4849  H   PHE X 309      31.243 -40.058  36.225  0.00  0.00            
ATOM   4850  CA  PHE X 309      30.670 -42.128  36.146  0.00  0.00            
ATOM   4851  HA  PHE X 309      29.708 -42.641  36.157  0.00  0.00            
ATOM   4852  CB  PHE X 309      31.481 -42.677  34.934  0.00  0.00            
ATOM   4853  HB2 PHE X 309      32.450 -42.179  34.909  0.00  0.00            
ATOM   4854  HB3 PHE X 309      31.686 -43.734  35.102  0.00  0.00            
ATOM   4855  CG  PHE X 309      30.754 -42.585  33.583  0.00  0.00            
ATOM   4856  CD1 PHE X 309      30.785 -41.391  32.960  0.00  0.00            
ATOM   4857  HD1 PHE X 309      31.374 -40.584  33.370  0.00  0.00            
ATOM   4858  CE1 PHE X 309      30.101 -41.237  31.714  0.00  0.00            
ATOM   4859  HE1 PHE X 309      30.214 -40.321  31.154  0.00  0.00            
ATOM   4860  CZ  PHE X 309      29.409 -42.333  31.189  0.00  0.00            
ATOM   4861  HZ  PHE X 309      28.785 -42.178  30.322  0.00  0.00            
ATOM   4862  CE2 PHE X 309      29.318 -43.597  31.856  0.00  0.00            
ATOM   4863  HE2 PHE X 309      28.682 -44.384  31.478  0.00  0.00            
ATOM   4864  CD2 PHE X 309      29.984 -43.703  33.108  0.00  0.00            
ATOM   4865  HD2 PHE X 309      29.897 -44.677  33.566  0.00  0.00            
ATOM   4866  C   PHE X 309      31.346 -42.501  37.475  0.00  0.00            
ATOM   4867  O   PHE X 309      32.503 -42.127  37.643  0.00  0.00            
ATOM   4868  N   PRO X 310      30.740 -43.363  38.287  0.00  0.00            
ATOM   4869  CD  PRO X 310      29.554 -44.113  37.998  0.00  0.00            
ATOM   4870  HD2 PRO X 310      29.713 -44.626  37.049  0.00  0.00            
ATOM   4871  HD3 PRO X 310      28.690 -43.455  38.095  0.00  0.00            
ATOM   4872  CG  PRO X 310      29.489 -45.166  39.091  0.00  0.00            
ATOM   4873  HG2 PRO X 310      30.051 -46.054  38.802  0.00  0.00            
ATOM   4874  HG3 PRO X 310      28.466 -45.325  39.434  0.00  0.00            
ATOM   4875  CB  PRO X 310      30.268 -44.599  40.184  0.00  0.00            
ATOM   4876  HB2 PRO X 310      30.639 -45.427  40.789  0.00  0.00            
ATOM   4877  HB3 PRO X 310      29.686 -43.944  40.834  0.00  0.00            
ATOM   4878  CA  PRO X 310      31.297 -43.843  39.539  0.00  0.00            
ATOM   4879  HA  PRO X 310      31.613 -43.022  40.184  0.00  0.00            
ATOM   4880  C   PRO X 310      32.505 -44.726  39.377  0.00  0.00            
ATOM   4881  O   PRO X 310      32.754 -45.202  38.266  0.00  0.00            
ATOM   4882  N   VAL X 311      33.221 -44.991  40.522  0.00  0.00            
ATOM   4883  H   VAL X 311      32.989 -44.475  41.358  0.00  0.00            
ATOM   4884  CA  VAL X 311      34.522 -45.776  40.435  0.00  0.00            
ATOM   4885  HA  VAL X 311      34.913 -45.651  39.426  0.00  0.00            
ATOM   4886  CB  VAL X 311      35.567 -45.322  41.527  0.00  0.00            
ATOM   4887  HB  VAL X 311      35.077 -45.328  42.500  0.00  0.00            
ATOM   4888  CG1 VAL X 311      36.772 -46.241  41.687  0.00  0.00            
ATOM   4889 HG11 VAL X 311      36.425 -47.273  41.730  0.00  0.00            
ATOM   4890 HG12 VAL X 311      37.514 -46.149  40.894  0.00  0.00            
ATOM   4891 HG13 VAL X 311      37.399 -46.143  42.574  0.00  0.00            
ATOM   4892  CG2 VAL X 311      36.073 -43.949  41.212  0.00  0.00            
ATOM   4893 HG21 VAL X 311      35.318 -43.203  41.462  0.00  0.00            
ATOM   4894 HG22 VAL X 311      36.888 -43.836  41.927  0.00  0.00            
ATOM   4895 HG23 VAL X 311      36.592 -43.723  40.281  0.00  0.00            
ATOM   4896  C   VAL X 311      34.269 -47.310  40.564  0.00  0.00            
ATOM   4897  O   VAL X 311      33.631 -47.736  41.530  0.00  0.00            
ATOM   4898  N   ASP X 312      34.737 -48.002  39.558  0.00  0.00            
ATOM   4899  H   ASP X 312      35.088 -47.412  38.817  0.00  0.00            
ATOM   4900  CA  ASP X 312      34.400 -49.404  39.337  0.00  0.00            
ATOM   4901  HA  ASP X 312      34.020 -49.961  40.193  0.00  0.00            
ATOM   4902  CB  ASP X 312      33.448 -49.517  38.203  0.00  0.00            
ATOM   4903  HB2 ASP X 312      32.941 -50.481  38.250  0.00  0.00            
ATOM   4904  HB3 ASP X 312      32.705 -48.742  38.389  0.00  0.00            
ATOM   4905  CG  ASP X 312      34.111 -49.161  36.884  0.00  0.00            
ATOM   4906  OD1 ASP X 312      34.141 -50.053  35.956  0.00  0.00            
ATOM   4907  OD2 ASP X 312      34.772 -48.088  36.786  0.00  0.00            
ATOM   4908  C   ASP X 312      35.723 -50.157  38.935  0.00  0.00            
ATOM   4909  O   ASP X 312      36.819 -49.626  39.011  0.00  0.00            
ATOM   4910  N   GLU X 313      35.507 -51.464  38.637  0.00  0.00            
ATOM   4911  H   GLU X 313      34.603 -51.864  38.846  0.00  0.00            
ATOM   4912  CA  GLU X 313      36.608 -52.385  38.337  0.00  0.00            
ATOM   4913  HA  GLU X 313      37.274 -52.460  39.197  0.00  0.00            
ATOM   4914  CB  GLU X 313      36.006 -53.730  38.033  0.00  0.00            
ATOM   4915  HB2 GLU X 313      35.278 -53.955  38.812  0.00  0.00            
ATOM   4916  HB3 GLU X 313      35.462 -53.656  37.092  0.00  0.00            
ATOM   4917  CG  GLU X 313      37.063 -54.833  38.109  0.00  0.00            
ATOM   4918  HG2 GLU X 313      37.795 -54.705  37.312  0.00  0.00            
ATOM   4919  HG3 GLU X 313      37.496 -54.924  39.105  0.00  0.00            
ATOM   4920  CD  GLU X 313      36.369 -56.145  37.823  0.00  0.00            
ATOM   4921  OE1 GLU X 313      36.157 -57.020  38.770  0.00  0.00            
ATOM   4922  OE2 GLU X 313      36.093 -56.330  36.635  0.00  0.00            
ATOM   4923  C   GLU X 313      37.351 -51.849  37.092  0.00  0.00            
ATOM   4924  O   GLU X 313      38.590 -51.914  37.030  0.00  0.00            
ATOM   4925  N   VAL X 314      36.673 -51.272  36.053  0.00  0.00            
ATOM   4926  H   VAL X 314      35.665 -51.209  36.082  0.00  0.00            
ATOM   4927  CA  VAL X 314      37.342 -50.731  34.884  0.00  0.00            
ATOM   4928  HA  VAL X 314      38.045 -51.455  34.473  0.00  0.00            
ATOM   4929  CB  VAL X 314      36.424 -50.327  33.705  0.00  0.00            
ATOM   4930  HB  VAL X 314      35.928 -49.398  33.985  0.00  0.00            
ATOM   4931  CG1 VAL X 314      37.329 -50.075  32.489  0.00  0.00            
ATOM   4932 HG11 VAL X 314      37.991 -50.899  32.224  0.00  0.00            
ATOM   4933 HG12 VAL X 314      36.728 -50.011  31.582  0.00  0.00            
ATOM   4934 HG13 VAL X 314      37.751 -49.075  32.592  0.00  0.00            
ATOM   4935  CG2 VAL X 314      35.430 -51.398  33.306  0.00  0.00            
ATOM   4936 HG21 VAL X 314      35.906 -52.343  33.047  0.00  0.00            
ATOM   4937 HG22 VAL X 314      34.707 -51.527  34.111  0.00  0.00            
ATOM   4938 HG23 VAL X 314      34.978 -51.036  32.382  0.00  0.00            
ATOM   4939  C   VAL X 314      38.216 -49.527  35.321  0.00  0.00            
ATOM   4940  O   VAL X 314      39.348 -49.409  34.880  0.00  0.00            
ATOM   4941  N   SER X 315      37.738 -48.563  36.149  0.00  0.00            
ATOM   4942  H   SER X 315      36.901 -48.695  36.698  0.00  0.00            
ATOM   4943  CA  SER X 315      38.540 -47.464  36.668  0.00  0.00            
ATOM   4944  HA  SER X 315      38.798 -46.744  35.891  0.00  0.00            
ATOM   4945  CB  SER X 315      37.676 -46.672  37.627  0.00  0.00            
ATOM   4946  HB2 SER X 315      37.473 -47.195  38.562  0.00  0.00            
ATOM   4947  HB3 SER X 315      38.136 -45.755  37.995  0.00  0.00            
ATOM   4948  OG  SER X 315      36.528 -46.219  37.048  0.00  0.00            
ATOM   4949  HG  SER X 315      35.929 -46.963  36.953  0.00  0.00            
ATOM   4950  C   SER X 315      39.758 -47.874  37.530  0.00  0.00            
ATOM   4951  O   SER X 315      40.826 -47.222  37.350  0.00  0.00            
ATOM   4952  N   ILE X 316      39.636 -48.896  38.405  0.00  0.00            
ATOM   4953  H   ILE X 316      38.744 -49.367  38.465  0.00  0.00            
ATOM   4954  CA  ILE X 316      40.769 -49.467  39.168  0.00  0.00            
ATOM   4955  HA  ILE X 316      41.453 -48.657  39.424  0.00  0.00            
ATOM   4956  CB  ILE X 316      40.356 -50.121  40.535  0.00  0.00            
ATOM   4957  HB  ILE X 316      41.305 -50.129  41.071  0.00  0.00            
ATOM   4958  CG2 ILE X 316      39.348 -49.239  41.359  0.00  0.00            
ATOM   4959 HG21 ILE X 316      39.409 -49.489  42.418  0.00  0.00            
ATOM   4960 HG22 ILE X 316      39.445 -48.158  41.252  0.00  0.00            
ATOM   4961 HG23 ILE X 316      38.347 -49.543  41.052  0.00  0.00            
ATOM   4962  CG1 ILE X 316      39.961 -51.624  40.441  0.00  0.00            
ATOM   4963 HG12 ILE X 316      39.023 -51.540  39.892  0.00  0.00            
ATOM   4964 HG13 ILE X 316      40.671 -52.245  39.895  0.00  0.00            
ATOM   4965  CD1 ILE X 316      39.592 -52.307  41.813  0.00  0.00            
ATOM   4966 HD11 ILE X 316      40.423 -52.455  42.504  0.00  0.00            
ATOM   4967 HD12 ILE X 316      38.778 -51.821  42.349  0.00  0.00            
ATOM   4968 HD13 ILE X 316      39.284 -53.311  41.519  0.00  0.00            
ATOM   4969  C   ILE X 316      41.672 -50.330  38.292  0.00  0.00            
ATOM   4970  O   ILE X 316      42.855 -50.361  38.626  0.00  0.00            
ATOM   4971  N   THR X 317      41.282 -50.874  37.140  0.00  0.00            
ATOM   4972  H   THR X 317      40.336 -50.663  36.857  0.00  0.00            
ATOM   4973  CA  THR X 317      42.161 -51.499  36.136  0.00  0.00            
ATOM   4974  HA  THR X 317      42.955 -52.065  36.623  0.00  0.00            
ATOM   4975  CB  THR X 317      41.406 -52.481  35.282  0.00  0.00            
ATOM   4976  HB  THR X 317      40.944 -51.898  34.486  0.00  0.00            
ATOM   4977  CG2 THR X 317      42.317 -53.443  34.513  0.00  0.00            
ATOM   4978 HG21 THR X 317      42.768 -52.859  33.711  0.00  0.00            
ATOM   4979 HG22 THR X 317      43.023 -53.901  35.206  0.00  0.00            
ATOM   4980 HG23 THR X 317      41.742 -54.196  33.974  0.00  0.00            
ATOM   4981  OG1 THR X 317      40.471 -53.310  35.941  0.00  0.00            
ATOM   4982  HG1 THR X 317      39.881 -52.748  36.448  0.00  0.00            
ATOM   4983  C   THR X 317      42.886 -50.354  35.407  0.00  0.00            
ATOM   4984  O   THR X 317      44.008 -50.674  34.984  0.00  0.00            
ATOM   4985  N   TYR X 318      42.235 -49.236  35.099  0.00  0.00            
ATOM   4986  H   TYR X 318      41.321 -49.056  35.490  0.00  0.00            
ATOM   4987  CA  TYR X 318      42.771 -48.167  34.323  0.00  0.00            
ATOM   4988  HA  TYR X 318      43.210 -48.591  33.420  0.00  0.00            
ATOM   4989  CB  TYR X 318      41.675 -47.150  33.906  0.00  0.00            
ATOM   4990  HB2 TYR X 318      40.791 -47.641  33.498  0.00  0.00            
ATOM   4991  HB3 TYR X 318      41.314 -46.579  34.761  0.00  0.00            
ATOM   4992  CG  TYR X 318      42.038 -46.120  32.882  0.00  0.00            
ATOM   4993  CD1 TYR X 318      42.196 -46.420  31.512  0.00  0.00            
ATOM   4994  HD1 TYR X 318      42.043 -47.436  31.179  0.00  0.00            
ATOM   4995  CE1 TYR X 318      42.413 -45.356  30.604  0.00  0.00            
ATOM   4996  HE1 TYR X 318      42.533 -45.600  29.559  0.00  0.00            
ATOM   4997  CZ  TYR X 318      42.575 -44.024  31.061  0.00  0.00            
ATOM   4998  OH  TYR X 318      42.897 -42.979  30.230  0.00  0.00            
ATOM   4999  HH  TYR X 318      43.069 -43.196  29.311  0.00  0.00            
ATOM   5000  CE2 TYR X 318      42.499 -43.755  32.460  0.00  0.00            
ATOM   5001  HE2 TYR X 318      42.692 -42.788  32.902  0.00  0.00            
ATOM   5002  CD2 TYR X 318      42.121 -44.779  33.385  0.00  0.00            
ATOM   5003  HD2 TYR X 318      42.151 -44.631  34.454  0.00  0.00            
ATOM   5004  C   TYR X 318      43.974 -47.417  34.983  0.00  0.00            
ATOM   5005  O   TYR X 318      45.056 -47.155  34.441  0.00  0.00            
ATOM   5006  N   LEU X 319      43.774 -47.119  36.280  0.00  0.00            
ATOM   5007  H   LEU X 319      42.817 -47.240  36.578  0.00  0.00            
ATOM   5008  CA  LEU X 319      44.710 -46.334  37.073  0.00  0.00            
ATOM   5009  HA  LEU X 319      44.763 -45.320  36.675  0.00  0.00            
ATOM   5010  CB  LEU X 319      44.009 -46.182  38.400  0.00  0.00            
ATOM   5011  HB2 LEU X 319      42.996 -45.832  38.203  0.00  0.00            
ATOM   5012  HB3 LEU X 319      44.060 -47.173  38.851  0.00  0.00            
ATOM   5013  CG  LEU X 319      44.945 -45.267  39.253  0.00  0.00            
ATOM   5014  HG  LEU X 319      45.909 -45.764  39.358  0.00  0.00            
ATOM   5015  CD1 LEU X 319      45.084 -43.807  38.735  0.00  0.00            
ATOM   5016 HD11 LEU X 319      45.801 -43.707  37.919  0.00  0.00            
ATOM   5017 HD12 LEU X 319      44.122 -43.455  38.363  0.00  0.00            
ATOM   5018 HD13 LEU X 319      45.524 -43.207  39.531  0.00  0.00            
ATOM   5019  CD2 LEU X 319      44.227 -45.165  40.581  0.00  0.00            
ATOM   5020 HD21 LEU X 319      44.809 -44.558  41.275  0.00  0.00            
ATOM   5021 HD22 LEU X 319      43.241 -44.711  40.481  0.00  0.00            
ATOM   5022 HD23 LEU X 319      44.026 -46.160  40.978  0.00  0.00            
ATOM   5023  C   LEU X 319      46.151 -47.008  37.144  0.00  0.00            
ATOM   5024  O   LEU X 319      47.198 -46.351  37.085  0.00  0.00            
ATOM   5025  N   VAL X 320      46.170 -48.360  37.246  0.00  0.00            
ATOM   5026  H   VAL X 320      45.295 -48.862  37.288  0.00  0.00            
ATOM   5027  CA  VAL X 320      47.407 -49.224  37.094  0.00  0.00            
ATOM   5028  HA  VAL X 320      48.206 -48.669  37.586  0.00  0.00            
ATOM   5029  CB  VAL X 320      47.165 -50.625  37.792  0.00  0.00            
ATOM   5030  HB  VAL X 320      46.789 -50.395  38.789  0.00  0.00            
ATOM   5031  CG1 VAL X 320      46.135 -51.553  37.206  0.00  0.00            
ATOM   5032 HG11 VAL X 320      46.468 -51.625  36.171  0.00  0.00            
ATOM   5033 HG12 VAL X 320      45.989 -52.475  37.768  0.00  0.00            
ATOM   5034 HG13 VAL X 320      45.192 -51.009  37.264  0.00  0.00            
ATOM   5035  CG2 VAL X 320      48.555 -51.414  38.023  0.00  0.00            
ATOM   5036 HG21 VAL X 320      48.845 -52.034  37.175  0.00  0.00            
ATOM   5037 HG22 VAL X 320      49.304 -50.651  38.236  0.00  0.00            
ATOM   5038 HG23 VAL X 320      48.476 -52.167  38.807  0.00  0.00            
ATOM   5039  C   VAL X 320      47.908 -49.451  35.608  0.00  0.00            
ATOM   5040  O   VAL X 320      49.091 -49.512  35.343  0.00  0.00            
ATOM   5041  N   GLN X 321      47.056 -49.305  34.657  0.00  0.00            
ATOM   5042  H   GLN X 321      46.118 -48.990  34.858  0.00  0.00            
ATOM   5043  CA  GLN X 321      47.318 -49.535  33.203  0.00  0.00            
ATOM   5044  HA  GLN X 321      48.006 -50.375  33.108  0.00  0.00            
ATOM   5045  CB  GLN X 321      46.089 -49.865  32.527  0.00  0.00            
ATOM   5046  HB2 GLN X 321      45.603 -50.758  32.919  0.00  0.00            
ATOM   5047  HB3 GLN X 321      45.382 -49.048  32.667  0.00  0.00            
ATOM   5048  CG  GLN X 321      46.254 -50.217  30.998  0.00  0.00            
ATOM   5049  HG2 GLN X 321      46.608 -49.382  30.393  0.00  0.00            
ATOM   5050  HG3 GLN X 321      47.030 -50.955  30.793  0.00  0.00            
ATOM   5051  CD  GLN X 321      44.971 -50.728  30.543  0.00  0.00            
ATOM   5052  OE1 GLN X 321      44.191 -49.907  30.047  0.00  0.00            
ATOM   5053  NE2 GLN X 321      44.713 -52.013  30.531  0.00  0.00            
ATOM   5054 HE21 GLN X 321      43.824 -52.308  30.152  0.00  0.00            
ATOM   5055 HE22 GLN X 321      45.454 -52.642  30.808  0.00  0.00            
ATOM   5056  C   GLN X 321      48.058 -48.315  32.619  0.00  0.00            
ATOM   5057  O   GLN X 321      48.820 -48.464  31.675  0.00  0.00            
ATOM   5058  N   THR X 322      47.709 -47.108  33.155  0.00  0.00            
ATOM   5059  H   THR X 322      47.012 -47.081  33.886  0.00  0.00            
ATOM   5060  CA  THR X 322      48.090 -45.786  32.571  0.00  0.00            
ATOM   5061  HA  THR X 322      48.648 -46.036  31.669  0.00  0.00            
ATOM   5062  CB  THR X 322      46.900 -44.935  32.035  0.00  0.00
[truncated: 13,137,863 more chars]
